# Supplementary material for: A hybrid anomaly detection method for high dimensional data
Source: PeerJ Comput Sci. 2023 Jan 12;9:e1199. doi: 10.7717/peerj-cs.1199 (PMC10280180; doi:10.7717/peerj-cs.1199)
Supplement: Supplemental Information 2 [file peerj-cs-09-1199-s002.zip]

Archive with 11 entries (10 files):
- datasets/
- datasets/CNAE-9.data
- datasets/Epileptic Seizure.csv
- datasets/Malware.csv
- datasets/Musk.data
- datasets/arcene.labels
- datasets/gisette.labels
- datasets/micro_masses.data
- datasets/pendigits-orig.tra
- datasets/shuttle.tst
- datasets/waveform.data
