# Supplementary material for: A hybrid anomaly detection method for high dimensional data
Source: PeerJ Comput Sci. 2023 Jan 12;9:e1199. doi: 10.7717/peerj-cs.1199 (PMC10280180; doi:10.7717/peerj-cs.1199)
Supplement: Supplemental Information 2 [file peerj-cs-09-1199-s002.zip › datasets/Malware.csv]

	filename	Virtual	Offset	loc	Import	Imports	var	Forwarder	UINT	LONG	BOOL	WORD	BYTES	large	short	dd	db	dw	XREF	ptr	DATA	FUNCTION	extrn	byte	word	dword	char	DWORD	stdcall	arg	locret	asc	align	WinMain	unk	cookie	off	nullsub	DllEntryPoint	System32	dll	CHUNK	BASS	HMENU	DLL	LPWSTR	void	HRESULT	HDC
0	005aea0582da91b95d44f616c7e1257f6b97514445970b1e1540ef134de0d39a	0	0	1	0	0	0	0	0	0	0	0	0	0	0	421	52	0	0	0	0	0	0	1	0	0	0	0	0	0	0	0	0	0	0	0	0	0	0	0	0	0	0	0	0	0	0	0	0
1	006bcbf75d4dcf4da65f5b89e4ed1a77c2733f1a8d80b905a5bd517fec9c127b	0	0	0	0	0	0	0	0	0	0	0	0	0	0	120	26	0	0	0	0	0	0	0	0	0	0	0	0	0	0	0	0	0	0	0	0	0	0	0	0	0	0	0	0	0	0	0	0
2	022fdc3d34c83da8b8905fa04047127f51d0023cdea324d6b248aea547bef404	0	0	1	0	0	0	0	0	0	0	0	0	0	0	153	5	0	0	0	0	0	0	0	0	0	0	0	0	0	0	0	0	0	0	0	0	0	0	0	0	0	0	0	0	0	0	0	0
3	03877b98c8be5f43a6ab6e0e7dad493082897aceb80256ab52668a71b7785e69	0	0	1	0	0	0	0	0	0	0	0	0	0	0	765	62	0	0	0	0	0	0	0	0	0	0	0	0	0	0	0	0	0	0	0	0	0	0	0	0	0	0	0	0	0	0	0	0
4	04bc9c75612c5489ad943b31e4bf55827b47c25cd2583de71abb29357347cd20	0	0	0	0	0	0	0	0	0	0	0	0	0	0	266	25	0	0	0	0	0	0	0	0	0	0	0	0	0	0	0	0	0	0	0	0	0	0	0	0	0	0	0	0	0	0	0	0
5	04dc4e39468f55dc5e468705c51802386da38a111dd80b7c07de9e534fc0d155	0	0	7	0	0	0	0	0	0	0	0	0	0	0	2564	103	10	0	0	0	0	0	0	0	0	0	0	0	0	0	0	0	0	0	0	0	0	0	0	0	0	0	0	0	0	0	0	0
6	0503c07a7bfb4120f3dfdd76cb06e40b25a2c0671d933cd793a54bd64cf45997	0	0	0	0	0	0	0	0	0	0	0	0	0	0	1415	85	0	0	0	0	0	0	1	0	0	0	0	0	0	0	0	0	0	0	0	0	0	0	0	0	0	0	0	0	0	0	0	0
7	0516d23d48ca1d0f1ddea08242c5a8c41923045a9e517e68e6ced2dcc1ab7b67	0	0	1	0	0	0	0	0	0	0	0	0	0	0	808	104	4	0	0	0	0	0	0	0	0	0	0	0	0	0	0	0	0	0	0	0	0	0	0	0	0	0	0	0	0	0	0	0
8	05c3f6be5afebb7da608907ce6408c117b2b5c4516f7d8db1197ed9e3186577c	0	0	0	0	0	0	0	0	0	0	0	0	0	0	213	41	0	0	0	0	0	0	0	0	0	0	0	0	0	0	0	0	0	0	0	0	0	0	0	0	0	0	0	0	0	0	0	0
9	05c96991d1e9ae53f1b3fb48c6c00b79610358a8488c54d3cd14cd667cc264a7	0	0	3	0	0	0	0	0	0	0	0	0	0	0	743	194	0	0	0	0	0	0	0	0	0	0	0	0	0	0	0	0	0	0	0	0	0	0	0	0	0	0	0	0	0	0	0	0
10	05f3326dc2564704e8f8e00870930870df5d7cc6141de9859370864f9a6c3624	0	0	0	0	0	0	0	0	0	0	0	0	0	0	102	18	0	0	0	0	0	0	0	0	0	0	0	0	0	0	0	0	0	0	0	0	0	0	0	0	0	0	0	0	0	0	0	0
11	0959b0aef5aa923cff42fbcff6dfd5b22aa194f05abcf26b0af591f7bcdab2a8	0	0	4	0	0	0	0	0	0	0	0	0	0	0	4187	229	0	0	0	0	0	0	0	0	0	0	0	0	0	0	0	0	0	0	0	0	0	0	0	0	0	0	0	0	0	0	0	0
12	099d0dfb9280a8123afacec8eca17a8a94a5cba1868406479f303fa4565e89f5	0	0	1	0	0	0	0	0	0	0	0	0	0	0	859	145	0	0	0	0	0	0	0	0	0	0	0	0	0	0	0	0	0	0	0	0	0	0	0	0	0	0	0	0	0	0	0	0
13	09def9a382c79e16d6a875654e68f754d51ac577976ab2af5c6a5adf21e7756c	0	0	0	0	0	0	0	0	0	0	0	0	0	0	145	19	0	0	0	0	0	0	0	0	0	0	0	0	0	0	0	0	0	0	0	0	0	0	0	0	0	0	0	0	0	0	0	0
14	0a258734c875b42c0203296318be967257e11a6ba171c51ec4968e30b435d6e5	0	0	0	0	0	0	0	0	0	0	0	0	0	0	656	160	0	0	0	0	0	0	0	0	0	0	0	0	0	0	0	0	0	0	0	0	0	0	0	0	0	0	0	0	0	0	0	0
15	0a6bf4e38ce487053f291a4952b80eb045c2f5c92c317999f3c11c81f7f5d491	0	0	0	0	0	0	0	0	0	0	0	0	0	0	94	14	0	0	0	0	0	0	0	0	0	0	0	0	0	0	0	0	0	0	0	0	0	0	0	0	0	0	0	0	0	0	0	0
16	0b0f7d35790c732fa0debab7a21606551cd4aa4ccc6209a7f384a43814848c6a	0	0	0	0	0	0	0	0	0	0	0	0	0	0	452	70	0	0	0	0	0	0	0	0	0	0	0	0	0	0	0	0	0	0	0	0	0	0	0	0	0	0	0	0	0	0	0	0
17	0ba39c136d25e5a09ca2336fc80eeedb40927c57b5806fc754a67d3a368bbe73	0	0	1	0	0	0	0	0	0	0	0	0	0	0	2279	283	0	0	0	0	0	0	0	0	0	0	0	0	0	0	0	0	0	0	0	0	0	0	0	0	0	0	0	0	0	0	0	0
18	0c4222a9d689c47e3f6f16e0f7054e20935aef0b8f804d857b8ab5cced6de7cf	0	0	3	0	0	0	0	0	0	0	0	0	0	0	186	36	0	0	0	0	0	0	0	0	0	0	0	0	0	0	0	0	0	0	0	0	0	0	0	0	0	0	0	0	0	0	0	0
19	0c718eaa1898934a1c3cf55583b8991dd578f55c184a4f1ee3fe1d1119bb70ea	0	0	10	0	0	0	0	0	0	0	0	0	0	0	2008	168	0	0	0	0	0	0	0	0	0	0	0	0	0	0	0	0	0	0	0	0	0	0	0	0	0	0	0	0	0	0	0	0
20	0ce5dff0ea84ddccaaa18e7a33a757517cd4105304bc129909e74a997dd4851d	0	0	0	0	0	0	0	0	0	0	0	0	0	0	95	7	0	0	0	0	0	0	0	0	0	0	0	0	0	0	0	0	0	0	0	0	0	0	0	0	0	0	0	0	0	0	0	0
21	0cfecfa23a4e6ebec1cb29f6bb2b912a682b01e21231ccefc6c08590f86e461b	0	0	3	0	0	0	0	0	0	0	0	0	0	0	675	94	0	0	0	0	0	0	0	0	0	0	0	0	0	0	0	0	0	0	0	0	0	0	0	0	0	0	0	0	0	0	0	0
22	0d3cf5ace26d7548a6ef6ca12ab2cb5e3ccca391c7cc449d1295adba83971b33	0	0	0	0	0	0	0	0	0	0	0	0	0	0	183	9	0	0	0	0	0	0	0	0	0	0	0	0	0	0	0	0	0	0	0	0	0	0	0	0	0	0	0	0	0	0	0	0
23	0d9692e4d893c32a2e263c7b7a43124eb669304f129ea9dcd35bb0a6a9531161	0	0	0	0	0	0	0	0	0	0	0	0	0	0	723	50	0	0	0	0	0	0	0	0	0	0	0	0	0	0	0	0	0	0	0	0	0	0	0	0	0	0	0	0	0	0	0	0
24	0dea6ce46af20faecf163d862083021306fe1a3183b3fa9a53f49f865afc880e	0	0	0	0	0	0	0	0	0	0	0	0	0	0	338	39	0	0	0	0	0	0	0	0	0	0	0	0	0	0	0	0	0	0	0	0	0	0	0	0	0	0	0	0	0	0	0	0
25	0e011917727ddfe457cf67dced981b5527d03562ce93c983b8758975e19ed1e8	0	0	0	0	0	0	0	0	0	0	0	0	0	0	404	39	0	0	0	0	0	0	0	0	0	0	0	0	0	0	0	0	0	0	0	0	0	0	0	0	0	0	0	0	0	0	0	0
26	0f5f745bb93ef12a93a684619cf42ddc839d856901125bf194d1aa40dc851475	0	0	13	0	0	0	0	0	0	0	0	0	0	0	8566	862	0	0	0	0	0	0	0	0	0	0	0	0	0	0	0	0	0	0	0	0	0	0	0	0	0	0	0	0	0	0	0	0
27	10145e87b0f67bf8a32f70b76c7c1571172a118966ae9fe4028e08edd489a304	0	0	0	0	0	0	0	0	0	0	0	0	0	0	70	7	0	0	0	0	0	0	0	0	0	0	0	0	0	0	0	0	0	0	0	0	0	0	0	0	0	0	0	0	0	0	0	0
28	10301404f3dfcac8f8f33757a4ab680484cb40e5a6a017ef7559d1cb7cee40d1	0	0	4	0	0	0	0	0	0	0	0	0	0	0	1873	144	13	0	0	0	0	0	0	0	0	0	0	0	0	0	0	0	0	0	0	0	0	0	0	0	0	0	0	0	0	0	0	0
29	12678e94e3fe7d1d9c246f535dd8d4800917dede1ed4ec3c8dcab7b902ac2356	0	0	19	0	0	0	0	0	0	0	0	0	0	0	8880	788	0	0	0	0	0	0	0	0	0	0	0	0	0	0	0	0	0	0	0	0	0	0	0	1	0	0	0	0	0	0	0	0
30	128c91434d3da1ab10cf293db13b6d0506d3ffbce37443cded998775c96cfcd1	0	0	1	0	0	0	0	0	0	0	0	0	0	0	206	23	0	0	0	0	0	0	0	0	0	0	0	0	0	0	0	0	0	0	0	0	0	0	0	0	0	0	0	0	0	0	0	0
31	12af576f60d3e921c1e2779f148610c436dcd90ed1c46a6a190581697638a3e2	0	0	1	0	0	0	0	0	0	0	0	0	0	0	411	56	2	0	0	0	0	0	0	0	0	0	0	0	0	0	0	0	0	0	0	0	0	0	0	0	0	0	0	0	0	0	0	0
32	12ffc184789e71c43ba6cdc5d8728d111a72914390390fec988187a1f313d51e	0	0	0	0	0	0	0	0	0	0	0	0	0	0	7180	1190	0	0	0	0	0	0	0	0	0	0	0	0	0	0	0	0	0	0	0	0	0	0	0	0	0	0	0	0	0	0	0	0
33	133da439faee33b4d23771f9dcbced5b49803728b5e09171dd8c7a6b8a1dc78e	0	0	0	0	0	0	0	0	0	0	0	0	0	0	627	50	0	0	0	0	0	0	0	0	0	0	0	0	0	0	0	0	0	0	0	0	0	0	0	0	0	0	0	0	0	0	0	0
34	13a4248f528ce98aca66898e56822e4fc49b11f491ff1f61a687ba601bf0a802	0	0	4	0	0	0	0	0	0	0	0	0	0	0	2175	357	9	0	0	0	0	0	0	0	0	0	0	0	0	0	0	0	0	0	0	0	0	0	0	0	0	0	0	0	0	0	0	0
35	13d2dc4c10a4ece2101ad5973a251f91378455121ff75ed36ad4f050f684bc35	0	0	2	0	0	0	0	0	0	0	0	0	0	0	776	114	2	0	0	0	0	0	0	0	0	0	0	0	0	0	0	0	0	0	0	0	0	0	0	0	0	0	0	0	0	0	0	0
36	14165a3710e1f758667d03fa12b93f187d7146cf13659f8b20755a057b268586	0	0	1	0	0	0	0	0	0	0	0	0	0	0	83	18	0	0	0	0	0	0	0	0	0	0	0	0	0	0	0	0	0	0	0	0	0	0	0	0	0	0	0	0	0	0	0	0
37	150362bc4371c3f84726b5ec03958b68dc285ef38973d3691860586699df08d2	0	0	0	0	0	0	0	0	0	0	0	0	0	0	714	151	0	0	0	0	0	0	0	0	0	0	0	0	0	0	0	0	0	0	0	0	0	0	0	0	0	0	0	0	0	0	0	0
38	161bb7b35b1bb5c1fdf78bf58a99630f99d29e3bc75670630e330f1289db2838	0	0	14	0	0	0	0	0	0	0	0	0	0	0	7959	1145	0	0	0	0	0	0	0	0	0	0	0	0	0	0	0	0	0	0	0	0	0	0	0	0	0	0	0	0	0	0	0	0
39	1655150182574486a807609ce38b3066ff7c1ea956ac1cdd81372f58fdcb14ee	0	0	0	0	0	0	0	0	0	0	0	0	0	0	2179	407	0	0	0	0	0	0	0	0	0	0	0	0	0	0	0	0	0	0	0	0	0	0	0	0	0	0	0	0	0	0	0	0
40	16843048ceec3daa3b953a12ff1ee339e86783a08f2a56da7f94ad9f9717d77d	0	0	1	0	0	0	0	0	0	0	0	0	0	0	763	51	0	0	0	0	0	0	0	0	0	0	0	0	0	0	0	0	0	0	0	0	0	0	0	0	0	0	0	0	0	0	0	0
41	18009f7c2b6935f6e57abb14cebe79985f017f6dca032f377496c38d7826d64d	0	0	5	0	0	0	0	0	0	0	0	0	0	0	1137	151	0	0	0	0	0	0	0	0	0	0	0	0	0	0	0	0	0	0	0	0	0	0	0	0	0	0	0	0	0	0	0	0
42	1848479f466e304c104a4cdeb0adc80ad2f77ff82ec24d56a087c8c23f93ec85	0	0	0	0	0	0	0	0	0	0	0	0	0	0	147	39	0	0	0	0	0	0	0	0	0	0	0	0	0	0	0	0	0	0	0	0	0	0	0	0	0	0	0	0	0	0	0	0
43	1883289bbfd6ab6f4116e7adebe34bd726134e413c15e176f785edc1d1b35e01	0	0	2	0	0	0	0	0	0	0	0	0	0	0	4356	580	0	0	0	0	0	0	1	0	0	0	0	0	0	0	0	0	0	0	0	0	0	0	0	0	0	0	0	0	0	0	0	0
44	18c9fcb2fca90581f69eacdf78b5e13af0633bdf8436fcf4aa5f161ecaae2660	0	0	1	0	0	0	0	0	0	0	0	0	0	0	616	115	0	0	0	0	0	0	0	0	0	0	0	0	0	0	0	0	0	0	0	0	0	0	0	0	0	0	0	0	0	0	0	0
45	18ea0caa56b8955df937d99d7885f5485a4d09b3aa3d41d5aecbb062b98e35dd	0	0	124	0	0	0	0	0	0	0	0	0	0	0	14445	2662	1	0	0	0	0	0	0	0	0	0	0	0	0	0	0	0	0	0	0	0	0	0	0	8	0	0	0	0	0	0	0	0
46	19a7382548b532fe1b62e06c305c286d410b3b190ac2e0109caca0df2e270c68	0	0	0	0	0	0	0	0	0	0	0	0	0	0	1527	384	0	0	0	0	0	0	0	0	0	0	0	0	0	0	0	0	0	0	0	0	0	0	0	0	0	0	0	0	0	0	0	0
47	19aaba3445994003592effa46476c0892028db0bc8e9accc9ebbb4471cda433a	0	0	0	0	0	0	0	0	0	0	0	0	0	0	85	27	0	0	0	0	0	0	0	0	0	0	0	0	0	0	0	0	0	0	0	0	0	0	0	0	0	0	0	0	0	0	0	0
48	19f8797dc1c69909d8d0fb563d13e955dc98a1d22fdf8b2c551731323d672505	0	0	5	0	0	0	0	0	0	0	0	0	0	0	2434	595	0	0	0	0	0	0	0	0	0	0	0	0	0	0	0	0	0	0	0	0	0	0	0	0	0	0	0	0	0	0	0	0
49	1a1a04b16e281bc165f4447e99fb33e764ae6cca4bffefbc216baca89d38761b	0	0	2	0	0	0	0	0	0	0	0	0	0	0	3271	636	0	0	0	0	0	0	2	0	0	0	0	0	0	0	0	0	0	0	0	0	0	0	0	0	0	0	0	0	0	0	0	0
50	1a81ef48108a3c06c3a7ed5a1ec7ad7f8eac808cdc8f9673be11a3fe8feba024	0	0	0	0	0	0	0	0	0	0	0	0	0	0	156	31	0	0	0	0	0	0	0	0	0	0	0	0	0	0	0	0	0	0	0	0	0	0	0	0	0	0	0	0	0	0	0	0
51	1ac9fee6ddfa1f5e97453332a8f02a5fd390f71ce3506947676a34c394ad0b97	0	0	2	0	0	0	0	0	0	0	0	0	0	0	1039	186	0	0	0	0	0	0	0	0	0	0	0	0	0	0	0	0	0	0	0	0	0	0	0	0	0	0	0	0	0	0	0	0
52	1af1bbdb3e3534837b6567cc486836e12b3cc724d43c10349238c62afeeda8ed	0	0	0	0	0	0	0	0	0	0	0	0	0	0	1140	155	0	0	0	0	0	0	0	0	0	0	0	0	0	0	0	0	0	0	0	0	0	0	0	1	0	0	0	0	0	0	0	0
53	1b7eaea9fae8c5ee1b3382afad8ac1055fd59db3c18759a37f5a302c23b4021a	0	0	0	0	0	0	0	0	0	0	0	0	0	0	107	34	0	0	0	0	0	0	0	0	0	0	0	0	0	0	0	0	0	0	0	0	0	0	0	0	0	0	0	0	0	0	0	0
54	1b8d53f1dea390379ca6bd90f40824028f29a34de3dd3141e6e6985f0b7a1c7f	0	0	0	0	0	0	0	0	0	0	0	0	0	0	90	3	0	0	0	0	0	0	0	0	0	0	0	0	0	0	0	0	0	0	0	0	0	0	0	0	0	0	0	0	0	0	0	0
55	1bab0a48fcd30f35552c32a5e518c12c33ce588dd247bdb32260b47707ba14c3	0	0	0	0	0	0	0	0	0	0	0	0	0	0	179	25	0	0	0	0	0	0	0	0	0	0	0	0	0	0	0	0	0	0	0	0	0	0	0	0	0	0	0	0	0	0	0	0
56	1c4da749b27028fe4c1588d24ec0df617d925bd91b84a5cc06fade1f885288ef	0	0	0	0	0	0	0	0	0	0	0	0	0	0	85	6	0	0	0	0	0	0	0	0	0	0	0	0	0	0	0	0	0	0	0	0	0	0	0	0	0	0	0	0	0	0	0	0
57	1c9934fda3ba4cff5d9d1e23f498d32e54087df21d927e18b29cbb94c1b47cc4	0	0	1	0	0	0	0	0	0	0	0	0	0	0	207	7	0	0	0	0	0	0	0	0	0	0	0	0	0	0	0	0	0	0	0	0	0	0	0	0	0	0	0	0	0	0	0	0
58	1ca172668dc0c9c92ecdac9f14023840172163119edda78ce71667358c5dc6b6	0	0	4	0	0	0	0	0	0	0	0	0	0	0	487	73	0	0	0	0	0	0	0	0	0	0	0	0	0	0	0	0	0	0	0	0	0	0	0	0	0	0	0	0	0	0	0	0
59	1dfea692d78ad67a7f26fed24798ad8bd2d1b9f02dfae516b7bf73ef880413de	0	0	1	0	0	0	0	0	0	0	0	0	0	0	2843	166	0	0	0	0	0	0	0	0	0	0	0	0	0	0	0	0	0	0	0	0	0	0	0	0	0	0	0	0	0	0	0	0
60	1f04cabe12f789a430d6cb0e64f4bc48c80ecf91b26827c7e4ec641543bb403b	0	0	1	0	0	0	0	0	0	0	0	0	0	0	416	28	0	0	0	0	0	0	0	0	0	0	0	0	0	0	0	0	0	0	0	0	0	0	0	0	0	0	0	0	0	0	0	0
61	1f31357f6373578d9759fc95341e33aeda2e391b48cba06fea97e2399bd32b56	0	0	6	0	0	0	0	0	0	0	0	0	0	0	244	45	0	0	0	0	0	0	0	0	0	0	0	0	0	0	0	0	0	0	0	0	0	0	0	0	0	0	0	0	0	0	0	0
62	1f778645c16923bdd4620c41c017ab05b39404663487b429a4785b6f6230c866	0	0	6	0	0	0	0	0	0	0	0	0	0	0	7935	1823	0	0	0	0	0	0	0	0	0	0	0	0	0	0	0	0	0	0	0	0	0	0	0	0	0	0	0	0	0	0	0	0
63	1fde73d3d76f08095866e82ab92928c7b5502a531679639c4140b21b485cb468	0	0	0	0	0	0	0	0	0	0	0	0	0	0	172	51	0	0	0	0	0	0	0	0	0	0	0	0	0	0	0	0	0	0	0	0	0	0	0	0	0	0	0	0	0	0	0	0
64	1feb22b24a2f4c76328734f84a8d162f34573d07808f18f0f28b8bb343d1f322	0	0	1	0	0	0	0	0	0	0	0	0	0	0	896	139	0	0	0	0	0	0	0	0	0	0	0	0	0	0	0	0	0	0	0	0	0	0	0	0	0	0	0	0	0	0	0	0
65	1ff9a9a2e4d2870f98605512f25161f1aba9ce543fe0e5527188e578e457895e	0	0	4	0	0	0	0	0	0	0	0	0	0	0	557	51	0	0	0	0	0	0	0	0	0	0	0	0	0	0	0	0	0	0	0	0	0	0	0	0	0	0	0	0	0	0	0	0
66	2091ed1322c9960b11888e94ccae5220d023f018615a8bc544f1c85e12527905	0	0	2	0	0	0	0	0	0	0	0	0	0	0	443	76	6	0	0	0	0	0	0	0	0	0	0	0	0	0	0	0	0	0	0	0	0	0	0	0	0	0	0	0	0	0	0	0
67	209dd60854145bc6e3ab18adf3b1e485f2b391b51ab99cbfd3b69379df461733	0	0	0	0	0	0	0	0	0	0	0	0	0	0	257	30	0	0	0	0	0	0	0	0	0	0	0	0	0	0	0	0	0	0	0	0	0	0	0	0	0	0	0	0	0	0	0	0
68	21d8902946342d4ad981f46d3a3224e1c7f8a803f34c5628cb2bbfd008f9881b	0	0	9	0	0	0	0	0	0	0	0	0	0	0	5229	1154	32	0	0	0	0	0	1	0	0	0	0	0	0	0	0	0	0	0	0	0	0	0	0	0	0	0	0	0	0	0	0	0
69	226a5548180c237a606159d32e11109f6c945e9fcbbbb01b674d8b4f69eb0083	0	0	0	0	0	0	0	0	0	0	0	0	0	0	731	265	0	0	0	0	0	0	0	0	0	0	0	0	0	0	0	0	0	0	0	0	0	0	0	0	0	0	0	0	0	0	0	0
70	230ecfb84d22f415c8ffee6888eb7d64e1fca783a97d84976e00cd0479600ef0	0	0	22	0	0	0	0	0	0	0	0	0	0	0	13636	762	0	0	0	0	0	0	0	0	0	0	0	0	0	0	0	0	0	0	0	0	0	0	0	1	0	0	0	0	0	0	0	0
71	2314eb2f15dd6a06234528f347e5bebb6768be1274e0012a8f6e880e9edec6bb	0	0	3	0	0	0	0	0	0	0	0	0	0	0	27261	1878	0	0	0	0	0	0	0	0	0	0	0	0	0	0	0	0	0	0	0	0	0	0	0	178	0	0	0	0	0	0	0	0
72	234b85ffe6db161ab421ed8d2a86c5882c85585ef4a471b44fc7ce0347c85615	0	0	14	0	0	0	0	0	0	0	0	0	0	0	1709	768	0	0	0	0	0	0	0	0	0	0	0	0	0	0	0	0	0	0	0	0	0	0	0	1	0	0	0	0	0	0	0	0
73	241190f7005956f6ce2b4ebb6125ea46c43383bafa7ca0459f88ee87447b3266	0	0	38	0	0	0	0	0	0	0	0	0	0	0	6313	1311	0	0	0	0	0	0	0	0	0	0	0	0	0	0	0	0	0	0	0	0	0	0	0	0	0	0	0	0	0	0	0	0
74	24ad61c9ff72d89d0e8128f56aa01d563064e73f41b183382dd10f495aff44bb	0	0	0	0	0	0	0	0	0	0	0	0	0	0	65	6	0	0	0	0	0	0	0	0	0	0	0	0	0	0	0	0	0	0	0	0	0	0	0	0	0	0	0	0	0	0	0	0
75	25960820f14cd8a4949e5647f8d0358ca7f07f6728e1da54969a6c81edccee08	0	0	1	0	0	0	0	0	0	0	0	0	0	0	570	34	3	0	0	0	0	0	0	0	0	0	0	0	0	0	0	0	0	0	0	0	0	0	0	0	0	0	0	0	0	0	0	0
76	25cdc2f347e05299e9d20fa2fcaa859934e542b43af3350382710e304617edd5	0	0	44	0	0	0	0	0	0	0	0	0	0	0	4978	1015	0	0	0	0	0	0	0	0	0	0	0	0	0	0	0	0	0	0	0	0	0	0	0	29	0	0	0	0	0	0	0	0
77	262bd1fbc0b400d8310a76bc741691d3c85507c55c659cf2b39f879d2d8af5f2	0	0	3	0	0	0	0	0	0	0	0	0	0	0	761	141	1	0	0	0	0	0	0	0	0	0	0	0	0	0	0	0	0	0	0	0	0	0	0	0	0	0	0	0	0	0	0	0
78	264ca96e5a121b2e91d6c0eb3cba5496ec5a21984541bd2ec0bb8892391b110a	0	0	13	0	0	0	0	0	0	0	0	0	0	0	3358	542	0	0	0	0	0	0	0	0	0	0	0	0	0	0	0	0	0	0	0	0	0	0	0	0	0	0	0	0	0	0	0	0
79	27ed7305d29aee37d21d3b759ba964492f8db113f4ad6601e5b04eb5a99c11ac	0	0	1	0	0	0	0	0	0	0	0	0	0	0	185	11	0	0	0	0	0	0	0	0	0	0	0	0	0	0	0	0	0	0	0	0	0	0	0	0	0	0	0	0	0	0	0	0
80	281d00f0e902fc45e3aec79a761928fb01cf5303fe19c173c4aa96eb53a29a56	0	0	0	0	0	0	0	0	0	0	0	0	0	0	2727	128	0	0	0	0	0	0	2	0	0	0	0	0	0	0	0	0	0	0	0	0	0	0	0	0	0	0	0	0	0	0	0	0
81	2858046add2f1b7b6ecf201c0f7d7e0fe9c2ded08845f40c3266b5d96b56e3c7	0	0	2	0	0	0	0	0	0	0	0	0	0	0	7986	1331	0	0	0	0	0	0	0	0	0	0	0	0	0	0	0	0	0	0	0	0	0	0	0	0	0	0	0	0	0	0	0	0
82	28b9ae18f04a96a3fcfe182006d961044ffb806e9af87798c586ec4032b080a6	0	0	0	0	0	0	0	0	0	0	0	0	0	0	276	56	0	0	0	0	0	0	0	0	0	0	0	0	0	0	0	0	0	0	0	0	0	0	0	0	0	0	0	0	0	0	0	0
83	28c25165a82b22560b0bc062235e6222a1ffcc8508869291b845a9accd34d56d	0	0	3	0	0	0	0	0	0	0	0	0	0	0	875	132	0	0	0	0	0	0	0	0	0	0	0	0	0	0	0	0	0	0	0	0	0	0	0	0	0	0	0	0	0	0	0	0
84	28cffb85179fd1867a245861b2d1cd96e2a0084f68394bcee6a3e5c5f13b17a4	0	0	1	0	0	0	0	0	0	0	0	0	0	0	2237	244	0	0	0	0	0	0	1	0	0	0	0	0	0	0	0	0	0	0	0	0	0	0	0	0	0	0	0	0	0	0	0	0
85	28fd09052ada6a528ca98c9e70dff355a4f176426a6cc7f5398daeccff17d9a1	0	0	8	0	0	0	0	0	0	0	0	0	0	0	12244	2225	0	0	0	0	0	0	0	0	0	0	0	0	0	0	0	0	0	0	0	0	0	0	0	1	0	0	0	0	0	0	0	0
86	292384426c64effe908f6ce0143480853d033218862cb7548aff103f1f0bd9e8	0	0	3	0	0	0	0	0	0	0	0	0	0	0	4578	957	0	0	0	0	0	0	0	0	0	0	0	0	0	0	0	0	0	0	0	0	0	0	0	0	0	0	0	0	0	0	0	0
87	29c35b1b9ef6fc00ea721ff389a038b9b5383a0d0bcc56881072812116f01ae3	0	0	3	0	0	0	0	0	0	0	0	0	0	0	1273	141	0	0	0	0	0	0	0	0	0	0	0	0	0	0	0	0	0	0	0	0	0	0	0	0	0	0	0	0	0	0	0	0
88	2a246e7394585aaebf851b74421d9b0ef53b41c2773bdcaa784d7be220d9d3a9	0	0	1	0	0	0	0	0	0	0	0	0	0	0	531	56	0	0	0	0	0	0	1	0	0	0	0	0	0	0	0	0	0	0	0	0	0	0	0	0	0	0	0	0	0	0	0	0
89	2a83e4a315361b8da4bc6d4337f6d7473a908146b507c28789047128ccfdb6c4	0	0	0	0	0	0	0	0	0	0	0	0	0	0	82	17	0	0	0	0	0	0	0	0	0	0	0	0	0	0	0	0	0	0	0	0	0	0	0	0	0	0	0	0	0	0	0	0
90	2ac0c5729fe4c88352a818fd0450ca4b5d2679537fbc05103b2542fee80d7c0e	0	0	1	0	0	0	0	0	0	0	0	0	0	0	741	155	0	0	0	0	0	0	0	0	0	0	0	0	0	0	0	0	0	0	0	0	0	0	0	0	0	0	0	0	0	0	0	0
91	2b45aac2951d579783382ce860e2fb5b8e7c76f79c20b3c03086c95f4313f61e	0	0	14	0	0	0	0	0	0	0	0	0	0	0	4168	454	0	0	0	0	0	0	0	0	0	0	0	0	0	0	0	0	0	0	0	0	0	0	0	0	0	0	0	0	0	0	0	0
92	2bde4e02062161366f6d49b0bbcfefde2a7c49b947421c2611392cf698bb71b2	0	0	0	0	0	0	0	0	0	0	0	0	0	0	138	41	0	0	0	0	0	0	0	0	0	0	0	0	0	0	0	0	0	0	0	0	0	0	0	0	0	0	0	0	0	0	0	0
93	2bfc6bf1410eae65aa2cbe9c5600a43cea0259d253629fd660ccf062f86f589a	0	0	0	0	0	0	0	0	0	0	0	0	0	0	204	8	0	0	0	0	0	0	0	0	0	0	0	0	0	0	0	0	0	0	0	0	0	0	0	0	0	0	0	0	0	0	0	0
94	2c2f71a11ff4dbacd557d00f4e40c75a93e5fe6baa7ad2c19340939ff98ec183	0	0	8	0	0	0	0	0	0	0	0	0	0	0	2701	329	0	0	0	0	0	0	1	0	0	0	0	0	0	0	0	0	0	0	0	0	0	0	0	0	0	0	0	0	0	0	0	0
95	2c4d0ba8404abc10b34701cf327e9e22bb23cda35b2079875664f7cbba9923f6	0	0	1	0	0	0	0	0	0	0	0	0	0	0	641	33	0	0	0	0	0	0	0	0	0	0	0	0	0	0	0	0	0	0	0	0	0	0	0	0	0	0	0	0	0	0	0	0
96	2c90fcfe24e2d3de165824152e36076615357cdc81e9ab4c2e5e1a4ce92f3240	0	0	3	0	0	0	0	0	0	0	0	0	0	0	8454	102	0	0	0	0	0	0	0	0	0	0	0	0	0	0	0	0	0	0	0	0	0	0	0	0	0	0	0	0	0	0	0	0
97	2d3aafa825b9e234362084625d977947c68fee545b18c626af0f12d59e4fdb80	0	0	10	0	0	0	0	0	0	0	0	0	0	0	5097	317	6	0	0	0	0	0	0	0	0	0	0	0	0	0	0	0	0	0	0	0	0	0	0	0	0	0	0	0	0	0	0	0
98	2dc5f6aebfc5677bd750ac0fbc343e2dafbe37daeed71cd491f3376dbd0c8a29	0	0	22	0	0	0	0	0	0	0	0	0	0	0	9326	1135	0	0	0	0	0	0	1	0	0	0	0	0	0	0	0	0	0	0	0	0	0	0	0	0	0	0	0	0	0	0	0	0
99	2e4e248de3f7fb5dcf89d7a49ff3ec65e96192b8090e3e92c6ff128f5b27cfb9	0	0	0	0	0	0	0	0	0	0	0	0	0	0	135	25	0	0	0	0	0	0	1	0	0	0	0	0	0	0	0	0	0	0	0	0	0	0	0	0	0	0	0	0	0	0	0	0
100	2fad42cebf4f433f2a0ce3d8ebb48a90689220fb94c1b5e1a913a5643d889fa4	0	0	2	0	0	0	0	0	0	0	0	0	0	0	3375	771	0	0	0	0	0	0	1	0	0	0	0	0	0	0	0	0	0	0	0	0	0	0	0	0	0	0	0	0	0	0	0	0
101	300592feb93087849d20c08ba01b0ccfe73d8503715ccda9fbfe86d72878259c	0	0	0	0	0	0	0	0	0	0	0	0	0	0	341	38	0	0	0	0	0	0	0	0	0	0	0	0	0	0	0	0	0	0	0	0	0	0	0	0	0	0	0	0	0	0	0	0
102	30376743c3e54d0910661e3e531a4433765a140c6b51797de19cba6c7f5f3b38	0	0	39	0	0	0	0	0	0	0	0	0	0	0	20801	3377	0	0	0	0	0	0	0	0	0	0	0	0	0	0	0	0	0	0	0	0	0	0	0	16	0	0	0	0	0	0	0	0
103	30e42f5e5b0c387958aacae22c696f6ddd647443c5774895cd1f8897b0aac26e	0	0	0	0	0	0	0	0	0	0	0	0	0	0	98	11	0	0	0	0	0	0	0	0	0	0	0	0	0	0	0	0	0	0	0	0	0	0	0	0	0	0	0	0	0	0	0	0
104	322fa5524293fefd5b9fe808cc3db875b56d1548ed8afeb32e7782c27ced1542	0	0	12	0	0	0	0	0	0	0	0	0	0	0	2042	528	0	0	0	0	0	0	0	0	0	0	0	0	0	0	0	0	0	0	0	0	0	0	0	0	0	0	0	0	0	0	0	0
105	326cefa9cf6dc91ed609fef53fc5276e69199b633a6ace34d4f240131b284ffe	0	0	0	0	0	0	0	0	0	0	0	0	0	0	2041	93	0	0	0	0	0	0	0	0	0	0	0	0	0	0	0	0	0	0	0	0	0	0	0	0	0	0	0	0	0	0	0	0
106	3274d0fc8b3cc0c27ebe3d1e7aa31bf261f265fa31b0ef767f15289e2843a1d6	0	0	3	0	0	0	0	0	0	0	0	0	0	0	1893	264	0	0	0	0	0	0	0	0	0	0	0	0	0	0	0	0	0	0	0	0	0	0	0	0	0	0	0	0	0	0	0	0
107	33358d348adf5cca2821db75fd5a4853e9411b5dd99f64c88edc70d05a0b19ed	0	0	0	0	0	0	0	0	0	0	0	0	0	0	507	57	0	0	0	0	0	0	0	0	0	0	0	0	0	0	0	0	0	0	0	0	0	0	0	0	0	0	0	0	0	0	0	0
108	3402f53f3991bdcb0d6789987fec6b8cb5126d680d570a92229a687ac5660ccc	0	0	38	0	0	0	0	0	0	0	0	0	0	0	28496	2764	0	0	0	0	0	0	0	0	0	0	0	0	0	0	0	0	0	0	0	0	0	0	0	4	0	0	0	0	0	0	0	0
109	34f2a618cdaf93aad239ca0a2f3c179c383fd286e2ca5febe0b5e97fff397936	0	0	0	0	0	0	0	0	0	0	0	0	0	0	82	4	0	0	0	0	0	0	0	0	0	0	0	0	0	0	0	0	0	0	0	0	0	0	0	0	0	0	0	0	0	0	0	0
110	3517a9261943efc80c5f93a518eaa972fdf56a22970823da4c8696a20df8a46a	0	0	0	0	0	0	0	0	0	0	0	0	0	0	2866	1036	0	0	0	0	0	0	0	0	0	0	0	0	0	0	0	18	0	0	0	0	0	0	0	6	0	0	0	0	0	0	0	0
111	3574121bf694683883ae03ac3f8119211e1d2550cac8e068fe5022566ce7aa22	0	0	18	0	0	0	0	0	0	0	0	0	0	0	3228	399	0	0	0	0	0	0	1	0	0	0	0	0	0	0	0	0	0	0	0	0	0	0	0	0	0	0	0	0	0	0	0	0
112	35c075b3765bf6f47f63dc12eb8041ed097538dcdd5db5dfef816be98a3791ab	0	0	1	0	0	0	0	0	0	0	0	0	0	0	3119	550	22	0	0	0	0	0	0	0	0	0	0	0	0	0	0	0	0	0	0	0	0	0	0	3	0	0	0	0	0	0	0	0
113	36514e0149b9d9ec5b657b6e8b0b268db357996ea65e85186875481848000b01	0	0	0	0	0	0	0	0	0	0	0	0	0	0	266	49	0	0	0	0	0	0	0	0	0	0	0	0	0	0	0	0	0	0	0	0	0	0	0	0	0	0	0	0	0	0	0	0
114	36b5390166204ae7eaf471e1710d432129ba384cae48061c868f2e3f14699cef	0	0	0	0	0	0	0	0	0	0	0	0	0	0	439	35	0	0	0	0	0	0	0	0	0	0	0	0	0	0	0	0	0	0	0	0	0	0	0	0	0	0	0	0	0	0	0	0
115	37de8ae507ecfb3bd91db34746b2365b730e54b57c9bc6052b3b313946c233e5	0	0	0	0	0	0	0	0	0	0	0	0	0	0	1788	84	0	0	0	0	0	0	0	0	0	0	0	0	0	0	0	0	0	0	0	0	0	0	0	0	0	0	0	0	0	0	0	0
116	37ef905fd481b9d5f9c370c85ad1461fa6b6ae7c20d75fa39c21158af5a293bc	0	0	0	0	0	0	0	0	0	0	0	0	0	0	1161	120	0	0	0	0	0	0	0	0	0	0	0	0	0	0	0	0	0	0	0	0	0	0	0	0	0	0	0	0	0	0	0	0
117	380f81b2b7689222ed4928cc21eab2caa4b690d8eb9ee1330c8ff21bd88a3312	0	0	7	0	0	0	0	0	0	0	0	0	0	0	560	185	0	0	0	0	0	0	0	0	0	0	0	0	0	0	0	0	0	0	0	0	0	0	0	0	0	0	0	0	0	0	0	0
118	3936228cd3125c763abfcb93e86e4b43838202bcc0913a28e84ac0263b43ee0d	0	0	4	0	0	0	0	0	0	0	0	0	0	0	3066	791	21	0	0	0	0	0	0	0	0	0	0	0	0	0	0	0	0	0	0	0	0	0	0	0	0	0	0	0	0	0	0	0
119	3a74e5caa69e6f5ff20cba2b02a5b8bf880ffb6db070d353a40d96da57ddff02	0	0	0	0	0	0	0	0	0	0	0	0	0	0	505	34	0	0	0	0	0	0	0	0	0	0	0	0	0	0	0	0	0	0	0	0	0	0	0	0	0	0	0	0	0	0	0	0
120	3b045a2893f00a9ca2cbab2be2e16b47f1f560378dd1cbc525a51630deca06ff	0	0	5	0	0	0	0	0	0	0	0	0	0	0	11997	1214	0	0	0	0	0	0	1	0	0	0	0	0	0	0	0	0	0	0	0	0	0	0	0	4	0	0	0	0	0	0	0	0
121	3b167e64e88901596f8e381916c5aa24d169320840a7781bd34967abdc1dcfcb	0	0	4	0	0	0	0	0	0	0	0	0	0	0	517	26	3	0	0	0	0	0	0	0	0	0	0	0	0	0	0	0	0	0	0	0	0	0	0	0	0	0	0	0	0	0	0	0
122	3bbd59285b64269a64fd9da1a6d3b77d4ac5d24d8db7e5c164502033ead6a323	0	0	0	0	0	0	0	0	0	0	0	0	0	0	176	23	0	0	0	0	0	0	0	0	0	0	0	0	0	0	0	0	0	0	0	0	0	0	0	0	0	0	0	0	0	0	0	0
123	3cdbce1e086efd180e2e56b83c076bc0e552b93ef9b7eeaa55e587c5e822a68f	0	0	0	0	0	0	0	0	0	0	0	0	0	0	2212	141	0	0	0	0	0	0	0	0	0	0	0	0	0	0	0	0	0	0	0	0	0	0	0	0	0	0	0	0	0	0	0	0
124	3d8b6f46a6c9860d92184abb016335e2fde72dc2c0dfcb0498532f709f6a7002	0	0	5	0	0	0	0	0	0	0	0	0	0	0	3994	805	0	0	0	0	0	0	0	0	0	0	0	0	0	0	0	0	0	0	0	0	0	0	0	2	0	0	0	0	0	0	0	0
125	3dc6b90bdec9128878601e0ef5bc0715056f816aff30bb666afacc443bb7d2d3	0	0	0	0	0	0	0	0	0	0	0	0	0	0	56	5	0	0	0	0	0	0	0	0	0	0	0	0	0	0	0	0	0	0	0	0	0	0	0	0	0	0	0	0	0	0	0	0
126	3dd33fb61339641953871716886c63010d4097e773cfce13b2eb365558379394	0	0	6	0	0	0	0	0	0	0	0	0	0	0	3414	399	0	0	0	0	0	0	1	0	0	0	0	0	0	0	0	0	0	0	0	0	0	0	0	0	0	0	0	0	0	0	0	0
127	3def21a5d2d52ffc920d56c9b578ed0a714267e62c4b4603942b8eb6d03c16b4	0	0	2	0	0	0	0	0	0	0	0	0	0	0	1052	316	0	0	0	0	0	0	2	0	0	0	0	0	0	0	0	0	0	0	0	0	0	0	0	0	0	0	0	0	0	0	0	0
128	3e0bd53dc0db2ee7592ab901f36542f6097a217fd274265ce146a79361f31c45	0	0	6	0	0	0	0	0	0	0	0	0	0	0	351	93	0	0	0	0	0	0	0	0	0	0	0	0	0	0	0	0	0	0	0	0	0	0	0	0	0	0	0	0	0	0	0	0
129	3eda81c79361630388d67fdc80f73c60af2942f802e1765928a784356b9bcf03	0	0	1	0	0	0	0	0	0	0	0	0	0	0	270	14	0	0	0	0	0	0	0	0	0	0	0	0	0	0	0	0	0	0	0	0	0	0	0	0	0	0	0	0	0	0	0	0
130	3ee7f3734f9f51cde042bcad232a857e9d7861b1be08f3d70a88b81faf3ec042	0	0	406	0	0	0	0	0	0	0	0	0	0	0	17732	2377	1	0	0	0	0	0	0	0	0	0	0	0	0	0	0	0	0	0	0	0	0	0	0	0	0	0	0	0	0	0	0	0
131	3ef7a95ef8d1b185c01456b1be29968adfb7c42cae12ffdee06921b2df7b36bb	0	0	1	0	0	0	0	0	0	0	0	0	0	0	270	34	0	0	0	0	0	0	0	0	0	0	0	0	0	0	0	0	0	0	0	0	0	0	0	0	0	0	0	0	0	0	0	0
132	3f61bb3c916ef41cae45e672172a0801043992eb1e08d97aa5432db586b13489	0	0	8	0	0	0	0	0	0	0	0	0	0	0	7123	2976	0	0	0	0	0	0	0	0	0	0	0	0	0	0	0	0	0	0	0	0	0	0	0	8	0	0	0	0	0	0	0	0
133	3fd876bf5ac171505053c62e25b002f1df5b49ab270c5ee6cedda514b8480016	0	0	2	0	0	0	0	0	0	0	0	0	0	0	1708	189	0	0	0	0	0	0	0	0	0	0	0	0	0	0	0	0	0	0	0	0	0	0	0	0	0	0	0	0	0	0	0	0
134	40171ed16dd14c57cafb6a6be7510a09ef4e4578dd4bd9bead7b20eff66eaee7	0	0	0	0	0	0	0	0	0	0	0	0	0	0	314	33	0	0	0	0	0	0	0	0	0	0	0	0	0	0	0	0	0	0	0	0	0	0	0	0	0	0	0	0	0	0	0	0
135	402b4e120b78a0eadb6032b90d68d9fee22040f274717ea9bfc10ca436026de3	0	0	0	0	0	0	0	0	0	0	0	0	0	0	62	9	0	0	0	0	0	0	0	0	0	0	0	0	0	0	0	0	0	0	0	0	0	0	0	0	0	0	0	0	0	0	0	0
136	40ec3bdd1121eb7c414f39aa1696fbdf8ed8e2f39b0529b33b967e9018dcb70d	0	0	0	0	0	0	0	0	0	0	0	0	0	0	115	15	0	0	0	0	0	0	0	0	0	0	0	0	0	0	0	0	0	0	0	0	0	0	0	0	0	0	0	0	0	0	0	0
137	4174fcf56864c5f28b291e5c62bbdac6ffaea1576688a3d1f07b09ba57641d14	0	0	2	0	0	0	0	0	0	0	0	0	0	0	1192	216	0	0	0	0	0	0	2	0	0	0	0	0	0	0	0	0	0	0	0	0	0	0	0	0	0	0	0	0	0	0	0	0
138	417d198afcb8cb86626284a8e435e5914a3add8f799bf670d3ddc185682c3a87	0	0	0	0	0	0	0	0	0	0	0	0	0	0	177	23	0	0	0	0	0	0	0	0	0	0	0	0	0	0	0	0	0	0	0	0	0	0	0	0	0	0	0	0	0	0	0	0
139	41d0d06ce74f9def06ab6d04c243ba435c81712aa3ea736587866c72b12536cf	0	0	0	0	0	0	0	0	0	0	0	0	0	0	309	134	0	0	0	0	0	0	0	0	0	0	0	0	0	0	0	0	0	0	0	0	0	0	0	0	0	0	0	0	0	0	0	0
140	42da68ec6c1178777ccb03a5df2a5df0b977b5b13703e910a953ddcfb89c5720	0	0	7	0	0	0	0	0	0	0	0	0	0	0	11240	2036	0	0	0	0	0	0	0	0	0	0	0	0	0	0	0	0	0	0	0	0	0	0	0	0	0	0	0	0	0	0	0	0
141	432bb0d145d6985bef9c643483cf2023227c96547411037ccc841cb1eb021407	0	0	0	0	0	0	0	0	0	0	0	0	0	0	148	37	0	0	0	0	0	0	0	0	0	0	0	0	0	0	0	0	0	0	0	0	0	0	0	0	0	0	0	0	0	0	0	0
142	4384ca0aa6ce9b603cf7db775a3c721e46715d5b120b94fb57deadaade18535b	0	0	2	0	0	0	0	0	0	0	0	0	0	0	1753	405	5	0	0	0	0	0	0	0	0	0	0	0	0	0	0	0	0	0	0	0	0	0	0	0	0	0	0	0	0	0	0	0
143	43be0d52487ded1cd608210d2786d010a5e5a7652a5273950707fe1ffd59dba0	0	0	8	0	0	0	0	0	0	0	0	0	0	0	13207	2421	0	0	0	0	0	0	1	0	0	0	0	0	0	0	0	0	0	0	0	0	0	0	0	0	0	0	0	0	0	0	0	0
144	43de7179ae7793a9e0ec5c741aa337375e5c0d47acec0af622b0d3aad3ce2010	0	0	1	0	0	0	0	0	0	0	0	0	0	0	835	85	0	0	0	0	0	0	0	0	0	0	0	0	0	0	0	0	0	0	0	0	0	0	0	0	0	0	0	0	0	0	0	0
145	44182488b0b2737aa51b571bebbead95c289716a04f1538daf3569d1b34dfec3	0	0	0	0	0	0	0	0	0	0	0	0	0	0	495	129	0	0	0	0	0	0	0	0	0	0	0	0	0	0	0	0	0	0	0	0	0	0	0	4	0	0	0	0	0	0	0	0
146	44468e058c55f183a4de5c7f4410f2f1b5a70a7b23baf3c6ebe9052737e6143e	0	0	0	0	0	0	0	0	0	0	0	0	0	0	603	153	0	0	0	0	0	0	0	0	0	0	0	0	0	0	0	0	0	0	0	0	0	0	0	0	0	0	0	0	0	0	0	0
147	45a670a8f6ed07736f81abad188db65f7dc85d70f8399072df2391fe974be2c9	0	0	0	0	0	0	0	0	0	0	0	0	0	0	82	5	0	0	0	0	0	0	0	0	0	0	0	0	0	0	0	0	0	0	0	0	0	0	0	0	0	0	0	0	0	0	0	0
148	462677550645d6beb8b511a56d00399b15d392c92705d0f9a6549a18a1cd930b	0	0	1	0	0	0	0	0	0	0	0	0	0	0	66	4	0	0	0	0	0	0	0	0	0	0	0	0	0	0	0	0	0	0	0	0	0	0	0	0	0	0	0	0	0	0	0	0
149	46c5d51a9a01a5ba74c3a00c39ca76653b2fb8b7d28061d8553d617c37737c29	0	0	0	0	0	0	0	0	0	0	0	0	0	0	154	18	0	0	0	0	0	0	0	0	0	0	0	0	0	0	0	0	0	0	0	0	0	0	0	0	0	0	0	0	0	0	0	0
150	46fec6102529525f858ca315c909a13814343dc3acd195b6a0dd46194156e4c1	0	0	5	0	0	0	0	0	0	0	0	0	0	0	824	150	0	0	0	0	0	0	0	0	0	0	0	0	0	0	0	0	0	0	0	0	0	0	0	0	0	0	0	0	0	0	0	0
151	478f1b7b8a8820e0bf158bcc9b34828f5505094f3efddbeca46fcea4f6a6bb7d	0	0	1	0	0	0	0	0	0	0	0	0	0	0	854	104	0	0	0	0	0	0	0	0	0	0	0	0	0	0	0	0	0	0	0	0	0	0	0	0	0	0	0	0	0	0	0	0
152	4819e0cd8b56cb36603c4835ac22573461645cdf9cb76308e0373299789956ac	0	0	0	0	0	0	0	0	0	0	0	0	0	0	1061	205	0	0	0	0	0	0	0	0	0	0	0	0	0	0	0	0	0	0	0	0	0	0	0	0	0	0	0	0	0	0	0	0
153	487e8ec159a714c268134d2b055c8ee50c86d8319241ae3bf13c5a0e867a854f	0	0	0	0	0	0	0	0	0	0	0	0	0	0	561	82	0	0	0	0	0	0	0	0	0	0	0	0	0	0	0	0	0	0	0	0	0	0	0	0	0	0	0	0	0	0	0	0
154	48d9a00baf4d7f109bcb4e095a95cdcd42457393465942d1f18da5a3b5b78aaf	0	0	1003	0	0	0	0	0	0	0	0	0	0	0	20278	6876	5	0	2	0	0	0	0	0	0	0	0	0	0	0	0	0	0	0	0	0	0	0	0	96	0	0	0	0	0	0	0	0
155	491ba23fb51ba32897101f1e97c9635f720961ba2115d2fd336112f9bc802248	0	0	24	0	0	0	0	0	0	0	0	0	0	0	70183	5854	0	0	0	0	0	0	0	0	0	0	0	0	0	0	0	0	0	0	0	0	0	0	0	0	0	0	0	0	0	0	0	0
156	494f2f5a36e75a5ff5ae882e2fae96cbaf59a98789031ef71443ca7c3642ffe9	0	0	0	0	0	0	0	0	0	0	0	0	0	0	304	9	0	0	0	0	0	0	0	0	0	0	0	0	0	0	0	0	0	0	0	0	0	0	0	0	0	0	0	0	0	0	0	0
157	4a054bd3d3bc099aaa6910af97a923d1299158868dccb89b1db096f599471a4f	0	0	0	0	0	0	0	0	0	0	0	0	0	0	100	17	0	0	0	0	0	0	0	0	0	0	0	0	0	0	0	0	0	0	0	0	0	0	0	0	0	0	0	0	0	0	0	0
158	4a6b715bfd0c24210ac8d4af41c733cfa5672c3d5d5a78acbe77f39272ab56d3	0	0	4	0	0	0	0	0	0	0	0	0	0	0	853	116	0	0	0	0	0	0	0	0	0	0	0	0	0	0	0	0	0	0	0	0	0	0	0	0	0	0	0	0	0	0	0	0
159	4a8a87d6decf6e54e116e3073d23497802244e183c9802fa05570abd3c6b9222	0	0	0	0	0	0	0	0	0	0	0	0	0	0	258	25	0	0	0	0	0	0	0	0	0	0	0	0	0	0	0	0	0	0	0	0	0	0	0	0	0	0	0	0	0	0	0	0
160	4a9a3740595f2a687281ef8c94115fdcc196411b46b2b2b28d1597fc82b61c2e	0	0	0	0	0	0	0	0	0	0	0	0	0	0	80	7	0	0	0	0	0	0	0	0	0	0	0	0	0	0	0	0	0	0	0	0	0	0	0	0	0	0	0	0	0	0	0	0
161	4ab76a40cde6a537db94209247a29ef2e58f8b40dac1e9fd0087e7087d83e70e	0	0	28	0	0	0	0	0	0	0	0	0	0	0	1741	481	0	0	0	0	0	0	0	0	0	0	0	0	0	0	0	0	0	0	0	0	0	0	0	2	0	0	0	0	0	0	0	0
162	4bb9430cb71f2ee3ae4854936636669838660eaa8b6a851f3314153a077289b5	0	0	0	0	0	0	0	0	0	0	0	0	0	0	230	38	0	0	0	0	0	0	0	0	0	0	0	0	0	0	0	0	0	0	0	0	0	0	0	0	0	0	0	0	0	0	0	0
163	4c5db2ab2e67ebf8c93fdf19dbf13f4476398e002344e659c0eca2ce48a15517	0	0	0	0	0	0	0	0	0	0	0	0	0	0	468	139	0	0	0	0	0	0	0	0	0	0	0	0	0	0	0	0	0	0	0	0	0	0	0	0	0	0	0	0	0	0	0	0
164	4c8aea513fc40e9a07906ea46c5f39bc10951462ecd7ad334a8186ffb0e376f7	0	0	0	0	0	0	0	0	0	0	0	0	0	0	3050	395	7	0	0	0	0	0	0	0	0	0	0	0	0	0	0	0	0	0	0	0	0	0	0	0	0	0	0	0	0	0	0	0
165	4c8c69f3527b4ff1465b0857ddb37988304dc6223980f46c554a9b5a4526b02c	0	0	0	0	0	0	0	0	0	0	0	0	0	0	883	53	0	0	0	0	0	0	0	0	0	0	0	0	0	0	0	0	0	0	0	0	0	0	0	3	0	0	0	0	0	0	0	0
166	4d12a784b20cd3b1369ebc20f65ddf6d78bf117975a59ca6af1da5af07e1b041	0	0	0	0	0	0	0	0	0	0	0	0	0	0	133	33	0	0	0	0	0	0	0	0	0	0	0	0	0	0	0	0	0	0	0	0	0	0	0	0	0	0	0	0	0	0	0	0
167	4d81a8adf22187a7c0380c5bd9683ab9765abf4aebee4c0b8dd19a78a72f904a	0	0	3	0	0	0	0	0	0	0	0	0	0	0	3841	1704	0	0	0	0	0	0	0	0	0	0	0	0	0	0	0	0	0	0	0	0	0	0	0	26	0	0	0	0	0	0	0	0
168	4e02533626a6adfcb1b7f338f1cb9e75bfe27d0a1ba08682b1a72322db22b95d	0	0	2	0	0	0	0	0	0	0	0	0	0	0	863	78	0	0	0	0	0	0	0	0	0	0	0	0	0	0	0	0	0	0	0	0	0	0	0	0	0	0	0	0	0	0	0	0
169	4e04d8260ea5a46334dc478e43c1a53b805f19339064f2f228b6aac5b046fd3f	0	0	0	0	0	0	0	0	0	0	0	0	0	0	688	49	0	0	0	0	0	0	0	0	0	0	0	0	0	0	0	0	0	0	0	0	0	0	0	0	0	0	0	0	0	0	0	0
170	4f2996a979459f87db66b7f68bf11a8aac4cb691b667e4f2d2365caebb9d8eb5	0	0	0	0	0	0	0	0	0	0	0	0	0	0	462	44	0	0	0	0	0	0	0	0	0	0	0	0	0	0	0	0	0	0	0	0	0	0	0	0	0	0	0	0	0	0	0	0
171	4f9419d7890968cd4198fa9c89e13aef6b9cc686a22fc22c96eb6cf0b6030000	0	0	0	0	0	0	0	0	0	0	0	0	0	0	822	71	0	0	0	0	0	0	0	0	0	0	0	0	0	0	0	0	0	0	0	0	0	0	0	0	0	0	0	0	0	0	0	0
172	4fc2c3e10444e46a5fe95e979dd09aa71a0b13226db9264009834c55a3d165ba	0	0	142	0	0	0	0	0	0	0	0	0	0	0	98613	14779	0	0	0	0	0	0	0	0	0	0	0	0	0	0	0	0	0	0	0	0	0	0	0	3	0	0	0	0	0	0	0	0
173	4fc3a3206d0cf03e0d47d263958343225274b4174fa9d7ee46f43d5432742242	0	0	0	0	0	0	0	0	0	0	0	0	0	0	3115	115	0	0	0	0	0	0	1	0	0	0	0	0	0	0	0	0	0	0	0	0	0	0	0	0	0	0	0	0	0	0	0	0
174	5000a5ab0b7547852557ed65ecf350db5722f83bd7ef428edc4d724db578f55b	0	0	17	0	0	0	0	0	0	0	0	0	0	0	29377	2347	0	0	0	0	0	0	1	0	0	0	0	0	0	0	0	0	0	0	0	0	0	0	0	32	0	0	0	0	0	0	0	0
175	50a13412a4fff8f633258c4bee98bd5196c42c344adb7f0caac3c755104ffb93	0	0	0	0	0	0	0	0	0	0	0	0	0	0	2157	462	0	0	0	0	0	0	0	0	0	0	0	0	0	0	0	0	0	0	0	0	0	0	0	0	0	0	0	0	0	0	0	0
176	51746ae2626a05fcab70bcb3629490904a7160c2178e7d358c5acc439769fc06	0	0	32	0	0	0	0	0	0	0	0	0	0	0	20060	856	0	0	0	0	0	0	0	0	0	0	0	0	0	0	0	0	0	0	0	0	0	0	0	1	0	0	0	0	0	0	0	0
177	51928ed31b5cd5363db452dcb76354f8eec4169632d230365aab40c419c3315c	0	0	0	0	0	0	0	0	0	0	0	0	0	0	638	50	0	0	0	0	0	0	1	0	0	0	0	0	0	0	0	0	0	0	0	0	0	0	0	0	0	0	0	0	0	0	0	0
178	5299534efa3edb09f3e6beb22be00ce4629e59a0f9c7be56cd39ae2b33f55d7f	0	0	1	0	0	0	0	0	0	0	0	0	0	0	656	68	0	0	0	0	0	0	0	0	0	0	0	0	0	0	0	0	0	0	0	0	0	0	0	0	0	0	0	0	0	0	0	0
179	536923e064cf7aa6a7dc44cec67154402517feeeea720f884d84850656398492	0	0	0	0	0	0	0	0	0	0	0	0	0	0	65	5	0	0	0	0	0	0	0	0	0	0	0	0	0	0	0	0	0	0	0	0	0	0	0	0	0	0	0	0	0	0	0	0
180	53f7f2648eec2b3aaeaae1667ea134346eec2e987b053484452ec460c542ac6d	0	0	2	0	0	0	0	0	0	0	0	0	0	0	1277	138	0	0	0	0	0	0	0	0	0	0	0	0	0	0	0	0	0	0	0	0	0	0	0	0	0	0	0	0	0	0	0	0
181	543bbfcd5dcc868ddc827283e1af1fe51b0a0ba3cdc4fedd1abc2136d990bbfa	0	0	35	0	0	0	0	0	0	0	0	0	0	0	21327	1780	0	0	0	0	0	0	0	0	0	0	0	0	0	0	0	0	0	0	0	0	0	0	0	18	0	0	0	0	0	0	0	0
182	54c78f71cc4a062c87e7f5218f6d4fb5a5517b302c225854eca7db7ff2d46f7c	0	0	2	0	0	0	0	0	0	0	0	0	0	0	2221	454	0	0	0	0	0	0	0	0	0	0	0	0	0	0	0	0	0	0	0	0	0	0	0	1	0	0	0	0	0	0	0	0
183	54ecc6ef62330d0b4f271106fd12c04cca4a5acb8f81a56e68eff669dfe6408d	0	0	0	0	0	0	0	0	0	0	0	0	0	0	814	105	0	0	0	0	0	0	1	0	0	0	0	0	0	0	0	0	0	0	0	0	0	0	0	0	0	0	0	0	0	0	0	0
184	555994f2a8659c20ec3e5bba5e9caac432fd02cfc3b158dd76a7d8921e50412f	0	0	0	0	0	0	0	0	0	0	0	0	0	0	316	67	0	0	0	0	0	0	0	0	0	0	0	0	0	0	0	0	0	0	0	0	0	0	0	0	0	0	0	0	0	0	0	0
185	557a63876f1d0cf7ac0d13ed3f9db67819f7ac962bbec8784c155b5f1764d330	0	0	1	0	0	0	0	0	0	0	0	0	0	0	1166	338	0	0	0	0	0	0	0	0	0	0	0	0	0	0	0	0	0	0	0	0	0	0	0	0	0	0	0	0	0	0	0	0
186	55b54ed1be076d2871b08dd3dea47216cbbd33b6daa319fc139feb45e0de7abc	0	0	11	0	0	0	0	0	0	0	0	0	0	0	9746	1787	0	0	0	0	0	0	0	0	0	0	0	0	0	0	0	0	0	0	0	0	0	0	0	7	0	0	0	0	0	0	0	0
187	56399ad4782e12302898123d6b977e6a20445682947afb512db8c032edabe8f4	0	0	0	0	0	0	0	0	0	0	0	0	0	0	549	64	0	0	0	0	0	0	1	0	0	0	0	0	0	0	0	0	0	0	0	0	0	0	0	0	0	0	0	0	0	0	0	0
188	568a117148a988424c21766b90ac56cbdb26dba0b185ef6762d18c4b6a9af64f	0	0	0	0	0	0	0	0	0	0	0	0	0	0	1212	187	0	0	0	0	0	0	0	0	0	0	0	0	0	0	0	0	0	0	0	0	0	0	0	0	0	0	0	0	0	0	0	0
189	5788487d6dc91b1b5a85c573197c20978c678d35e980abcb6d6e4b34c194c498	0	0	0	0	0	0	0	0	0	0	0	0	0	0	506	34	0	0	0	0	0	0	0	0	0	0	0	0	0	0	0	0	0	0	0	0	0	0	0	0	0	0	0	0	0	0	0	0
190	5794683e039a007c74e7ce48e17bc719967ca1c9bb6b078881b03ea1408a59d4	0	0	5	0	0	0	0	0	0	0	0	0	0	0	2000	391	5	0	0	0	0	0	0	0	0	0	0	0	0	0	0	0	0	0	0	0	0	0	0	0	0	0	0	0	0	0	0	0
191	57e9ac19dc9792a54eaea4a78eb68a764f948987ef594c0edfcf16dc7f3c84a2	0	0	6	0	0	0	0	0	0	0	0	0	0	0	815	360	2	0	0	0	0	0	0	0	0	0	0	0	0	0	0	0	0	0	0	0	0	0	0	0	0	0	0	0	0	0	0	0
192	57feda1ee01c4230bd93de63fcdfa1c4d519cb5301ced6aaf2c52c0d76ad5e52	0	0	0	0	0	0	0	0	0	0	0	0	0	0	2660	27	0	0	0	0	0	0	0	0	0	0	0	0	0	0	0	0	0	0	0	0	0	0	0	0	0	0	0	0	0	0	0	0
193	587a714cb792e0ff0b253ddbb0efc0fb44eaa8ad2efac5add5ff99724a801dbb	0	0	6	0	0	0	0	0	0	0	0	0	0	0	600	231	2	0	0	0	0	0	0	0	0	0	0	0	0	0	0	0	0	0	0	0	0	0	0	0	0	0	0	0	0	0	0	0
194	589171de3a7f234a7c875a77c4f97ab3a0cb15d81e71523847439a847cc951ce	0	0	1	0	0	0	0	0	0	0	0	0	0	0	746	55	0	0	0	0	0	0	0	0	0	0	0	0	0	0	0	0	0	0	0	0	0	0	0	0	0	0	0	0	0	0	0	0
195	59123b8fa4076eccf0597d4276d6fff6cf147a63fd3c86537f9b6c68b3201b73	0	0	1	0	0	0	0	0	0	0	0	0	0	0	821	153	0	0	0	0	0	0	0	0	0	0	0	0	0	0	0	0	0	0	0	0	0	0	0	0	0	0	0	0	0	0	0	0
196	59175ea46e838f2074ee6d8c891ff0d1576d6a456ad1d8df53e25d71d8cae8af	0	0	0	0	0	0	0	0	0	0	0	0	0	0	274	17	0	0	0	0	0	0	0	0	0	0	0	0	0	0	0	0	0	0	0	0	0	0	0	0	0	0	0	0	0	0	0	0
197	59355f25b384527175d815184d28aac2d4286de00f435cadd423b0f3e3140d2d	0	0	0	0	0	0	0	0	0	0	0	0	0	0	499	34	0	0	0	0	0	0	0	0	0	0	0	0	0	0	0	0	0	0	0	0	0	0	0	0	0	0	0	0	0	0	0	0
198	59395b820908f5a4ac8bfda29c045fd404d52dd47dc3675ecf23a7757405ce5e	0	0	0	0	0	0	0	0	0	0	0	0	0	0	2345	492	0	0	0	0	0	0	0	0	0	0	0	0	0	0	0	0	0	0	0	0	0	0	0	0	0	0	0	0	0	0	0	0
199	5950349e43ac281212c076d1069a89801ae93dd3002a98c6881059db1dd64318	0	0	5	0	0	0	0	0	0	0	0	0	0	0	6883	1514	0	0	0	0	0	0	0	0	0	0	0	0	0	0	0	0	0	0	0	0	0	0	0	2	0	0	0	0	0	0	0	0
200	59f332a2f59c1e4187abdf07985eec593ec3bb8e3b8232b0ed9400ac89bfe1b2	0	0	1	0	0	0	0	0	0	0	0	0	0	0	382	49	0	0	0	0	0	0	0	0	0	0	0	0	0	0	0	0	0	0	0	0	0	0	0	1	0	0	0	0	0	0	0	0
201	5a09503d6af2e7cd13e63d5508e42003aec88103e207ec1ded32923915d8675b	0	0	0	0	0	0	0	0	0	0	0	0	0	0	905	82	9	0	0	0	0	0	0	0	0	0	0	0	0	0	0	0	0	0	0	0	0	0	0	0	0	0	0	0	0	0	0	0
202	5a36c93a192a855435dd716a46874b818648b49b6f408023c85f10a104a2f8b7	0	0	8	0	0	0	0	0	0	0	0	0	0	0	1415	106	0	0	0	0	0	0	1	0	0	0	0	0	0	0	0	0	0	0	0	0	0	0	0	0	0	0	0	0	0	0	0	0
203	5a8571d7b645b0d0e0a4e59b0f5ef43eaa437888f549c1c3de442f2b7158f49e	0	0	5	0	0	0	0	0	0	0	0	0	0	0	619	107	0	0	0	0	0	0	0	0	0	0	0	0	0	0	0	0	0	0	0	0	0	0	0	0	0	0	0	0	0	0	0	0
204	5ab8dbd3c9c5f3ea42d3dcd499e02b967de292ddeac8bbf07a21ea1956891bb9	0	0	0	0	0	0	0	0	0	0	0	0	0	0	311	41	0	0	0	0	0	0	0	0	0	0	0	0	0	0	0	0	0	0	0	0	0	0	0	0	0	0	0	0	0	0	0	0
205	5ac0bac73552059a82d19d1236b2437970c5170e2e1bb79cdee26b0c93ca55f4	0	0	1	0	0	0	0	0	0	0	0	0	0	0	164	20	0	0	0	0	0	0	0	0	0	0	0	0	0	0	0	0	0	0	0	0	0	0	0	0	0	0	0	0	0	0	0	0
206	5ac3fabc1a653d3c536bb50b2a84315a93a4980f069d05cbf0227c65616c2302	0	0	2	0	0	0	0	0	0	0	0	0	0	0	399	44	0	0	0	0	0	0	0	0	0	0	0	0	0	0	0	0	0	0	0	0	0	0	0	0	0	0	0	0	0	0	0	0
207	5ae084a8b7c78d1d14965fe305f76e4bf3aa261fce8101f1ff84140bd6cb0e32	0	0	9	0	0	0	0	0	0	0	0	0	0	0	6875	1530	0	0	0	0	0	0	0	0	0	0	0	0	0	0	0	0	0	0	0	0	0	0	0	6	0	0	0	0	0	0	0	0
208	5b42504a054d95b8194fc07777c9df021d193932a9e75373f02f1e18b23ed7ae	0	0	0	0	0	0	0	0	0	0	0	0	0	0	64	5	0	0	0	0	0	0	0	0	0	0	0	0	0	0	0	0	0	0	0	0	0	0	0	0	0	0	0	0	0	0	0	0
209	5b7cf614e14b9d275be88afa499ced12210516a9a8fbdb63008a04abcbdf9fdd	0	0	76	0	0	0	0	0	0	0	0	0	0	0	7267	3623	0	0	0	0	0	0	2	0	0	0	0	0	0	0	0	0	0	0	0	0	0	0	0	16	0	0	0	0	0	0	0	0
210	5c1e1bb0b63ae18d8567bc12b2488c6c6a311942aa6cb11d1e1a8478414beaef	0	0	0	0	0	0	0	0	0	0	0	0	0	0	171	18	0	0	0	0	0	0	0	0	0	0	0	0	0	0	0	0	0	0	0	0	0	0	0	0	0	0	0	0	0	0	0	0
211	5cedd1217e74f90a2677c8d00d26b962b64a0908a40fc33d8a24f3a6663075eb	0	0	1	0	0	0	0	0	0	0	0	0	0	0	1931	44	0	0	0	0	0	0	0	0	0	0	0	0	0	0	0	0	0	0	0	0	0	0	0	0	0	0	0	0	0	0	0	0
212	5d1534e9a6f45d902e27ac571c6662a32dcc58f16ce4fde8a2232e84b9257d9d	0	0	1	0	0	0	0	0	0	0	0	0	0	0	1722	314	22	0	0	0	0	0	0	0	0	0	0	0	0	0	0	0	0	0	0	0	0	0	0	0	0	0	0	0	0	0	0	0
213	5d236e1bf36e12199572c1dc7d43d76f0ad3640d632162652429e08600c3a695	0	0	8	0	0	0	0	0	0	0	0	0	0	0	5359	291	0	0	0	0	0	0	0	0	0	0	0	0	0	0	0	0	0	0	0	0	0	0	0	0	0	0	0	0	0	0	0	0
214	5df785aa7386a6eb7f1d5dada0d157b83f9723f237081211d604251cfe3d9d7c	0	0	0	0	0	0	0	0	0	0	0	0	0	0	300	17	0	0	0	0	0	0	0	0	0	0	0	0	0	0	0	0	0	0	0	0	0	0	0	0	0	0	0	0	0	0	0	0
215	5df9feaba1258882966c3fd59488f6ccdf5d6a1f153176c801c153dfb3ca47d4	0	0	1	0	0	0	0	0	0	0	0	0	0	0	883	131	0	0	0	0	0	0	0	0	0	0	0	0	0	0	0	0	0	0	0	0	0	0	0	0	0	0	0	0	0	0	0	0
216	5e2b930cdb1174fe25eb7061ad1cdeb2ff860692036cc7d01fd1dfd5604e9b3d	0	0	25	0	0	0	0	0	0	0	0	0	0	0	1575	445	0	0	0	0	0	0	0	0	0	0	0	0	0	0	0	0	0	0	0	0	0	0	0	0	0	0	0	0	0	0	0	0
217	5e7160c3999cb7990d87e6105bb7b5ed51a25b5d0b18faa24fed77ebe82e0c14	0	0	1	0	0	0	0	0	0	0	0	0	0	0	798	120	0	0	0	0	0	0	1	0	0	0	0	0	0	0	0	0	0	0	0	0	0	0	0	0	0	0	0	0	0	0	0	0
218	5f13d1977a23e9f2582a701b81f2b4ce9e4ef3409387c83bc1c649aeb78c3c28	0	0	10	0	0	0	0	0	0	0	0	0	0	0	7873	234	0	0	0	0	0	0	2	0	0	0	0	0	0	0	0	0	0	0	0	0	0	0	0	0	0	0	0	0	0	0	0	0
219	5f664b38d90fc7ba9ff2b0d80b66d7241d85ba865918adbac4ed20db64db26f9	0	0	0	0	0	0	0	0	0	0	0	0	0	0	134	8	2	0	0	0	0	0	0	0	0	0	0	0	0	0	0	0	0	0	0	0	0	0	0	0	0	0	0	0	0	0	0	0
220	5fc2d058ee35e0efbcc66690b94847438e93e1d2d5c4e883e672c7f866028f24	0	0	0	0	0	0	0	0	0	0	0	0	0	0	209	44	7	0	0	0	0	0	0	0	0	0	0	0	0	0	0	0	0	0	0	0	0	0	0	0	0	0	0	0	0	0	0	0
221	607b26dcccbf25c4c0d67adafd4955402e4256ad500fc8dd3de252a469f537f6	0	0	0	0	0	0	0	0	0	0	0	0	0	0	65	9	0	0	0	0	0	0	0	0	0	0	0	0	0	0	0	0	0	0	0	0	0	0	0	0	0	0	0	0	0	0	0	0
222	6093924be5be7923c6b28dfe8dfcd093b7d3f0724456925322fd5c5477c04ca2	0	0	0	0	0	0	0	0	0	0	0	0	0	0	252	39	0	0	0	0	0	0	0	0	0	0	0	0	0	0	0	0	0	0	0	0	0	0	0	0	0	0	0	0	0	0	0	0
223	60be79fd8682b1c4586668bca67f9f37f0974aedaa1c2312694ff886e6ee2da8	0	0	1	0	0	0	0	0	0	0	0	0	0	0	3303	731	11	0	0	0	0	0	0	0	0	0	0	0	0	0	0	0	0	0	0	0	0	0	0	0	0	0	0	0	0	0	0	0
224	60f34301ebe228f2810a94f6cfc7105206b31f7626cd4439127691a51e355ffb	0	0	1	0	0	0	0	0	0	0	0	0	0	0	1338	163	0	0	0	0	0	0	0	0	0	0	0	0	0	0	0	0	0	0	0	0	0	0	0	1	0	0	0	0	0	0	0	0
225	61e1ef923afc2610c4283f59be7bd20650720a0995cb0d2d583a9263f1b2439e	0	0	60	0	0	0	0	0	0	0	0	0	0	0	23569	2632	0	0	0	0	0	0	0	0	0	0	0	0	0	0	0	0	0	0	0	0	0	0	0	8	0	0	0	0	0	0	0	0
226	6253124321266361635fac376575c16cb0562943b458ce6666d33aacf1f6a59f	0	0	0	0	0	0	0	0	0	0	0	0	0	0	476	88	0	0	0	0	0	0	0	0	0	0	0	0	0	0	0	0	0	0	0	0	0	0	0	0	0	0	0	0	0	0	0	0
227	626dd52e7727113b0d25ba73d1743edbdd7ea57c1fc31b678b22b1587a3e0eb1	0	0	1	0	0	0	0	0	0	0	0	0	0	0	1619	199	1	0	0	0	0	0	0	0	0	0	0	0	0	0	0	0	0	0	0	0	0	0	0	0	0	0	0	0	0	0	0	0
228	62c2699436aac2b0f65df57f60baee5672a89e4488a5c82b7b89f00ea5e63a8a	0	0	23	0	0	0	0	0	0	0	0	0	0	0	32469	624	0	0	0	0	0	0	0	0	0	0	0	0	0	0	0	0	0	0	0	0	0	0	0	0	0	0	0	0	0	0	0	0
229	62e3b5e706a2f47530378157b783a02da663fa8f2c7948ab7d9bc463d517fcb3	0	0	0	0	0	0	0	0	0	0	0	0	0	0	557	57	0	0	0	0	0	0	0	0	0	0	0	0	0	0	0	0	0	0	0	0	0	0	0	0	0	0	0	0	0	0	0	0
230	636990ae49c55189b7ef69c419787440b57ec0bad98a9c280e1028f741bb222e	0	0	8	0	0	0	0	0	0	0	0	0	0	0	2325	453	0	0	0	0	0	0	0	0	0	0	0	0	0	0	0	0	0	0	0	0	0	0	0	0	0	0	0	0	0	0	0	0
231	640f212558ca1c8aed6556c9845de88f34e120950ebb2e8b988e6ba5a5c055f9	0	0	0	0	0	0	0	0	0	0	0	0	0	0	770	81	0	0	0	0	0	0	2	0	0	0	0	0	0	0	0	0	0	0	0	0	0	0	0	0	0	0	0	0	0	0	0	0
232	642533166530468ba9a5848d97960001416990317e2385f278ea3deb2ea32450	0	0	0	0	0	0	0	0	0	0	0	0	0	0	1455	203	0	0	0	0	0	0	0	0	0	0	0	0	0	0	0	0	0	0	0	0	0	0	0	0	0	0	0	0	0	0	0	0
233	6490f0b64f5f6d220df5bbb515b2003e3e8f31b888708a04bf3ef70816f7fc11	0	0	0	0	0	0	0	0	0	0	0	0	0	0	153	28	0	0	0	0	0	0	0	0	0	0	0	0	0	0	0	0	0	0	0	0	0	0	0	0	0	0	0	0	0	0	0	0
234	65d2a9d9a88f38d4af323134c151ba0f4b3cd0f6a134af86e7ac9d07319f1726	0	0	0	0	0	0	0	0	0	0	0	0	0	0	175	8	0	0	0	0	0	0	0	0	0	0	0	0	0	0	0	0	0	0	0	0	0	0	0	0	0	0	0	0	0	0	0	0
235	6652b25808154ad01ed3a90b7f37d81b78f6a18e60ed69f835bc70ac6b2aa46b	0	0	3	0	0	0	0	0	0	0	0	0	0	0	82	18	0	0	0	0	0	0	0	0	0	0	0	0	0	0	0	0	0	0	0	0	0	0	0	0	0	0	0	0	0	0	0	0
236	66cbdd6cc8fc7d5365d8734323ebd688c9a7b84aff5207ebac063ea55f52daa3	0	0	2	0	0	0	0	0	0	0	0	0	0	0	2101	125	0	0	0	0	0	0	0	0	0	0	0	0	0	0	0	0	0	0	0	0	0	0	0	0	0	0	0	0	0	0	0	0
237	688bfb554e8cc99fcdc440e6b810a69ba1003e78bb54c0d095dc0290351c429f	0	0	0	0	0	0	0	0	0	0	0	0	0	0	741	51	0	0	0	0	0	0	1	0	0	0	0	0	0	0	0	0	0	0	0	0	0	0	0	0	0	0	0	0	0	0	0	0
238	68c6394684c2cc22a52735d12e5423db6d089014bb343a1ce56a65ccb7e98ee0	0	0	0	0	0	0	0	0	0	0	0	0	0	0	259	26	0	0	0	0	0	0	0	0	0	0	0	0	0	0	0	0	0	0	0	0	0	0	0	0	0	0	0	0	0	0	0	0
239	69e8e0c056158d0cb219ac29f7c5cf2270c91fcce70929680a9fab00a70f1e1d	0	0	0	0	0	0	0	0	0	0	0	0	0	0	338	115	0	0	0	0	0	0	0	0	0	0	0	0	0	0	0	0	0	0	0	0	0	0	0	0	0	0	0	0	0	0	0	0
240	69fb80866880ab6a2ac7b1a0af8736a95a5f2db27dae14f16a496331e7375fb9	0	0	2	0	0	0	0	0	0	0	0	0	0	0	429	37	9	0	0	0	0	0	0	0	0	0	0	0	0	0	0	0	0	0	0	0	0	0	0	0	0	0	0	0	0	0	0	0
241	6ad0518aa67eff8427928ae2de75de39d6e56493e75b05e3d04c5ae289fff01e	0	0	2	0	0	0	0	0	0	0	0	0	0	0	813	141	0	0	0	0	0	0	0	0	0	0	0	0	0	0	0	0	0	0	0	0	0	0	0	0	0	0	0	0	0	0	0	0
242	6b64a9b33b3185f6db258f3caa766cbf4056bbd860480313c3d0b36757cd6b6f	0	0	0	0	0	0	0	0	0	0	0	0	0	0	638	49	0	0	0	0	0	0	0	0	0	0	0	0	0	0	0	0	0	0	0	0	0	0	0	0	0	0	0	0	0	0	0	0
243	6b8e9b70cc10d6139b3a43ae496f3e13bc6104ea59491ba1266aca10e7d58b4c	0	0	0	0	0	0	0	0	0	0	0	0	0	0	653	60	0	0	0	0	0	0	0	0	0	0	0	0	0	0	0	0	0	0	0	0	0	0	0	0	0	0	0	0	0	0	0	0
244	6c63737faa749bf122b0aa37f9ba29d6c745107be77ae066c2ab980ea69a2e0a	0	0	35	0	0	0	0	0	0	0	0	0	0	0	18249	3699	0	0	0	0	0	0	0	0	0	0	0	0	0	0	0	0	0	0	0	0	0	0	0	104	0	0	0	0	0	0	0	0
245	6c8bda247b00ed10ea6a1c87ea5321a7ce42966e292a46d51b2cc72370fbb366	0	0	9	0	0	0	0	0	0	0	0	0	0	0	6094	1065	1	0	0	0	0	0	0	0	0	0	0	0	0	0	0	0	0	0	0	0	0	0	0	0	0	0	0	0	0	0	0	0
246	6ced43cad5ec5ebe16b4aa3e4ec90794601705e97a2819dbf5e541cffd3dfe7a	0	0	1	0	0	0	0	0	0	0	0	0	0	0	406	35	0	0	0	0	0	0	0	0	0	0	0	0	0	0	0	0	0	0	0	0	0	0	0	0	0	0	0	0	0	0	0	0
247	6d027a8f9008839da4c2c98312a6b3b4803bff6f3cbe5d079c29170256f61696	0	0	0	0	0	0	0	0	0	0	0	0	0	0	298	67	0	0	0	0	0	0	0	0	0	0	0	0	0	0	0	0	0	0	0	0	0	0	0	0	0	0	0	0	0	0	0	0
248	6de064ee1590cef72e15b5e99dd423d811b53577abdecb68ce392254e59d5dfc	0	0	18	0	0	0	0	0	0	0	0	0	0	0	20184	2765	0	0	0	0	0	0	0	0	0	0	0	0	0	0	0	0	0	0	0	0	0	0	0	0	0	0	0	0	0	0	0	0
249	6fab49ed909d90de05f4400a050a254cdb7601c1bb0261f65538ac508c6eb051	0	0	0	0	0	0	0	0	0	0	0	0	0	0	300	57	0	0	0	0	0	0	0	0	0	0	0	0	0	0	0	0	0	0	0	0	0	0	0	0	0	0	0	0	0	0	0	0
250	6ff8a7d4e52562f43883f3f08186c5aa1148a1e91970050b6c3d214e5337df23	0	0	3	0	0	0	0	0	0	0	0	0	0	0	3072	547	0	0	0	0	0	0	0	0	0	0	0	0	0	0	0	0	0	0	0	0	0	0	0	0	0	0	0	0	0	0	0	0
251	70f18eb05322396124d9021c6dcf83e09bb77e7734ab669e9590cc9caab45dc1	0	0	0	0	0	0	0	0	0	0	0	0	0	0	149	22	1	0	0	0	0	0	0	0	0	0	0	0	0	0	0	0	0	0	0	0	0	0	0	0	0	0	0	0	0	0	0	0
252	715e53891938e91fb0ea3eb41a5e4281ad15500a41789b0459ffff7d3df548e0	0	0	0	0	0	0	0	0	0	0	0	0	0	0	1410	158	0	0	0	0	0	0	0	0	0	0	0	0	0	0	0	0	0	0	0	0	0	0	0	0	0	0	0	0	0	0	0	0
253	7167777deb6ddc9e8e4354476878888707c68d50734324389bee1a9e0a6a1149	0	0	0	0	0	0	0	0	0	0	0	0	0	0	559	94	0	0	0	0	0	0	0	0	0	0	0	0	0	0	0	0	0	0	0	0	0	0	0	0	0	0	0	0	0	0	0	0
254	73e57cccd52ad1ec0100e69294f1fbf51aa94fe5709866778bfa3eba1266fbc0	0	0	14	0	0	0	0	0	0	0	0	0	0	0	6628	564	2	0	0	0	0	0	0	0	0	0	0	0	0	0	0	0	0	0	0	0	0	0	0	0	0	0	0	0	0	0	0	0
255	73f89e66958af72bed5f09a471bd28b19ea56800dc2f4e9cdf309123e2b45c28	0	0	2	0	0	0	0	0	0	0	0	0	0	0	4308	848	0	0	0	0	0	0	0	0	0	0	0	0	0	0	0	0	0	0	0	0	0	0	0	0	0	0	0	0	0	0	0	0
256	746ed2f1351e9c7e96781d1ffc5fcb96a9e13ee002a337ae1ba2257d8b49cc86	0	0	0	0	0	0	0	0	0	0	0	0	0	0	405	26	0	0	0	0	0	0	0	0	0	0	0	0	0	0	0	0	0	0	0	0	0	0	0	0	0	0	0	0	0	0	0	0
257	74926619d9cabed982c62a282015aa6b9619c109c3f4be0ae3c6b8e37a61a479	0	0	1	0	0	0	0	0	0	0	0	0	0	0	127	22	0	0	0	0	0	0	0	0	0	0	0	0	0	0	0	0	0	0	0	0	0	0	0	0	0	0	0	0	0	0	0	0
258	74e4662c6f4a81fecb13b869ba9e4d232fefffce350f246da09a35df0c67138c	0	0	0	0	0	0	0	0	0	0	0	0	0	0	74	3	0	0	0	0	0	0	0	0	0	0	0	0	0	0	0	0	0	0	0	0	0	0	0	0	0	0	0	0	0	0	0	0
259	755982387ce49f6f547a419d24fec9e09b78508d8de4ee8fafa1bf0fa7ebea9c	0	0	5	0	0	0	0	0	0	0	0	0	0	0	301	50	0	0	0	0	0	0	0	0	0	0	0	0	0	0	0	0	0	0	0	0	0	0	0	0	0	0	0	0	0	0	0	0
260	758a4f9133eaf2df5dde1b0d8f0a343eaec0f15e36b02e2f04e9ec233c505104	0	0	3	0	0	0	0	0	0	0	0	0	0	0	688	120	0	0	0	0	0	0	0	0	0	0	0	0	0	0	0	0	0	0	0	0	0	0	0	0	0	0	0	0	0	0	0	0
261	760fbbecef10ebe18aa84b1eddbc2237efb914c29a4413fb3cb6a7c60759b4f6	0	0	4	0	0	0	0	0	0	0	0	0	0	0	1678	369	6	0	0	0	0	0	0	0	0	0	0	0	0	0	0	0	0	0	0	0	0	0	0	0	0	0	0	0	0	0	0	0
262	76563d737d2260cebf663578b81c92da4f49ab2a447a5ec4ca33f102ceca5668	0	0	0	0	0	0	0	0	0	0	0	0	0	0	59	6	0	0	0	0	0	0	0	0	0	0	0	0	0	0	0	0	0	0	0	0	0	0	0	0	0	0	0	0	0	0	0	0
263	76a4764cbfa8bf28bb084b591076f7c94baf0f051faee8454120921c394fea85	0	0	4	0	0	0	0	0	0	0	0	0	0	0	3887	465	0	0	0	0	0	0	0	0	0	0	0	0	0	0	0	0	0	0	0	0	0	0	0	0	0	0	0	0	0	0	0	0
264	771cfd6d6474de9cf0abaf2af3e800125217cc7eaea92d6d04f8274080961e5e	0	0	5	0	0	0	0	0	0	0	0	0	0	0	17358	3237	0	0	0	0	0	0	0	0	0	0	0	0	0	0	0	0	0	0	0	0	0	0	0	1	0	0	0	0	0	0	0	0
265	7749e754e20781109d1d0f8f709c313ff67fb4040d899c4df7c48f13365716ac	0	0	0	0	0	0	0	0	0	0	0	0	0	0	888	88	0	0	0	0	0	0	0	0	0	0	0	0	0	0	0	0	0	0	0	0	0	0	0	0	0	0	0	0	0	0	0	0
266	7777151beaa1dcb369c6a2702ab2b31974c5297b2e71ff2d48b53fe027e9f5f7	0	0	0	0	0	0	0	0	0	0	0	0	0	0	131	16	0	0	0	0	0	0	0	0	0	0	0	0	0	0	0	0	0	0	0	0	0	0	0	0	0	0	0	0	0	0	0	0
267	77bdedd0111cfb6c87d4f6805f3afb7921ff4b2541aeaf9bf8b51612e9222530	0	0	1	0	0	0	0	0	0	0	0	0	0	0	66	10	0	0	0	0	0	0	0	0	0	0	0	0	0	0	0	0	0	0	0	0	0	0	0	0	0	0	0	0	0	0	0	0
268	780b6c11fdc6e7595df9a878dbc568422408f0c76f9d61166ed724e026706e80	0	0	6	0	0	0	0	0	0	0	0	0	0	0	3982	171	0	0	0	0	0	0	0	0	0	0	0	0	0	0	0	0	0	0	0	0	0	0	0	0	0	0	0	0	0	0	0	0
269	78961d90661a22245a9bc016970bb7201df3b67a67d45d3c98b9c0d51422de86	0	0	0	0	0	0	0	0	0	0	0	0	0	0	354	46	0	0	0	0	0	0	0	0	0	0	0	0	0	0	0	0	0	0	0	0	0	0	0	0	0	0	0	0	0	0	0	0
270	78d08ad36678415bae499f5f17e8971a715f626c7c8e027e335673dcb47195c1	0	0	0	0	0	0	0	0	0	0	0	0	0	0	130	13	0	0	0	0	0	0	0	0	0	0	0	0	0	0	0	0	0	0	0	0	0	0	0	0	0	0	0	0	0	0	0	0
271	78d6fda47e0ccb8e45e65a5a19fa6b49a62b8872cc720eb59540e922ec2fa481	0	0	0	0	0	0	0	0	0	0	0	0	0	0	2016	623	0	0	0	0	0	0	0	0	0	0	0	0	0	0	0	0	0	0	0	0	0	0	0	0	0	0	0	0	0	0	0	0
272	7a064ed27356008bb5e1153109c63459a9bee1dbfcd64810dd2e02cb057cbb4a	0	0	0	0	0	0	0	0	0	0	0	0	0	0	1985	424	0	0	0	0	0	0	0	0	0	0	0	0	0	0	0	0	0	0	0	0	0	0	0	0	0	0	0	0	0	0	0	0
273	7a15a061c763fadceca0cbc57650f392fcd8827ba5c6a9807a5005c7c52d22d7	0	0	0	0	0	0	0	0	0	0	0	0	0	0	83	6	0	0	0	0	0	0	0	0	0	0	0	0	0	0	0	0	0	0	0	0	0	0	0	0	0	0	0	0	0	0	0	0
274	7a36906efedd9ea239648448068905d48e3733be5f863ccb4733136d2e4dd15c	0	0	2	0	0	0	0	0	0	0	0	0	0	0	256	54	0	0	0	0	0	0	0	0	0	0	0	0	0	0	0	0	0	0	0	0	0	0	0	0	0	0	0	0	0	0	0	0
275	7a398fd4053b82cca57caf0c664e85de9579cde605de148cdd9f0a5b9bd0d637	0	0	4	0	0	0	0	0	0	0	0	0	0	0	1622	161	0	0	0	0	0	0	0	0	0	0	0	0	0	0	0	0	0	0	0	0	0	0	0	0	0	0	0	0	0	0	0	0
276	7a7ba05150c62519513e265361670bf6b93de40e97761f592ee38c12da2fde23	0	0	5	0	0	0	0	0	0	0	0	0	0	0	348	43	0	0	0	0	0	0	0	0	0	0	0	0	0	0	0	0	0	0	0	0	0	0	0	0	0	0	0	0	0	0	0	0
277	7b1de53d637a5fc9619d5d07c48927afec89d959207f6f2e2f45dd054eea04c7	0	0	5	0	0	0	0	0	0	0	0	0	0	0	3607	463	3	0	0	0	0	0	1	0	0	0	0	0	0	0	0	0	0	0	0	0	0	0	0	0	0	0	0	0	0	0	0	0
278	7c4208f4353736b4a74aa9d97fc8f59653d6b94da39b03c965320d429f5e9ed7	0	0	39	0	0	0	0	0	0	0	0	0	0	0	27388	2893	11	0	0	0	0	0	1	0	0	0	0	0	0	0	0	0	0	0	0	0	0	0	0	1	0	0	0	0	0	0	0	0
279	7c5b20e3d4e2a1211fa76e734d75b2f54ed4bd73dd847d6b41e2b0c0dd0da657	0	0	1	0	0	0	0	0	0	0	0	0	0	0	972	135	5	0	0	0	0	0	0	0	0	0	0	0	0	0	0	0	0	0	0	0	0	0	0	0	0	0	0	0	0	0	0	0
280	7c759563c77ef30bb063e0734314961531f5ef75a8ee27d44433a0915460b237	0	0	1	0	0	0	0	0	0	0	0	0	0	0	457	33	0	0	0	0	0	0	0	0	0	0	0	0	0	0	0	0	0	0	0	0	0	0	0	0	0	0	0	0	0	0	0	0
281	7cf18d42baa48ca8bf217405c22a581c74848feed2b27867d8d8e08f536262a6	0	0	2	0	0	0	0	0	0	0	0	0	0	0	877	212	15	0	0	0	0	0	1	0	0	0	0	0	0	0	0	0	0	0	0	0	0	0	0	0	0	0	0	0	0	0	0	0
282	7d63baf0bc11c3fec13d1dee06cec458582c250ff116ade159d0bb00c858a6d9	0	0	1	0	0	0	0	0	0	0	0	0	0	0	204	11	0	0	0	0	0	0	0	0	0	0	0	0	0	0	0	0	0	0	0	0	0	0	0	0	0	0	0	0	0	0	0	0
283	7d8f514973b3ab4d4f02b5f96c05d4c6e5af60e012b985c250446852c0fa3989	0	0	8	0	0	0	0	0	0	0	0	0	0	0	13561	1166	0	0	0	0	0	0	1	0	0	0	0	0	0	0	0	0	0	0	0	0	0	0	0	0	0	0	0	0	0	0	0	0
284	7e57b1f764b254017e547d606542405d4d842a1c92d18cd6ff1bd1e429cdf39f	0	0	0	0	0	0	0	0	0	0	0	0	0	0	87	10	0	0	0	0	0	0	0	0	0	0	0	0	0	0	0	0	0	0	0	0	0	0	0	0	0	0	0	0	0	0	0	0
285	7eb1c59bf1ac482c1b4522861e6750bd4ed1de16d18c7f0d824f2e105f8656f2	0	0	3	0	0	0	0	0	0	0	0	0	0	0	1474	374	1	0	0	0	0	0	0	0	0	0	0	0	0	0	0	0	0	0	0	0	0	0	0	0	0	0	0	0	0	0	0	0
286	7ecfcaa77bca2a07cd21b11ec5dcdcb998bb598fa4e28fefc09c3fefbe91c32e	0	0	7	0	0	0	0	0	0	0	0	0	0	0	2086	384	5	0	0	0	0	0	0	0	0	0	0	0	0	0	0	0	0	0	0	0	0	0	0	0	0	0	0	0	0	0	0	0
287	7ef2be57d30ccd1ac44f6675c94e7fafa65d1bda8779941ea0acdbc183b923bc	0	0	5	0	0	0	0	0	0	0	0	0	0	0	3396	477	16	0	0	0	0	0	0	0	0	0	0	0	0	0	0	0	0	0	0	0	0	0	0	0	0	0	0	0	0	0	0	0
288	7f0e98405fdba5f7c13eacb15c78e2bc7fc3ef129fe23f5a1c9ca19383c131f5	0	0	2	0	0	0	0	0	0	0	0	0	0	0	1256	231	1	0	0	0	0	0	0	0	0	0	0	0	0	0	0	0	0	0	0	0	0	0	0	0	0	0	0	0	0	0	0	0
289	7f2cf2947805797fc9d85a569c282a7993cec432fbc87f1eafec01c52ea91739	0	0	0	0	0	0	0	0	0	0	0	0	0	0	702	104	0	0	0	0	0	0	0	0	0	0	0	0	0	0	0	0	0	0	0	0	0	0	0	0	0	0	0	0	0	0	0	0
290	7f6cb5072f85485ace302c7b217834e29563bb52ffad775ec178b7bf310cd172	0	0	15	0	0	0	0	0	0	0	0	0	0	0	9168	1255	0	0	0	0	0	0	0	0	0	0	0	0	0	0	0	0	0	0	0	0	0	0	0	0	0	0	0	0	0	0	0	0
291	8037c3314cdf892df31b20e1876cefcda4b9b36a4c18a3e0bef1857aa9327707	0	0	441	0	0	0	0	0	0	0	0	0	0	0	11960	2607	4	0	0	0	0	0	0	0	0	0	0	0	0	0	0	0	0	0	0	0	0	0	0	38	0	0	0	0	0	0	0	0
292	807c05f1c9a6941852ca192376ee4f4f00b070af1373515c360a16a8920ba2be	0	0	1	0	0	0	0	0	0	0	0	0	0	0	344	22	0	0	0	0	0	0	0	0	0	0	0	0	0	0	0	0	0	0	0	0	0	0	0	0	0	0	0	0	0	0	0	0
293	807e9662a7bc7deda81a81cefd79a950c242d1de43cf5009863316efb10b20c0	0	0	0	0	0	0	0	0	0	0	0	0	0	0	5319	1429	0	0	0	0	0	0	0	0	0	0	0	0	0	0	0	0	0	0	0	0	0	0	0	1	0	0	0	0	0	0	0	0
294	80ed077ab0095210365d974f2e359dbef0f4dc404ecb03b2417297f9973cd559	0	0	0	0	0	0	0	0	0	0	0	0	0	0	75	7	0	0	0	0	0	0	0	0	0	0	0	0	0	0	0	0	0	0	0	0	0	0	0	0	0	0	0	0	0	0	0	0
295	81a2f4bbbbe4b66550cfe38465283331494d7c6e8884c97f4c94638cccf796aa	0	0	13	0	0	0	0	0	0	0	0	0	0	0	2692	547	0	0	0	0	0	0	0	0	0	0	0	0	0	0	0	0	0	0	0	0	0	0	0	0	0	0	0	0	0	0	0	0
296	820e528eac1c46ccc10d3d112819af8fe71f854862c4179b66741799c4252d20	0	0	1	0	0	0	0	0	0	0	0	0	0	0	607	420	0	0	0	0	0	0	1	0	0	0	0	0	0	0	0	0	0	0	0	0	0	0	0	0	0	0	0	0	0	0	0	0
297	833643479670936b86a793093cc12b44326a405c45419082151e2c7f93271eb6	0	0	0	0	0	0	0	0	0	0	0	0	0	0	567	61	0	0	0	0	0	0	0	0	0	0	0	0	0	0	0	0	0	0	0	0	0	0	0	0	0	0	0	0	0	0	0	0
298	838c650d3118d100ae58c5616551d3849b303e4bc1a2437f44d636c97aaaf658	0	0	42	0	0	0	0	0	0	0	0	0	0	0	2441	422	0	0	0	0	0	0	0	0	0	0	0	0	0	0	0	0	0	0	0	0	0	0	0	0	0	0	0	0	0	0	0	0
299	83b8bd751cf75ceed635385683f15c0ff17e78e10e8557737f6ca0a1f0d9d781	0	0	0	0	0	0	0	0	0	0	0	0	0	0	817	185	4	0	0	0	0	0	0	0	0	0	0	0	0	0	0	0	0	0	0	0	0	0	0	0	0	0	0	0	0	0	0	0
300	83f7d4aecfec81270630b912278d3e53df57331f13a53bebe41421bf8fe59cca	0	0	1	0	0	0	0	0	0	0	0	0	0	0	473	132	0	0	0	0	0	0	0	0	0	0	0	0	0	0	0	0	0	0	0	0	0	0	0	0	0	0	0	0	0	0	0	0
301	843683119aa1ad8e8968e1cbb1234c0c24275d710056584f5032401ef39225f5	0	0	0	0	0	0	0	0	0	0	0	0	0	0	289	13	0	0	0	0	0	0	0	0	0	0	0	0	0	0	0	0	0	0	0	0	0	0	0	1	0	0	0	0	0	0	0	0
302	8483c9468ed3ae7198d541747553980624df08031d8bbc42c20ce8ddc6cc38b7	0	0	6	0	0	0	0	0	0	0	0	0	0	0	259	50	0	0	0	0	0	0	0	0	0	0	0	0	0	0	0	0	0	0	0	0	0	0	0	0	0	0	0	0	0	0	0	0
303	84dc57304ed3a1844cd839bf797253638086cc08ec8282fc797729402cd60747	0	0	1	0	0	0	0	0	0	0	0	0	0	0	998	121	3	0	0	0	0	0	0	0	0	0	0	0	0	0	0	0	0	0	0	0	0	0	0	0	0	0	0	0	0	0	0	0
304	856c734dc938485bc7675cfb6cef5ac15b3387cf58ddfc8d75cf18cccfed3158	0	0	0	0	0	0	0	0	0	0	0	0	0	0	527	102	0	0	0	0	0	0	0	0	0	0	0	0	0	0	0	0	0	0	0	0	0	0	0	0	0	0	0	0	0	0	0	0
305	8579457ad213497ad7dbe77d3b79f28145f1923ef343cd1d120d73d620b08d4b	0	0	4	0	0	0	0	0	0	0	0	0	0	0	1501	216	0	0	0	0	0	0	0	0	0	0	0	0	0	0	0	0	0	0	0	0	0	0	0	0	0	0	0	0	0	0	0	0
306	85eb8aa6698393094ae925c63a222a43f037fdffb69f5919f6e93b46b69a74c2	0	0	0	0	0	0	0	0	0	0	0	0	0	0	305	59	0	0	0	0	0	0	0	0	0	0	0	0	0	0	0	0	0	0	0	0	0	0	0	0	0	0	0	0	0	0	0	0
307	86ff0e4cdd9c394e8babd93a4d57e73ff9a779261717dec6e9cde99f1c6b0f4c	0	0	3	0	0	0	0	0	0	0	0	0	0	0	3526	566	11	0	0	0	0	0	0	0	0	0	0	0	0	0	0	0	0	0	0	0	0	0	0	0	0	0	0	0	0	0	0	0
308	872ff8123dbfa4a66ab60735e37474168fe7304a85089ebe5a3b144a7db18969	0	0	0	0	0	0	0	0	0	0	0	0	0	0	488	51	0	0	0	0	0	0	0	0	0	0	0	0	0	0	0	0	0	0	0	0	0	0	0	0	0	0	0	0	0	0	0	0
309	8746e5ef77d698c91c42152b5b10bfe97f6bdf349b3492123fd315ea9cb8ad0b	0	0	1	0	0	0	0	0	0	0	0	0	0	0	152	23	0	0	0	0	0	0	0	0	0	0	0	0	0	0	0	0	0	0	0	0	0	0	0	0	0	0	0	0	0	0	0	0
310	87662f4e8f0c50a7a7fb6f1077930426e16793f4519e21ed09b7fe4e3fefaa98	0	0	31	0	0	0	0	0	0	0	0	0	0	0	3324	1708	0	0	0	0	0	0	0	0	0	0	0	0	0	0	0	0	0	0	0	0	0	0	0	1	0	0	0	0	0	0	0	0
311	87e7059f8f7b27c77c4ed8c7b7a489d98af260fbba395ce3eebe84557c515eee	0	0	4	0	0	0	0	0	0	0	0	0	0	0	2805	341	0	0	0	0	0	0	1	0	0	0	0	0	0	0	0	0	0	0	0	0	0	0	0	1	0	0	0	0	0	0	0	0
312	881f5b30b09115f476a561bcc624be0a2db64edd113dec00d8e44a2c5bc43773	0	0	34	0	0	0	0	0	0	0	0	0	0	0	48878	6049	0	0	0	0	0	0	0	0	0	0	0	0	0	0	0	0	0	0	0	0	0	0	0	1	0	0	0	0	0	0	0	0
313	886ba1d58d8eb876ceea47fa8b7489da8cac32d7b277aa7ba66f14d3ad76e9a0	0	0	0	0	0	0	0	0	0	0	0	0	0	0	280	85	0	0	0	0	0	0	0	0	0	0	0	0	0	0	0	0	0	0	0	0	0	0	0	0	0	0	0	0	0	0	0	0
314	890cb2e09f03f4a8a762319edb5eab6d0d2ebf6173e136d6591fffce8b7e27fa	0	0	8	0	0	0	0	0	0	0	0	0	0	0	3029	481	0	0	0	0	0	0	0	0	0	0	0	0	0	0	0	0	0	0	0	0	0	0	0	0	0	0	0	0	0	0	0	0
315	895c1fa7fce6ef39c574535c6050acbd04d29ff83048bf07f77eecabe64a45be	0	0	3	0	0	0	0	0	0	0	0	0	0	0	1542	356	0	0	0	0	0	0	0	0	0	0	0	0	0	0	0	0	0	0	0	0	0	0	0	0	0	0	0	0	0	0	0	0
316	89a620f5d4445fdb186bb82240ef038efd448975ceca16e8f84833959d8c7fef	0	0	0	0	0	0	0	0	0	0	0	0	0	0	41	14	0	0	0	0	0	0	0	0	0	0	0	0	0	0	0	0	0	0	0	0	0	0	0	0	0	0	0	0	0	0	0	0
317	89aa5d62e788a6cde675d3235af41c5c353052baeba525650874cc1f4dab6d07	0	0	0	0	0	0	0	0	0	0	0	0	0	0	388	35	3	0	0	0	0	0	0	0	0	0	0	0	0	0	0	0	0	0	0	0	0	0	0	0	0	0	0	0	0	0	0	0
318	8b5cdae5b153c7646c3a5e12f51a5b9843f76e1c71690851992afeb38b9da539	0	0	0	0	0	0	0	0	0	0	0	0	0	0	130	28	0	0	0	0	0	0	0	0	0	0	0	0	0	0	0	0	0	0	0	0	0	0	0	0	0	0	0	0	0	0	0	0
319	8b631c2c19ebb24f20dbf8324d2f89a90034656214a421538fac941690adefa4	0	0	2	0	0	0	0	0	0	0	0	0	0	0	524	21	0	0	0	0	0	0	0	0	0	0	0	0	0	0	0	0	0	0	0	0	0	0	0	0	0	0	0	0	0	0	0	0
320	8b8ad6f64eec0e7c05268dc22bee4758bc941635595508af7ead98e435a61e77	0	0	148	0	0	0	0	0	0	0	0	0	0	0	15616	2784	0	0	0	0	0	0	0	0	0	0	0	0	0	0	0	0	0	0	0	0	0	0	0	9	0	0	0	0	0	0	0	0
321	8bc388aa75606b41201ad49d15b7df2fec23ac63349846db7e32ebb111a94537	0	0	0	0	0	0	0	0	0	0	0	0	0	0	2981	396	0	0	0	0	0	0	0	0	0	0	0	0	0	0	0	0	0	0	0	0	0	0	0	0	0	0	0	0	0	0	0	0
322	8cc01adc27747f45ec1198c671eaec4e8e36ade10ba440c7a6aeea37eff66beb	0	0	6	0	0	0	0	0	0	0	0	0	0	0	4375	779	6	0	0	0	0	0	0	0	0	0	0	0	0	0	0	0	0	0	0	0	0	0	0	0	0	0	0	0	0	0	0	0
323	8d2d524c9d75cc61ee24a8ae5492e9176a43d2d9f4461ee76123ccfebedf8c1f	0	0	7	0	0	0	0	0	0	0	0	0	0	0	1596	221	0	0	0	0	0	0	0	0	0	0	0	0	0	0	0	0	0	0	0	0	0	0	0	1	0	0	0	0	0	0	0	0
324	8d7796f6cccfa9c93d4ca36499f143831802f0ab1f206d3f58ee3f7e2d896aee	0	0	0	0	0	0	0	0	0	0	0	0	0	0	2297	256	0	0	0	0	0	0	0	0	0	0	0	0	0	0	0	0	0	0	0	0	0	0	0	1	0	0	0	0	0	0	0	0
325	8dee45f223d68a964c4bfa34ebf5278277bf1c6c692f4c8d4da9f8844e75bca9	0	0	0	0	0	0	0	0	0	0	0	0	0	0	315	44	0	0	0	0	0	0	1	0	0	0	0	0	0	0	0	0	0	0	0	0	0	0	0	0	0	0	0	0	0	0	0	0
326	8dfdc65052a4903ca89f1183aba79f272146767a8b9c3f98eca11c3742a5e5c7	0	0	221	0	0	0	0	0	0	0	0	0	0	0	54081	6869	0	0	0	0	0	0	0	0	0	0	0	0	0	0	0	0	0	0	0	0	0	0	0	0	0	0	0	0	0	0	0	0
327	8f5752ee944fd238eb5652f85f9e3a6b90c80f3e3e948878701439a49bae13b5	0	0	11	0	0	0	0	0	0	0	0	0	0	0	4156	486	0	0	0	0	0	0	0	0	0	0	0	0	0	0	0	0	0	0	0	0	0	0	0	0	0	0	0	0	0	0	0	0
328	8f7e68ae96c36c434e8c6290e55c79c51d7032bcbebab742cf1013be8db54ba2	0	0	1	0	0	0	0	0	0	0	0	0	0	0	1424	268	7	0	0	0	0	0	0	0	0	0	0	0	0	0	0	0	0	0	0	0	0	0	0	0	0	0	0	0	0	0	0	0
329	8fc6dbee1d9ef980783a67600b908b5891b0095292c6eabe2d1a1dc131902bad	0	0	0	0	0	0	0	0	0	0	0	0	0	0	347	29	0	0	0	0	0	0	0	0	0	0	0	0	0	0	0	0	0	0	0	0	0	0	0	0	0	0	0	0	0	0	0	0
330	8ff836219a1c4b67f1e56ff2aef11a90d52a630c45e3a9e8a7211991a3257d7b	0	0	0	0	0	0	0	0	0	0	0	0	0	0	56	4	0	0	0	0	0	0	0	0	0	0	0	0	0	0	0	0	0	0	0	0	0	0	0	0	0	0	0	0	0	0	0	0
331	90abbec3c7df2b9ad9ab9541c0212454a96476cb72215b75d121ca3ac3cb192d	0	0	1	0	0	0	0	0	0	0	0	0	0	0	823	93	0	0	0	0	0	0	0	0	0	0	0	0	0	0	0	0	0	0	0	0	0	0	0	0	0	0	0	0	0	0	0	0
332	90c2121ea3c96e390c62e03b8b2c0a4e087b6f8948dc34799feb8951fffdd06d	0	0	0	0	0	0	0	0	0	0	0	0	0	0	2117	874	0	0	0	0	0	0	0	0	0	0	0	0	0	0	0	0	0	0	0	0	0	0	0	0	0	0	0	0	0	0	0	0
333	910d521315b83bb0d805eaceac3c83169aa791d1d1e64b417077c01ae21feb66	0	0	2	0	0	0	0	0	0	0	0	0	0	0	4740	936	0	0	0	0	0	0	0	0	0	0	0	0	0	0	0	0	0	0	0	0	0	0	0	0	0	0	0	0	0	0	0	0
334	92adffebea179f94f3ff9f79aecf12eb3fae070bba5b241adebd940598778b00	0	0	36	0	0	0	0	0	0	0	0	0	0	0	25591	3888	0	0	0	0	0	0	0	0	0	0	0	0	0	0	0	0	0	0	0	0	0	0	0	0	0	0	0	0	0	0	0	0
335	92af13c1d746b8b22b1d318e1036b0c3eab793959a3ca9e7c334b75efbb58a19	0	0	0	0	0	0	0	0	0	0	0	0	0	0	152	20	0	0	0	0	0	0	0	0	0	0	0	0	0	0	0	0	0	0	0	0	0	0	0	0	0	0	0	0	0	0	0	0
336	92c0d6f65bf8c8e36354dcf177bce55b14642ae0a2c624b2ff22712c1cad9594	0	0	6	0	0	0	0	0	0	0	0	0	0	0	2042	174	0	0	0	0	0	0	0	0	0	0	0	0	0	0	0	0	0	0	0	0	0	0	0	0	0	0	0	0	0	0	0	0
337	92e7837d271012262b66594d9c03925b0b73718dd11d3d4dd04b15b2b06bdedc	0	0	0	0	0	0	0	0	0	0	0	0	0	0	69	8	0	0	0	0	0	0	0	0	0	0	0	0	0	0	0	0	0	0	0	0	0	0	0	0	0	0	0	0	0	0	0	0
338	92f040b3313f2c7866ffddf9e810d4c4b74fed2124b9c13d5143f69061a0cbe2	0	0	20	0	0	0	0	0	0	0	0	0	0	0	24756	9814	0	0	0	0	0	0	0	0	0	0	0	0	0	0	0	0	0	0	0	0	0	0	0	23	0	0	0	0	0	0	0	0
339	93ad6621d52e9ef98e2f71caf7039f5268557ec17ea611f7c84e9d4146bebe22	0	0	3	0	0	0	0	0	0	0	0	0	0	0	3017	393	0	0	0	0	0	0	0	0	0	0	0	0	0	0	0	0	0	0	0	0	0	0	0	2	0	0	0	0	0	0	0	0
340	93e73d4717ce895b395a1c3e58e302a2283334f3f78e6312e85d16c83d9c5848	0	0	7	0	0	0	0	0	0	0	0	0	0	0	3782	149	0	0	0	0	0	0	1	0	0	0	0	0	0	0	0	0	0	0	0	0	0	0	0	0	0	0	0	0	0	0	0	0
341	94135abecad2bb58e56821ec0ffc2d3558941f324c63f0591f9578609685a853	0	0	0	0	0	0	0	0	0	0	0	0	0	0	170	66	0	0	0	0	0	0	0	0	0	0	0	0	0	0	0	0	0	0	0	0	0	0	0	0	0	0	0	0	0	0	0	0
342	94135acf2d9426bb78e4522429120b03d94b541422c277b9aca31410874a464c	0	0	0	0	0	0	0	0	0	0	0	0	0	0	578	38	13	0	0	0	0	0	0	0	0	0	0	0	0	0	0	0	0	0	0	0	0	0	0	0	0	0	0	0	0	0	0	0
343	9429750b4dd500e4dcc8fdae1a74d779b1ed0dcf405a65ace5faaebad693bf5c	0	0	1	0	0	0	0	0	0	0	0	0	0	0	4041	390	0	0	0	0	0	0	0	0	0	0	0	0	0	0	0	0	0	0	0	0	0	0	0	0	0	0	0	0	0	0	0	0
344	94d379db4d9964c232039289fcf4363e83110a4b91f8ff7faa7ecdb27075297b	0	0	0	0	0	0	0	0	0	0	0	0	0	0	55	11	0	0	0	0	0	0	0	0	0	0	0	0	0	0	0	0	0	0	0	0	0	0	0	0	0	0	0	0	0	0	0	0
345	9559b7a9df1380cdb5e36b8fa58d922a8d4bee443a5d368c2fe7403e1bdcaab2	0	0	0	0	0	0	0	0	0	0	0	0	0	0	331	26	0	0	0	0	0	0	0	0	0	0	0	0	0	0	0	0	0	0	0	0	0	0	0	0	0	0	0	0	0	0	0	0
346	95657e3128457b262adec4a7557deee8e5b2d6d3a1537da858468197ddb6de28	0	0	1	0	0	0	0	0	0	0	0	0	0	0	2502	534	0	0	0	0	0	0	0	0	0	0	0	0	0	0	0	0	0	0	0	0	0	0	0	0	0	0	0	0	0	0	0	0
347	956592f295819ae2a630c83a4139b6d311760183ad63859731608f4516632a64	0	0	1	0	0	0	0	0	0	0	0	0	0	0	1488	155	0	0	0	0	0	0	0	0	0	0	0	0	0	0	0	0	0	0	0	0	0	0	0	0	0	0	0	0	0	0	0	0
348	967d53c11baabef71a4b2ac4c0548ba5d72ff7a16c6d3b6419fbc3172c9fce40	0	0	19	0	0	0	0	0	0	0	0	0	0	0	6595	1520	0	0	0	0	0	0	0	0	0	0	0	0	0	0	0	0	0	0	0	0	0	0	0	0	0	0	0	0	0	0	0	0
349	973dfed9c09a5917bd0e492396c1215f0df56f697f542b2c561b48b1967986fc	0	0	0	0	0	0	0	0	0	0	0	0	0	0	289	44	0	0	0	0	0	0	0	0	0	0	0	0	0	0	0	0	0	0	0	0	0	0	0	0	0	0	0	0	0	0	0	0
350	975d8661b0b71cf72b6b909a325de12d2f0a6ef7260097b7f3f94a3c4164317f	0	0	1	0	0	0	0	0	0	0	0	0	0	0	6055	998	0	0	0	0	0	0	0	0	0	0	0	0	0	0	0	0	0	0	0	0	0	0	0	0	0	0	0	0	0	0	0	0
351	97c1fc594952dfaca77eb89141a09867d7d626bf14477b6f2b29548688d00384	0	0	0	0	0	0	0	0	0	0	0	0	0	0	239	102	0	0	0	0	0	0	0	0	0	0	0	0	0	0	0	0	0	0	0	0	0	0	0	0	0	0	0	0	0	0	0	0
352	97d84c56711f0437677c60bdc313d7f8faf2a0d520ce6f577269e5a24ea0d775	0	0	5	0	0	0	0	0	0	0	0	0	0	0	1303	139	0	0	0	0	0	0	0	0	0	0	0	0	0	0	0	0	0	0	0	0	0	0	0	0	0	0	0	0	0	0	0	0
353	97f91028eec36cbd478f5c5c4c70e15eb55d4827bb2060ae41a97c8590e694ec	0	0	1	0	0	0	0	0	0	0	0	0	0	0	578	79	0	0	0	0	0	0	0	0	0	0	0	0	0	0	0	0	0	0	0	0	0	0	0	0	0	0	0	0	0	0	0	0
354	986012d50a6f63e3e104d6de4f688552882195016de2c0440594e9d24aadb262	0	0	3	0	0	0	0	0	0	0	0	0	0	0	1099	96	7	0	0	0	0	0	0	0	0	0	0	0	0	0	0	0	0	0	0	0	0	0	0	0	0	0	0	0	0	0	0	0
355	987986934c96dbb64f0a336b72520077fcd556524643bc03f02d1aab4b491d3d	0	0	1	0	0	0	0	0	0	0	0	0	0	0	150	7	0	0	0	0	0	0	0	0	0	0	0	0	0	0	0	0	0	0	0	0	0	0	0	0	0	0	0	0	0	0	0	0
356	9882feb98920b10f641c2561450c5a9633a52428ab45789540b3ad507bec9de4	0	0	3	0	0	0	0	0	0	0	0	0	0	0	8411	609	0	0	0	0	0	0	0	0	0	0	0	0	0	0	0	0	0	0	0	0	0	0	0	0	0	0	0	0	0	0	0	0
357	989330dcbdf22ffbfd23924f5f6bebec5634db73a708a7e745eba4169d5646f5	0	0	3	0	0	0	0	0	0	0	0	0	0	0	1310	176	0	0	0	0	0	0	0	0	0	0	0	0	0	0	0	0	0	0	0	0	0	0	0	0	0	0	0	0	0	0	0	0
358	98a131e8ccbbfd7a8bdda64b8d11cb557c290197d18be5a0de28ab990384b177	0	0	2	0	0	0	0	0	0	0	0	0	0	0	1088	391	0	0	0	0	0	0	0	0	0	0	0	0	0	0	0	0	0	0	0	0	0	0	0	0	0	0	0	0	0	0	0	0
359	98bc58edad7134982751b71d53110a220e7d104962f716ff5bce6ed121daecef	0	0	0	0	0	0	0	0	0	0	0	0	0	0	496	82	0	0	0	0	0	0	0	0	0	0	0	0	0	0	0	0	0	0	0	0	0	0	0	0	0	0	0	0	0	0	0	0
360	98c9fe8fc4e5d8e98fed8f875bdff8994ff80724e55214a1e44513f1389c091b	0	0	0	0	0	0	0	0	0	0	0	0	0	0	651	77	0	0	0	0	0	0	0	0	0	0	0	0	0	0	0	0	0	0	0	0	0	0	0	0	0	0	0	0	0	0	0	0
361	99b86c5749488a6e0eb749bef0c8666881bfb2edcdefb288f18072f88e52a789	0	0	0	0	0	0	0	0	0	0	0	0	0	0	68	6	0	0	0	0	0	0	0	0	0	0	0	0	0	0	0	0	0	0	0	0	0	0	0	0	0	0	0	0	0	0	0	0
362	9a5dd6a951dbb28aa8deb1dc664984d2e599e8af795b2ee7fdb02c9a7edf9919	0	0	209	0	0	0	0	0	0	0	0	0	0	0	9324	2331	0	0	0	0	0	0	0	0	0	0	0	0	0	0	0	0	0	0	0	0	0	0	0	0	0	0	0	0	0	0	0	0
363	9bcf0907949a52183fdbec9c2e1a4aa0c48fecbfa0b9146b178bbcf46a05b574	0	0	142	0	0	0	0	0	0	0	0	0	0	0	7054	1653	0	0	0	0	0	0	0	0	0	0	0	0	0	0	0	0	0	0	0	0	0	0	0	0	0	0	0	0	0	0	0	0
364	9bebe96155c02fe707dc5f98564a0c6fd7d26c20967bca0f42b4c7f2c614ba5a	0	0	125	0	0	0	0	0	0	0	0	0	0	0	149391	12939	0	0	0	0	0	0	0	0	0	0	0	0	0	0	0	0	0	0	0	0	0	0	0	269	0	0	0	0	0	0	0	0
365	9bf1a765fde2e513de13125923c51f55f9c12e48a7b3a800310af9015aacd2b5	0	0	0	0	0	0	0	0	0	0	0	0	0	0	675	131	0	0	0	0	0	0	0	0	0	0	0	0	0	0	0	0	0	0	0	0	0	0	0	0	0	0	0	0	0	0	0	0
366	9c01bf52d815123e3aecd9e422c25e561d7846b33bca6f23282d63e72e4f7af5	0	0	8	0	0	0	0	0	0	0	0	0	0	0	1028	130	0	0	0	0	0	0	0	0	0	0	0	0	0	0	0	0	0	0	0	0	0	0	0	2	0	0	0	0	0	0	0	0
367	9c6a89cf3222145f295642fac63d67be3b3955eafe68ec081d5d1c5444ddbe8f	0	0	1	0	0	0	0	0	0	0	0	0	0	0	682	133	0	0	0	0	0	0	0	0	0	0	0	0	0	0	0	0	0	0	0	0	0	0	0	0	0	0	0	0	0	0	0	0
368	9d54da599984136cbeac73e72a067e53fb309136d1be29471d080562004c707f	0	0	69	0	0	0	0	0	0	0	0	0	0	0	12591	2314	0	0	0	0	0	0	0	0	0	0	0	0	0	0	0	0	0	0	0	0	0	0	0	9	0	0	0	0	0	0	0	0
369	9d8de5d0cbbdf5913413c8c6a6d340d1b4921c38b140f86a63da6a1847e6658b	0	0	5	0	0	0	0	0	0	0	0	0	0	0	10727	1371	0	0	0	0	0	0	1	0	0	0	0	0	0	0	0	0	0	0	0	0	0	0	0	0	0	0	0	0	0	0	0	0
370	9daa6d3af82398ab0cefc8dc0f10522f911905b0f72474209899eb1e0b0b66e8	0	0	0	0	0	0	0	0	0	0	0	0	0	0	68	6	0	0	0	0	0	0	0	0	0	0	0	0	0	0	0	0	0	0	0	0	0	0	0	0	0	0	0	0	0	0	0	0
371	9e3d1d0048aaa0d667e1b70d42098ce9a5c3973ef25ff5c60ad92428728370c4	0	0	2	0	0	0	0	0	0	0	0	0	0	0	1171	399	0	0	0	0	0	0	0	0	0	0	0	0	0	0	0	0	0	0	0	0	0	0	0	0	0	0	0	0	0	0	0	0
372	9f73b0e980df0aea1ca13a3418db2434ab8e3c56e97f150a5fd62489583a9d20	0	0	7	0	0	0	0	0	0	0	0	0	0	0	338	67	0	0	0	0	0	0	0	0	0	0	0	0	0	0	0	0	0	0	0	0	0	0	0	0	0	0	0	0	0	0	0	0
373	9fe9a49cfdf8e5764a264c19a11bb123d5bd9f1d11dbc469709b5a8178ec8f8b	0	0	1	0	0	0	0	0	0	0	0	0	0	0	1319	103	7	0	0	0	0	0	0	0	0	0	0	0	0	0	0	0	0	0	0	0	0	0	0	0	0	0	0	0	0	0	0	0
374	a11c67bb58c7518fceeb87f3693343cd662b6971605ee7e6ce0ae298bbb3d632	0	0	0	0	0	0	0	0	0	0	0	0	0	0	61	5	0	0	0	0	0	0	0	0	0	0	0	0	0	0	0	0	0	0	0	0	0	0	0	0	0	0	0	0	0	0	0	0
375	a134d458cc79648c8fd5181d91d5248b14f14ccf251ed7fc6dbfe30a23bb6160	0	0	0	0	0	0	0	0	0	0	0	0	0	0	1232	91	0	0	0	0	0	0	0	0	0	0	0	0	0	0	0	0	0	0	0	0	0	0	0	0	0	0	0	0	0	0	0	0
376	a1900c865bdfb503fde57347eb988db4c4a0e5c0a6383c73619abfb4a31d5926	0	0	1	0	0	0	0	0	0	0	0	0	0	0	1048	110	10	0	0	0	0	0	0	0	0	0	0	0	0	0	0	0	0	0	0	0	0	0	0	0	0	0	0	0	0	0	0	0
377	a262b89b2e72291d28456a88d7a67460735d2fc9fa98ac4d01bf42f6bb2c475c	0	0	4	0	0	0	0	0	0	0	0	0	0	0	637	88	0	0	0	0	0	0	0	0	0	0	0	0	0	0	0	0	0	0	0	0	0	0	0	0	0	0	0	0	0	0	0	0
378	a34971ad9ca2aedf653161571325cd5c0e5400c813a55a184f7b3123846cd072	0	0	0	0	0	0	0	0	0	0	0	0	0	0	1511	379	0	0	0	0	0	0	0	0	0	0	0	0	0	0	0	0	0	0	0	0	0	0	0	1	0	0	0	0	0	0	0	0
379	a3525ba48524aee66a0f1094f5d1562c53d94d17dbe7043ba4f8def2c6278273	0	0	0	0	0	0	0	0	0	0	0	0	0	0	689	168	0	0	0	0	0	0	0	0	0	0	0	0	0	0	0	0	0	0	0	0	0	0	0	0	0	0	0	0	0	0	0	0
380	a3bc2f874805fb5ee25a66e592636324c0208e4a81e37832d57581f46845ccc4	0	0	1	0	0	0	0	0	0	0	0	0	0	0	3632	189	0	0	0	0	0	0	0	0	0	0	0	0	0	0	0	0	0	0	0	0	0	0	0	0	0	0	0	0	0	0	0	0
381	a41b23e7efc03f87d6de6937d1e695ae386e04c21192e5d037be00b756f39ddc	0	0	0	0	0	0	0	0	0	0	0	0	0	0	2069	129	0	0	0	0	0	0	0	0	0	0	0	0	0	0	0	0	0	0	0	0	0	0	0	0	0	0	0	0	0	0	0	0
382	a5174efabf2f3cf3c45ed479414ef6719240bd572e34f6527be13b3ca514c580	0	0	13	0	0	0	0	0	0	0	0	0	0	0	14326	2051	0	0	0	0	0	0	0	0	0	0	0	0	0	0	0	0	0	0	0	0	0	0	0	0	0	0	0	0	0	0	0	0
383	a60e580ba3dca80672ee506cb485ea281682362edc13c8e6d41022334a37a3bb	0	0	7	0	0	0	0	0	0	0	0	0	0	0	277	51	0	0	0	0	0	0	0	0	0	0	0	0	0	0	0	0	0	0	0	0	0	0	0	0	0	0	0	0	0	0	0	0
384	a654c2a7585245994334b2d7c68ad009bca636467156ae70fc2ea50325a1a910	0	0	0	0	0	0	0	0	0	0	0	0	0	0	321	39	0	0	0	0	0	0	0	0	0	0	0	0	0	0	0	0	0	0	0	0	0	0	0	0	0	0	0	0	0	0	0	0
385	a6af1bfbed853058c9be38bc8b5ffbc36ad22a6d2e60b083515a08fd3a27e4f9	0	0	2	0	0	0	0	0	0	0	0	0	0	0	624	102	0	0	0	0	0	0	0	0	0	0	0	0	0	0	0	0	0	0	0	0	0	0	0	0	0	0	0	0	0	0	0	0
386	a6f3cbe17b2fa1622f6156b53490c1266c9bb6bca201de7be106eceae883a1e0	0	0	12	0	0	0	0	0	0	0	0	0	0	0	11951	1031	0	0	0	0	0	0	0	0	0	0	0	0	0	0	0	0	0	0	0	0	0	0	0	0	0	0	0	0	0	0	0	0
387	a6f625c636025c3c15a117e8c5e85e05671d5a433ba56827221351f908a44007	0	0	1	0	0	0	0	0	0	0	0	0	0	0	2568	593	3	0	0	0	0	0	0	0	0	0	0	0	0	0	0	0	0	0	0	0	0	0	0	0	0	0	0	0	0	0	0	0
388	a6f7cf3833305a51fb295d9ab150dfb696f4c3066495c008887eabad9ecdb46e	0	0	3	0	0	0	0	0	0	0	0	0	0	0	19848	618	0	0	0	0	0	0	0	0	0	0	0	0	0	0	0	0	0	0	0	0	0	0	0	7	0	0	0	0	0	0	0	0
389	a6fc95a5b288593c9559bd177ec43bf9b30d8a98cf19e82bf5a1ba5600857f04	0	0	1	0	0	0	0	0	0	0	0	0	0	0	591	97	2	0	0	0	0	0	0	0	0	0	0	0	0	0	0	0	0	0	0	0	0	0	0	0	0	0	0	0	0	0	0	0
390	a72ac69411684b982af265d33d480eef693334f1a07c731928298032881ac0f9	0	0	62	0	0	0	0	0	0	0	0	0	0	0	6883	3005	0	0	0	0	0	0	0	0	0	0	0	0	0	0	0	0	0	0	0	0	0	0	0	16	0	0	0	0	0	0	0	0
391	a862b7270daf58719bc2626cbb6c9f1bd69878ed7394caef400b8d434db5059e	0	0	5	0	0	0	0	0	0	0	0	0	0	0	4944	151	0	0	0	0	0	0	0	0	0	0	0	0	0	0	0	0	0	0	0	0	0	0	0	0	0	0	0	0	0	0	0	0
392	a8849813aa19a947ab14583601fde15e119761e499b194a8ed6ff0707646615f	0	0	1	0	0	0	0	0	0	0	0	0	0	0	662	165	0	0	0	0	0	0	0	0	0	0	0	0	0	0	0	0	0	0	0	0	0	0	0	0	0	0	0	0	0	0	0	0
393	a968f0eb0e9a7345d9ef22f2dfa60a26c55c50a422747e5bed56f2a3473e8255	0	0	3	0	0	0	0	0	0	0	0	0	0	0	349	52	0	0	0	0	0	0	0	0	0	0	0	0	0	0	0	0	0	0	0	0	0	0	0	0	0	0	0	0	0	0	0	0
394	a9bf0a02f60e06d7ec30c850159d50c0a459481d219d14a3356fd58e07a4dba6	0	0	0	0	0	0	0	0	0	0	0	0	0	0	344	94	0	0	0	0	0	0	1	0	0	0	0	0	0	0	0	0	0	0	0	0	0	0	0	0	0	0	0	0	0	0	0	0
395	a9fd7a758d12e0818a11beef1ce772fefa8373e92ef6c0da8628cd4572cc9a43	0	0	1	0	0	0	0	0	0	0	0	0	0	0	718	122	2	0	0	0	0	0	0	0	0	0	0	0	0	0	0	0	0	0	0	0	0	0	0	0	0	0	0	0	0	0	0	0
396	ab356b4e4a2541ffee4423213d7f50cfaa8b54b8452b84e446cdc90ade8b24ad	0	0	0	0	0	0	0	0	0	0	0	0	0	0	276	34	0	0	0	0	0	0	0	0	0	0	0	0	0	0	0	0	0	0	0	0	0	0	0	0	0	0	0	0	0	0	0	0
397	ab4dd011d321eaeb7ad110e0250a11921c7833e8f4cb5c40394be58d2c040525	0	0	0	0	0	0	0	0	0	0	0	0	0	0	132	7	0	0	0	0	0	0	0	0	0	0	0	0	0	0	0	0	0	0	0	0	0	0	0	0	0	0	0	0	0	0	0	0
398	ab9a6e54dba3f4561cd4837372becce0d73943d02e3288f944333039375ac08c	0	0	11	0	0	0	0	0	0	0	0	0	0	0	6997	751	13	0	0	0	0	0	1	0	0	0	0	0	0	0	0	0	0	0	0	0	0	0	0	0	0	0	0	0	0	0	0	0
399	ac4a4d75543c29c29f07c2659937fc71bf5d7838b3a25b5d0a0d00a7f214a1f2	0	0	3	0	0	0	0	0	0	0	0	0	0	0	3166	780	0	0	0	0	0	0	0	0	0	0	0	0	0	0	0	0	0	0	0	0	0	0	0	0	0	0	0	0	0	0	0	0
400	acba2c1089e2fdcf33ec30f6184ef2513c6e76697175268e37eba1035078d343	0	0	0	0	0	0	0	0	0	0	0	0	0	0	228	23	0	0	0	0	0	0	0	0	0	0	0	0	0	0	0	0	0	0	0	0	0	0	0	0	0	0	0	0	0	0	0	0
401	ae5e017c60ab60f86f2bef2a0630110112a6af6ef755f764dccdc1740cca5423	0	0	2	0	0	0	0	0	0	0	0	0	0	0	3554	109	0	0	0	0	0	0	0	0	0	0	0	0	0	0	0	0	0	0	0	0	0	0	0	0	0	0	0	0	0	0	0	0
402	aec57f3910df591c18113619f606170727fe84411c7f6b0e160869a657d19a99	0	0	1	0	0	0	0	0	0	0	0	0	0	0	3029	371	16	0	0	0	0	0	0	0	0	0	0	0	0	0	0	0	0	0	0	0	0	0	0	0	0	0	0	0	0	0	0	0
403	af372e3389cde8af8f5eea0945cc426d46905aa8c33bfd01c1d911ee1922d82a	0	0	0	0	0	0	0	0	0	0	0	0	0	0	171	15	0	0	0	0	0	0	0	0	0	0	0	0	0	0	0	0	0	0	0	0	0	0	0	0	0	0	0	0	0	0	0	0
404	af3ae187eced84374958fc76f31b3c0c748e4433572fd97749d54f3455525024	0	0	0	0	0	0	0	0	0	0	0	0	0	0	84	14	0	0	0	0	0	0	0	0	0	0	0	0	0	0	0	0	0	0	0	0	0	0	0	0	0	0	0	0	0	0	0	0
405	af5764aaeccc44f14051932e32e8e6224f60c4f30f693384346279260dd40658	0	0	0	0	0	0	0	0	0	0	0	0	0	0	581	64	0	0	0	0	0	0	0	0	0	0	0	0	0	0	0	0	0	0	0	0	0	0	0	0	0	0	0	0	0	0	0	0
406	b02a4c63262bf540ed4f4c218fa3602e274d325925bd2f011a05d90205389cd8	0	0	40	0	0	0	0	0	0	0	0	0	0	0	17291	1619	0	0	0	0	0	0	1	0	0	0	0	0	0	0	0	0	0	0	0	0	0	0	0	8	0	0	0	0	0	0	0	0
407	b09ebaecf60f9b63b30bf75eb026615ac799bf54698d5b45adc8b63fe81ebe73	0	0	4	0	0	0	0	0	0	0	0	0	0	0	5335	952	0	0	0	0	0	0	0	0	0	0	0	0	0	0	0	0	0	0	0	0	0	0	0	0	0	0	0	0	0	0	0	0
408	b0a43f1f2f510f1d49d4c05f96563691c65311a9a19459223f063381a6ddf1ce	0	0	0	0	0	0	0	0	0	0	0	0	0	0	74	10	0	0	0	0	0	0	0	0	0	0	0	0	0	0	0	0	0	0	0	0	0	0	0	0	0	0	0	0	0	0	0	0
409	b0cef862ed9a106bed1e6e57070fa04a9baa2010122072a34293ae5f7dae2f18	0	0	0	0	0	0	0	0	0	0	0	0	0	0	117	20	0	0	0	0	0	0	0	0	0	0	0	0	0	0	0	0	0	0	0	0	0	0	0	0	0	0	0	0	0	0	0	0
410	b0dda38ae2222e28201075ca1e9055a34f91d7b23e32709093e5c4f3d7dda02d	0	0	0	0	0	0	0	0	0	0	0	0	0	0	626	51	0	0	0	0	0	0	0	0	0	0	0	0	0	0	0	0	0	0	0	0	0	0	0	0	0	0	0	0	0	0	0	0
411	b19c2870d7adff98671d93c50eaa17c24e2fd1e84359d40e26082823f84b4072	0	0	3	0	0	0	0	0	0	0	0	0	0	0	4430	354	0	0	0	0	0	0	0	0	0	0	0	0	0	0	0	0	0	0	0	0	0	0	0	0	0	0	0	0	0	0	0	0
412	b1a46002de85003caa76d345792623f06ed4938b4460d31a3d5d28698fceec2c	0	0	5	0	0	0	0	0	0	0	0	0	0	0	7383	407	0	0	0	0	0	0	1	0	0	0	0	0	0	0	0	0	0	0	0	0	0	0	0	0	0	0	0	0	0	0	0	0
413	b2e30737b712681eecc96ec742bea3cc1b3ee239712b20f710763a4387010992	0	0	1	0	0	0	0	0	0	0	0	0	0	0	922	245	0	0	0	0	0	0	1	0	0	0	0	0	0	0	0	0	0	0	0	0	0	0	0	0	0	0	0	0	0	0	0	0
414	b301ca8c1d342da1b11fe314e31fdc1bc051133b8d6eef814e41c2139866b2f5	0	0	0	0	0	0	0	0	0	0	0	0	0	0	61	5	0	0	0	0	0	0	0	0	0	0	0	0	0	0	0	0	0	0	0	0	0	0	0	0	0	0	0	0	0	0	0	0
415	b3329f54a0f0329dd9d1d217a05672f3a4c01fb4c1fa85489843ae571fd44339	0	0	4	0	0	0	0	0	0	0	0	0	0	0	1527	224	0	0	0	0	0	0	0	0	0	0	0	0	0	0	0	0	0	0	0	0	0	0	0	0	0	0	0	0	0	0	0	0
416	b34bc432ec2ca3a59ab4777431840fe87136a01abac3b2de16113500bc0f22c9	0	0	6	0	0	0	0	0	0	0	0	0	0	0	1277	173	0	0	0	0	0	0	0	0	0	0	0	0	0	0	0	0	0	0	0	0	0	0	0	0	0	0	0	0	0	0	0	0
417	b3a92c21c717587124fb42a082d55accabcbeb7b150ec53d8a57ae74e5d79c56	0	0	0	0	0	0	0	0	0	0	0	0	0	0	859	205	0	0	0	0	0	0	1	0	0	0	0	0	0	0	0	0	0	0	0	0	0	0	0	0	0	0	0	0	0	0	0	0
418	b3bc97a05251680800a61cdf81e4e1620869cb1c7a08519f3f0fb23722deec3c	0	0	8	0	0	0	0	0	0	0	0	0	0	0	4741	790	0	0	0	0	0	0	0	0	0	0	0	0	0	0	0	0	0	0	0	0	0	0	0	1	0	0	0	0	0	0	0	0
419	b5a69adcabe67e25f99f5adfea12973d15ecb8778894795eb54f849c4377f72d	0	0	1	0	0	0	0	0	0	0	0	0	0	0	3301	426	0	0	0	0	0	0	1	0	0	0	0	0	0	0	0	0	0	0	0	0	0	0	0	4	0	0	0	0	0	0	0	0
420	b64678c50bc28741ee58f87a3793dc72cd3d1ab70fb7dbf39fe3d70c29c4c79d	0	0	26	0	0	0	0	0	0	0	0	0	0	0	24108	6239	0	0	0	0	0	0	0	0	0	0	0	0	0	0	0	0	0	0	0	0	0	0	0	0	0	0	0	0	0	0	0	0
421	b6958a8aac5c140b24d0f398500780dc898898bc8e03365941f36ab27fa8642d	0	0	3	0	0	0	0	0	0	0	0	0	0	0	2462	124	8	0	0	0	0	0	0	0	0	0	0	0	0	0	0	0	0	0	0	0	0	0	0	0	0	0	0	0	0	0	0	0
422	b72c80a7a25729ce1fbcaa1bd0c81b0266a922fc5f4cef9499e32baf35044e0e	0	0	1	0	0	0	0	0	0	0	0	0	0	0	697	66	0	0	0	0	0	0	0	0	0	0	0	0	0	0	0	0	0	0	0	0	0	0	0	0	0	0	0	0	0	0	0	0
423	b77a23e6f0d1aeda18269ffc003fc5f5e09457511258e757660cd48e5a65f41c	0	0	0	0	0	0	0	0	0	0	0	0	0	0	87	23	0	0	0	0	0	0	0	0	0	0	0	0	0	0	0	0	0	0	0	0	0	0	0	0	0	0	0	0	0	0	0	0
424	b7b4ad5bd0fdcff5fdd8f80abfd87101731aac181d08454f1a0c90840a0d0e08	0	0	0	0	0	0	0	0	0	0	0	0	0	0	157	18	0	0	0	0	0	0	0	0	0	0	0	0	0	0	0	0	0	0	0	0	0	0	0	0	0	0	0	0	0	0	0	0
425	b7f73f1b10e531f438f6b67bde9329aadd5e94b4eadf34d89094f3629060c352	0	0	4	0	0	0	0	0	0	0	0	0	0	0	1813	250	0	0	0	0	0	0	0	0	0	0	0	0	0	0	0	0	0	0	0	0	0	0	0	0	0	0	0	0	0	0	0	0
426	b85111b131dc030316ad2f93349232267d7c57191c40b7ab9bf8f1fbba022786	0	0	121	0	0	0	0	0	0	0	0	0	0	0	11681	3189	0	0	0	0	0	0	0	0	0	0	0	0	0	0	0	0	0	0	0	0	0	0	0	0	0	0	0	0	0	0	0	0
427	b910d649b4f6c2a13dc13b0eb9e80888fde84dfe4425c20b972bad007754a99c	0	0	9	0	0	0	0	0	0	0	0	0	0	0	5347	1088	0	0	0	0	0	0	0	0	0	0	0	0	0	0	0	0	0	0	0	0	0	0	0	0	0	0	0	0	0	0	0	0
428	b97496cb69ad3cbf7cf6d7e0d29dcd384450a995e09656b594d6be36887a63b0	0	0	0	0	0	0	0	0	0	0	0	0	0	0	231	21	0	0	0	0	0	0	0	0	0	0	0	0	0	0	0	0	0	0	0	0	0	0	0	0	0	0	0	0	0	0	0	0
429	ba0837c7780bd8262e143e2935afa63be59c3c39ef56cb8608eed0f50af070d4	0	0	1	0	0	0	0	0	0	0	0	0	0	0	535	67	0	0	0	0	0	0	0	0	0	0	0	0	0	0	0	0	0	0	0	0	0	0	0	0	0	0	0	0	0	0	0	0
430	ba0ed515a373aaad70e35098fe3a5b898ce4fcba8616e1a09f80ddb6e92b8bd3	0	0	5	0	0	0	0	0	0	0	0	0	0	0	2616	418	0	0	0	0	0	0	0	0	0	0	0	0	0	0	0	0	0	0	0	0	0	0	0	5	0	0	0	0	0	0	0	0
431	ba517f623b778f4b842f559ea344cb64d3cae9de172aecfa4e330c733baad601	0	0	4	0	0	0	0	0	0	0	0	0	0	0	729	93	0	0	0	0	0	0	0	0	0	0	0	0	0	0	0	0	0	0	0	0	0	0	0	0	0	0	0	0	0	0	0	0
432	ba8e058ae7721bec0846c53c44d2f0390e17e2b24c9e41ca5c921176fd67a904	0	0	2	0	0	0	0	0	0	0	0	0	0	0	9114	517	0	0	0	0	0	0	0	0	0	0	0	0	0	0	0	0	0	0	0	0	0	0	0	0	0	0	0	0	0	0	0	0
433	bab7121011627403d7a20709a90f196abd6bae623622b66eba3bf4bb80ea1f8f	0	0	1	0	0	0	0	0	0	0	0	0	0	0	448	44	0	0	0	0	0	0	0	0	0	0	0	0	0	0	0	0	0	0	0	0	0	0	0	0	0	0	0	0	0	0	0	0
434	bb245f93047151ff6aa444485b58e055ef79f49fa9b0185eb40f2913ae19e6b1	0	0	6	0	0	0	0	0	0	0	0	0	0	0	1850	288	15	0	0	0	0	0	0	0	0	0	0	0	0	0	0	0	0	0	0	0	0	0	0	0	0	0	0	0	0	0	0	0
435	bbab875b6dd8275b6b21633f2fa95542fbda8db17fad4b77013fd38033453c18	0	0	0	0	0	0	0	0	0	0	0	0	0	0	372	56	0	0	0	0	0	0	0	0	0	0	0	0	0	0	0	0	0	0	0	0	0	0	0	0	0	0	0	0	0	0	0	0
436	bbb5093db079aefa3f7bb8caba4ff9d4efeca181311984fd638499a354e13e4e	0	0	2	0	0	0	0	0	0	0	0	0	0	0	728	76	0	0	0	0	0	0	0	0	0	0	0	0	0	0	0	0	0	0	0	0	0	0	0	0	0	0	0	0	0	0	0	0
437	bc5ee9e7412b73471084cddac6dcb47ee68c364bfcbc95364bd135005014be83	0	0	0	0	0	0	0	0	0	0	0	0	0	0	83	4	0	0	0	0	0	0	0	0	0	0	0	0	0	0	0	0	0	0	0	0	0	0	0	0	0	0	0	0	0	0	0	0
438	bcff89311d792f6428468e813ac6929a346a979f907071c302f418d128eaaf41	0	0	2	0	0	0	0	0	0	0	0	0	0	0	509	70	0	0	0	0	0	0	0	0	0	0	0	0	0	0	0	0	0	0	0	0	0	0	0	0	0	0	0	0	0	0	0	0
439	bd227664de91c85bbbfb2c7d2d72dbb9dca509ffd59e94e2790981c934394ede	0	0	0	0	0	0	0	0	0	0	0	0	0	0	93	14	0	0	0	0	0	0	0	0	0	0	0	0	0	0	0	0	0	0	0	0	0	0	0	0	0	0	0	0	0	0	0	0
440	bdca1d6a17d8ebe68d2243b39e2df46512d13ba564da6fee22be250eb6d5140f	0	0	0	0	0	0	0	0	0	0	0	0	0	0	372	60	0	0	0	0	0	0	0	0	0	0	0	0	0	0	0	0	0	0	0	0	0	0	0	0	0	0	0	0	0	0	0	0
441	be9d5f015484914f6d5a2fd5721fcc1281c2589aac26b210bba01c4cf44931a5	0	0	3	0	0	0	0	0	0	0	0	0	0	0	227	32	0	0	0	0	0	0	0	0	0	0	0	0	0	0	0	0	0	0	0	0	0	0	0	0	0	0	0	0	0	0	0	0
442	beb311477f83700a14600941f1019dbd1312247f60ac1a340db44785937f9c10	0	0	1	0	0	0	0	0	0	0	0	0	0	0	1623	151	0	0	0	0	0	0	0	0	0	0	0	0	0	0	0	0	0	0	0	0	0	0	0	0	0	0	0	0	0	0	0	0
443	beb503eaa0de31870d6f09ebadc834ac8b9db89537abdf0a66544bc19bc7acce	0	0	0	0	0	0	0	0	0	0	0	0	0	0	492	136	0	0	0	0	0	0	0	0	0	0	0	0	0	0	0	0	0	0	0	0	0	0	0	0	0	0	0	0	0	0	0	0
444	c0a8bc8885f017c2eeec1b28a017613efc015075b21b51db58d490dfd41503b8	0	0	4	0	0	0	0	0	0	0	0	0	0	0	2388	896	0	0	0	0	0	0	0	0	0	0	0	0	0	0	0	0	0	0	0	0	0	0	0	1	0	0	0	0	0	0	0	0
445	c0c2edb19a1124663fa94cf2ccbf87468627f069fd9803eab073e10ab75cdb4d	0	0	12	0	0	0	0	0	0	0	0	0	0	0	19923	2476	0	0	0	0	0	0	0	0	0	0	0	0	0	0	0	0	0	0	0	0	0	0	0	0	0	0	0	0	0	0	0	0
446	c0d5701fcda9b79eb0fcfabb399c0e4c3613797145301e11b77edafb930d4c68	0	0	0	0	0	0	0	0	0	0	0	0	0	0	6143	509	0	0	0	0	0	0	1	0	0	0	0	0	0	0	0	0	0	0	0	0	0	0	0	1	0	0	0	0	0	0	0	0
447	c16bffc04a3e827d0aaaa79c98d08ec83e96c25a74dc522f71be237a80fa6146	0	0	1	0	0	0	0	0	0	0	0	0	0	0	908	262	0	0	0	0	0	0	0	0	0	0	0	0	0	0	0	0	0	0	0	0	0	0	0	0	0	0	0	0	0	0	0	0
448	c2009df4125ca299232b873001e9e8db7c2c87f3eb927e750dd752afb9794f5a	0	0	0	0	0	0	0	0	0	0	0	0	0	0	354	42	0	0	0	0	0	0	0	0	0	0	0	0	0	0	0	0	0	0	0	0	0	0	0	0	0	0	0	0	0	0	0	0
449	c2041fd22c1de34db4806d906d0396e08cdf54fcb694e88890b44b5675044621	0	0	10	0	0	0	0	0	0	0	0	0	0	0	3529	339	0	0	0	0	0	0	0	0	0	0	0	0	0	0	0	0	0	0	0	0	0	0	0	0	0	0	0	0	0	0	0	0
450	c229b5af9f5bb641654dc0ebe6bbd0a66f215fd97ae50ae0a748cb5a2cf2e040	0	0	3	0	0	0	0	0	0	0	0	0	0	0	1659	441	20	0	0	0	0	0	0	0	0	0	0	0	0	0	0	0	0	0	0	0	0	0	0	0	0	0	0	0	0	0	0	0
451	c2ce7facd17bb28e2cf57ace0504f270981ef57564cd7a3021f6b32c59743099	0	0	0	0	0	0	0	0	0	0	0	0	0	0	410	22	0	0	0	0	0	0	0	0	0	0	0	0	0	0	0	0	0	0	0	0	0	0	0	0	0	0	0	0	0	0	0	0
452	c2f3a9a78c14b3bfc3cbef21f6ef4def47c8928d5dbc0ace9992cee9368c3801	0	0	0	0	0	0	0	0	0	0	0	0	0	0	218	46	0	0	0	0	0	0	0	0	0	0	0	0	0	0	0	0	0	0	0	0	0	0	0	0	0	0	0	0	0	0	0	0
453	c2f66a37bd27c6ad19da2413ac783077da6af166a850c7b62119b7e77d4abc22	0	0	0	0	0	0	0	0	0	0	0	0	0	0	913	78	0	0	0	0	0	0	0	0	0	0	0	0	0	0	0	0	0	0	0	0	0	0	0	0	0	0	0	0	0	0	0	0
454	c2fba15c9c9a8d3cb6e1220151b7489e377d550328d12acfc752fab4c9e37412	0	0	0	0	0	0	0	0	0	0	0	0	0	0	263	26	0	0	0	0	0	0	0	0	0	0	0	0	0	0	0	0	0	0	0	0	0	0	0	0	0	0	0	0	0	0	0	0
455	c2fdbb1a3cede5d400fab912c094d4fb8afbf6aa71d321a7a1913d6b957ff077	0	0	4	0	0	0	0	0	0	0	0	0	0	0	1281	416	0	0	0	0	0	0	0	0	0	0	0	0	0	0	0	0	0	0	0	0	0	0	0	0	0	0	0	0	0	0	0	0
456	c3706437d4f1a7b22140e23e4824330652eafb93f78edc1ddf08cbd9f5dc7610	0	0	238	0	0	0	0	0	0	0	0	0	0	0	17369	1095	0	0	0	0	0	0	1	0	0	0	0	0	0	0	0	0	0	0	0	0	0	0	0	17	0	0	0	0	0	0	0	0
457	c3a0c0888bb59d943e637737e7a46f9feb074c796dac1b92720928f9ef07b2b3	0	0	0	0	0	0	0	0	0	0	0	0	0	0	16478	2435	0	0	0	0	0	0	1	0	0	0	0	0	0	0	0	0	0	0	0	0	0	0	0	0	0	0	0	0	0	0	0	0
458	c3c7452f118442e44638849b862e827ffc8715ed3b4584fad27e26efa367469a	0	0	0	0	0	0	0	0	0	0	0	0	0	0	239	22	0	0	0	0	0	0	0	0	0	0	0	0	0	0	0	0	0	0	0	0	0	0	0	0	0	0	0	0	0	0	0	0
459	c45c3ef1d93a7244bbddb1c31bbb43369b05982facbaae5888ba20f5468f6eeb	0	0	0	0	0	0	0	0	0	0	0	0	0	0	872	145	0	0	0	0	0	0	0	0	0	0	0	0	0	0	0	0	0	0	0	0	0	0	0	0	0	0	0	0	0	0	0	0
460	c4750db2e4975643b1bac716f928651e6b7b89468239d467da7528fa21626553	0	0	38	0	0	0	0	0	0	0	0	0	0	0	30035	6378	337	0	0	0	0	0	0	0	0	0	0	0	0	0	0	0	0	0	0	0	0	0	0	0	0	0	0	0	0	0	0	0
461	c4ae61c7cf8639c162a12cdb73dae1001650c765f7edc8974cac1d7044cbd7ed	0	0	0	0	0	0	0	0	0	0	0	0	0	0	101	27	0	0	0	0	0	0	0	0	0	0	0	0	0	0	0	0	0	0	0	0	0	0	0	0	0	0	0	0	0	0	0	0
462	c504ae7a00001852b2ff72d24ee370e411a63fec78fb2f2c305f8648b3540281	0	0	0	0	0	0	0	0	0	0	0	0	0	0	73	3	0	0	0	0	0	0	0	0	0	0	0	0	0	0	0	0	0	0	0	0	0	0	0	0	0	0	0	0	0	0	0	0
463	c52b00ab5de1df5c86996745995a4b21fdb47bad0f911800660eb9dc7863ca3a	0	0	0	0	0	0	0	0	0	0	0	0	0	0	58	6	0	0	0	0	0	0	0	0	0	0	0	0	0	0	0	0	0	0	0	0	0	0	0	0	0	0	0	0	0	0	0	0
464	c58aee816453157e674cbd6de3f773b3ef56cf19f783846cabe082d736ea5987	0	0	1	0	0	0	0	0	0	0	0	0	0	0	713	77	0	0	0	0	0	0	0	0	0	0	0	0	0	0	0	0	0	0	0	0	0	0	0	0	0	0	0	0	0	0	0	0
465	c5a40dbfcb9ed9e10ffcf11225bfd90fb4ca7db0621ca096e2fe15955873ba7e	0	0	1	0	0	0	0	0	0	0	0	0	0	0	806	83	2	0	0	0	0	0	0	0	0	0	0	0	0	0	0	0	0	0	0	0	0	0	0	0	0	0	0	0	0	0	0	0
466	c625bf31e381b182a7002bc62d9642ff4d732b2e50a30f047624390536b79895	0	0	5	0	0	0	0	0	0	0	0	0	0	0	276	33	0	0	0	0	0	0	0	0	0	0	0	0	0	0	0	0	0	0	0	0	0	0	0	0	0	0	0	0	0	0	0	0
467	c6eb6b013cc291ee055d3b7c0401a373827b0ed7607ead749bbc1b639c57eda0	0	0	1	0	0	0	0	0	0	0	0	0	0	0	6718	1485	0	0	0	0	0	0	0	0	0	0	0	0	0	0	0	0	0	0	0	0	0	0	0	1	0	0	0	0	0	0	0	0
468	c7a2a17a3d0a6b3874236a0a5d05d058f93784329b1f2c8b03d4e2c25df690df	0	0	0	0	0	0	0	0	0	0	0	0	0	0	100	7	0	0	0	0	0	0	0	0	0	0	0	0	0	0	0	0	0	0	0	0	0	0	0	0	0	0	0	0	0	0	0	0
469	c7b9241a89749efa34e1a7692673251c49d9f255df705030e87047490db8c35a	0	0	1	0	0	0	0	0	0	0	0	0	0	0	177	52	0	0	0	0	0	0	1	0	0	0	0	0	0	0	0	0	0	0	0	0	0	0	0	0	0	0	0	0	0	0	0	0
470	c7d59d1cbe9b3410194ad7c4f438509dd0373369cc41e8116684cc7a2b0eb3ce	0	0	0	0	0	0	0	0	0	0	0	0	0	0	70	5	0	0	0	0	0	0	0	0	0	0	0	0	0	0	0	0	0	0	0	0	0	0	0	0	0	0	0	0	0	0	0	0
471	c879025a1c06f23d08385008940bafe3fa3a16d10edada9d24e5ada14a4195c9	0	0	3	0	0	0	0	0	0	0	0	0	0	0	1060	79	0	0	0	0	0	0	0	0	0	0	0	0	0	0	0	0	0	0	0	0	0	0	0	0	0	0	0	0	0	0	0	0
472	c88c8d118f6f639b891401d133e530bbb66924d0779df05116095f046fe19bd0	0	0	1	0	0	0	0	0	0	0	0	0	0	0	277	72	0	0	0	0	0	0	0	0	0	0	0	0	0	0	0	0	0	0	0	0	0	0	0	0	0	0	0	0	0	0	0	0
473	c8a21e174a6bef9bb6b7753449519b0f41e3a3cbe61637c7ac676ac386729555	0	0	0	0	0	0	0	0	0	0	0	0	0	0	3464	184	5	0	0	0	0	0	0	0	0	0	0	0	0	0	0	0	0	0	0	0	0	0	0	0	0	0	0	0	0	0	0	0
474	c9da84e02ff038eaa353390d651f2dea8ea9e1788b9aa17bc14d3a5fe6816a72	0	0	1	0	0	0	0	0	0	0	0	0	0	0	327	31	2	0	0	0	0	0	0	0	0	0	0	0	0	0	0	0	0	0	0	0	0	0	0	1	0	0	0	0	0	0	0	0
475	c9f5587a0cec8d63ecd235be9585a3023f9bfc5dab28f57d50d85bab3be1bcb3	0	0	2	0	0	0	0	0	0	0	0	0	0	0	741	49	0	0	0	0	0	0	0	0	0	0	0	0	0	0	0	0	0	0	0	0	0	0	0	0	0	0	0	0	0	0	0	0
476	ca2a30c1d0fe456dd27a95ddcc96471b343ca9068e338c0bfb4dd1467a54c785	0	0	1	0	0	0	0	0	0	0	0	0	0	0	603	56	1	0	0	0	0	0	0	0	0	0	0	0	0	0	0	0	0	0	0	0	0	0	0	0	0	0	0	0	0	0	0	0
477	cb830d55f7bbdfb195907934e88d7a41679ffbe1f8e7cf862e034779450b1cf4	0	0	0	0	0	0	0	0	0	0	0	0	0	0	80	13	0	0	0	0	0	0	0	0	0	0	0	0	0	0	0	0	0	0	0	0	0	0	0	0	0	0	0	0	0	0	0	0
478	cc8a79ca6c48837abe0b0f87efd9f6548aa40d198fb1f6ad8f1a32199f1b19b6	0	0	0	0	0	0	0	0	0	0	0	0	0	0	77	8	0	0	0	0	0	0	0	0	0	0	0	0	0	0	0	0	0	0	0	0	0	0	0	0	0	0	0	0	0	0	0	0
479	cca2f6e9203bdcc1ed958cce699e6eac1e05b04380aac0ec0eda3e6485010d66	0	0	0	0	0	0	0	0	0	0	0	0	0	0	167	23	0	0	0	0	0	0	0	0	0	0	0	0	0	0	0	0	0	0	0	0	0	0	0	0	0	0	0	0	0	0	0	0
480	ccc2622a9e4604f8544e97ac53cce886d4f5700beb6d94e01788c8a24e9c9832	0	0	0	0	0	0	0	0	0	0	0	0	0	0	1629	304	0	0	0	0	0	0	0	0	0	0	0	0	0	0	0	0	0	0	0	0	0	0	0	0	0	0	0	0	0	0	0	0
481	ccedb28135a3140c79f5b71a9107dd243232d786a81b83467d4a25e725c98e79	0	0	0	0	0	0	0	0	0	0	0	0	0	0	374	99	0	0	0	0	0	0	0	0	0	0	0	0	0	0	0	0	0	0	0	0	0	0	0	0	0	0	0	0	0	0	0	0
482	cde591242f8e7168f4fd109d52c8debb69706f665f90d130d4dd0977d336618c	0	0	0	0	0	0	0	0	0	0	0	0	0	0	481	134	0	0	0	0	0	0	0	0	0	0	0	0	0	0	0	0	0	0	0	0	0	0	0	0	0	0	0	0	0	0	0	0
483	ceb284b95d750f87ea6bb5d21c036cd78b783b67ffdf65439a39eefa201a5b38	0	0	1	0	0	0	0	0	0	0	0	0	0	0	389	31	0	0	0	0	0	0	0	0	0	0	0	0	0	0	0	0	0	0	0	0	0	0	0	0	0	0	0	0	0	0	0	0
484	cf21f5f72a1900afa18e332fd7187025e746ee62afdde68f2474e29c617425d8	0	0	4	0	0	0	0	0	0	0	0	0	0	0	3044	435	0	0	0	0	0	0	0	0	0	0	0	0	0	0	0	0	0	0	0	0	0	0	0	0	0	0	0	0	0	0	0	0
485	cf9a544edb4bdac8c5431a515db3ead7b6bb150b03c2f3549091595a826bade3	0	0	0	0	0	0	0	0	0	0	0	0	0	0	771	108	0	0	0	0	0	0	0	0	0	0	0	0	0	0	0	0	0	0	0	0	0	0	0	0	0	0	0	0	0	0	0	0
486	cf9ac77e577e7c3628f168df22e3fb6e6b3d9cb6ad3995d80db5187bab9d8d51	0	0	23	0	0	0	0	0	0	0	0	0	0	0	1989	459	0	0	0	0	0	0	0	0	0	0	0	0	0	0	0	0	0	0	0	0	0	0	0	0	0	0	0	0	0	0	0	0
487	cfceb6c7d9637a96136e93dc64854733378efccdc4e2d95daf789bc9185579e6	0	0	1	0	0	0	0	0	0	0	0	0	0	0	1533	517	0	0	0	0	0	0	0	0	0	0	0	0	0	0	0	0	0	0	0	0	0	0	0	0	0	0	0	0	0	0	0	0
488	cfd22051ee8bea821a9879e4bfcea2b7beab55d3dca6ef5085802cd79ff6e937	0	0	0	0	0	0	0	0	0	0	0	0	0	0	64	4	0	0	0	0	0	0	0	0	0	0	0	0	0	0	0	0	0	0	0	0	0	0	0	0	0	0	0	0	0	0	0	0
489	d05b5c26a7ac55d1f1d6ee8dc78eaaa7dd402d0d7a0635b924c9afc189fb14e9	0	0	1	0	0	0	0	0	0	0	0	0	0	0	316	16	0	0	0	0	0	0	0	0	0	0	0	0	0	0	0	0	0	0	0	0	0	0	0	0	0	0	0	0	0	0	0	0
490	d22e263755ea66aa80e27ad9f52a863eafd581796d90818f1c98f43d9d3c78d7	0	0	1	0	0	0	0	0	0	0	0	0	0	0	2803	296	0	0	0	0	0	0	0	0	0	0	0	0	0	0	0	0	0	0	0	0	0	0	0	0	0	0	0	0	0	0	0	0
491	d27760ea1d1d51f611d6ce4c8fb9644eabb45916a538ca76ebb41341f8ce5f3c	0	0	3	0	0	0	0	0	0	0	0	0	0	0	3613	596	0	0	0	0	0	0	0	0	0	0	0	0	0	0	0	0	0	0	0	0	0	0	0	0	0	0	0	0	0	0	0	0
492	d28ba6cc828f1aadf4bf9f016b0a710bedda9147517aab1239e105e5c90613ba	0	0	1	0	0	0	0	0	0	0	0	0	0	0	165	41	0	0	0	0	0	0	0	0	0	0	0	0	0	0	0	0	0	0	0	0	0	0	0	0	0	0	0	0	0	0	0	0
493	d2b0c1bfeec0890fb11a7baf1377b683ca99d699683401e4a65dc813208bf317	0	0	5	0	0	0	0	0	0	0	0	0	0	0	5229	324	0	0	0	0	0	0	0	0	0	0	0	0	0	0	0	0	0	0	0	0	0	0	0	0	0	0	0	0	0	0	0	0
494	d309a839843ccd8b9edef7a271a611eb7794f83a825b69a87cc259c9ede87288	0	0	11	0	0	0	0	0	0	0	0	0	0	0	2157	431	3	0	0	0	0	0	0	0	0	0	0	0	0	0	0	0	0	0	0	0	0	0	0	0	0	0	0	0	0	0	0	0
495	d42dc186acfbead7727af40389752499978532d08720b6a24c094209ce1c1acb	0	0	11	0	0	0	0	0	0	0	0	0	0	0	5066	557	0	0	0	0	0	0	0	0	0	0	0	0	0	0	0	0	0	0	0	0	0	0	0	2	0	0	0	0	0	0	0	0
496	d4330e639057929d6c503234dc25589701e2a98611998545aabf720077130af6	0	0	0	0	0	0	0	0	0	0	0	0	0	0	597	35	0	0	0	0	0	0	0	0	0	0	0	0	0	0	0	0	0	0	0	0	0	0	0	0	0	0	0	0	0	0	0	0
497	d50ba2f4bf0a72cc849b326ff9b101e5274eb8beda8e600329c8aaf6ebfb12e4	0	0	0	0	0	0	0	0	0	0	0	0	0	0	307	113	0	0	0	0	0	0	0	0	0	0	0	0	0	0	0	0	0	0	0	0	0	0	0	0	0	0	0	0	0	0	0	0
498	d50bf37f737cc5382abc64c38da018e886b7e8abd2ffe4b09cae8c13c972f5b7	0	0	0	0	0	0	0	0	0	0	0	0	0	0	685	187	0	0	0	0	0	0	0	0	0	0	0	0	0	0	0	0	0	0	0	0	0	0	0	0	0	0	0	0	0	0	0	0
499	d52613d2a2959774f619a890a838580bbc6d80d98a67214095abba0e3aa5b997	0	0	0	0	0	0	0	0	0	0	0	0	0	0	345	52	0	0	0	0	0	0	0	0	0	0	0	0	0	0	0	0	0	0	0	0	0	0	0	0	0	0	0	0	0	0	0	0
500	d55c76bb74b9b2af67dbc0c5ca543a5e24a760023f95295da97662cdfa31e872	0	0	1	0	0	0	0	0	0	0	0	0	0	0	3253	406	21	0	0	0	0	0	0	0	0	0	0	0	0	0	0	0	0	0	0	0	0	0	0	4	0	0	0	0	0	0	0	0
501	d646a03b8ac19d4d66c4745c4d6dcca60a336609ce1897a645d4516544c106a2	0	0	0	0	0	0	0	0	0	0	0	0	0	0	3154	92	0	0	0	0	0	0	0	0	0	0	0	0	0	0	0	0	0	0	0	0	0	0	0	0	0	0	0	0	0	0	0	0
502	d6b078a54200372a397481a9b2e6eb0a240b15669f570e896c8eb0a8ff169afa	0	0	6	0	0	0	0	0	0	0	0	0	0	0	1896	122	1	0	0	0	0	0	0	0	0	0	0	0	0	0	0	0	0	0	0	0	0	0	0	0	0	0	0	0	0	0	0	0
503	d6e44506ece3ea4afc9e587a965ed7262f9dfb5291ec6e18c219c1d319fe176d	0	0	0	0	0	0	0	0	0	0	0	0	0	0	92	8	0	0	0	0	0	0	0	0	0	0	0	0	0	0	0	0	0	0	0	0	0	0	0	0	0	0	0	0	0	0	0	0
504	d6f0138b0604e26eca8e2fb088e10ff31db0afee9917f434abe8129229daa2dd	0	0	0	0	0	0	0	0	0	0	0	0	0	0	1480	112	0	0	0	0	0	0	0	0	0	0	0	0	0	0	0	0	0	0	0	0	0	0	0	0	0	0	0	0	0	0	0	0
505	d7464802e7d2f4358c5b937fb7c20b2de339203e5d4b9baa2e1b4cd260ca5e88	0	0	0	0	0	0	0	0	0	0	0	0	0	0	1735	131	0	0	0	0	0	0	0	0	0	0	0	0	0	0	0	0	0	0	0	0	0	0	0	0	0	0	0	0	0	0	0	0
506	d864cb3e05cb8b2b2e0f347ca7222bd8af37a33b17dfc2e632f1f853e9df777d	0	0	0	0	0	0	0	0	0	0	0	0	0	0	167	22	0	0	0	0	0	0	0	0	0	0	0	0	0	0	0	0	0	0	0	0	0	0	0	0	0	0	0	0	0	0	0	0
507	d8ab56a742b0b58d82a97297617b46478aa8ff5ff36170aa748f488698c26ced	0	0	1	0	0	0	0	0	0	0	0	0	0	0	199	23	0	0	0	0	0	0	0	0	0	0	0	0	0	0	0	0	0	0	0	0	0	0	0	0	0	0	0	0	0	0	0	0
508	d8e38c102477a0ea32e1fc6f43657fbcb78d1b5eca186f7348ffe3d31fd75d91	0	0	9	0	0	0	0	0	0	0	0	0	0	0	4028	1304	0	0	0	0	0	0	0	0	0	0	0	0	0	0	0	0	0	0	0	0	0	0	0	0	0	0	0	0	0	0	0	0
509	d8e449a5d530f89a04420d46c3f66dbccaa647077e9384dcf31746e2cecb3d40	0	0	0	0	0	0	0	0	0	0	0	0	0	0	321	59	0	0	0	0	0	0	0	0	0	0	0	0	0	0	0	0	0	0	0	0	0	0	0	12	0	0	0	0	0	0	0	0
510	d94a342f406fceadc7865abc1717fadb73245127974efe05f3d9e6a1f8dd7828	0	0	3	0	0	0	0	0	0	0	0	0	0	0	2399	155	0	0	0	0	0	0	0	0	0	0	0	0	0	0	0	0	0	0	0	0	0	0	0	0	0	0	0	0	0	0	0	0
511	d957f5d6a1ccb6ece767c75559591e6f98f4fd7279c5c46d4ebe649db1fc8260	0	0	0	0	0	0	0	0	0	0	0	0	0	0	101	4	0	0	0	0	0	0	0	0	0	0	0	0	0	0	0	0	0	0	0	0	0	0	0	0	0	0	0	0	0	0	0	0
512	d98116b9ea2161fa3ce22714925646b4585688b25d7685b6d98bfa4795544710	0	0	0	0	0	0	0	0	0	0	0	0	0	0	376	27	0	0	0	0	0	0	0	0	0	0	0	0	0	0	0	0	0	0	0	0	0	0	0	0	0	0	0	0	0	0	0	0
513	d9ade42965ec22aeb4b2ad21d429c3c8232a60aa9853defda7aed86a13fe8623	0	0	5	0	0	0	0	0	0	0	0	0	0	0	3214	862	19	0	0	0	0	0	0	0	0	0	0	0	0	0	0	0	0	0	0	0	0	0	0	0	0	0	0	0	0	0	0	0
514	d9ea7c799aa0bd71fa99731a0ad6b0aeb1d85741285405bfff8f2c7e5935d714	0	0	0	0	0	0	0	0	0	0	0	0	0	0	467	12	1	0	0	0	0	0	0	0	0	0	0	0	0	0	0	0	0	0	0	0	0	0	0	0	0	0	0	0	0	0	0	0
515	daa80a84a45985b6b981eb71624392f41861f79c2c2a207818a42fd25bdc06a3	0	0	27	0	0	0	0	0	0	0	0	0	0	0	8468	2570	0	0	0	0	0	0	0	0	0	0	0	0	0	0	0	0	0	0	0	0	0	0	0	0	0	0	0	0	0	0	0	0
516	dad70bc801cae659dc8f0b849f8b55ec894000ba9fb95fdf0020df2550228aa6	0	0	0	0	0	0	0	0	0	0	0	0	0	0	191	34	0	0	0	0	0	0	0	0	0	0	0	0	0	0	0	0	0	0	0	0	0	0	0	0	0	0	0	0	0	0	0	0
517	dc4f9a09b6ea2e428da7c3d5ce308cccf4f090a765ca1c2c46bbfe9f990945d6	0	0	0	0	0	0	0	0	0	0	0	0	0	0	659	49	0	0	0	0	0	0	0	0	0	0	0	0	0	0	0	0	0	0	0	0	0	0	0	0	0	0	0	0	0	0	0	0
518	dd35e2e12de06e0d8eb2e4b805ac9b9be47fec704b8e584e02785e373d33cb36	0	0	0	0	0	0	0	0	0	0	0	0	0	0	832	112	0	0	0	0	0	0	0	0	0	0	0	0	0	0	0	0	0	0	0	0	0	0	0	0	0	0	0	0	0	0	0	0
519	de4edd990ef4914a10979b2a1523daeba646395258a0cfbbb743efa3dafcd835	0	0	1	0	0	0	0	0	0	0	0	0	0	0	1250	113	0	0	0	0	0	0	0	0	0	0	0	0	0	0	0	0	0	0	0	0	0	0	0	0	0	0	0	0	0	0	0	0
520	de9057857d1ee8b07056b97c058e0a57b956b62ca0230711075a3b2f17f8403a	0	0	0	0	0	0	0	0	0	0	0	0	0	0	76	14	0	0	0	0	0	0	0	0	0	0	0	0	0	0	0	0	0	0	0	0	0	0	0	0	0	0	0	0	0	0	0	0
521	df1f92fa1102e7956867a47f27c76f2ca404a354a01387b7165745e9c41f0d7e	0	0	8	0	0	0	0	0	0	0	0	0	0	0	2413	199	2	0	0	0	0	0	0	0	0	0	0	0	0	0	0	0	0	0	0	0	0	0	0	0	0	0	0	0	0	0	0	0
522	df9199af75bd0398f919512feb85c8ebe2403334805828235bc73181fb8f92c3	0	0	0	0	0	0	0	0	0	0	0	0	0	0	279	40	0	0	0	0	0	0	1	0	0	0	0	0	0	0	0	0	0	0	0	0	0	0	0	7	0	0	0	0	0	0	0	0
523	dfd5737373d6a17675a8cf44e9fdf3e42b7aa178bc0ebee2b86d3de20e469338	0	0	3	0	0	0	0	0	0	0	0	0	0	0	654	82	0	0	0	0	0	0	0	0	0	0	0	0	0	0	0	0	0	0	0	0	0	0	0	0	0	0	0	0	0	0	0	0
524	e05d3c82e8a3419302a16d453a4bafe9a5d5e13d915f262ccfcc8a52a5ecc517	0	0	1	0	0	0	0	0	0	0	0	0	0	0	718	65	4	0	0	0	0	0	0	0	0	0	0	0	0	0	0	0	0	0	0	0	0	0	0	0	0	0	0	0	0	0	0	0
525	e091fb48bdc4ddbee5f197443b7637ecc3c03cfe142de13883ccacc0df432934	0	0	5016	0	0	0	0	0	0	0	0	0	0	0	132321	32001	8	0	0	0	0	0	0	0	0	0	0	0	0	0	0	0	0	0	0	0	0	0	0	227	0	0	0	0	0	0	0	0
526	e0b4be3df78dfded4638a4df93a59531296d4b20bc744a91c7a61ff275700aab	0	0	0	0	0	0	0	0	0	0	0	0	0	0	60	4	0	0	0	0	0	0	1	0	0	0	0	0	0	0	0	0	0	0	0	0	0	0	0	0	0	0	0	0	0	0	0	0
527	e102ced846e8f3ea539d67861cc81bbdf2893f152c3cf50feaa354a87a0d315c	0	0	65	0	0	0	0	0	0	0	0	0	0	0	12240	2422	0	0	0	0	0	0	0	0	0	0	0	0	0	0	0	0	0	0	0	0	0	0	0	10	0	0	0	0	0	0	0	0
528	e1c552652c7ef292603e12df09aa7ef79be7c7c35754b20bc842a057389fbe0b	0	0	0	0	0	0	0	0	0	0	0	0	0	0	283	63	0	0	0	0	0	0	0	0	0	0	0	0	0	0	0	0	0	0	0	0	0	0	0	2	0	0	0	0	0	0	0	0
529	e1fb0763e6507d553d40a54dc93b649447c733edafa1ae70318688600d87925f	0	0	0	0	0	0	0	0	0	0	0	0	0	0	143	22	0	0	0	0	0	0	0	0	0	0	0	0	0	0	0	0	0	0	0	0	0	0	0	0	0	0	0	0	0	0	0	0
530	e204616ed90636aa0eb3e80a68711d295a1a6f04ab76d04405910feaa98103d1	0	0	0	0	0	0	0	0	0	0	0	0	0	0	66	5	0	0	0	0	0	0	0	0	0	0	0	0	0	0	0	0	0	0	0	0	0	0	0	0	0	0	0	0	0	0	0	0
531	e22a5aa6a9bd1252e0b99bbe92be83993053f2d308522009daf663e610d1f1f1	0	0	173	0	0	0	0	0	0	0	0	0	0	0	19830	2280	0	0	0	0	0	0	0	0	0	0	0	0	0	0	0	0	0	0	0	0	0	0	0	2	0	0	0	0	0	0	0	0
532	e2e3fa11e745c88d6ef58745105ff03be4df243abdf36831b7567c683642f160	0	0	23	0	0	0	0	0	0	0	0	0	0	0	15117	1566	0	0	0	0	0	0	0	0	0	0	0	0	0	0	0	0	0	0	0	0	0	0	0	0	0	0	0	0	0	0	0	0
533	e4a48443cee5b214dc057115c73402f7d31547cf39b1533a282b18bd92fcfefa	0	0	3	0	0	0	0	0	0	0	0	0	0	0	14666	737	0	0	0	0	0	0	1	0	0	0	0	0	0	0	0	0	0	0	0	0	0	0	0	0	0	0	0	0	0	0	0	0
534	e55eccf3eacdcde60ebd4c728e8972f5e32becd79e0882580fa5ea565ded9386	0	0	1	0	0	0	0	0	0	0	0	0	0	0	1143	295	0	0	0	0	0	0	0	0	0	0	0	0	0	0	0	0	0	0	0	0	0	0	0	0	0	0	0	0	0	0	0	0
535	e59543b1340fb91f9818205e552dc6ae14d43948f79ffc5044c5f347c2019b38	0	0	0	0	0	0	0	0	0	0	0	0	0	0	305	45	0	0	0	0	0	0	0	0	0	0	0	0	0	0	0	0	0	0	0	0	0	0	0	0	0	0	0	0	0	0	0	0
536	e739ec1988eb254e9b1ba1d76fbb22f180cab3fc4024b052165cb02e759e6bea	0	0	3	0	0	0	0	0	0	0	0	0	0	0	2406	378	0	0	0	0	0	0	0	0	0	0	0	0	0	0	0	0	0	0	0	0	0	0	0	0	0	0	0	0	0	0	0	0
537	e7671eac749919185cd979c2e3ce3046db92e23de42631404784bad998609238	0	0	2	0	0	0	0	0	0	0	0	0	0	0	10046	1618	0	0	0	0	0	0	0	0	0	0	0	0	0	0	0	0	0	0	0	0	0	0	0	0	0	0	0	0	0	0	0	0
538	e7aaedf68565a162ee127f6a161ca2f9f47ffb4363625a197e68f4f3618f233c	0	0	0	0	0	0	0	0	0	0	0	0	0	0	197	26	0	0	0	0	0	0	0	0	0	0	0	0	0	0	0	0	0	0	0	0	0	0	0	0	0	0	0	0	0	0	0	0
539	e83d5544d5d5a9a167be853152fbed94e07a26a958b010da9053405105b8965f	0	0	3	0	0	0	0	0	0	0	0	0	0	0	2070	397	0	0	0	0	0	0	0	0	0	0	0	0	0	0	0	0	0	0	0	0	0	0	0	0	0	0	0	0	0	0	0	0
540	e8a0b8bcea7a2bb3bba37c5f09e96a7a309ee2c99e193bd131664c2243625f53	0	0	65	0	0	0	0	0	0	0	0	0	0	0	7568	2533	0	0	0	0	0	0	0	0	0	0	0	0	0	0	0	0	0	0	0	0	0	0	0	0	0	0	0	0	0	0	0	0
541	e8d4498a59f11a3c7b5bd0054dafbcc7973fcb97c24f7ccbcbe5f566083deb31	0	0	0	0	0	0	0	0	0	0	0	0	0	0	634	197	0	0	0	0	0	0	0	0	0	0	0	0	0	0	0	0	0	0	0	0	0	0	0	0	0	0	0	0	0	0	0	0
542	e8e881d9463fa525db5813a6085584b5cef5549b6c195c11d062131b3c7b6e94	0	0	8	0	0	0	0	0	0	0	0	0	0	0	5853	830	0	0	0	0	0	0	1	0	0	0	0	0	0	0	0	0	0	0	0	0	0	0	0	0	0	0	0	0	0	0	0	0
543	e93c15792af249ceedbad2b0ba624d2474088816c78412a1dba19bf69650fda8	0	0	2	0	0	0	0	0	0	0	0	0	0	0	318	45	0	0	0	0	0	0	0	0	0	0	0	0	0	0	0	0	0	0	0	0	0	0	0	0	0	0	0	0	0	0	0	0
544	ea5dabdf556648d828e331d402c11de913ab6cc74c85fb5995b04e791f907a5b	0	0	3	0	0	0	0	0	0	0	0	0	0	0	3999	1199	0	0	0	0	0	0	0	0	0	0	0	0	0	0	0	0	0	0	0	0	0	0	0	0	0	0	0	0	0	0	0	0
545	eaac81aa4c524c86f8a4456137bc9ab60643ae0ad68d8b70d3ecdd8184caa5d4	0	0	0	0	0	0	0	0	0	0	0	0	0	0	84	3	0	0	0	0	0	0	0	0	0	0	0	0	0	0	0	0	0	0	0	0	0	0	0	0	0	0	0	0	0	0	0	0
546	ec50cda67cad5dfbac6b33ca4fbeca8da0df665894d39cffddb89eb22415acee	0	0	0	0	0	0	0	0	0	0	0	0	0	0	130	15	0	0	0	0	0	0	0	0	0	0	0	0	0	0	0	0	0	0	0	0	0	0	0	0	0	0	0	0	0	0	0	0
547	ec8ec7655b2af5103d31ab3d1684ab353bdd3de783e8aaea01c7a041b8df9c59	0	0	0	0	0	0	0	0	0	0	0	0	0	0	610	79	0	0	0	0	0	0	1	0	0	0	0	0	0	0	0	0	0	0	0	0	0	0	0	0	0	0	0	0	0	0	0	0
548	eca5e3e588d8569e0da7da9f58de998f9610e3dad3d23cfcfd91f77be8152248	0	0	0	0	0	0	0	0	0	0	0	0	0	0	105	6	0	0	0	0	0	0	0	0	0	0	0	0	0	0	0	0	0	0	0	0	0	0	0	0	0	0	0	0	0	0	0	0
549	ecc72676b7cbf977b46a83ecf5276ce22c09c6d62248dd5620ee2402f02e51db	0	0	0	0	0	0	0	0	0	0	0	0	0	0	592	97	10	0	0	0	0	0	0	0	0	0	0	0	0	0	0	0	0	0	0	0	0	0	0	0	0	0	0	0	0	0	0	0
550	ed04966e501b3d0bbfaaa0aea887903bffde4a3f7a995333e523dd485d886762	0	0	1	0	0	0	0	0	0	0	0	0	0	0	758	158	1	0	0	0	0	0	0	0	0	0	0	0	0	0	0	0	0	0	0	0	0	0	0	0	0	0	0	0	0	0	0	0
551	ed1de5fe2abc34bbb7b01b63203aa71809e4364115a9f0a8c39fa42c7d04af34	0	0	0	0	0	0	0	0	0	0	0	0	0	0	1513	329	0	0	0	0	0	0	1	0	0	0	0	0	0	0	0	0	0	0	0	0	0	0	0	0	0	0	0	0	0	0	0	0
552	edcb0e6286b5070892f6a52af2b7845e3e75c541667c1b930549601e1607deec	0	0	3	0	0	0	0	0	0	0	0	0	0	0	270	41	0	0	0	0	0	0	0	0	0	0	0	0	0	0	0	0	0	0	0	0	0	0	0	0	0	0	0	0	0	0	0	0
553	eed6ecc3bdabc035c485e951c7e5ed6c251daaee5c283f1d905c62ce94eb0ecf	0	0	0	0	0	0	0	0	0	0	0	0	0	0	161	28	0	0	0	0	0	0	0	0	0	0	0	0	0	0	0	0	0	0	0	0	0	0	0	0	0	0	0	0	0	0	0	0
554	eedc0a9ebf34586987a13433325e5486ae09d32beba431a051ad1bbb0233b4a4	0	0	16	0	0	0	0	0	0	0	0	0	0	0	4150	326	0	0	0	0	0	0	0	0	0	0	0	0	0	0	0	0	0	0	0	0	0	0	0	0	0	0	0	0	0	0	0	0
555	ef0d78829d757bf4de00d94f7db3d5d912ae675d86d459180a09fc22492d2b47	0	0	0	0	0	0	0	0	0	0	0	0	0	0	1098	159	0	0	0	0	0	0	0	0	0	0	0	0	0	0	0	0	0	0	0	0	0	0	0	0	0	0	0	0	0	0	0	0
556	ef53a1ac045fe88a9dcef6cbbc001623fe30b53921f4f15ca77bc8518f1e4b8f	0	0	0	0	0	0	0	0	0	0	0	0	0	0	523	111	0	0	0	0	0	0	0	0	0	0	0	0	0	0	0	0	0	0	0	0	0	0	0	0	0	0	0	0	0	0	0	0
557	ef87339241da1d4e4fe65e3e18bdbded3bb2776a9e43e7f55a401813107ec092	0	0	0	0	0	0	0	0	0	0	0	0	0	0	229	27	0	0	0	0	0	0	0	0	0	0	0	0	0	0	0	0	0	0	0	0	0	0	0	0	0	0	0	0	0	0	0	0
558	ef89614974127c59ad8876dbdc01ea0cc454bb0b3c7950eea5318d7645cc42ca	0	0	0	0	0	0	0	0	0	0	0	0	0	0	519	116	0	0	0	0	0	0	0	0	0	0	0	0	0	0	0	0	0	0	0	0	0	0	0	0	0	0	0	0	0	0	0	0
559	ef93c8d9ccd4a9d7be2a94b644fdb2298bf6564ad012d9631a37ab0b4f707129	0	0	1	0	0	0	0	0	0	0	0	0	0	0	978	74	3	0	0	0	0	0	0	0	0	0	0	0	0	0	0	0	0	0	0	0	0	0	0	0	0	0	0	0	0	0	0	0
560	f0778234ebcc6d8bc98839d97bd01ed44ace423553304ab7a3416751337c8d0c	0	0	23	0	0	0	0	0	0	0	0	0	0	0	1834	826	0	0	0	0	0	0	0	0	0	0	0	0	0	0	0	0	0	0	0	0	0	0	0	0	0	0	0	0	0	0	0	0
561	f090e1a0459897949e2a30de40923f34b8aaaa07e22aa92342be4b6c4d30a2e4	0	0	1	0	0	0	0	0	0	0	0	0	0	0	357	82	0	0	0	0	0	0	0	0	0	0	0	0	0	0	0	0	0	0	0	0	0	0	0	0	0	0	0	0	0	0	0	0
562	f1d8c4b4f03de8233aa4fcae76bd00536a46e64c819587ab86c426487abfcc6f	0	0	1	0	0	0	0	0	0	0	0	0	0	0	208	21	0	0	0	0	0	0	0	0	0	0	0	0	0	0	0	0	0	0	0	0	0	0	0	0	0	0	0	0	0	0	0	0
563	f1f0db7f70b88fc18c727201762d0036fcf4958a5aa895857c1e3236b688a49f	0	0	12	0	0	0	0	0	0	0	0	0	0	0	6649	740	0	0	0	0	0	0	1	0	0	0	0	0	0	0	0	0	0	0	0	0	0	0	0	0	0	0	0	0	0	0	0	0
564	f22942dae67584c3f6d5ee12d59e834d3fc5b8576520b8dd91f42ed3dd8d2861	0	0	0	0	0	0	0	0	0	0	0	0	0	0	133	18	0	0	0	0	0	0	0	0	0	0	0	0	0	0	0	0	0	0	0	0	0	0	0	0	0	0	0	0	0	0	0	0
565	f3afba756d08db4bc891ca1b8949140f5beb9e4ff0ebc93604a722484585c5a5	0	0	6	0	0	0	0	0	0	0	0	0	0	0	1324	156	0	0	0	0	0	0	0	0	0	0	0	0	0	0	0	0	0	0	0	0	0	0	0	0	0	0	0	0	0	0	0	0
566	f42c0d35eeec19f5389890a3678c695d605d327d9b5cd87b3a097719d442c3b8	0	0	0	0	0	0	0	0	0	0	0	0	0	0	206	65	0	0	0	0	0	0	0	0	0	0	0	0	0	0	0	0	0	0	0	0	0	0	0	0	0	0	0	0	0	0	0	0
567	f4ca58934fcf6c5f7a8804458b5c989477bd2985454b42e1827d2e6f55e8cef1	0	0	5	0	0	0	0	0	0	0	0	0	0	0	1445	141	0	0	0	0	0	0	1	0	0	0	0	0	0	0	0	0	0	0	0	0	0	0	0	0	0	0	0	0	0	0	0	0
568	f4ca6d35f1a565b3dfcd63c449eee5542e9a40c346184e01b3ff228a3ef1093a	0	0	244	0	0	0	0	0	0	0	0	0	0	0	10613	2924	0	0	0	0	0	0	0	0	0	0	0	0	0	0	0	0	0	0	0	0	0	0	0	0	0	0	0	0	0	0	0	0
569	f508677f5e42117d668f540672c27635ebfbe35610a1910c76cb20e3706ad6c4	0	0	1	0	0	0	0	0	0	0	0	0	0	0	655	60	0	0	0	0	0	0	0	0	0	0	0	0	0	0	0	0	0	0	0	0	0	0	0	0	0	0	0	0	0	0	0	0
570	f60ee63a0d8ba6bfd2e511d21048e7b10fc90ef6d344a820dc19f12d5a4e8da9	0	0	0	0	0	0	0	0	0	0	0	0	0	0	192	34	0	0	0	0	0	0	1	0	0	0	0	0	0	0	0	0	0	0	0	0	0	0	0	0	0	0	0	0	0	0	0	0
571	f670ab356a0a6fd0c4eb36bd089109e02ed5d4018e51ae26f1dd4fad251cfb5f	0	0	0	0	0	0	0	0	0	0	0	0	0	0	349	79	0	0	0	0	0	0	0	0	0	0	0	0	0	0	0	0	0	0	0	0	0	0	0	0	0	0	0	0	0	0	0	0
572	f74838e9a2740c863089b40d0c0780697145da482f8c77b7c7d0b8131a5841b2	0	0	1	0	0	0	0	0	0	0	0	0	0	0	950	212	2	0	0	0	0	0	0	0	0	0	0	0	0	0	0	0	0	0	0	0	0	0	0	0	0	0	0	0	0	0	0	0
573	f8cc9ac3c14ff8145b27dcf648329dc6b3bd41f0226fb014cdd395bb73bfd2ff	0	0	1	0	0	0	0	0	0	0	0	0	0	0	809	131	0	0	0	0	0	0	0	0	0	0	0	0	0	0	0	0	0	0	0	0	0	0	0	0	0	0	0	0	0	0	0	0
574	f8ef555a4631a5116714a6b308f56f04f252a7c3f3b1772215cecbe022c5d32f	0	0	0	0	0	0	0	0	0	0	0	0	0	0	156	36	0	0	0	0	0	0	0	0	0	0	0	0	0	0	0	0	0	0	0	0	0	0	0	0	0	0	0	0	0	0	0	0
575	f9129998cda019360026bb97470e44c44a0310b7dfad017627529ba648544ef9	0	0	29	0	0	0	0	0	0	0	0	0	0	0	9212	1236	0	0	0	0	0	0	2	0	0	0	0	0	0	0	0	0	0	0	0	0	0	0	0	0	0	0	0	0	0	0	0	0
576	f9a4ff78426ef55e02423e8b836a4dde2187d6448c07a55b749d2ef858d8e81f	0	0	5	0	0	0	0	0	0	0	0	0	0	0	4032	349	0	0	0	0	0	0	0	0	0	0	0	0	0	0	0	0	0	0	0	0	0	0	0	1	0	0	0	0	0	0	0	0
577	fa0a360577770cc12fea5c8526be72e60f61d0dafb357451080bf163872c6748	0	0	0	0	0	0	0	0	0	0	0	0	0	0	113	8	0	0	0	0	0	0	0	0	0	0	0	0	0	0	0	0	0	0	0	0	0	0	0	0	0	0	0	0	0	0	0	0
578	fa60ff64ce20012c3e7d11543ce579362389f760ef7d07e350337a039daf3c31	0	0	0	0	0	0	0	0	0	0	0	0	0	0	183	26	0	0	0	0	0	0	0	0	0	0	0	0	0	0	0	0	0	0	0	0	0	0	0	0	0	0	0	0	0	0	0	0
579	faa70651968f1334e344a8d90838780efd3e16225ca9ae48662726b8f0655522	0	0	2	0	0	0	0	0	0	0	0	0	0	0	687	19	0	0	0	0	0	0	0	0	0	0	0	0	0	0	0	0	0	0	0	0	0	0	0	0	0	0	0	0	0	0	0	0
580	fac24d3668d70b332c875e71f6c56e7059bb50ad6642feeb53cfa8e686776348	0	0	92	0	0	0	0	0	0	0	0	0	0	0	22603	3890	0	0	0	0	0	0	0	0	0	0	0	0	0	0	0	0	0	0	0	0	0	0	0	2	0	0	0	0	0	0	0	0
581	fac82dad7b412c573d934a539ab8f6705f507d383d518dbdd97d1bd4a89825f5	0	0	0	0	0	0	0	0	0	0	0	0	0	0	252	30	0	0	0	0	0	0	0	0	0	0	0	0	0	0	0	0	0	0	0	0	0	0	0	0	0	0	0	0	0	0	0	0
582	fb265c39708e48c7769d2d3c84484c69cc28017995805a33dd39435703565d49	0	0	23	0	0	0	0	0	0	0	0	0	0	0	3582	1540	0	0	0	0	0	0	0	0	0	0	0	0	0	0	0	0	0	0	0	0	0	0	0	1	0	0	0	0	0	0	0	0
583	fb5c5d48e209c386155cd38f10699e88532f98069b008f51efa60e6a26ed7bea	0	0	11	0	0	0	0	0	0	0	0	0	0	0	2060	451	0	0	0	0	0	0	0	0	0	0	0	0	0	0	0	0	0	0	0	0	0	0	0	1	0	0	0	0	0	0	0	0
584	fc4e46c5cad04326510ae5825c68d9c3c7ca09fe8a946d87fc376e5a990f3d4b	0	0	290	0	0	0	0	0	0	0	0	0	0	0	70142	7023	0	0	0	0	0	0	0	0	0	0	0	0	0	0	0	11	0	0	0	0	0	0	0	5	0	0	0	0	0	0	0	0
585	fc687925be7432d2a22287ac6523ea1cb1ad63bce3ba23b0953fba5aa0dc6901	0	0	62	0	0	0	0	0	0	0	0	0	0	0	7062	3229	0	0	0	0	0	0	0	0	0	0	0	0	0	0	0	0	0	0	0	0	0	0	0	16	0	0	0	0	0	0	0	0
586	fcc44bcb9a08c544efb97cc639af975e3baadbc85f302fcb7f086baf56e7eae5	0	0	3	0	0	0	0	0	0	0	0	0	0	0	2110	445	0	0	0	0	0	0	0	0	0	0	0	0	0	0	0	0	0	0	0	0	0	0	0	0	0	0	0	0	0	0	0	0
587	fcd46d2cbe9f7664d447998ec109d7dc7ebebe38477d57d81f2f487c575264d7	0	0	0	0	0	0	0	0	0	0	0	0	0	0	52	5	0	0	0	0	0	0	0	0	0	0	0	0	0	0	0	0	0	0	0	0	0	0	0	0	0	0	0	0	0	0	0	0
588	fce2e5990281c3564a4f9aa684999e1c79f7531cacdd391adbe7eee323ad265f	0	0	10858	0	0	0	0	0	0	0	0	0	0	0	99993	37384	10	0	0	0	0	0	0	0	0	0	0	0	0	0	0	0	0	0	0	0	0	0	0	88	0	0	0	0	0	0	0	0
589	fcecd9da60b9591df7492f64c9f2f2c180b3997d941413287b8bed345a765b9e	0	0	10	0	0	0	0	0	0	0	0	0	0	0	12143	611	1	0	0	0	0	0	0	0	0	0	0	0	0	0	0	0	0	0	0	0	0	0	0	0	0	0	0	0	0	0	0	0
590	fd02187327b607950b9d1f812f8946903e1ccd7faa7ccfaa46ce97a0220c64e1	0	0	0	0	0	0	0	0	0	0	0	0	0	0	60	5	0	0	0	0	0	0	0	0	0	0	0	0	0	0	0	0	0	0	0	0	0	0	0	0	0	0	0	0	0	0	0	0
591	fec10e7e80849f849fa90fe28a82195b47f69e03549f1151bd648dd1826b83eb	0	0	1	0	0	0	0	0	0	0	0	0	0	0	1798	129	0	0	0	0	0	0	0	0	0	0	0	0	0	0	0	0	0	0	0	0	0	0	0	0	0	0	0	0	0	0	0	0
592	fed63df0389061c5eb6d8cf9c203bbe95fa2165d4f112464f33935370105adda	0	0	1	0	0	0	0	0	0	0	0	0	0	0	418	41	0	0	0	0	0	0	0	0	0	0	0	0	0	0	0	0	0	0	0	0	0	0	0	0	0	0	0	0	0	0	0	0
593	fee023a4d0f49785ae79016419f5d9a96c82f7d5977264508384bb443a0886d8	0	0	8546	0	0	0	0	0	0	0	0	0	0	0	71363	26507	8	0	0	0	0	0	0	0	0	0	0	0	0	0	0	0	0	0	0	0	0	0	0	1	0	0	0	0	0	0	0	0
594	ff779b220a6783e758bf842fe5004b1c67aedf6af0e92e6b3a4f18c8d5c9a449	0	0	3	0	0	0	0	0	0	0	0	0	0	0	2315	282	0	0	0	0	0	0	0	0	0	0	0	0	0	0	0	0	0	0	0	0	0	0	0	0	0	0	0	0	0	0	0	0
[truncated: 1,037 more columns]
