# Supplementary material for: A hybrid anomaly detection method for high dimensional data
Source: PeerJ Comput Sci. 2023 Jan 12;9:e1199. doi: 10.7717/peerj-cs.1199 (PMC10280180; doi:10.7717/peerj-cs.1199)
Supplement: Supplemental Information 2 [file peerj-cs-09-1199-s002.zip › datasets/Musk.data]

MUSK-188	188_1+1	42	-198	-109	-75	-117	11	23	-88	-28	-27	-232	-212	-66	-286	-287	-300	-57	-75	-192	-184	-66	-18	-50	111	110	18	-18	-127	25	63	-117	-114	-47	9	-135	26	-175	73	-143	71	-177	-85	-30	-282	-280	-249	-135	-11
MUSK-188	188_1+2	42	-191	-142	-65	-117	55	49	-170	-45	5	-325	-115	-107	-281	-257	-303	54	-154	-101	-47	-31	-28	1	191	72	-38	50	-64	-63	98	-117	-113	-46	2	-135	25	-159	1	-143	38	-169	-85	-31	-323	-234	-334	-88	-73
MUSK-188	188_1+3	42	-191	-142	-75	-117	11	49	-161	-45	-28	-278	-115	-67	-274	-285	-303	53	-154	-100	-183	-31	-28	1	110	110	-38	51	-64	25	63	-117	-113	-47	10	-135	26	-175	2	-143	38	-168	-85	-31	-293	-246	-326	-89	-73
MUSK-188	188_1+4	42	-198	-110	-65	-117	55	23	-95	-28	5	-301	-212	-107	-280	-284	-301	-56	-74	-192	-46	-66	-19	-50	191	73	18	-19	-128	-63	98	-117	-113	-46	3	-135	25	-159	73	-143	70	-177	-86	-31	-286	-280	-330	-135	-11
MUSK-190	190_1+1	42	-198	-102	-75	-117	10	24	-87	-28	-28	-233	-212	-67	-286	-286	-299	-57	-74	-191	-182	-66	-18	-50	109	111	18	-18	-128	25	63	-117	55	-28	10	-131	66	-175	73	-128	71	-177	102	-31	-283	-280	-249	-135	-11
MUSK-190	190_1+2	42	-191	-142	-65	-117	55	49	-170	-45	6	-324	-114	-106	-280	-257	-302	54	-153	-100	-47	-30	-28	1	190	73	-38	49	-64	-64	97	-117	56	-28	3	-132	65	-159	1	-137	37	-160	103	-30	-322	-233	-333	-88	-72
MUSK-190	190_1+3	42	-190	-142	-75	-117	12	49	-161	-45	-29	-277	-114	-68	-274	-285	-302	54	-153	-100	-182	-31	-28	0	108	110	-38	50	-65	26	64	-117	61	-31	11	-131	64	-175	1	-138	38	-158	104	-31	-292	-244	-325	-88	-73
MUSK-190	190_1+4	42	-199	-102	-65	-117	55	23	-94	-29	6	-299	-212	-106	-280	-283	-300	-56	-74	-191	-47	-66	-18	-50	190	73	18	-19	-128	-64	98	-117	56	-27	3	-131	66	-159	72	-128	70	-177	102	-30	-285	-279	-330	-135	-11
MUSK-211	211_1+1	40	-173	-142	13	-116	-7	50	-171	-44	-103	-321	-117	-242	-286	-282	-302	56	-156	-103	-171	-30	-26	2	38	44	-39	52	-70	23	88	-117	96	-26	40	-64	63	-166	3	-144	42	-146	110	-196	-321	-246	-331	-87	-71
MUSK-211	211_1+2	44	-159	-63	-74	-117	17	5	-114	-31	-33	-287	-243	-73	-314	-280	-296	28	-188	-178	-178	-128	-28	-22	98	109	14	31	-147	30	67	-117	-100	-10	19	-153	128	-175	53	-47	49	-49	14	-36	-318	-292	-279	-100	-61
MUSK-212	212_1+1	42	-170	-63	-65	-117	58	11	-136	-33	7	-320	-247	-105	-315	-280	-299	28	-183	-184	-50	-129	-26	-23	188	74	16	34	-150	-62	98	-117	-102	-39	3	-136	24	-158	56	-51	39	-52	-41	-28	-320	-293	-330	-98	-60
MUSK-212	212_1+2	41	-95	-61	-75	-117	15	30	-164	-12	-25	-254	-204	-67	-294	-284	-304	-27	-101	-222	-188	-51	-28	-63	116	110	6	-21	-56	29	65	-117	-102	-46	9	-134	26	-175	53	-21	48	-42	-58	-29	-295	-278	-288	-142	-13
MUSK-212	212_1+3	45	-199	-108	13	-117	-6	24	-96	-26	-102	-296	-217	-242	-286	-282	-297	-51	-77	-189	-173	-70	-18	-47	15	45	19	-16	-131	24	88	-117	-107	-15	41	-67	34	-165	74	-144	72	-176	-77	-197	-304	-279	-286	-134	-10
MUSK-213	213_1+1	41	90	-141	12	-116	-8	49	-169	-44	-103	-322	-118	-243	-288	-282	-302	54	-161	-102	-172	-31	-26	3	44	44	-38	54	-65	22	89	-51	143	-30	39	-64	59	-166	3	-134	42	-123	66	-197	-323	-248	-332	-89	-74
MUSK-213	213_1+2	70	-30	-61	-73	-117	11	12	-118	-32	-27	-284	-252	-71	-317	-284	-300	22	-170	-188	-186	-129	-27	-26	114	109	18	34	-128	29	65	165	103	-123	11	-129	88	-175	58	-58	35	-57	73	-32	-322	-297	-277	-100	-55
MUSK-213	213_1+3	85	-158	-63	-74	-117	18	5	-114	-31	-32	-287	-243	-72	-314	-280	-296	29	-188	-178	-179	-127	-28	-22	99	109	14	31	-148	30	67	-117	-101	-10	18	-153	291	-175	53	-48	49	-49	58	-35	-318	-292	-279	-97	-61
MUSK-213	213_1+4	50	-192	-143	34	214	55	50	-173	-44	-8	-317	-116	-81	-282	-283	-303	55	-151	-104	-222	-28	-26	2	196	44	-38	51	-65	19	65	-117	-97	-9	-15	-30	71	-172	5	-116	38	-164	46	-26	-312	-246	-332	-35	-68
MUSK-219	219_1+1	46	-194	-148	34	-117	55	53	-200	-45	-8	-321	-253	-83	-329	-283	-304	50	-262	-225	-220	-161	-28	-119	198	44	-33	41	-67	20	66	-117	-3	-12	-16	-30	81	-172	-5	-132	26	-174	81	-27	-332	-296	-333	-97	-141
MUSK-219	219_1+2	47	-102	-60	-113	-117	-127	35	-166	-14	-32	-265	-198	-86	-292	-284	-306	-21	-96	-219	-200	-48	-28	-63	131	21	6	-18	-61	-94	69	-113	129	-116	16	-120	67	-175	58	-23	35	-44	87	-41	-300	-276	-300	-136	-12
MUSK-224	224_1+1	47	-197	-144	33	-117	60	65	-44	-28	-10	-195	-110	-101	-190	-197	-303	16	-138	-98	-133	-74	-12	-67	200	53	-41	30	-129	30	79	-117	-12	-12	-6	-26	82	-171	-29	-132	40	-177	78	-33	-176	-195	-311	-107	-50
MUSK-224	224_1+2	48	-100	-58	-78	-117	-65	43	-86	-4	-46	-190	-187	-149	-202	-191	-307	-20	-107	-147	-40	-52	-18	-65	138	95	6	-10	-69	-96	88	-112	130	-119	36	-120	68	-170	60	-22	36	-42	82	-82	-177	-217	-310	-136	-10
MUSK-227	227_1+1	43	-192	-151	-80	-117	-71	41	6	-45	-49	-168	-99	-144	-204	-185	-295	40	-92	-5	-33	-65	-23	17	154	88	-23	32	-31	-104	92	-117	56	-20	36	-134	64	-172	22	-138	5	-172	102	-80	-176	-126	-237	-116	-69
MUSK-227	227_1+2	40	-198	-160	-69	-117	27	35	-61	-31	21	-104	-95	-92	-186	-52	-311	31	-78	-93	-59	-78	-16	-67	151	91	15	-47	-91	-79	95	-117	54	-38	29	-127	68	-157	-3	-137	-56	-187	102	-51	-177	-148	-159	-117	-103
MUSK-228	228_1+1	49	-197	-145	28	-117	-87	63	-13	-27	-173	-53	27	-95	-90	-106	-264	36	-62	18	-34	73	-16	55	-64	-94	-31	30	-121	10	-145	-117	-63	-8	-236	-33	90	-168	-32	-129	34	-176	59	-129	-59	-98	-102	-99	-20
MUSK-228	228_1+2	38	-168	-157	31	-117	-94	42	40	-32	-106	-56	-57	-50	-94	-78	-297	35	62	-79	-83	20	-20	-66	-61	-94	-2	-4	-60	9	-143	-117	110	-41	-230	-35	72	-171	7	-143	-26	-179	106	-65	-70	-122	-132	-114	40
MUSK-228	228_1+3	52	-122	-23	-75	-117	-21	-159	58	-236	-34	-79	-125	-86	-83	-115	-278	-218	-78	-38	37	-223	-180	-203	159	86	-202	-171	-154	-93	97	-96	136	-121	34	-122	75	-166	-151	-20	-131	-60	56	-39	-67	-112	-133	-150	-230
MUSK-228	228_2+1	38	-172	-158	31	-117	-94	42	42	-32	-110	-55	14	-51	-107	-76	-297	36	-77	40	-84	47	-19	69	-62	-94	2	-8	-64	9	-143	-117	109	-41	-231	-35	72	-171	3	-143	-29	-180	107	-68	-67	-96	-130	-115	-73
MUSK-228	228_2+2	43	-104	-20	-80	-117	2	-163	45	-231	98	-68	-123	71	-89	-101	-243	-213	-63	-32	37	-220	-180	-205	160	84	-213	-165	-160	-92	98	-117	-106	-18	35	-155	146	-162	-151	-26	-127	-49	-28	103	-68	-117	-118	-150	-220
MUSK-236	236_1+1	35	-113	-21	-78	-117	-28	-160	56	-230	-32	-18	-81	-69	70	26	-281	-215	-69	-37	-76	-215	-179	-204	160	87	-206	-169	-157	-97	99	-117	-106	-31	37	-131	23	-167	-152	-22	-130	-53	-41	-48	70	31	-107	-151	-204
MUSK-236	236_1+2	35	-112	-21	-90	-117	25	-160	60	-226	-66	-77	-118	-56	-54	-97	-87	-209	-42	-88	-32	-110	-179	-206	196	75	-218	-168	-157	-74	110	-117	-104	-30	3	-132	22	-170	-152	-22	-130	-53	-41	-45	-73	-77	-66	-135	-188
MUSK-236	236_1+3	53	-197	-147	30	-117	-91	63	38	-29	-162	-53	-106	-92	-93	-104	-268	37	-101	-94	-56	-54	-16	-86	-8	-94	-27	26	-113	9	-145	-117	-101	-22	-236	-33	35	-170	-35	-142	27	-177	-65	-125	-59	-132	-104	-99	-68
MUSK-236	236_2+1	53	-198	-158	30	-117	-94	43	43	-33	-83	-26	-76	-58	56	69	-288	36	-67	-67	-83	-95	-17	-66	-62	-93	3	-10	-71	9	-143	-117	-98	-21	-247	-34	33	-170	1	-143	-32	-182	-63	-64	63	37	-115	-115	-84
MUSK-236	236_2+2	53	-196	-146	30	-117	-92	61	-12	-24	-75	16	-97	15	-52	-96	-270	34	-106	-94	-34	-56	-17	-77	-65	-94	-31	30	-113	9	-111	-117	-97	-21	-90	-34	33	-171	-35	-143	30	-175	-63	-12	-53	-102	-2	-104	-68
MUSK-236	236_2+3	35	-114	-22	-92	-117	31	-158	109	-229	-68	-120	-82	-65	-73	-117	-299	-216	-49	-63	-33	-151	-179	-183	191	76	-104	-153	-153	-72	108	-117	-106	-32	2	-131	23	-169	-152	-22	-130	-54	-42	-61	-85	-84	-206	-151	-196
MUSK-238	238_1+1	35	-112	-21	-91	-117	32	-160	60	-229	65	-121	-83	-51	-73	-91	-295	-216	-46	-81	108	-149	-179	-217	196	76	-219	-168	-156	-69	109	-117	-105	-30	-6	-132	22	-171	-152	-22	-130	-53	-41	30	-85	-86	-197	-151	-192
MUSK-238	238_1+2	35	-113	-22	-76	-117	-13	-161	55	-233	-35	-79	-124	-75	-83	-119	-270	-216	-71	-37	57	-220	-179	-202	162	84	-205	-170	-157	-93	98	-117	-106	-32	34	-131	23	-165	-152	-22	-131	-54	-42	-33	-67	-114	-130	-151	-225
MUSK-238	238_1+3	53	-197	-157	30	-117	-93	43	35	-30	-112	-54	-40	-52	-92	-81	-294	37	61	-77	-82	35	-21	-61	-61	-94	-4	1	-60	9	-143	-117	-98	-21	-229	-34	33	-170	2	-143	-22	-180	-64	-69	-68	-119	-125	-111	44
MUSK-238	238_2+1	35	-113	-21	-77	-117	-25	-160	54	-234	89	-73	-125	20	-83	-91	-269	-216	-78	-33	86	-225	-179	-201	157	88	-205	-169	-156	-95	97	-117	-106	-32	36	-131	23	-167	-152	-22	-130	-54	-42	76	-64	-114	-124	-151	-230
MUSK-238	238_2+2	53	-196	-144	29	-117	-90	62	67	-32	-170	-53	-107	-93	-94	-106	-265	37	-100	-20	-33	-57	-18	-24	-63	-94	11	33	-121	9	-145	-117	-102	-22	-235	-33	35	-169	-28	-142	38	-175	-65	-126	-60	-131	-102	-97	-68
MUSK-240	240_1+1	38	-197	-149	31	-97	-94	-13	45	127	-108	-62	-2	-53	-109	-70	-289	106	-72	41	-85	27	127	69	-58	-94	-69	-148	-157	9	-145	-117	108	-41	-237	-35	72	-171	27	-143	-84	-184	107	-68	-70	-98	-146	54	-45
MUSK-240	240_1+2	43	-102	-19	-2	-117	-129	-164	47	-224	-7	-16	-88	39	-75	-129	-285	-212	-36	-82	-41	-146	-180	-220	265	207	-227	-165	-161	-112	8	-117	-105	-18	-9	-154	145	-175	-151	-27	-127	-48	-25	29	-82	-94	-33	-149	-180
MUSK-240	240_2+1	38	-198	-163	31	-107	-92	-28	-5	125	-167	-54	31	-85	-88	-96	-250	71	-57	23	-45	72	104	54	-61	-94	-109	-119	-156	9	-147	-117	108	-41	-237	-35	72	-170	-18	-143	-103	-185	107	-115	-58	-91	-111	-44	5
MUSK-240	240_2+2	42	-103	-19	-87	-117	137	-161	42	-234	-81	-53	-116	-94	-89	-103	-270	-215	-128	-21	-27	-227	-180	-183	123	249	-200	-163	-157	114	81	-117	-105	-21	-104	-155	145	-175	-152	-26	-127	-48	-26	-101	-57	-114	-105	-152	-249
MUSK-240	240_3+1	49	-169	-130	28	-117	-85	211	-16	-72	-174	-54	25	-100	-95	-112	-233	-116	-41	1	-30	76	147	52	-66	-94	80	48	123	10	-144	-117	-56	-8	-232	-33	89	-167	-34	-129	47	-167	62	-135	-63	-104	-95	-153	-10
MUSK-240	240_3+2	38	-59	-125	31	-117	-93	199	44	-41	-105	-53	-109	-47	-109	-78	-292	-115	46	-72	-86	-36	139	5	-65	-94	120	125	66	9	-140	-117	110	-42	-227	-35	74	-171	-84	-142	56	-87	106	-63	-69	-140	-126	-151	22
MUSK-240	240_4+1	49	-194	-146	29	-117	-88	209	29	-110	-121	-47	18	-54	-105	-85	-290	-108	-80	45	-78	47	128	68	-64	-94	96	16	83	10	-141	-117	-55	-8	-226	-34	89	-169	-98	-129	20	-171	62	-74	-63	-96	-112	-153	-96
MUSK-240	240_4+2	52	-121	-23	-20	-117	6	-160	43	-226	-4	-36	-66	-23	-78	-124	-79	-217	-46	-80	-52	-118	-180	-202	-45	233	-227	-171	-156	81	231	-94	136	-121	0	-122	76	-175	-151	-20	-131	-59	53	-27	-99	-81	-19	-149	-172
MUSK-246	246_1+1	37	-161	-145	130	-117	-133	64	-9	-27	-174	-55	26	-95	-90	-103	-272	34	-69	20	-37	72	-16	57	-62	-94	-31	32	-121	6	-148	-98	115	21	-238	-19	82	-175	-31	-142	36	-154	102	-127	-59	-96	-107	-100	-23
MUSK-246	246_1+2	43	85	4	-75	-117	-14	-162	48	-233	-32	-72	-123	-75	-85	-121	-260	-215	-74	-32	46	-223	-180	-199	149	89	-207	-147	-152	-93	97	-117	-38	-28	38	-152	155	-164	-114	-23	-118	71	13	-32	-64	-116	-119	-152	-228
MUSK-246	246_2+1	37	-154	-158	129	-117	-136	43	44	-31	-110	-57	12	-52	-108	-75	-299	35	-78	41	-85	45	-19	70	-55	-94	2	-6	-63	6	-146	-93	116	20	-234	-18	82	-175	3	-143	-28	-179	101	-68	-68	-96	-135	-115	-75
MUSK-246	246_2+2	43	86	2	-89	-117	39	-161	57	-228	41	-10	-85	78	-75	-113	-291	-215	-43	-81	-39	-148	-180	-217	194	76	-220	-144	-149	-65	107	-117	-38	-27	2	-153	155	-169	-114	-23	-116	70	13	77	-79	-90	-111	-152	-188
MUSK-254	254_1+1	49	-189	-125	29	-117	-85	47	10	-38	-73	-47	-25	-26	-127	-95	-292	57	-54	-21	-61	-67	-18	15	-62	-100	-52	68	-117	10	-136	-117	-60	-8	-204	-37	92	-169	5	-131	71	-159	59	-36	-85	-86	-114	-85	-93
MUSK-254	254_1+2	52	-120	-24	-41	-117	33	-164	71	-221	-39	-122	-71	-60	-88	-89	-298	-220	-27	-64	-18	-96	-184	-194	152	76	-209	-170	-157	-65	101	-97	136	-121	22	-123	76	-161	-152	-22	-131	-59	57	-62	-113	-99	-224	-150	-124
MUSK-256	256_1+1	38	-132	-146	131	-117	-124	49	-1	-47	-133	-48	-46	-65	-107	-95	-288	46	-86	7	-23	-61	-20	9	-39	-100	-31	41	-47	3	-151	-100	116	18	-230	-20	81	-175	35	-143	20	-155	102	-89	-63	-97	-105	-102	-64
MUSK-256	256_1+2	43	83	6	-74	-117	88	-166	53	-235	-11	-97	-106	-86	-81	-93	-275	-220	-47	-29	-4	-180	-185	-168	201	74	-183	-144	-147	-15	88	-117	-40	-29	-43	-152	154	-161	-109	-24	-116	70	12	-57	-74	-112	-149	-155	-207
MUSK-256	256_1+3	43	-173	-39	-44	-117	40	-167	61	-219	-26	-110	-80	-60	-88	-82	-286	-123	-18	-60	-33	-102	-185	-200	145	79	-213	-122	-161	-64	99	-117	-104	-35	25	-152	154	-157	-107	17	-119	-84	-21	-58	-108	-107	-194	26	-119
MUSK-256	256_1+4	57	10	41	-73	-117	83	-164	61	-236	-21	-104	-106	-86	-80	-96	-288	-221	-52	-35	3	-181	-185	-174	209	73	-176	50	-135	-18	89	8	137	-116	-50	-126	84	-164	-150	-42	9	47	29	-58	-77	-105	-163	-156	-208
MUSK-272	272_1+1	38	-110	-22	-43	-117	37	-166	65	-219	-31	-114	-77	-59	-88	-84	-290	-217	-21	-61	-28	-100	-184	-198	148	78	-212	-169	-160	-64	100	-117	-103	-32	24	-133	22	-158	-154	-25	-130	-53	-41	-59	-109	-104	-205	-150	-121
MUSK-272	272_1+2	37	-114	-22	-74	-117	85	-164	57	-235	-14	-100	-105	-86	-80	-94	-280	-220	-48	-31	-1	-179	-184	-169	205	73	-180	-168	-156	-17	89	-117	-105	-35	-46	-132	24	-162	-154	-24	-131	-55	-42	-58	-76	-110	-155	-152	-206
MUSK-272	272_1+3	53	-190	-125	30	-117	-91	47	9	-38	-72	-47	-26	-25	-127	-96	-292	57	-54	-21	-60	-67	-19	15	-62	-99	-53	67	-118	9	-135	-117	-99	-21	-203	-37	32	-170	4	-143	71	-159	-66	-36	-85	-86	-113	-85	-92
MUSK-273	273_1+1	54	-193	-145	68	-117	64	49	-4	-46	-135	-47	-43	-66	-107	-98	-283	46	-85	5	-22	-61	-19	8	-56	-78	-30	41	-48	121	-137	-117	-103	-15	-226	-34	37	-175	37	-143	20	-173	-65	-91	-63	-97	-101	-103	-62
MUSK-273	273_1+2	34	65	24	-74	-117	84	-164	60	-236	-17	-102	-105	-86	-80	-95	-285	-222	-50	-33	1	-180	-185	-173	205	73	-179	-70	-137	-18	89	-117	-65	-38	-46	-129	24	-162	-124	-27	-125	68	-22	-58	-76	-107	-159	-156	-208
MUSK-273	273_1+3	37	-184	-58	-44	-108	39	-168	62	-219	-29	-112	-80	-59	-88	-83	-287	-173	-19	-60	-30	-102	-185	-201	148	78	-214	-154	-161	-64	100	-117	-97	-24	24	-134	21	-158	-150	49	-69	-82	-33	-58	-107	-106	-198	55	-121
MUSK-273	273_1+4	35	67	20	-42	-117	37	-166	67	-220	-33	-116	-74	-59	-88	-85	-293	-219	-23	-63	-24	-99	-185	-198	147	78	-211	-72	-127	-64	100	-117	-63	-34	24	-130	23	-159	-122	-27	-126	67	-22	-60	-110	-102	-212	-154	-122
MUSK-273	273_1+5	54	-193	-145	67	-117	63	52	-2	-42	-133	-49	-40	-63	-109	-95	-289	48	-85	5	-27	-58	-18	5	-54	-78	-27	39	-56	120	-133	-117	-101	-14	-227	-36	38	-175	37	-143	20	-173	-64	-86	-64	-95	-106	-104	-63
MUSK-284	284_1+1	49	-189	-122	29	-117	-85	46	-5	-39	-80	-43	103	-29	-52	-75	-288	55	-55	121	-53	-16	-20	17	-62	-100	-55	69	-119	10	-135	-117	-60	-8	-197	-37	92	-169	5	-132	74	-157	59	-41	-82	39	-101	-87	-83
MUSK-284	284_1+2	51	-119	-24	-57	-117	71	-164	63	-216	4	24	-49	10	-101	-77	-260	-221	-46	-58	-41	-68	-184	-141	198	71	-221	-169	-156	-45	96	-94	136	-120	-6	-123	76	-161	-152	-23	-130	-59	56	-9	-79	-91	11	-150	-117
MUSK-284	284_2+1	38	-151	-146	29	-117	-86	48	-4	-43	-122	-47	96	-55	-66	-79	-292	43	-87	131	-31	-12	-21	4	-52	-100	-26	36	-46	10	-148	-117	109	-44	-225	-37	73	-169	38	-141	15	-161	107	-75	-67	30	-105	-105	-67
MUSK-284	284_2+2	43	-105	-21	-55	-117	69	-168	18	-234	-28	-62	-83	-69	-92	-103	-230	-217	-83	-11	3	-140	-184	-107	173	76	-180	-165	-160	-53	92	-117	-105	-20	-1	-154	144	-153	-153	-28	-127	-50	-25	-30	-63	-117	-102	-151	-233
MUSK-285	285_1+1	51	-194	-145	-11	-117	20	49	-9	-42	-124	-43	100	-55	-60	-80	-284	43	-84	127	-28	-6	-20	1	-56	-100	-24	34	-49	14	-145	-117	-93	-3	-210	40	97	142	40	-102	15	-174	42	-78	-65	34	-97	-105	-65
MUSK-285	285_1+2	60	-183	-67	-53	-91	65	-166	30	-238	-26	-68	-95	-72	-88	-104	-263	-218	-87	-14	7	-161	-185	-115	180	74	-173	-182	-157	-54	94	-85	137	-118	-3	-124	81	-156	-125	54	-78	-68	38	-30	-65	-116	-116	56	-237
MUSK-285	285_1+3	38	-136	-146	131	-117	-124	49	-2	-44	-120	-50	95	-55	-70	-78	-296	44	-88	132	-35	-13	-20	5	-18	-100	-27	38	-47	3	-151	-102	116	17	-228	-21	81	-175	37	-143	17	-159	102	-75	-68	28	-111	-104	-68
MUSK-285	285_1+4	43	-173	-39	-42	-117	36	-168	58	-219	6	-110	-93	-24	-82	68	-279	-120	-17	-50	105	-113	-185	-200	135	79	-209	-120	-162	-63	100	-117	-103	-35	28	-152	154	-157	-107	17	-119	-84	-20	-4	-86	-83	-185	26	-121
MUSK-285	285_2+1	38	-127	-121	129	-117	-134	45	1	-38	-79	-48	101	-30	-62	-75	-294	54	-58	125	-56	-22	-19	18	-33	-100	-54	70	-119	3	-138	-95	117	17	-203	-20	81	-175	6	-143	76	-116	102	-41	-84	35	-110	-88	-85
MUSK-285	285_2+2	44	85	0	-58	-117	77	-167	55	-214	6	26	-54	5	-97	-75	-107	-218	-33	-65	-52	-70	-185	-157	191	72	-225	-143	-141	-42	95	-117	-40	-28	-1	-153	154	-158	-110	-23	-114	68	12	-13	-84	-95	21	-153	-108
MUSK-285	285_2+3	51	-189	-123	-9	-117	20	46	-7	-39	-84	-40	104	-29	-47	-77	-283	57	-53	118	-50	-11	-19	17	-65	-101	-56	68	-120	16	-134	-117	-88	-3	-178	43	97	139	5	-131	73	-158	44	-43	-79	40	-94	-86	-82
MUSK-285	285_2+4	57	10	40	-76	-117	85	-164	65	-234	11	-115	-100	-53	-80	49	-292	-219	-45	-45	123	-164	-185	-183	209	73	-177	50	-130	-12	87	11	137	-116	-52	-126	84	-164	-150	-42	9	46	29	-24	-83	-85	-177	-156	-194
MUSK-292	292_1+1	13	-196	-147	157	-117	-146	61	-14	-30	-166	-51	-100	-89	-96	-105	-266	30	-103	-98	-32	-63	-17	-84	-62	-88	-29	23	-115	20	-141	-117	-145	85	-231	0	44	-175	-41	-141	25	-177	-102	-121	-60	-137	-101	-101	-66
MUSK-292	292_1+2	13	-197	-158	157	-117	-147	38	37	-33	-105	-54	-125	-48	-117	-79	-297	32	-70	-74	-80	-103	-20	-74	-54	-88	2	-15	-64	18	-138	-117	-143	85	-226	0	42	-175	-4	-142	-38	-181	-102	-63	-70	-141	-127	-115	-86
MUSK-292	292_2+1	18	-196	-146	34	-117	101	61	-11	-29	-167	-53	-100	-88	-95	-104	-270	29	-103	-97	-34	-64	-17	-84	-60	-88	-29	24	-116	85	-145	-117	-138	95	-222	27	43	112	-40	-141	26	-176	-100	-120	-60	-135	-104	-101	-66
MUSK-292	292_2+2	18	-197	-158	33	-117	101	38	38	-33	-103	-54	-125	-47	-118	-79	-298	32	-70	-74	-80	-103	-20	-74	-58	-88	2	-15	-65	89	-140	-117	-131	95	-211	28	40	107	-6	-142	-38	-181	-99	-62	-71	-141	-128	-114	-87
MUSK-293	293_1+1	16	-197	-158	38	-117	-146	36	35	-34	-100	-55	17	-46	-113	-80	-298	32	-78	46	-79	40	-21	59	-58	-87	0	-14	-60	-62	-139	-117	-139	91	-225	-4	41	-175	-2	-142	-36	-181	-101	-60	-72	-95	-129	-114	-76
MUSK-293	293_1+2	16	-196	-144	38	-117	-145	59	76	-34	-160	-51	-106	-86	-100	-107	-262	32	-105	-20	-29	-65	-19	-39	-61	-88	4	28	-117	-63	-142	-117	-143	92	-229	-4	44	-175	-34	-141	32	-175	-102	-117	-62	-136	-99	-97	-69
MUSK-293	293_2+1	16	-196	-146	38	-117	-145	60	-15	-31	-163	-51	30	-87	-93	-106	-263	30	-69	25	-31	66	-18	45	-61	-88	-30	25	-116	-63	-142	-117	-142	91	-230	-4	43	-175	-38	-141	28	-176	-102	-118	-61	-93	-100	-99	-26
MUSK-293	293_2+2	16	-196	-157	38	-117	-146	36	34	-35	-96	-57	-57	-45	-95	-81	-298	31	61	-79	-78	11	-22	-73	-58	-88	-2	-11	-54	-61	-139	-117	-138	92	-224	-4	41	-175	2	-142	-33	-181	-101	-57	-76	-125	-132	-114	30
MUSK-301	301_1+1	61	-109	-35	29	-85	-107	28	42	-12	-114	-65	-132	-59	-111	-75	-305	3	-85	-76	-82	-98	11	-71	-56	-95	3	-10	-25	6	-145	-117	11	-30	-238	-29	60	-171	13	53	-30	-58	79	-74	-73	-131	-145	64	-83
MUSK-301	301_1+2	59	-169	-37	29	-100	-104	73	0	-8	-173	-66	-98	-97	-87	-93	-291	10	-94	-81	-42	-73	-4	-71	-55	-95	-20	30	-123	6	-149	-117	17	-30	-246	-28	62	-171	-38	56	32	-53	71	-126	-62	-115	-129	55	-39
MUSK-301	301_2+1	62	86	-1	28	-117	-103	79	-25	-42	-168	-43	-103	-86	-101	-110	-237	45	-94	-102	-36	-53	19	-81	-68	-95	-26	21	-145	6	-145	-117	-54	-29	-227	-28	54	-170	-22	-41	30	68	92	-121	-58	-145	-85	-83	-61
MUSK-301	301_2+2	62	83	11	29	-117	-105	48	28	-23	-109	-41	-102	-44	-124	-94	-279	41	-64	-69	-82	-80	-6	-59	-69	-95	21	2	-81	6	-138	-117	-57	-27	-213	-28	49	-171	1	-40	-30	72	95	-63	-67	-148	-99	-119	-87
MUSK-311	311_1+1	58	-172	-46	28	-117	-97	51	-4	-37	-123	-45	-39	-56	-116	-103	-280	39	-86	-4	-24	-43	-16	3	-54	-100	-8	22	-53	7	-146	-117	28	-31	-218	-31	61	-170	45	-36	4	-47	55	-78	-69	-87	-96	-123	-68
MUSK-311	311_1+2	61	-76	-74	30	-117	-100	63	-3	-32	-73	-46	-34	-26	-134	-102	-289	54	-53	-11	-56	-71	-13	22	-60	-100	-52	61	-136	7	-134	-117	-49	-26	-195	-31	45	-171	7	-39	76	-38	96	-36	-88	-83	-107	-92	-82
MUSK-314	314_1+1	62	96	-23	30	-117	-103	73	-26	-38	-79	-35	104	-23	0	-68	-259	67	-38	96	-42	-3	5	9	-69	-100	-56	42	-151	7	-127	-117	-39	-27	-158	-31	49	-172	22	-40	73	63	89	-38	-74	59	-76	-55	-70
MUSK-314	314_1+2	61	96	-29	28	-117	-96	76	107	-51	-120	-44	-68	-83	-106	-114	-233	75	-67	6	-3	-57	9	18	-63	-100	-30	37	-60	7	-151	-116	-39	-28	-227	-30	51	-169	15	-40	66	58	92	-107	-62	-104	-85	-32	-50
MUSK-314	314_2+1	60	-77	-29	30	-15	-101	34	-8	-21	-90	-41	102	-34	-30	-76	-278	19	-64	111	-39	-28	0	23	-64	-101	-28	67	2	7	-130	-117	11	-29	-182	-31	56	-171	19	33	28	-70	75	-49	-81	48	-88	94	-91
MUSK-314	314_2+2	59	-81	-29	28	-25	-95	36	141	-37	-108	-61	-92	-104	-99	-114	-250	21	-92	10	4	-59	-2	13	-62	-101	-10	57	2	8	-147	-117	12	-30	-239	-30	59	-169	40	38	20	-68	79	-116	-67	-107	-106	87	-68
MUSK-314	314_3+1	60	-87	-32	28	-62	-96	33	14	-41	-112	-60	78	-56	-87	-73	-307	13	-99	140	-41	-48	-1	19	-39	-100	-16	29	-3	7	-148	-117	13	-30	-230	-30	59	-169	53	51	7	-61	85	-71	-77	24	-127	61	-78
MUSK-314	314_3+2	60	-77	-30	30	-43	-102	28	35	-30	-47	-80	-31	-26	-111	-95	-269	12	42	-48	-59	-39	1	5	-59	-100	-30	48	15	7	-132	-117	13	-28	-213	-31	56	-171	47	44	13	-64	82	-24	-98	-75	-154	76	-36
MUSK-314	314_4+1	61	97	-34	28	-117	-96	77	-12	-36	-104	-49	89	-45	-74	-73	-291	80	-66	133	-44	-6	8	-15	-46	-100	-33	27	-136	7	-150	-114	-38	-28	-220	-30	51	-169	0	-42	41	51	95	-61	-73	31	-111	-41	-60
MUSK-314	314_4+2	62	98	-33	30	-117	-103	75	40	-28	-35	-74	-33	-21	-91	-96	-250	78	48	-65	-55	-26	3	-35	-64	-100	-45	39	-124	7	-133	-115	-36	-26	-212	-31	48	-171	10	-41	62	54	94	-15	-81	-68	-128	-47	-24
MUSK-315	315_1+1	62	97	-24	80	-117	56	74	-9	-35	-70	-39	-27	-20	-113	-113	-273	70	-46	-60	-56	-37	7	4	-69	-87	-52	43	-151	124	-93	-117	-38	-19	-162	-28	49	-174	21	-40	74	63	90	-31	-92	-70	-90	-53	-77
MUSK-315	315_1+2	63	84	15	138	-117	-48	35	-44	-26	-109	-34	-38	-43	-95	-121	-240	4	-90	-46	-20	-25	-8	-45	-55	-100	18	1	-47	7	-136	-93	-54	13	-182	-13	43	-175	67	-39	12	76	94	-64	-79	-67	-71	-144	-37
MUSK-315	315_2+1	60	-84	-31	74	-58	65	34	15	-42	-129	-59	-78	-67	-111	-91	-301	14	-98	12	-29	-69	1	24	-45	-84	-17	34	0	125	-143	-117	12	-21	-235	-30	61	-174	53	50	9	-62	85	-87	-71	-103	-122	66	-72
MUSK-315	315_2+2	59	-177	-38	136	-107	-60	67	-10	-22	-73	-64	-79	-34	-133	-87	-304	21	-92	9	-57	-89	-4	12	11	-99	-36	46	-148	8	-144	-114	25	15	-220	-14	62	-174	40	63	86	-50	73	-41	-93	-124	-142	35	-43
MUSK-316	316_1+1	58	-171	-47	29	-117	-97	50	-6	-36	-112	-46	98	-49	-49	-72	-287	38	-81	124	-33	-8	-17	-3	-51	-100	-6	19	-54	7	-145	-117	28	-31	-215	-31	61	-170	46	-36	3	-47	55	-67	-73	46	-101	-124	-69
MUSK-316	316_1+2	61	-63	-78	30	-117	-100	62	35	-27	-41	-82	-32	-24	-88	-93	-284	61	61	-29	-55	-30	-15	-1	-57	-100	-37	58	-119	7	-135	-117	-47	-25	-217	-31	43	-171	4	-38	58	-40	97	-20	-82	-75	-156	-95	-38
MUSK-316	316_2+1	61	-78	-74	29	-117	-99	62	-13	-32	-80	-43	97	-29	-56	-72	-283	53	-55	126	-49	-39	-14	21	-60	-100	-53	62	-137	7	-133	-117	-50	-26	-188	-31	46	-171	7	-39	77	-38	96	-41	-86	44	-97	-93	-75
MUSK-316	316_2+2	61	-68	-77	28	-117	-94	66	111	-45	-123	-57	-99	-96	-94	-107	-270	63	-85	8	-2	-52	-16	15	-59	-100	-27	57	-119	8	-153	-117	-57	-27	-240	-30	47	-168	4	-39	66	-39	97	-118	-62	-111	-107	-83	-57
MUSK-321	321_1+1	20	-193	-147	33	-117	-37	47	-1	-48	-130	-47	-47	-63	-109	-96	-288	44	-86	6	-22	-61	-22	9	-53	-97	-30	39	-42	-4	-149	-117	-2	33	-228	105	48	-175	34	-143	17	-174	-107	-86	-64	-97	-103	-102	-66
MUSK-321	321_1+2	5	-189	-126	11	-117	-174	46	6	-39	-67	-49	-29	-23	-131	-97	-295	54	-56	-20	-58	-69	-22	15	-59	-96	-54	65	-113	-12	-132	-115	-66	114	-200	-21	52	-175	1	-143	68	-160	-90	-32	-90	-83	-117	-84	-94
MUSK-322	322_1+1	20	-192	-145	33	-117	-35	60	-1	66	-121	-52	83	-57	-80	-76	-298	51	-89	137	-37	73	88	135	-46	-98	-5	47	-56	-4	-150	-117	-2	32	-229	105	48	-175	21	-143	31	-171	-107	-76	-69	23	-115	-80	4
MUSK-322	322_1+2	5	-193	-145	12	-116	-176	57	-4	65	-119	-48	84	-54	-76	-75	-293	50	-88	135	-33	76	83	133	-47	-96	-7	43	-56	-10	-146	-115	-68	113	-224	-16	51	-175	20	-143	27	-172	-91	-74	-69	29	-108	-79	9
MUSK-322	322_2+1	20	-189	-132	33	-117	-36	72	118	8	-122	-55	-85	-97	-96	-108	-263	57	-85	10	1	32	85	147	-61	-98	55	65	-93	-4	-151	-117	-3	32	-238	105	47	-175	8	-143	60	-163	-106	-117	-62	-109	-102	-74	-59
MUSK-322	322_2+2	5	-193	-108	11	-116	-174	40	38	-38	-102	-39	82	-40	-87	-81	-277	42	-75	138	-26	-65	-22	14	-58	-96	18	58	-109	-11	-136	-115	-68	114	-199	-18	51	-175	31	-143	87	-159	-90	-58	-76	25	-89	-89	-74
MUSK-322	322_3+1	6	-185	-127	24	-117	-132	61	-9	40	-81	-41	104	-28	-18	-71	-280	55	-51	105	-50	62	90	142	-65	-99	8	68	-69	-38	-130	-116	-8	86	-183	8	42	-174	3	-145	61	-156	-137	-41	-79	51	-92	-87	-46
MUSK-322	322_3+2	-6	-185	-127	-7	-117	-154	60	-7	35	-76	-44	102	-27	-21	-69	-285	53	-55	107	-51	61	86	142	-62	-97	10	67	-68	10	-130	-116	-142	-26	-183	107	59	58	1	-144	60	-157	-110	-38	-82	52	-97	-87	-49
MUSK-322	322_4+1	20	-196	-132	33	-117	-40	37	-6	-39	-83	-51	105	-34	-21	-64	-284	10	15	108	-51	2	-23	-21	-49	-97	-6	5	-36	-3	-142	-117	-2	37	-215	102	48	-175	62	-144	11	-181	-106	-45	-77	52	-120	-125	10
MUSK-322	322_4+2	4	-188	-140	12	-116	-175	49	43	82	-41	-82	-30	-24	-107	-91	-252	51	39	-57	-54	89	74	124	-60	-96	-32	57	-39	-13	-132	-114	-64	114	-218	-21	52	-175	19	-144	39	-164	-89	-19	-93	-78	-145	-94	47
MUSK-323	323_1+1	9	-190	-125	23	-117	85	47	6	-39	-71	-46	-26	-24	-127	-98	-291	56	-54	-23	-59	-67	-20	14	-62	-98	-54	66	-116	46	-131	-115	-5	92	-165	40	42	135	3	-144	70	-160	-136	-34	-86	-84	-111	-83	-93
MUSK-323	323_1+2	21	-192	-146	33	-117	129	48	1	-48	-131	-51	-49	-64	-109	-93	-293	45	-87	8	-26	-62	-20	9	-50	-97	-31	42	-44	108	-137	-117	-3	42	-188	99	48	36	34	-142	20	-173	-102	-86	-65	-98	-109	-102	-66
MUSK-323	323_2+1	21	-193	-147	140	-117	-36	47	-2	-48	-130	-47	-46	-63	-109	-96	-287	44	-86	6	-22	-61	-22	9	-3	-97	-30	39	-42	3	-148	-116	-1	30	-227	108	46	-175	34	-143	17	-174	-108	-86	-64	-97	-103	-103	-66
MUSK-323	323_2+2	9	-189	-125	114	-117	-15	46	7	-39	-69	-49	-29	-25	-131	-96	-294	55	-56	-19	-59	-70	-21	15	-60	-92	-54	67	-114	116	-127	-110	-65	112	-202	-25	52	-175	2	-143	70	-160	-85	-33	-88	-85	-117	-85	-94
MUSK-330	330_1+1	7	-197	-158	26	-117	-134	40	39	-32	-109	-53	15	-49	-108	-78	-295	34	-77	41	-83	47	-20	66	-62	-92	2	-10	-63	-38	-141	-116	-8	89	-228	17	42	-174	3	-144	-31	-181	-136	-66	-67	-95	-126	-115	-73
MUSK-330	330_1+2	22	-196	-144	33	-117	-42	61	71	-32	-168	-54	-107	-91	-95	-104	-272	34	-103	-24	-34	-60	-19	-31	-60	-92	10	33	-118	-2	-147	-117	-3	33	-236	105	47	-175	-30	-142	37	-176	-105	-122	-61	-130	-106	-99	-69
MUSK-330	330_2+1	22	-196	-145	33	-117	-42	62	-9	-28	-171	-55	27	-92	-91	-103	-274	32	-72	23	-36	69	-17	55	-60	-92	-30	31	-118	-2	-147	-117	-3	34	-237	105	47	-175	-34	-142	33	-176	-105	-124	-60	-95	-108	-101	-25
MUSK-330	330_2+2	7	-197	-157	26	-117	-135	40	37	-34	-105	-54	-61	-48	-95	-79	-295	34	63	-79	-81	16	-21	-68	-62	-92	-2	-7	-59	-38	-140	-116	-8	89	-227	16	42	-174	7	-144	-28	-181	-136	-63	-70	-125	-128	-114	38
MUSK-331	331_1+1	23	-197	-159	140	-117	-44	42	44	-32	-111	-57	-126	-52	-110	-75	-299	33	-71	-74	-84	-98	-18	-69	-23	-92	2	-9	-65	4	-144	-116	-1	32	-233	107	46	-175	-1	-143	-32	-182	-107	-68	-68	-134	-134	-116	-84
MUSK-331	331_1+2	8	-196	-146	116	-117	-7	63	-10	-28	-172	-54	-102	-93	-92	-104	-270	32	-100	-96	-36	-59	-16	-81	-62	-88	-30	27	-117	120	-144	-113	-69	117	-236	-21	52	-175	-37	-142	29	-177	-84	-126	-59	-132	-105	-102	-67
MUSK-331	331_2+1	9	-198	-158	25	-117	84	42	41	-33	-112	-53	-123	-51	-110	-77	-295	35	-69	-73	-84	-97	-18	-68	-62	-92	3	-12	-69	44	-142	-116	-5	95	-205	43	42	137	0	-144	-33	-182	-136	-69	-65	-136	-126	-115	-84
MUSK-331	331_2+2	23	-196	-145	33	-117	129	64	-2	-26	-176	-59	-102	-95	-89	-99	-281	31	-100	-93	-42	-59	-16	-78	-58	-92	-32	32	-118	111	-149	-117	-3	44	-213	98	47	35	-34	-141	34	-177	-100	-126	-60	-124	-115	-104	-66
MUSK-333	333_1+1	23	-197	-158	140	-117	-44	40	43	-32	-107	-57	12	-51	-109	-75	-300	33	-78	43	-83	43	-19	67	-21	-92	2	-7	-59	4	-144	-116	-1	32	-232	107	46	-175	2	-143	-30	-182	-107	-66	-70	-96	-135	-116	-77
MUSK-333	333_1+2	4	-196	-144	140	-117	-127	61	65	-33	-170	-50	-107	-94	-96	-109	-253	39	-97	-15	-31	-57	-18	-21	-67	-93	9	32	-120	65	-140	-117	-11	84	-232	51	45	-175	-28	-143	36	-174	-136	-129	-59	-134	-96	-96	-69
MUSK-333	333_2+1	23	-196	-145	140	-117	-42	62	-10	-28	-171	-55	27	-93	-90	-103	-273	32	-71	23	-35	69	-17	55	-44	-92	-30	31	-118	4	-146	-116	-2	31	-237	108	46	-175	-34	-142	33	-176	-107	-125	-60	-95	-107	-100	-25
MUSK-333	333_2+2	5	-197	-156	140	-117	-132	41	35	-33	-110	-51	-64	-49	-95	-81	-291	35	63	-79	-83	17	-21	-67	-59	-93	-1	-7	-61	64	-138	-117	-10	87	-225	43	44	-175	9	-144	-27	-180	-135	-66	-67	-128	-121	-115	42
MUSK-333	333_3+1	9	-196	-145	25	-117	84	62	-14	-28	-171	-52	28	-93	-91	-106	-264	34	-64	19	-33	72	-16	53	-63	-92	-31	29	-120	43	-144	-116	-5	94	-219	44	42	138	-33	-143	32	-176	-136	-126	-59	-97	-101	-99	-22
MUSK-333	333_3+2	23	-196	-157	33	-117	129	41	46	-32	-104	-64	-50	-52	-94	-75	-303	33	59	-80	-82	22	-20	-65	-56	-93	-3	0	-54	112	-131	-117	-3	46	-207	96	48	33	6	-142	-24	-181	-100	-65	-75	-118	-146	-116	36
MUSK-333	333_4+1	9	-197	-158	25	-117	84	40	40	-32	-109	-53	15	-50	-108	-78	-296	35	-77	41	-83	46	-20	67	-61	-92	2	-9	-63	44	-142	-116	-5	95	-204	43	42	137	3	-144	-31	-181	-136	-66	-67	-96	-127	-115	-74
MUSK-333	333_4+2	23	-196	-143	33	-117	129	61	70	-31	-170	-57	-108	-92	-94	-102	-278	34	-104	-28	-38	-59	-18	-28	-58	-93	14	35	-119	111	-148	-117	-3	43	-208	99	47	35	-28	-141	40	-175	-100	-122	-62	-128	-111	-99	-69
MUSK-344	344_1+1	-7	-190	-127	20	-117	-149	46	1	-41	-61	-50	-33	-21	-134	-100	-295	52	-58	-23	-56	-69	-25	14	-57	-92	-56	62	-111	-38	-127	-116	-69	-15	-194	-36	54	-175	-3	-143	65	-161	-151	-28	-95	-80	-118	-83	-95
MUSK-344	344_1+2	-7	-193	-148	36	-117	-162	44	-4	-50	-121	-43	-50	-57	-116	-101	-281	43	-84	1	-17	-57	-27	6	-53	-91	-27	31	-41	-98	-142	-117	-21	24	-217	-45	60	-175	29	-143	9	-174	-137	-79	-66	-94	-95	-100	-70
MUSK-f152	f152_1+1	40	-95	-61	-38	-116	54	30	-164	-12	6	-322	-204	-111	-292	-283	-305	-27	-102	-222	-47	-51	-28	-63	294	87	5	-21	-54	-60	98	-117	-102	-45	3	-134	26	-160	53	-21	48	-42	-59	-32	-310	-278	-334	-142	-14
MUSK-f152	f152_1+2	49	-189	-145	33	-117	56	206	-183	-44	-8	-310	-112	-84	-269	-284	-305	48	-123	-112	-220	-23	71	-6	199	43	90	53	-94	19	65	-116	-106	-25	-17	-29	24	-173	25	-144	49	-161	-81	-28	-297	-242	-334	-97	-51
MUSK-f152	f152_1+3	46	-199	-109	13	-108	-6	24	-98	5	-102	-284	-184	-241	-260	-281	-185	31	-86	-189	-173	-102	-16	-50	2	45	18	-19	-127	25	88	-117	-105	-15	42	-67	34	-164	74	-144	71	-177	-76	-198	-294	-262	-267	-57	-16
MUSK-f152	f152_1+4	46	-199	-113	13	-117	-6	127	-71	-30	-103	-289	-191	-242	-276	-282	-298	-54	-65	-195	-173	-53	48	59	28	44	162	-47	-90	24	89	-116	-103	-15	41	-67	33	-165	76	-145	56	-181	-76	-198	-300	-271	-284	-141	-7
MUSK-f158	f158_1+1	43	-145	-127	-97	-117	35	74	-83	-34	-52	-188	-140	-83	-183	-195	-299	52	-164	-129	-49	-28	-6	14	193	80	-29	29	125	-60	106	-117	62	-24	-32	-133	63	-173	25	-122	10	-119	104	-67	-195	-184	-318	-93	-60
MUSK-f158	f158_1+2	42	-198	-156	-44	-117	0	28	-68	-39	-63	-226	-112	-123	-212	-174	-304	26	-76	-103	-102	-74	-19	-63	117	132	6	-35	-64	47	88	-117	53	-31	38	-132	65	-174	14	-138	-42	-184	103	-84	-205	-198	-285	-121	-101
MUSK-f158	f158_1+3	43	-199	-155	-19	-117	80	23	-74	-39	14	-213	-117	-131	-209	-177	-300	22	-74	-102	-89	-78	-18	-63	289	79	4	-35	-54	-30	91	-117	54	-26	-35	-134	63	-160	18	-139	-40	-183	103	-35	-196	-200	-322	-125	-97
MUSK-f158	f158_1+4	42	-197	-142	-47	-117	73	62	-46	-29	-3	-186	-118	-62	-191	-203	-302	17	-139	-101	-131	-77	-16	-65	173	254	-46	32	-125	6	189	-117	59	-35	-3	-131	63	-175	-28	-138	42	-170	105	-14	-177	-200	-297	-105	-54
MUSK-f159	f159_1+1	55	-138	-59	-74	-117	10	37	-72	-34	-29	-226	-199	-67	-281	-290	-297	-64	-65	-174	-184	-64	8	-46	109	110	14	-24	-133	24	62	-118	19	-83	9	-142	48	-175	72	-36	69	-39	71	-32	-275	-279	-241	-135	-10
MUSK-f159	f159_1+2	57	-81	-75	-64	-117	53	65	-129	-34	4	-324	-119	-104	-297	-260	-301	50	-191	-85	-46	-48	-17	1	187	72	-34	53	-133	-65	97	-118	-48	-82	5	-144	46	-158	-3	-39	65	-38	94	-31	-326	-238	-334	-92	-77
MUSK-f184	f184_1+1	37	-163	-144	130	-117	-132	64	-8	-25	-173	-56	141	-93	-78	-102	-275	35	-30	190	-41	37	-11	73	-60	-94	-32	32	-122	6	-148	-99	115	21	-238	-19	82	-175	-30	-142	37	-154	102	-124	-60	-6	-109	-97	-30
MUSK-f184	f184_1+2	51	-198	-151	-9	-90	9	35	53	-37	-88	-64	-108	-41	-103	-64	-102	19	26	-73	-76	-64	-7	-64	-66	-94	10	-32	-74	14	-140	-117	-88	-3	-235	46	95	140	34	-125	-27	-183	42	-51	-74	-133	-127	-85	6
MUSK-f184	f184_1+3	51	-196	-145	-9	-117	11	62	-20	-23	-171	-52	73	-95	-67	-109	-250	37	114	64	-30	147	-15	83	-67	-95	-25	32	-118	14	-143	-117	-89	-3	-232	45	95	141	-30	-129	35	-175	42	-130	-61	-90	-97	-99	99
MUSK-f184	f184_1+4	58	15	42	-90	-117	32	-159	64	-230	218	-127	-79	-35	-74	-73	-301	-217	-53	-81	98	-147	-180	-214	201	74	-217	47	-132	-69	106	37	136	-114	-8	-126	84	-170	-149	-43	1	50	21	168	-89	-83	-213	-154	-197
MUSK-f184	f184_2+1	51	-197	-157	-9	-117	10	43	39	39	-113	-52	29	-52	-104	-78	-293	39	-75	42	-86	178	8	185	-63	-95	3	-6	-66	14	-141	-117	-86	-3	-229	46	94	140	3	-128	-27	-181	45	-69	-66	-72	-125	-110	73
MUSK-f184	f184_2+2	61	-183	-65	-77	-95	-25	-160	59	-235	57	-77	-128	31	-83	33	-277	-216	-80	-41	209	-225	-180	-204	160	87	-203	-180	-155	-95	96	-79	136	-117	34	-123	79	-166	-127	57	-83	-69	33	45	-66	-112	-132	49	-231
MUSK-f184	f184_2+3	36	-157	-157	102	-117	-7	44	42	38	-112	-56	27	-53	-105	-77	-296	39	-76	44	-86	177	9	187	-62	-81	4	-4	-65	111	-143	-115	116	-23	-232	-45	82	-175	3	-143	-25	-178	101	-69	-67	-73	-131	-110	68
MUSK-f184	f184_2+4	42	-175	-39	-75	-117	-17	-162	47	-233	183	-69	-124	37	-87	-68	-253	-168	-76	-31	146	-224	-180	-200	157	85	-208	-131	-158	-94	97	-117	-106	-36	37	-151	154	-165	-112	20	-119	-82	-22	87	-65	-117	-115	30	-229
MUSK-f205	f205_1+1	49	-189	-123	29	-117	-85	45	-7	-38	-83	-41	196	-29	-54	-54	-285	55	-37	113	-50	196	-20	41	-62	-100	-56	68	-119	10	-135	-117	-60	-8	-194	-37	93	-169	4	-132	73	-157	59	-43	-81	44	-96	-88	-19
MUSK-f205	f205_1+2	38	-141	-133	29	-117	-86	49	142	-59	-110	-57	-80	-107	-94	-110	-249	58	-79	11	4	-59	-24	11	-65	-99	52	64	-83	10	-150	-117	110	-44	-240	-36	73	-169	8	-143	59	-129	106	-118	-62	-108	-102	-80	-52
MUSK-f205	f205_1+3	43	-101	-20	-61	-117	78	-167	53	-211	17	104	-52	117	-99	-74	-96	-216	-35	-64	-54	-66	-184	-148	193	72	-227	-162	-162	-39	93	-117	-103	-20	61	-155	144	-158	-154	-29	-126	-49	-22	55	-92	-95	115	-150	-106
MUSK-f205	f205_1+4	52	-124	-25	-77	-117	83	-162	68	-235	19	-119	-97	-43	-80	7	-296	-223	-45	-49	273	-158	-185	-186	209	73	-176	-169	-153	-14	87	-99	136	-121	-53	-122	76	-164	-152	-22	-131	-62	60	-31	-82	-80	-183	-152	-191
MUSK-f205	f205_2+1	39	-153	-146	29	-117	-86	49	-4	-42	-120	-47	132	-54	-59	-76	-292	43	-78	214	-34	7	-21	84	-51	-99	-10	34	-49	10	-148	-117	109	-44	-224	-37	72	-169	38	-140	14	-162	107	-74	-67	-9	-106	-104	-68
MUSK-f205	f205_2+2	43	-105	-21	-54	-117	66	-167	32	-233	-26	-59	-78	-68	-94	-104	-222	-217	-89	-10	13	-130	-184	-101	173	75	-180	-165	-160	-55	93	-117	-106	-20	2	-154	144	-153	-153	-28	-127	-50	-26	-28	-63	-116	-98	-151	-234
MUSK-f205	f205_2+3	39	-134	-138	31	-117	-90	46	51	-29	-44	-34	-25	-28	2	-84	-229	54	139	-47	-49	-40	-23	-22	-62	-99	-38	60	-60	9	-138	-117	111	-42	-228	-38	72	-171	15	-144	48	-134	106	-23	27	-80	-142	-88	-22
MUSK-f205	f205_2+4	43	-102	-20	-45	-117	44	-169	54	-218	23	-110	-97	42	-67	44	-274	-212	-14	-44	215	-115	-185	-199	150	77	-211	-164	-163	-64	100	-117	-104	-22	23	-155	144	-157	-153	-29	-127	-49	-25	35	-92	-48	-173	-149	-117
MUSK-j33	j33_1+1	20	-191	-144	33	-117	-36	59	-2	42	-134	-49	-58	-68	-105	-96	-287	50	-87	9	-20	69	79	143	-53	-98	8	49	-49	-4	-151	-117	-2	33	-231	105	48	-175	24	-143	31	-170	-107	-92	-63	-102	-105	-88	-25
MUSK-j33	j33_1+2	5	-193	-108	24	-117	-130	41	37	-38	-106	-37	-69	-41	-129	-106	-276	44	-69	9	-28	-75	-19	15	-61	-98	25	58	-115	-38	-137	-116	-9	84	-203	22	43	-175	33	-144	88	-158	-137	-60	-71	-113	-87	-89	-71
MUSK-j51	j51_1+1	23	89	2	38	-117	100	71	-14	-27	-57	-45	-43	-16	-132	-108	-288	44	-56	-31	-43	-62	-12	19	-57	-92	-39	45	-129	77	-116	-117	-21	89	-143	36	51	119	-17	-46	52	74	11	-23	-103	-61	-101	-99	-75
MUSK-j51	j51_1+2	29	-175	-46	34	-109	111	51	5	-31	-99	-46	-62	-42	-130	-99	-293	44	-75	-4	-24	-27	-15	3	-44	-92	2	4	-72	94	-137	-117	-59	102	-178	21	44	102	20	71	-12	-90	-24	-58	-77	-82	-103	-27	-79
MUSK-j51	j51_2+1	22	89	0	155	-117	-142	70	-16	-26	-61	-42	-43	-16	-131	-109	-285	44	-55	-31	-40	-63	-12	19	-45	-93	-38	45	-127	28	-119	-117	-24	81	-164	12	54	-175	-18	-46	51	74	11	-25	-100	-61	-95	-101	-75
MUSK-j51	j51_2+2	28	-175	-45	151	-110	-137	50	4	-31	-101	-44	-61	-42	-129	-100	-290	42	-75	-5	-21	-28	-15	4	-2	-92	2	4	-69	0	-137	-117	-64	101	-207	2	46	-175	21	71	-12	-90	-24	-59	-75	-81	-99	-31	-79
MUSK-jf17	jf17_1+1	56	-110	-20	19	-117	-1	-165	71	-216	-58	-132	-77	-57	-92	-94	-296	-217	-22	-56	-10	-96	-183	-183	178	88	-191	-168	-158	-2	113	-117	-93	-9	32	-16	16	-155	-153	-24	-129	-52	-56	-61	-114	-106	-215	-151	-115
MUSK-jf17	jf17_1+2	25	-115	-21	30	-117	74	-162	53	-226	32	-113	-99	-80	-90	-57	-273	-218	-23	-32	-36	-140	-183	-160	172	86	-174	-168	-157	9	108	-117	-16	-30	-9	-25	94	-164	-153	-22	-130	-54	-36	-28	-94	-119	-154	-150	-149
MUSK-jf17	jf17_1+3	24	-124	-29	32	-117	-92	63	-6	-12	-69	-51	-58	-25	-141	-99	-299	30	-69	4	-49	-88	-14	21	-52	-97	-31	64	-113	10	-132	-117	-11	-42	-199	-35	75	-171	-15	-12	62	-60	-34	-34	-91	-91	-116	-115	-66
MUSK-jf46	jf46_1+1	54	-190	-148	32	-117	-79	39	4	-46	-78	-44	-96	-92	-107	-130	-188	41	-79	-3	-30	-60	-22	15	-64	-23	-22	43	-23	9	-14	-117	-94	-17	-140	-36	24	-172	26	-144	15	-168	-65	-95	-62	-108	-77	-118	-59
MUSK-jf46	jf46_1+2	34	-123	-23	-104	-117	81	-64	82	-137	11	-150	-91	-64	-157	-82	-318	-113	-88	-73	-4	-79	-110	-103	160	86	-100	-119	-153	-10	89	-117	-114	-40	-53	-127	28	-168	-105	-20	-97	-59	-45	-6	-108	-147	-197	-153	-146
MUSK-jf46	jf46_2+1	37	-106	-20	-69	-117	57	-52	-24	-119	-27	-66	-98	-67	-96	-107	-204	-145	-68	-76	-18	-103	-110	-102	213	79	-124	-94	-160	-51	109	-117	-92	-29	-22	-133	18	-170	-122	-24	-75	-50	-39	-27	-67	-144	-100	-150	-147
MUSK-jf46	jf46_2+2	38	-102	-19	-45	-117	-70	-54	-24	-116	-53	-75	-99	-85	-102	-127	-184	-148	-47	-74	-42	-103	-110	-101	111	89	-126	-93	-163	-66	112	-117	-87	-26	38	-136	16	-174	-122	-26	-76	-48	-38	-51	-75	-154	-101	-149	-142
MUSK-jf46	jf46_2+3	48	-198	-145	25	-117	-57	59	41	-43	-56	-140	-85	-97	-82	-136	-312	33	-93	-19	-44	-32	-10	-60	-43	-28	24	-42	-123	11	-10	-117	-117	-29	-155	-31	49	-161	44	-140	-18	-190	-71	-76	-132	-93	-199	-117	-13
MUSK-jf47	jf47_1+1	39	-125	-147	34	-117	-81	39	4	-46	-77	-44	-95	-92	-107	-131	-187	42	-79	-3	-30	-60	-22	15	-65	-23	-22	43	-24	8	-14	-116	115	-39	-140	-36	72	-173	25	-144	16	-153	102	-95	-62	-108	-77	-117	-59
MUSK-jf47	jf47_1+2	42	-110	-20	-69	-117	45	-69	68	-137	26	-102	-90	-82	-185	-55	-307	-114	-80	-72	-59	-74	-111	-106	140	96	-100	-115	-158	-72	91	-117	-111	-24	25	-151	143	-149	-101	-24	-96	-52	-33	-26	-172	-147	-140	-152	-138
MUSK-jf47	jf47_2+1	49	-195	-138	26	-117	-59	65	51	-37	-58	-141	-50	-92	-119	-142	-310	60	-89	-69	-43	-22	-17	-30	-52	-28	-38	49	-125	10	-9	-117	-91	-10	-156	-31	96	-164	-3	-128	56	-172	45	-74	-178	-64	-196	-70	-59
MUSK-jf47	jf47_2+2	49	-111	-21	-68	-117	53	-51	-24	-119	-26	-68	-100	-70	-93	-109	-223	-147	-70	-73	-18	-111	-110	-99	217	80	-124	-94	-159	-53	110	-58	136	-117	-24	-124	77	-171	-120	-23	-73	-55	46	-27	-67	-139	-106	-150	-147
MUSK-jf58	jf58_1+1	23	-125	-30	31	-117	-91	62	-7	-11	-74	-49	81	-28	-86	-67	-298	28	-74	138	-44	-66	-15	18	-51	-98	-29	65	-111	10	-132	-117	-12	-43	-195	-35	75	-171	-15	-11	64	-61	-34	-38	-91	38	-110	-116	-66
MUSK-jf58	jf58_1+2	58	-108	-20	19	-117	25	-164	72	-205	5	36	-59	35	-101	-66	-296	-217	-28	-62	-34	-63	-182	-146	206	85	-207	-167	-158	-1	119	-117	-94	-8	15	-17	16	-164	-153	-24	-129	-51	-54	9	-56	-103	-3	-151	-92
MUSK-jf58	jf58_2+1	50	-92	-24	29	-117	-86	61	-24	-30	-96	-36	102	-35	0	-56	-276	57	-59	103	-26	1	-12	-37	-55	-97	8	-10	-112	11	-137	-117	-97	-5	-193	-34	23	-169	25	-21	-15	-44	-43	-52	-68	65	-85	-105	-48
MUSK-jf58	jf58_2+2	24	-116	-29	32	-117	-94	56	15	-21	-40	-74	-39	-18	-82	-97	-291	43	63	-20	-54	-29	-15	18	-54	-98	-33	54	-66	10	-128	-117	-12	-40	-204	-36	73	-172	-4	-13	37	-57	-32	-16	-82	-70	-152	-116	-35
MUSK-jf58	jf58_2+3	28	-118	-22	27	-117	54	-162	34	-233	-1	-96	-97	-61	-88	-86	-256	-219	-43	-20	-6	-147	-183	-104	171	91	-149	-169	-156	0	105	-117	-20	-30	20	-22	93	-157	-152	-22	-130	-56	-35	-43	-79	-121	-142	-150	-199
MUSK-jf59	jf59_1+1	47	-110	-28	31	-117	-84	52	-2	24	-60	-48	-25	-18	-117	-106	-292	41	-60	-42	-52	92	36	148	-62	-98	6	50	-37	12	-126	-117	-98	-2	-180	-36	19	-170	-5	-13	25	-54	-40	-26	-99	-63	-109	-115	-21
MUSK-jf59	jf59_1+2	9	-114	-21	26	-117	-13	-166	47	-221	-48	-113	-98	-47	-96	-106	-262	-211	-18	-26	-13	-135	-183	-151	134	121	-178	-173	-160	6	94	-117	4	-43	45	-23	109	-161	-153	-21	-133	-54	-43	-51	-99	-125	-159	-147	-136
MUSK-jf59	jf59_2+1	49	-98	-26	29	-117	-83	66	-10	44	-114	-38	-30	-50	-120	-109	-269	62	-72	-7	-15	111	32	134	-56	-98	1	14	-110	11	-143	-117	-99	-5	-208	-34	24	-168	8	-17	6	-48	-41	-72	-69	-80	-84	-89	45
MUSK-jf59	jf59_2+2	52	-110	-21	25	-117	61	-161	73	-218	28	-35	-70	5	-92	-51	-280	-220	-26	-59	-34	-91	-183	-176	198	103	-182	-165	-154	19	111	-117	-86	-17	21	-22	21	-171	-154	-23	-129	-52	-62	1	-111	-101	-19	-154	-117
MUSK-jf59	jf59_2+3	23	-113	-21	35	-117	80	-161	66	-216	28	-39	-77	-20	-93	-50	-56	-214	-17	-54	-27	-91	-183	-180	167	87	-191	-166	-157	17	107	-117	-13	-30	28	-30	94	-171	-154	-23	-129	-53	-37	-6	-108	-109	-1	-151	-106
MUSK-jf67	jf67_1+1	49	-185	-126	29	-117	-86	63	-5	44	-82	-42	105	-29	-22	-73	-281	56	-51	106	-52	62	95	142	-65	-101	8	70	-72	10	-133	-117	-60	-7	-186	-38	93	-170	5	-129	63	-153	59	-43	-79	49	-94	-88	-46
MUSK-jf67	jf67_1+2	51	-124	-25	-68	-117	83	-163	67	-237	138	-118	-99	-66	-79	35	-298	-224	-51	-53	126	-167	-186	-186	199	101	-174	-169	-153	-25	103	-100	135	-122	-40	-123	77	-153	-153	-22	-131	-62	61	44	-84	-83	-185	-152	-201
MUSK-jf67	jf67_2+1	49	-193	-102	28	-117	-83	40	35	-37	-108	-38	87	-43	-83	-83	-275	46	-71	139	-28	-57	-18	16	-61	-100	24	61	-111	10	-139	-117	-66	-8	-203	-36	93	-167	34	-131	90	-157	57	-62	-73	24	-87	-88	-74
MUSK-jf67	jf67_2+2	51	-118	-24	-54	-117	75	-164	64	-216	152	21	-50	20	-102	-77	-152	-221	-45	-59	-35	-68	-185	-142	200	98	-221	-169	-157	-39	115	-94	136	-120	-9	-123	77	-161	-153	-23	-130	-59	56	82	-83	-92	9	-150	-116
MUSK-jf67	jf67_3+1	38	-148	-144	29	-117	-84	62	-1	68	-125	-52	85	-59	-79	-77	-296	52	-89	138	-37	71	93	135	-48	-100	-5	49	-59	10	-151	-117	110	-45	-230	-37	74	-168	22	-140	34	-148	107	-79	-67	22	-114	-80	2
MUSK-jf67	jf67_3+2	43	-101	-20	-40	-117	54	-170	53	-218	129	-107	-99	-2	-78	77	-272	-212	-16	-47	86	-117	-186	-202	169	105	-214	-163	-164	-60	107	-117	-102	-20	12	-155	143	-157	-154	-30	-126	-48	-21	54	-71	-81	-170	-149	-118
MUSK-jf67	jf67_4+1	39	-158	-131	30	-117	-89	39	-7	-36	-87	-48	107	-35	-19	-65	-282	12	15	107	-51	5	-22	-22	-52	-99	-6	6	-39	9	-142	-117	111	-43	-215	-37	72	-171	64	-136	12	-177	106	-48	-74	51	-116	-124	11
MUSK-jf67	jf67_4+2	43	-105	-21	-53	-117	71	-168	19	-234	112	-63	-85	-74	-91	-105	-232	-217	-79	-12	26	-142	-185	-108	168	105	-179	-165	-161	-51	96	-117	-106	-21	-3	-154	144	-149	-153	-28	-127	-51	-26	-20	-64	-117	-104	-151	-232
MUSK-jf78	jf78_1+1	52	-189	-122	30	-117	-90	46	-4	-39	-80	-43	102	-29	-54	-75	-288	55	-56	121	-53	-18	-20	17	-61	-100	-55	69	-120	9	-135	-117	-101	-21	-197	-37	33	-170	5	-143	74	-158	-68	-41	-82	39	-102	-87	-83
MUSK-jf78	jf78_1+2	52	-190	-134	28	-117	-84	50	120	-59	-121	-55	-78	-102	-94	-110	-255	58	-80	11	2	-62	-23	13	-63	-99	-29	63	-93	10	-150	-117	-106	-23	-239	-36	36	-168	10	-143	58	-164	-71	-120	-61	-107	-101	-80	-50
MUSK-jf78	jf78_1+3	37	-111	-22	-58	-117	72	-165	60	-214	6	25	-51	8	-99	-75	-247	-219	-39	-62	-46	-67	-184	-147	196	72	-223	-168	-159	-45	96	-117	-103	-32	-4	-133	22	-161	-155	-24	-131	-53	-41	-11	-81	-93	16	-151	-111
MUSK-jf78	jf78_2+1	52	-194	-146	28	-117	-85	49	-6	-43	-121	-46	97	-54	-64	-79	-289	43	-86	129	-30	-10	-21	2	-53	-99	-25	35	-48	9	-147	-117	-104	-22	-223	-36	34	-168	39	-143	15	-175	-70	-75	-67	32	-102	-105	-67
MUSK-jf78	jf78_2+2	52	-189	-139	30	-117	-90	45	49	-26	-45	-82	-27	-26	-107	-86	-260	54	46	-52	-55	-41	-24	-25	-62	-99	-37	59	-53	9	-137	-117	-100	-21	-223	-37	32	-171	19	-144	44	-165	-68	-23	-92	-81	-151	-93	-31
MUSK-jf78	jf78_2+3	36	-115	-23	-55	-117	65	-165	28	-237	-27	-68	-92	-71	-89	-104	-257	-220	-83	-13	5	-154	-184	-110	178	75	-172	-170	-157	-55	94	-117	-107	-36	-1	-131	25	-155	-154	-23	-131	-55	-42	-30	-65	-116	-113	-152	-235
NON-MUSK-199	199_1+1	40	-39	30	-113	-115	-178	-159	67	-231	-36	-123	-98	-74	-80	-100	-287	-58	-34	-48	7	-150	-186	-203	-65	-88	-192	80	-119	-140	-140	-115	7	-107	-263	-115	167	-175	-27	81	55	22	83	-41	-86	-104	-184	51	-175
NON-MUSK-199	199_1+2	36	-198	-166	138	-116	112	-155	72	-219	-58	-146	-83	-92	-84	-95	-296	-214	-25	-47	4	-117	-176	-184	-64	-51	-181	-196	-154	111	-96	-114	-79	15	-273	97	127	62	-181	-137	-172	-188	-96	-61	-99	-102	-215	-153	-140
NON-MUSK-199	199_1+3	43	69	30	-115	-117	-179	-151	-28	-191	-87	-46	-46	-34	-125	-93	-302	-155	-149	-10	-38	-83	-147	-95	-48	-88	-202	-72	-147	-139	-134	-117	35	-111	-209	-76	160	-175	65	91	32	74	-2	-47	-77	-97	-110	-147	-194
NON-MUSK-199	199_1+4	36	-198	-166	139	-116	112	-154	-9	-213	-107	-49	-44	-47	-117	-89	-298	-214	-134	-12	-52	-62	-171	-67	-30	-77	-189	-195	-153	110	-89	-115	-82	15	-185	97	127	63	-181	-137	-171	-188	-96	-64	-71	-104	-113	-153	-164
NON-MUSK-200	200_1+1	24	80	29	-69	-115	22	-141	-226	-238	-30	-319	-325	-82	-344	-284	-303	-204	-310	-287	-194	-294	-176	-250	116	110	-235	-11	-157	41	74	-117	-47	-16	20	-124	19	-175	71	78	79	78	7	-38	-335	-313	-330	-126	-286
NON-MUSK-200	200_1+2	38	-29	27	-61	-117	74	-154	-231	-233	13	-314	-322	-104	-331	-280	-295	-144	-306	-291	-67	-291	-187	-252	188	77	-243	87	-114	-50	99	-117	-37	-12	-5	-151	40	-158	-27	55	61	36	87	-24	-319	-309	-326	33	-279
NON-MUSK-200	200_1+3	17	77	30	-59	-116	68	-147	-224	-240	8	-325	-326	-124	-348	-286	-306	-195	-312	-286	-60	-295	-177	-249	191	77	-233	-39	-154	-54	101	-117	-35	-47	-3	-117	26	-160	73	82	66	79	-2	-34	-340	-315	-335	-136	-289
NON-MUSK-200	200_1+4	17	77	31	-59	-116	68	-148	-224	-240	8	-325	-326	-124	-348	-286	-306	-194	-312	-286	-60	-295	-177	-249	192	77	-233	-40	-154	-53	101	-117	-35	-48	-4	-117	26	-160	73	82	65	79	-2	-34	-340	-315	-335	-136	-289
NON-MUSK-208	208_1+1	41	-173	-141	12	-117	-59	50	-169	-44	-261	-322	-118	-296	-288	-282	-302	55	-160	-103	-238	-31	-26	3	-67	-10	-38	54	-69	19	-9	-117	95	-25	-132	-65	63	-175	3	-144	42	-145	110	-271	-323	-248	-332	-89	-73
NON-MUSK-208	208_1+2	44	-158	-63	-74	-116	17	-72	-208	-130	-31	-308	-301	-72	-328	-280	-299	-106	-280	-250	-181	-257	-103	-143	103	109	-105	28	-147	31	68	-117	-99	-9	17	-152	126	-175	51	-48	53	-49	19	-34	-323	-301	-322	-153	-203
NON-MUSK-220	220_1+1	48	-191	-141	26	-117	79	51	-175	-43	-228	-325	-119	-284	-289	-285	-303	56	-155	-108	-230	-29	-24	3	-65	142	-38	54	-71	144	-17	-117	-90	-15	-122	-19	101	-173	8	-126	43	-168	37	-249	-324	-250	-334	-89	-68
NON-MUSK-220	220_1+2	54	-16	16	-73	-117	15	59	-203	-144	-24	-321	-271	-70	-345	-288	-308	-99	-296	-226	-194	-190	-83	-118	124	110	-124	30	-102	32	66	26	136	-117	8	-126	85	-175	-63	-57	77	-44	29	-30	-343	-306	-334	-153	-228
NON-MUSK-220	220_1+3	42	-134	-46	-71	-117	15	-56	-222	-116	-33	-309	-254	-76	-321	-282	-298	12	-260	-241	-181	-150	-87	-133	100	110	-143	-71	-160	32	69	-117	-123	-37	20	-152	151	-175	27	-44	-67	-67	-36	-37	-322	-296	-322	-95	-162
NON-MUSK-220	220_1+4	35	-124	-140	110	-117	-31	51	-174	-43	-155	-321	-120	-297	-288	-283	-300	57	-159	-106	-227	-30	-24	3	178	99	-39	55	-73	23	-13	-112	122	-29	-262	-68	89	-174	6	-143	44	-144	93	-259	-319	-250	-331	-88	-70
NON-MUSK-226	226_1+1	40	-84	-61	141	-116	48	33	-165	-7	-196	-322	-211	-287	-295	-281	-304	-29	-108	-223	-241	-53	-23	-63	-62	-9	7	-18	-57	53	-33	-115	-78	-2	-258	93	150	78	52	-21	53	-43	-71	-241	-318	-278	-332	-144	-13
NON-MUSK-226	226_1+2	43	52	28	31	-117	60	-60	-210	-120	-10	-321	-281	-94	-329	-281	-305	-28	-262	-262	-220	-182	-102	-177	200	47	-111	-5	-141	23	72	-117	43	-76	-13	-23	174	-173	57	95	37	61	-12	-31	-334	-301	-333	-135	-144
NON-MUSK-232	232_1+1	49	-197	-143	28	-117	-86	67	-20	-31	-192	-198	26	-233	-170	-144	-301	27	-117	34	-20	62	-11	59	-66	-93	-32	29	-131	10	-145	-117	-64	-9	-273	-33	90	-168	-26	-129	41	-176	58	-222	-177	-113	-299	-100	-31
NON-MUSK-232	232_1+2	38	-174	-157	31	-117	-93	39	39	-35	-224	-197	-84	-188	-127	-178	-299	32	58	-73	-89	-19	-17	-70	-62	-93	3	-15	-64	9	-146	-117	109	-41	-273	-35	73	-171	10	-143	-33	-182	106	-204	-159	-145	-304	-119	15
NON-MUSK-232	232_1+3	52	-121	-23	-76	-117	-38	-159	-85	-235	-35	-80	-138	-98	-77	-108	-284	-217	-77	-157	-5	-224	-179	-237	149	91	-231	-170	-155	-94	95	-94	136	-121	36	-122	75	-167	-150	-20	-130	-59	54	-51	-64	-106	-139	-150	-231
NON-MUSK-232	232_2+1	38	-176	-158	31	-117	-93	42	41	-31	-222	-204	19	-186	-188	-178	-303	35	-78	41	-93	50	-18	65	-61	-93	4	-12	-69	9	-146	-117	109	-41	-273	-35	73	-171	3	-143	-33	-181	107	-201	-197	-136	-323	-115	-69
NON-MUSK-232	232_2+2	43	-102	-19	-98	-117	41	-162	-167	-225	-30	-5	-58	19	-73	-118	-277	-213	-50	-78	-53	-117	-179	-202	184	85	-238	-164	-159	-53	108	-117	-104	-19	2	-156	145	-174	-152	-26	-127	-48	-25	-1	-90	-73	-9	-150	-182
NON-MUSK-232	232_3+1	38	-176	-156	31	-117	-94	32	-73	-30	-97	-66	24	-48	-107	-66	-301	28	-76	37	-90	57	-16	61	-67	-93	6	-27	-61	9	-143	-117	110	-41	-238	-35	72	-171	14	-143	-39	-183	106	-60	-74	-87	-158	-123	-63
NON-MUSK-232	232_3+2	42	-103	-19	-92	-117	38	-162	57	-232	-2	6	-204	55	-186	-151	-297	-214	-241	-78	-33	-262	-179	-228	191	77	-221	-164	-159	-64	109	-117	-105	-19	1	-155	145	-171	-152	-26	-127	-48	-25	44	-145	-179	-39	-150	-266
NON-MUSK-232	232_4+1	38	-176	-158	31	-117	-93	42	41	-31	-222	-204	19	-186	-188	-178	-303	35	-78	41	-93	51	-18	65	-61	-93	3	-12	-69	9	-146	-117	109	-41	-273	-35	72	-171	3	-143	-33	-182	107	-201	-197	-136	-322	-115	-69
NON-MUSK-232	232_4+2	43	-102	-19	-98	-117	41	-162	-168	-225	-30	-5	-58	18	-73	-118	-276	-213	-49	-78	-54	-117	-179	-202	183	85	-238	-164	-159	-53	108	-117	-104	-19	2	-156	145	-173	-152	-26	-127	-48	-25	-1	-90	-73	-9	-150	-182
NON-MUSK-247	247_1+1	42	-197	-147	-112	-117	-179	62	-12	-28	-171	-52	-101	-91	-91	-103	-269	32	-100	-96	-34	-59	-16	-82	-63	-91	-29	25	-118	-140	-144	-117	58	-30	-235	-131	64	-175	-38	-139	27	-177	103	-125	-57	-133	-102	-101	-66
NON-MUSK-247	247_1+2	42	-198	-165	-80	-117	-32	-158	56	-233	-34	-73	-124	-95	-81	-115	-272	-214	-76	-33	-75	-224	-177	-201	159	86	-204	-200	-156	-98	97	-117	57	-29	37	-130	66	-167	-186	-139	-177	-186	102	-49	-63	-112	-126	-153	-229
NON-MUSK-249	249_1+1	42	-10	20	-91	-117	34	-159	54	-228	-65	-111	-92	-61	-72	-120	-287	-138	-43	-82	-35	-163	-180	-222	190	76	-223	74	-114	-70	110	-117	-104	-40	0	-151	156	-170	-58	9	33	25	-26	-57	-79	-91	-185	13	-195
NON-MUSK-249	249_1+2	30	-140	-157	107	-117	50	45	41	-34	-120	-50	-122	-54	-106	-80	-290	39	-67	-73	-88	-92	-17	-63	-66	-96	3	-10	-76	37	-142	38	129	87	-226	41	104	137	4	-143	-30	-180	67	-74	-62	-135	-120	-114	-81
NON-MUSK-253	253_1+1	42	-188	-126	-109	-117	-183	47	8	-39	-68	-49	-28	-24	-130	-96	-295	54	-55	-19	-58	-69	-21	15	-60	-97	-53	66	-114	-140	-133	-117	60	-28	-202	-132	65	-175	2	-140	69	-138	103	-33	-88	-84	-117	-85	-93
NON-MUSK-253	253_1+2	42	-199	-164	-46	-116	33	-164	67	-216	-32	-115	-74	-61	-89	-82	-292	-216	-20	-60	-29	-94	-182	-194	152	77	-209	-205	-159	-67	99	-117	56	-29	24	-132	65	-159	-191	-140	-181	-185	103	-61	-112	-104	-211	-153	-115
NON-MUSK-257	257_1+1	42	-14	16	-44	-117	41	-164	59	-219	-26	-109	-83	-59	-88	-82	-284	-111	-17	-59	-34	-105	-185	-202	146	79	-213	75	-104	-64	100	-117	-104	-39	25	-151	155	-157	-52	5	35	20	-26	-57	-106	-109	-189	14	-120
NON-MUSK-257	257_1+2	32	-104	-123	109	-117	55	47	8	-37	-78	-44	-24	-27	-124	-97	-288	59	-52	-25	-62	-66	-17	14	-66	-102	-52	69	-119	41	-136	34	130	83	-183	38	103	135	7	-143	73	-128	69	-39	-81	-88	-107	-84	-92
NON-MUSK-257	257_1+3	52	-189	-124	105	-117	27	47	6	-37	-79	-42	-24	-27	-123	-98	-287	59	-51	-26	-61	-65	-17	14	-66	-83	-52	69	-118	95	-125	-117	-102	-4	-184	39	103	141	7	-131	72	-158	17	-40	-80	-87	-104	-84	-92
NON-MUSK-257	257_1+4	36	-118	-145	126	-117	112	49	0	-46	-136	-50	-47	-67	-106	-94	-291	47	-87	8	-26	-63	-18	9	-28	-85	-33	44	-47	119	-119	4	122	14	-202	-18	93	-172	36	-142	23	-155	92	-90	-64	-99	-108	-103	-63
NON-MUSK-271	271_1+1	41	-193	-147	-113	-117	-184	47	-4	-47	-129	-44	-44	-61	-110	-99	-282	45	-85	4	-19	-59	-22	7	-55	-96	-28	36	-45	-139	-146	-117	-116	-45	-224	-135	26	-175	33	-144	15	-174	-87	-86	-63	-95	-98	-102	-65
NON-MUSK-271	271_1+2	43	-199	-165	-75	-117	82	-162	56	-233	-12	-102	-104	-85	-81	-93	-280	-219	-45	-30	-5	-173	-182	-162	204	72	-175	-203	-156	-21	89	-117	-111	-49	-44	-136	27	-162	-192	-144	-180	-187	-84	-57	-77	-110	-157	-155	-202
NON-MUSK-286	286_1+1	42	-15	18	-77	-117	90	-162	55	-232	23	-107	-105	-34	-80	62	-276	-120	-38	-36	113	-167	-185	-175	201	74	-170	75	-112	-7	85	-117	-105	-41	-46	-150	155	-162	-52	2	36	21	-28	-7	-75	-89	-157	24	-190
NON-MUSK-286	286_1+2	32	-107	-133	109	-117	56	50	119	-59	-117	-55	-70	-107	-95	-111	-240	60	-77	10	2	-62	-21	13	-67	-102	-29	65	-97	37	-148	26	130	85	-238	35	103	138	12	-143	60	-139	70	-121	-61	-108	-98	-79	-46
NON-MUSK-286	286_1+3	32	-104	-121	109	-117	55	45	-6	-38	-86	-40	104	-31	-49	-78	-282	58	-53	117	-52	-7	-18	17	-65	-102	-55	70	-121	40	-135	34	130	83	-176	37	103	135	7	-143	75	-125	69	-45	-79	38	-94	-86	-82
NON-MUSK-286	286_1+4	53	-190	-133	105	-117	31	51	120	-60	-116	-55	-69	-106	-95	-111	-237	60	-77	10	2	-63	-21	13	-68	-71	-29	64	-95	97	-146	-117	-107	-4	-238	34	104	144	12	-125	59	-163	10	-120	-61	-107	-97	-80	-47
NON-MUSK-286	286_2+1	42	-14	16	-42	-117	37	-164	57	-220	7	-109	-94	-21	-82	69	-277	-108	-17	-49	104	-116	-186	-201	136	79	-206	76	-106	-62	100	-117	-104	-40	28	-151	155	-157	-51	5	35	19	-26	-2	-84	-84	-182	13	-123
NON-MUSK-286	286_2+2	32	-101	-138	109	-117	54	45	46	-24	-49	-76	-26	-25	-109	-86	-257	55	47	-55	-61	-41	-22	-26	-66	-102	-37	60	-55	40	-136	37	130	83	-207	38	103	135	22	-144	46	-147	67	-24	-91	-84	-146	-94	-27
NON-MUSK-286	286_2+3	52	-189	-139	105	-117	27	46	45	-24	-49	-75	-26	-24	-109	-86	-256	55	46	-56	-61	-41	-22	-26	-67	-67	-37	60	-54	96	-124	-117	-101	-4	-205	39	103	141	23	-121	45	-164	17	-24	-91	-84	-144	-94	-27
NON-MUSK-286	286_2+4	36	-121	-145	126	-117	113	50	-1	-43	-122	-51	95	-57	-72	-79	-297	44	-89	132	-37	-12	-19	5	-12	-86	-28	40	-48	119	-110	2	122	13	-198	-18	93	-172	39	-142	19	-159	93	-76	-69	25	-113	-104	-68
NON-MUSK-286	286_2+5	58	-1	36	-38	-115	27	-164	69	-221	-14	-124	-82	-44	-87	57	-294	-76	-26	-60	118	-106	-185	-197	143	77	-204	62	-129	-63	102	52	136	-113	26	-127	86	-162	-46	-14	30	36	18	-27	-101	-80	-210	53	-126
NON-MUSK-288	288_1+1	49	-132	-93	30	-117	-86	82	10	-38	-64	49	-24	45	2	62	-280	56	-53	-25	-45	-65	-11	13	-63	-100	-52	65	147	10	-133	-117	-53	-8	-226	-37	91	-170	-8	-131	41	-148	62	-5	69	-38	-99	-84	-92
NON-MUSK-288	288_1+2	51	-119	-24	-39	-117	152	-164	188	-222	-44	-131	-63	-61	-90	-94	-303	-222	-34	32	-9	-90	-185	-184	132	87	-191	-169	-156	5	137	-96	136	-120	-10	-117	76	72	-153	-23	-130	-60	57	-63	-119	-89	-222	-151	-127
NON-MUSK-288	288_1+3	43	-102	-20	-61	-117	59	-167	104	-215	6	-108	-58	-66	-93	-76	-285	-217	-29	-67	-60	-76	-185	-153	191	81	-133	-141	-130	-9	117	-117	-104	-20	71	-155	143	-101	-154	-29	-126	-49	-23	-33	-122	-95	-143	-151	-111
NON-MUSK-288	288_1+4	43	-103	-20	-36	-117	19	-169	115	-226	-40	-106	-103	-40	-89	-109	-265	-216	-25	-10	0	-151	-185	-150	65	122	-172	-164	-145	-44	246	-117	-105	-20	163	-154	143	-161	-153	-29	-127	-50	-24	-35	-89	-112	-151	-150	-161
NON-MUSK-288	288_1+5	38	-119	-132	29	-117	-86	87	5	-54	-108	-32	-36	-81	-112	-56	-57	53	-60	-2	-35	-66	-11	14	-52	-100	-21	29	105	10	-140	-117	110	-44	-222	-37	73	-169	20	-143	9	-118	107	-78	-58	-82	-20	-85	-50
NON-MUSK-288	288_1+6	40	-112	37	32	-117	-83	59	-18	-31	15	-46	-57	42	-105	-72	-274	47	-63	9	-38	-80	-27	13	-63	-99	-37	84	-111	9	-38	-117	110	-40	-22	-39	69	-172	145	-139	183	-59	107	45	-49	-92	-84	-97	-72
NON-MUSK-288	288_1+7	49	-124	-11	29	-117	-83	91	36	-27	83	-66	-32	36	-94	-109	-292	55	-68	-70	34	-40	-8	-22	-68	-95	-39	157	-92	10	-114	-117	-48	-8	-178	-38	90	-169	27	-112	124	-23	65	78	-53	-91	-156	-89	-80
NON-MUSK-288	288_1+8	49	-184	33	29	-117	-84	67	2	-38	-65	-13	-36	-66	-130	-65	-4	54	-54	-2	-62	-76	-23	18	-60	-100	-44	96	-103	10	-135	-117	-52	-8	-143	-37	90	-167	142	-61	187	-118	63	-60	-75	-87	13	-86	-84
NON-MUSK-288	288_2+1	39	-158	-116	31	-109	-90	45	-2	-4	-74	28	-50	35	4	71	-287	118	-62	8	-34	-81	-13	17	-56	-100	-51	68	-131	9	-133	-117	109	-41	-236	-38	71	-171	23	-101	81	-116	107	-12	60	-33	-107	99	-88
NON-MUSK-288	288_2+2	43	-103	-20	-33	-117	56	-164	94	-216	3	-110	-67	-69	-90	-78	-293	-216	-23	-67	-53	-87	-185	-146	300	96	-80	-135	-136	-41	91	-117	-104	-19	15	-154	143	-149	-153	-29	-126	-49	-23	-48	-116	-99	-171	-150	-114
NON-MUSK-288	288_2+3	39	-164	16	30	-116	-88	40	-6	-21	-90	-9	-27	-76	-107	-57	-33	-20	-86	-42	-49	-39	-26	-27	-54	-100	-3	25	-41	9	-135	-117	109	-42	-201	-38	71	-171	165	-96	147	-122	108	-73	-64	-76	4	-102	-61
NON-MUSK-288	288_2+4	52	-127	-25	-67	-117	84	-124	56	-235	2	-129	-86	-91	-80	-87	-307	-225	-48	-56	-12	-126	-172	-37	281	75	25	-129	-151	-22	84	-49	135	-122	-40	-122	76	-157	-152	-22	-117	-63	62	-60	-93	-93	-198	-152	-187
NON-MUSK-288	288_2+5	43	-104	-20	-66	-117	90	-167	98	-231	11	-105	-113	-87	-84	-81	-271	-218	-37	-27	-26	-156	-184	-121	153	165	-178	-160	-116	2	82	-117	-104	-20	-51	-155	144	-165	-153	-28	-126	-50	-24	-52	-81	-112	-150	-152	-189
NON-MUSK-288	288_2+6	49	-189	-138	29	-100	-84	44	49	-19	76	-104	-27	1	-101	-86	-275	105	-67	-58	59	-40	-20	-26	-63	-92	-36	59	-51	10	-130	-117	-64	-8	-188	-37	93	-169	-7	-93	44	-164	57	58	-68	-82	-183	37	-65
NON-MUSK-288	288_2+7	39	-133	-140	30	-117	-85	46	-3	70	-72	4	-78	7	-67	-79	-254	88	-87	12	-11	-68	65	18	-60	-100	-37	53	-33	9	-106	-117	111	-43	-60	-37	72	-170	106	-127	34	-143	106	-18	-53	-87	-3	-99	-49
NON-MUSK-288	288_2+8	51	-119	-24	-25	-117	18	-165	102	-225	-41	-116	-94	-47	-89	-102	-286	-216	-26	-38	-2	-127	-185	-179	300	99	-173	-171	-155	-16	98	-19	136	-121	30	-123	77	-160	-152	-23	-131	-60	57	-51	-99	-110	-187	-149	-142
NON-MUSK-288	288_3+1	38	-150	-137	29	-86	-85	47	17	-39	-129	-49	-46	-67	-107	-74	-262	107	-85	8	75	-63	-14	9	-54	-99	-33	40	-46	10	-150	-117	108	-44	-230	-37	73	-169	1	-132	20	-156	108	-91	-64	-98	-104	100	-62
NON-MUSK-288	288_3+2	43	-102	-20	-55	-117	89	-168	39	-184	-15	-98	-102	-91	-47	-78	-261	-143	31	-21	-6	-98	-185	-145	194	160	-187	-163	-161	-4	86	-117	-103	-20	-52	-156	144	-165	-153	-29	-126	-49	-22	-59	-59	-96	-100	-138	-26
NON-MUSK-288	288_3+3	51	-120	-24	-8	-117	85	-164	71	-212	10	-62	-83	-82	-65	-68	-87	-214	-43	-56	-27	-116	-185	-183	289	88	-196	-170	-156	15	79	-28	136	-120	-60	-123	76	-172	-152	-23	-130	-60	57	-47	-84	-70	-51	-135	-117
NON-MUSK-288	288_3+4	39	-135	-138	31	-99	-89	45	18	-18	-51	-80	-28	-27	-118	-84	-289	103	-71	-59	-50	-40	-21	-27	36	-100	-34	58	-53	9	-139	-117	111	-43	-224	-38	72	-171	-7	-128	43	-137	106	-26	-112	-82	-184	37	-60
NON-MUSK-288	288_3+5	49	-190	-115	27	-116	-80	48	0	-36	31	-58	-101	-73	-89	-96	-284	61	-85	10	84	-64	-11	15	-42	-92	-39	60	-73	10	-154	-117	-65	-8	-244	-37	94	-167	47	-29	50	-165	58	-23	-59	-109	-115	-77	-54
NON-MUSK-288	288_3+6	49	-193	-109	28	-98	-82	45	62	-1	-110	-40	-73	-45	-124	-102	-278	120	-78	11	-55	-78	-14	13	-21	-100	-47	63	-137	10	-142	-117	-74	-9	-210	-36	95	-167	28	-106	87	-158	54	-64	-71	-119	-93	109	-81
NON-MUSK-288	288_3+7	49	-197	-1	26	-116	-78	50	-8	-21	-92	-50	-26	-45	-112	-90	-300	0	-98	-34	-21	-37	-26	-39	-20	-96	-6	19	-63	11	-146	-117	-67	-9	-222	-36	92	-164	165	-29	120	-177	58	-61	-74	-82	-115	-58	-57
NON-MUSK-288	288_3+8	43	-101	-20	-32	-117	43	-169	56	-203	-23	-84	36	-60	62	-38	-270	-215	79	-36	-38	-95	-185	-186	299	93	-217	-163	-164	-40	98	-117	-102	-19	22	-155	143	-156	-153	-30	-126	-48	-21	-55	11	28	-166	-149	-109
NON-MUSK-288	288_4+1	49	-146	-102	29	-117	-85	84	111	-34	-62	-57	-24	-24	-119	-80	-296	58	-62	-10	-29	-49	-10	1	-64	-99	-47	51	143	10	-135	-117	-57	-8	-207	-37	92	-169	-5	-128	37	-155	61	-30	-95	-78	-133	-80	-94
NON-MUSK-288	288_4+2	51	-120	-24	-36	-117	31	-164	70	-212	-46	-88	-102	-50	-59	-90	-98	-194	-28	-63	-1	-95	-184	-175	111	128	-204	-170	-157	-54	250	-96	136	-121	151	-123	76	-166	-152	-23	-130	-60	57	-48	-106	-74	-89	-119	-120
NON-MUSK-288	288_4+3	49	-184	30	28	-117	-83	73	70	-35	-108	-40	-69	-43	-127	-103	-279	46	-69	11	-56	-77	-25	15	-27	-100	-45	42	-115	10	-141	-117	-57	-8	-207	-37	91	-168	157	-46	171	-146	61	-62	-72	-114	-91	-90	-71
NON-MUSK-288	288_4+4	43	-101	-20	-39	-117	150	-168	64	-81	-43	-121	-15	-49	-58	-85	-275	-214	14	-39	-9	59	-163	-9	103	87	-210	-162	-162	2	136	-117	-103	-20	-6	-155	143	75	-152	-30	-126	-49	-22	-54	-69	-114	-199	-151	32
NON-MUSK-288	288_4+5	38	-96	-116	30	-116	-87	81	1	-60	55	-55	-86	-53	-92	-105	-262	58	-80	12	78	-61	-16	12	-52	-90	-14	38	126	10	-143	-117	110	-44	-240	-37	73	-170	3	-143	27	-108	106	19	-59	-109	-102	-79	-48
NON-MUSK-288	288_4+6	51	-124	-24	-65	-117	77	-163	56	-234	-33	-55	-36	-58	72	12	-293	-223	-49	-26	10	-174	-185	-156	204	172	-171	-170	-154	-5	257	-99	136	-121	20	-122	76	-164	-152	-22	-131	-62	60	-44	57	39	-125	-151	-188
NON-MUSK-288	288_4+7	49	-193	-142	26	-117	-78	202	-8	-30	-92	-52	-26	-44	-113	-88	-303	36	-98	-34	-26	-36	89	-27	-15	-96	126	26	-118	10	-146	-117	-71	-9	-223	-35	94	-164	46	-96	10	-171	56	-58	-75	-81	-119	-109	-52
NON-MUSK-288	288_4+8	43	-104	-21	-80	-117	86	-166	62	-217	0	-41	-103	-81	-55	-72	-46	-218	-65	-45	-26	-135	-185	-185	204	84	-190	-163	-159	36	111	-117	-105	-20	14	-155	144	16	-154	-28	-126	-50	-25	-53	-77	-76	-25	-152	-120
NON-MUSK-289	289_1+1	38	-132	-128	130	-117	-135	52	-72	-37	-184	-227	-27	-159	-160	-177	-303	56	-59	-34	-166	-59	-20	13	-66	-99	-50	65	-116	4	-152	-97	116	18	-272	-20	81	-175	2	-142	68	-125	102	-157	-203	-77	-324	-85	-95
NON-MUSK-289	289_1+2	41	73	4	-52	-117	45	-165	-91	-236	-3	-112	-183	-70	-199	-67	-298	-217	-181	-184	-51	-233	-183	-239	157	80	-237	-64	-143	-67	99	-116	-42	-62	22	-147	160	-157	-127	-28	-127	61	-21	-56	-201	-194	-297	-153	-251
NON-MUSK-289	289_1+3	57	12	41	-72	-117	75	-163	-86	-239	-26	-202	-230	-80	-192	-154	-309	-220	-258	-141	1	-272	-184	-232	210	75	-228	49	-140	-32	96	25	136	-115	-42	-126	84	-165	-150	-42	6	48	26	-51	-183	-208	-314	-155	-275
NON-MUSK-289	289_1+4	49	-192	-147	144	-117	-24	48	-3	-49	-236	-183	-62	-201	-201	-191	-304	47	-92	10	-126	-63	-21	16	-65	-99	-31	41	-45	6	-152	-116	-89	8	-274	-16	99	-175	31	-115	19	-172	41	-220	-179	-128	-302	-104	-64
NON-MUSK-290	290_1+1	78	59	22	-114	-117	-180	-160	-217	-240	-283	-326	-323	-302	-344	-285	-308	-141	-310	-280	-237	-298	-182	-251	-63	-89	-229	-19	-136	-139	-147	167	87	49	-277	-81	157	-175	41	104	-15	59	138	-290	-340	-308	-336	-132	-294
NON-MUSK-290	290_1+2	82	21	34	-111	-96	-179	-150	-222	-232	-278	-318	-319	-293	-329	-280	-299	-200	-306	-283	-240	-292	-182	-253	-68	-90	-240	69	-153	-140	-144	162	27	51	-273	-82	153	-175	1	42	87	14	91	-283	-323	-302	-328	78	-284
NON-MUSK-295	295_1+1	14	-196	-147	152	-117	89	61	-14	-30	-166	-51	-100	-89	-96	-105	-265	30	-102	-98	-32	-63	-17	-84	-61	-88	-29	23	-116	67	-142	-117	-140	89	-220	30	42	127	-41	-142	25	-176	-100	-120	-60	-137	-100	-101	-66
NON-MUSK-295	295_1+2	16	-197	-158	149	-117	94	38	36	-33	-104	-53	-124	-47	-118	-80	-296	33	-69	-73	-80	-103	-20	-74	-38	-88	2	-16	-66	73	-139	-117	-133	92	-206	29	41	121	-5	-142	-38	-181	-99	-62	-70	-142	-125	-114	-86
NON-MUSK-296	296_1+1	15	-196	-146	151	-117	90	60	-16	-31	-163	-51	30	-87	-93	-107	-262	31	-68	24	-31	66	-18	45	-61	-88	-30	25	-117	67	-142	-117	-139	90	-218	30	42	126	-38	-142	28	-176	-100	-119	-61	-94	-99	-99	-26
NON-MUSK-296	296_1+2	15	-197	-157	150	-117	92	36	33	-35	-96	-56	-60	-44	-96	-82	-296	32	62	-79	-78	10	-22	-73	-33	-88	-2	-12	-57	71	-138	-117	-133	91	-203	30	40	122	2	-142	-33	-181	-99	-57	-75	-127	-129	-114	30
NON-MUSK-296	296_2+1	16	-197	-158	149	-117	94	37	34	-33	-101	-54	17	-46	-113	-80	-297	32	-78	45	-79	41	-21	59	-34	-88	0	-14	-60	73	-138	-117	-133	92	-205	29	41	120	-2	-142	-36	-181	-99	-60	-72	-95	-127	-114	-75
NON-MUSK-296	296_2+2	15	-196	-144	151	-117	90	59	74	-34	-160	-50	-106	-86	-101	-108	-259	33	-104	-18	-29	-64	-19	-36	-61	-89	4	28	-117	67	-142	-117	-140	90	-215	30	43	126	-34	-142	32	-175	-100	-117	-62	-136	-97	-97	-69
NON-MUSK-297	297_1+1	17	-114	-22	39	-117	41	-51	-8	-126	-144	-69	-103	-122	-86	-107	-270	-132	-90	-76	-21	-89	-108	-80	-50	37	-120	-96	-155	7	-9	-117	-103	61	-182	42	40	147	-119	-19	-70	-54	-34	-138	-64	-122	-119	-154	-153
NON-MUSK-297	297_1+2	16	-106	-21	40	-117	61	-71	58	-140	-92	-57	-102	-45	-107	-63	-300	-125	-75	-71	-87	-72	-109	-88	-50	37	-104	-112	-160	33	-8	-117	-102	65	-179	42	42	141	-95	-21	-100	-50	-34	-59	-65	-125	-148	-151	-124
NON-MUSK-297	297_2+1	27	-107	-21	132	-117	-63	-72	53	-140	-93	-52	-101	-44	-104	-62	-295	-125	-74	-72	-88	-70	-109	-89	-55	36	-104	-114	-161	-20	0	-112	-78	94	-161	-13	42	-174	-95	-21	-101	-50	-32	-59	-61	-125	-141	-150	-122
NON-MUSK-297	297_2+2	26	-115	-22	142	-117	-59	-51	-11	-126	-141	-67	-102	-123	-85	-107	-264	-130	-85	-77	-20	-86	-108	-81	-64	36	-121	-96	-156	-21	-1	-116	-75	97	-165	-14	42	-174	-119	-19	-71	-54	-32	-138	-62	-123	-116	-153	-152
NON-MUSK-305	305_1+1	56	-1	83	31	-88	-108	37	29	-4	-99	-51	-111	-43	-128	-87	-293	23	-65	-65	-76	-99	0	-70	-61	-94	20	26	-91	7	-139	-117	26	-28	-219	-29	61	-172	2	54	10	72	64	-58	-74	-146	-118	61	-75
NON-MUSK-305	305_1+2	61	86	34	29	-117	-101	79	-12	-18	-158	-50	-88	-82	-98	-103	-270	19	-95	-91	-33	-67	8	-72	-61	-94	-2	23	-130	8	-145	-117	-51	-24	-232	-27	42	-170	-12	61	19	70	96	-112	-60	-135	-101	-103	-40
NON-MUSK-308	308_1+1	15	-193	-147	151	-117	91	45	-5	-49	-124	-43	-48	-59	-115	-103	-278	44	-85	1	-17	-57	-25	6	-41	-93	-27	33	-43	66	-142	-117	-142	90	-192	29	43	127	31	-143	11	-174	-102	-82	-66	-94	-94	-101	-68
NON-MUSK-308	308_1+2	17	-189	-126	147	-117	96	46	1	-40	-64	-49	-32	-22	-132	-101	-293	53	-57	-23	-57	-69	-24	14	-19	-93	-56	63	-112	75	-126	-117	-136	93	-165	28	41	118	-1	-142	66	-160	-101	-30	-93	-81	-114	-84	-94
NON-MUSK-309	309_1+1	16	-198	-164	150	-117	92	-59	-10	-98	-228	-174	-50	-184	-197	-188	-303	-125	-88	0	-125	-53	-77	2	-67	-91	-118	-115	-155	69	-145	-117	-138	91	-268	29	42	124	-78	-142	-113	-185	-100	-208	-182	-101	-290	-153	-70
NON-MUSK-309	309_1+2	15	-198	-159	150	-117	91	-60	22	-127	-203	-223	-168	-245	-190	-203	-302	-169	-176	-5	-116	-177	-93	-9	-67	-90	-29	-140	-142	69	-144	-117	-138	90	-275	30	42	124	-71	-142	-55	-185	-100	-225	-186	-176	-309	-153	-141
NON-MUSK-318	318_1+1	37	76	41	35	-114	-54	45	-32	-32	-197	-325	-195	-296	-290	-292	-307	-30	-82	-134	-233	-70	9	-50	-54	36	0	29	-122	-25	-7	-117	-8	101	-188	-3	36	-174	45	78	41	79	14	-254	-313	-282	-335	-80	-19
NON-MUSK-318	318_1+2	24	89	34	42	-116	-63	9	-99	-46	-194	-302	-160	-276	-246	-282	-290	3	-38	-180	-238	-51	5	-51	-64	35	10	45	-117	-51	-3	-117	-17	65	-176	11	72	-174	50	80	46	70	31	-242	-276	-257	-315	-95	-10
NON-MUSK-319	319_1+1	112	-189	-125	17	-117	72	47	8	-38	-71	-47	-27	-25	-129	-96	-293	56	-55	-20	-60	-68	-20	15	-61	-98	-53	67	-115	34	-134	-114	-95	99	-171	31	56	140	3	-143	71	-160	-27	-35	-86	-85	-114	-85	-93
NON-MUSK-319	319_1+2	59	-193	-146	32	-117	120	49	-2	-46	-134	-48	-44	-65	-108	-96	-287	47	-86	6	-24	-61	-19	8	-53	-92	-31	41	-49	120	-126	-117	-37	72	-195	117	140	-1	35	-143	20	-173	-10	-89	-64	-97	-104	-102	-64
NON-MUSK-319	319_2+1	53	-193	-146	137	-117	-39	48	-4	-47	-131	-45	-44	-63	-109	-98	-284	46	-85	5	-21	-60	-21	7	-11	-98	-29	38	-47	4	-148	-115	-33	75	-226	115	142	-172	34	-143	17	-173	-12	-87	-63	-96	-100	-102	-64
NON-MUSK-319	319_2+2	121	-189	-124	119	-117	-146	47	7	-38	-75	-45	-25	-26	-126	-97	-290	57	-53	-22	-61	-68	-18	15	-63	-90	-53	69	-116	90	-134	-113	-90	102	-202	-13	54	-175	5	-143	72	-159	-22	-38	-83	-87	-109	-86	-92
NON-MUSK-320	320_1+1	-6	22	-47	-44	-117	38	-167	63	-218	-29	-112	-78	-60	-88	-82	-288	-216	-19	-60	-31	-100	-184	-199	148	77	-213	-154	-161	-65	99	-116	-15	-95	24	-140	71	-158	-168	-19	-102	-48	73	-59	-108	-106	-200	-151	-119
NON-MUSK-320	320_1+2	-3	-94	-67	-74	-117	83	-163	59	-235	-16	-102	-105	-86	-80	-94	-284	-221	-49	-32	0	-178	-184	-170	205	73	-178	-181	-155	-19	89	-117	110	-81	-46	-144	53	-163	-145	99	-160	-47	133	-58	-76	-108	-159	-156	-206
NON-MUSK-327	327_1+1	6	-190	-126	44	-117	-132	47	5	-39	-71	-45	-26	-24	-127	-98	-291	56	-54	-24	-58	-67	-20	14	-63	-98	-54	66	-116	-38	-132	-116	-8	219	-199	195	42	-174	3	-144	69	-160	-137	-34	-86	-84	-110	-83	-93
NON-MUSK-327	327_1+2	-6	-193	-147	-1	-117	-118	46	-3	-48	-127	-45	-46	-61	-112	-99	-283	45	-85	4	-19	-59	-23	7	-54	-95	-29	36	-44	9	-146	-117	-149	-8	-223	98	54	224	32	-143	14	-174	-112	-84	-64	-95	-98	-101	-66
NON-MUSK-327	327_2+1	20	-193	-147	34	-117	-37	47	-2	-48	-130	-47	-47	-62	-110	-96	-287	44	-86	6	-21	-61	-22	8	-53	-97	-30	38	-44	-4	-149	-117	-2	176	-227	227	48	-175	33	-143	17	-174	-107	-86	-64	-97	-103	-102	-66
NON-MUSK-327	327_2+2	11	-190	-126	31	-116	-138	47	6	-39	-70	-46	-26	-24	-127	-97	-291	56	-54	-23	-59	-67	-20	14	-62	-98	-54	66	-115	-38	-132	190	-3	109	-199	22	42	-174	3	-144	69	-160	-135	-34	-86	-84	-111	-84	-93
NON-MUSK-334	334_1+1	25	-198	-157	138	-117	129	32	-69	-31	-218	-239	-113	-191	-213	-178	-306	25	-74	-95	-191	-85	-13	-64	-62	-92	10	-33	-67	108	-153	-116	-2	38	-278	103	46	42	13	-142	-43	-185	-101	-200	-208	-200	-331	-125	-96
NON-MUSK-334	334_1+2	7	-197	-144	140	-117	82	68	-49	-28	-253	-190	-104	-235	-193	-203	-298	24	-140	-103	-142	-68	-8	-69	-70	-92	-37	26	-134	73	-140	-116	-7	94	-270	51	44	138	-29	-143	39	-176	-135	-245	-172	-198	-292	-104	-53
NON-MUSK-f150	f150_1+1	59	34	41	-111	-116	-182	-158	66	-221	-49	-136	-92	-80	-85	-97	-288	-154	-25	-45	1	-128	-178	-189	-67	-96	-188	13	-137	-140	-146	-117	-2	-93	-266	-146	54	-175	-132	36	-70	60	75	-51	-96	-108	-199	24	-146
NON-MUSK-f150	f150_1+2	59	29	44	-111	-115	-183	-158	-25	-214	-106	-42	-44	-43	-119	-97	-288	-200	-125	-15	-43	-64	-174	-76	-56	-96	-197	16	-146	-140	-141	-117	4	-94	-213	-146	55	-175	-135	36	-55	60	70	-61	-71	-103	-99	35	-161
NON-MUSK-f161	f161_1+1	40	27	-45	-112	-117	-181	-162	67	-225	-43	-129	-94	-77	-81	-98	-287	-217	-28	-44	5	-138	-181	-195	-66	-92	-194	-163	-157	-140	-144	-117	82	-45	-264	-130	46	-175	-161	-26	-100	-42	83	-46	-90	-105	-192	-153	-160
NON-MUSK-f161	f161_1+2	36	-79	-68	-112	-117	-181	-161	-29	-221	-98	-41	-43	-37	-119	-95	-292	-217	-128	-13	-38	-69	-179	-84	-55	-93	-202	-187	-156	-140	-137	-117	60	-25	-210	-136	66	-175	-139	105	-156	-43	70	-54	-71	-98	-100	-154	-173
NON-MUSK-f164	f164_1+1	68	-121	-64	118	-117	62	-153	67	-215	-58	-144	-87	-84	-86	-91	-291	-211	-20	-42	-1	-114	-174	-178	-68	-32	-179	-178	-154	110	-131	-112	-35	56	-269	73	65	119	-166	-40	-151	-43	86	-58	-101	-109	-212	-152	-130
NON-MUSK-f164	f164_1+2	70	-105	-67	125	-117	129	-152	-11	-208	-116	-45	-43	-51	-114	-92	-290	-211	-125	-14	-50	-55	-167	-63	26	-102	-187	-178	-154	74	-120	-117	-56	92	-156	102	61	80	-162	-42	-152	-41	93	-70	-67	-105	-105	-152	-151
NON-MUSK-f209	f209_1+1	48	-188	-143	29	-117	-83	40	-5	-57	-115	19	-63	-15	72	30	-70	48	-58	7	-120	-62	-22	16	-70	-99	-28	54	-30	10	-108	-117	-57	-8	-56	-37	92	-169	24	-117	31	-166	60	-46	79	25	4	-105	-53
NON-MUSK-f209	f209_1+2	52	-125	-25	-83	-117	85	-162	140	-242	10	-213	-77	-92	-191	-95	-315	-224	-248	118	-17	-253	-184	-140	206	76	-152	-168	-120	-8	86	-100	135	-122	-54	-122	76	-165	-152	-22	-131	-62	61	-57	-201	-110	-331	-152	-273
NON-MUSK-f209	f209_1+3	39	-136	-146	31	-117	-89	44	-2	-54	27	12	-77	78	-64	-80	-13	46	-80	11	-88	-68	-20	19	-67	-99	-33	47	-35	10	-125	-117	111	-43	-187	-37	72	-168	30	-143	24	-150	106	70	-50	-94	-29	-105	-56
NON-MUSK-f209	f209_1+4	43	-103	-20	-54	-117	51	-165	92	-234	7	-111	-103	-72	-199	-69	-299	-216	-180	36	-54	-205	-183	-49	150	82	-108	-160	-118	-64	95	-117	-105	-20	20	-154	143	-152	-153	-28	-126	-49	-24	-51	-199	-168	-179	-151	-250
NON-MUSK-f209	f209_2+1	38	-158	-134	29	-117	-85	56	134	-30	-178	-235	-35	-171	-124	-162	-307	61	-81	2	-82	-36	-19	-24	49	-99	-40	59	-112	10	-151	-117	109	-45	-277	-36	74	-169	4	-142	60	-134	107	-161	-205	-71	-315	-70	-76
NON-MUSK-f209	f209_2+2	43	-102	-20	-69	-114	79	-167	-111	-193	-27	-68	-25	-68	-63	-90	-16	-212	77	-114	-2	8	-183	-194	203	73	-235	-163	-161	-31	96	-117	-103	-20	-36	-155	144	-163	-153	-29	-126	-49	-23	-46	-44	-100	-48	-122	8
NON-MUSK-f209	f209_2+3	51	-120	-24	-68	-117	74	-163	-89	-196	-32	-73	-7	-70	-59	-87	-32	-209	65	-96	3	19	-183	-170	211	73	-228	-169	-156	-34	97	-95	136	-120	-39	-123	76	-166	-152	-22	-130	-60	57	-42	-53	-88	-50	-115	1
NON-MUSK-f209	f209_2+4	49	-191	-130	28	-117	-83	52	90	-34	-190	-211	-27	-158	-156	-144	-302	59	-62	-19	6	-46	-18	-2	-39	-99	-43	63	-90	10	-149	-117	-69	-8	-269	-36	94	-167	3	-129	65	-163	56	-160	-200	-72	-318	-78	-91
NON-MUSK-j100	j100_1+1	-6	25	-43	-44	-102	38	-167	63	-218	-30	-112	-79	-59	-88	-82	-288	-146	-19	-60	-30	-101	-184	-199	148	77	-212	-152	-161	-65	100	-116	-11	-90	24	-141	70	-158	-152	41	-101	-46	84	-59	-108	-106	-200	76	-119
NON-MUSK-j100	j100_1+2	-9	-73	25	-74	-116	85	-150	55	-234	-13	-99	-105	-86	-81	-94	-278	-191	-47	-30	-3	-178	-183	-166	204	73	-171	-83	-157	-17	88	-116	-12	-116	-45	-136	114	-162	57	100	52	-49	-39	-58	-76	-111	-153	-145	-205
NON-MUSK-j100	j100_2+1	-3	50	20	-74	-117	84	-163	59	-235	-15	-102	-105	-86	-80	-94	-284	-221	-48	-32	-1	-178	-184	-170	205	73	-178	6	-120	-18	89	-117	91	-85	-46	-142	52	-163	-145	101	-103	56	134	-58	-76	-107	-159	-156	-205
NON-MUSK-j100	j100_2+2	-6	5	36	-43	-117	43	-156	59	-219	-28	-109	-84	-58	-87	-83	-283	-214	-17	-58	-33	-108	-186	-204	149	78	-206	71	-155	-63	100	-116	-16	-99	23	-137	75	-158	-11	-8	84	5	61	-57	-104	-108	-188	-149	-123
NON-MUSK-j129	j129_1+1	18	-197	-151	33	-117	100	-39	52	-34	-78	-72	21	-40	-117	-72	-264	7	27	32	-73	55	-8	56	-59	-87	-91	-162	-158	87	-138	-117	-128	95	-225	28	40	109	28	-142	-37	-184	-99	-46	-88	-93	-161	-134	-22
NON-MUSK-j129	j129_1+2	18	-197	-162	33	-117	100	-54	73	-28	-161	-55	27	-96	-95	-110	-254	31	-67	23	-21	64	-60	47	-61	-87	-26	-121	-142	86	-144	-117	-133	95	-223	28	41	111	-72	-142	-104	-184	-99	-128	-63	-97	-101	-102	-27
NON-MUSK-j129	j129_2+1	14	-197	-151	156	-117	-147	-38	50	-34	-79	-69	21	-40	-117	-73	-264	6	27	32	-75	56	-8	56	-50	-88	-91	-162	-158	14	-136	-117	-140	85	-229	-1	41	-175	29	-142	-36	-184	-101	-46	-86	-93	-158	-134	-21
NON-MUSK-j129	j129_2+2	13	-197	-162	157	-117	-146	-54	73	-28	-161	-54	27	-97	-95	-110	-250	31	-65	22	-20	65	-60	46	-63	-88	-27	-121	-142	18	-141	-117	-143	85	-231	-1	43	-175	-71	-142	-104	-184	-101	-129	-63	-98	-99	-102	-26
NON-MUSK-j129	j129_3+1	13	-197	-139	157	-117	-146	65	79	-109	-157	-62	21	-116	-97	-113	-227	-137	-72	31	-12	56	0	56	-65	-88	-22	21	-130	21	-141	-117	-144	84	-236	0	43	-174	-3	-142	48	-176	-102	-141	-67	-103	-103	-154	-81
NON-MUSK-j129	j129_3+2	14	-197	-158	156	-117	-146	41	39	-112	-88	-59	15	-40	-116	-77	-282	-114	33	41	-78	42	-50	59	-51	-88	1	-12	-70	15	-135	-117	-141	86	-224	-1	42	-174	-108	-142	-37	-181	-101	-51	-78	-96	-139	-145	-7
NON-MUSK-j129	j129_4+1	17	-197	-139	34	-117	100	65	78	-109	-159	-63	21	-115	-96	-113	-232	-137	-73	32	-12	55	0	56	-64	-87	-22	21	-129	85	-144	-117	-134	95	-233	28	41	112	-2	-142	48	-177	-99	-141	-67	-103	-104	-154	-82
NON-MUSK-j129	j129_4+2	18	-197	-158	33	-117	101	41	40	-113	-87	-61	15	-41	-116	-77	-283	-114	34	42	-78	41	-50	59	-59	-87	1	-11	-70	89	-137	-117	-129	95	-211	28	40	108	-108	-142	-36	-181	-99	-51	-80	-97	-143	-146	-7
NON-MUSK-j130	j130_1+1	62	63	32	28	-117	-103	-43	-15	-121	-182	-65	-101	-121	-89	-111	-256	-91	-90	-82	-26	-74	-100	-79	-64	-94	-115	-22	-145	6	-146	-117	-53	-28	-244	-28	50	-170	-60	38	-48	67	94	-155	-63	-129	-112	-117	-147
NON-MUSK-j130	j130_1+2	59	1	63	30	-104	-108	-65	57	-134	-100	-64	-106	-50	-117	-71	-300	-118	-74	-72	-88	-77	-101	-77	-62	-94	-99	27	-151	6	-144	-117	19	-31	-236	-29	64	-172	-69	45	2	58	54	-62	-74	-132	-150	64	-117
NON-MUSK-j146	j146_1+1	38	-58	-102	129	-117	-135	83	123	-35	-61	-62	-24	-26	-124	-82	-300	57	-63	-9	-30	-53	-10	5	-58	-100	-46	54	145	4	-138	-40	118	16	-213	-20	82	-175	-6	-143	39	-110	100	-30	-97	-82	-143	-82	-95
NON-MUSK-j146	j146_1+10	43	83	5	-79	-117	84	-165	65	-218	-2	-39	-101	-82	-57	-74	-53	-221	-64	-50	-23	-131	-185	-186	205	84	-189	-143	-132	35	111	-117	-40	-29	17	-153	154	12	-110	-24	-116	70	11	-55	-75	-70	-27	-155	-122
NON-MUSK-j146	j146_1+2	44	84	2	-37	-117	137	-167	65	-209	-47	-117	53	-45	62	-37	-280	-219	54	-23	0	-107	-185	-190	59	89	-203	-141	-128	-7	135	-117	-41	-28	-4	-153	154	63	-110	-23	-116	69	11	-48	2	44	-163	-154	-113
NON-MUSK-j146	j146_1+3	57	11	39	-36	-117	132	-165	71	-214	8	-53	-85	-86	-65	-70	-83	-202	-49	-56	-28	-119	-185	-184	214	70	-193	51	-125	181	119	15	137	-116	-77	-106	84	-156	-150	-42	9	46	28	-53	-81	-68	-44	-152	-118
NON-MUSK-j146	j146_1+4	51	-193	-86	-9	-117	18	211	87	-38	-105	-34	-39	-39	-131	-108	-267	55	-50	0	-57	-72	91	18	-48	-101	-5	93	-92	15	-135	-117	-90	-3	-179	43	98	140	34	-131	150	-165	41	-59	-74	-97	-79	-84	-83
NON-MUSK-j146	j146_1+5	37	-128	-142	6	-117	84	198	23	-38	-119	-43	-28	-56	-111	-101	-281	36	-91	-15	-58	-42	64	-11	21	-99	122	33	-104	47	-145	-115	117	-22	-190	1	83	138	46	-144	17	-152	101	-78	-67	-86	-96	-113	-64
NON-MUSK-j146	j146_1+6	43	-172	-39	-53	-117	60	-167	59	-202	-1	-89	55	-66	58	-37	-231	-143	68	-31	-45	-77	-184	-151	190	82	-219	-119	-162	-24	124	-117	-102	-35	84	-153	154	-118	-106	17	-119	-84	-20	-50	-6	38	-163	24	-125
NON-MUSK-j146	j146_1+7	57	10	39	-63	-117	75	-164	49	-196	-33	-97	-103	-82	-53	-81	-269	-133	35	-25	9	-98	-185	-143	210	189	-168	51	-138	-1	257	17	137	-116	-33	-126	84	-167	-150	-42	10	46	28	-40	-67	-88	-114	-146	-38
NON-MUSK-j146	j146_1+8	58	-175	-65	-42	-104	61	-168	60	-53	-38	-121	-79	-50	-47	-78	-159	-112	24	-51	-14	19	-161	-74	191	84	-210	-180	-161	-34	131	-46	138	-116	87	-125	81	-122	-111	60	-72	-64	34	-53	-85	-91	-141	31	40
NON-MUSK-j146	j146_1+9	49	-114	-119	143	-117	-24	80	25	-36	-118	-41	-25	-55	-110	-106	-273	32	-94	-29	-54	-41	-12	-17	75	-100	-25	134	99	5	-144	-116	-84	7	-214	-16	98	-175	50	-101	50	-97	44	-78	-68	-81	-89	-118	-63
NON-MUSK-j146	j146_2+1	38	-134	-138	131	-86	-117	48	21	-39	-130	-50	-48	-67	-107	-75	-264	107	-85	9	71	-63	-14	10	-29	-100	-33	41	-47	3	-153	-103	115	18	-232	-21	81	-175	0	-141	21	-154	103	-91	-64	-99	-108	99	-62
NON-MUSK-j146	j146_2+10	56	12	39	-10	-117	85	-165	70	-211	9	-61	-85	-82	-65	-68	-84	-199	-45	-55	-27	-117	-185	-184	290	88	-196	50	-127	15	79	33	136	-115	-61	-126	85	-172	-150	-42	7	46	25	-48	-85	-71	-49	-150	-116
NON-MUSK-j146	j146_2+2	43	83	5	-17	-117	66	-167	24	-214	-22	-91	-92	-76	-60	-85	-194	-168	23	-13	6	-121	-185	-122	307	93	-182	-145	-152	-46	93	-117	-40	-29	1	-152	154	-154	-110	-23	-116	70	12	-27	-45	-102	-103	-144	-84
NON-MUSK-j146	j146_2+3	49	-192	-111	143	-117	-24	43	67	120	-110	-38	-67	-44	-128	-105	-277	89	-69	11	-53	-74	33	14	43	-100	-49	64	-135	5	-140	-116	-89	7	-205	-16	100	-175	28	-132	85	-158	40	-64	-71	-113	-88	-107	10
NON-MUSK-j146	j146_2+4	57	10	41	-51	-117	82	-164	58	-229	-18	-71	-15	-72	71	-8	-285	-210	2	-26	5	-167	-185	-169	198	165	-174	49	-136	-15	88	13	136	-116	-54	-126	84	-165	-150	-42	9	47	28	-61	50	35	-129	-155	-159
NON-MUSK-j146	j146_2+5	51	-195	-10	-10	-117	20	46	21	-24	-121	-41	-28	-60	-110	-105	-270	-1	-88	-15	-50	-46	-24	-8	0	-101	-15	25	-46	14	-144	-117	-86	-3	-208	40	95	141	165	-29	113	-175	46	-85	-65	-87	-89	-62	-63
NON-MUSK-j146	j146_2+6	57	11	37	-27	-117	44	-129	69	-109	-21	-120	-2	-70	-61	-79	-296	-198	-46	-20	-32	60	-137	32	301	88	-195	52	-127	-42	97	29	137	-116	15	-126	84	-158	-145	-43	10	45	27	-62	-90	-104	-222	-154	-5
NON-MUSK-j146	j146_2+7	42	-176	-43	-23	-116	67	-166	29	-235	-28	2	-64	-43	68	3	-279	-134	-56	-17	6	-165	-185	-124	308	99	-177	-128	-159	-47	91	-117	-107	-37	2	-151	153	-151	-110	14	-119	-85	-23	-30	75	9	-107	38	-214
NON-MUSK-j146	j146_2+8	60	-183	-67	-18	-90	63	-165	40	-236	-26	-13	-61	-46	69	16	-292	-211	-67	-20	8	-175	-185	-130	312	94	-172	-181	-156	-48	93	-29	137	-118	0	-124	81	-155	-125	54	-78	-68	38	-29	70	23	-116	58	-214
NON-MUSK-j146	j146_2+9	51	-188	-130	-9	-103	18	43	96	-26	-89	-38	-30	-31	-129	-106	-242	84	-46	-12	-73	-58	-14	4	-51	-101	-43	66	-77	15	-134	-117	-88	-3	-177	43	97	139	-10	-110	60	-159	43	-47	-79	-90	-89	11	-75
NON-MUSK-j146	j146_3+1	38	-133	-117	129	-117	-111	45	1	115	-67	-13	-41	-68	-130	-63	-7	101	-58	3	-61	-79	35	18	-31	-100	-53	68	-129	3	-137	-94	117	17	-151	-20	81	-175	25	-143	80	-114	101	-60	-74	-89	11	-116	-16
NON-MUSK-j146	j146_3+10	43	-174	-40	-30	-117	25	-168	105	-223	-33	-105	-100	-45	-91	-95	-272	-122	-20	-26	-12	-134	-185	-174	300	103	-180	-123	-161	-20	97	-117	-104	-35	32	-151	154	-157	-109	17	-119	-84	-21	-50	-98	-112	-175	29	-138
NON-MUSK-j146	j146_3+2	43	84	4	74	-117	67	-167	108	-228	-46	-113	-101	-42	-87	-112	-275	-219	-27	-20	3	-146	-185	-163	59	76	-167	-145	-68	173	97	-117	-41	-27	44	-152	154	-162	-109	-23	-116	69	12	-42	-91	-111	-166	-154	-158
NON-MUSK-j146	j146_3+3	57	9	40	-15	-117	65	-104	21	-194	-26	-70	-21	-74	-85	-104	-271	-220	-80	11	9	24	-145	58	311	91	-91	51	-133	-46	93	7	137	-117	-5	-126	84	-156	-149	-42	12	45	30	-31	-64	-111	-120	-155	-132
NON-MUSK-j146	j146_3+4	50	-191	-141	144	-117	-22	48	-5	71	-133	21	-60	-61	59	39	-284	105	-64	12	-14	-67	52	17	-34	-100	-39	49	-48	6	-145	-116	-89	8	-218	-16	100	-175	94	-93	32	-169	41	-107	80	8	-151	-92	-52
NON-MUSK-j146	j146_3+5	51	-191	-114	-8	-110	22	44	-28	5	-7	-32	-65	34	-102	-80	-269	125	-65	10	-30	-78	-14	10	-67	-101	-42	67	-137	17	-45	-117	-82	-3	-12	43	95	138	25	-96	83	-156	47	30	-43	-96	-59	93	-78
NON-MUSK-j146	j146_3+6	60	-181	-67	136	-95	46	-162	89	-220	-16	-120	-64	-71	-90	-83	-302	-200	-31	-67	-34	-89	-186	-143	139	68	-64	-138	-138	130	96	-86	137	-118	21	-124	81	-155	-125	55	-76	-67	38	-61	-119	-95	-217	52	-122
NON-MUSK-j146	j146_3+7	43	83	7	-29	-117	75	-166	123	-237	-31	-82	-44	-76	-84	-99	-267	-220	-62	122	6	-160	-184	-101	305	98	-187	-146	-142	-42	87	-117	-40	-29	-10	-151	154	-150	-109	-24	-118	71	12	-43	-69	-64	-131	-155	-222
NON-MUSK-j146	j146_3+8	58	10	41	-62	-117	86	-162	162	-234	4	-116	-67	-95	-82	-89	-292	-217	-44	102	-12	-161	-185	-160	176	161	-143	49	-130	-2	84	2	137	-116	-59	-126	84	-166	-150	-41	9	47	30	-60	-86	-80	-173	-156	-191
NON-MUSK-j146	j146_3+9	38	-115	-135	100	-105	-15	40	27	-27	-56	36	-23	45	-5	68	-261	101	-55	-40	-47	-49	-14	-5	-64	-58	-41	65	-50	107	-137	-115	118	-24	-220	-47	81	-175	-8	-142	51	-129	100	1	60	-37	-109	0	-76
NON-MUSK-j146	j146_4+1	51	-195	-96	-9	-117	21	212	1	-38	-65	-17	-24	-63	-119	-79	11	58	-49	-28	-60	-64	85	15	-67	-101	8	92	-52	16	-130	-117	-87	-3	-125	42	97	140	27	-131	137	-156	44	-58	-71	-81	17	-83	-91
NON-MUSK-j146	j146_4+10	49	-186	-141	143	-117	-25	197	-8	-49	-61	-9	-41	11	-84	-76	-268	38	-89	4	-15	-63	41	9	-41	-100	100	57	-84	5	-87	-116	-82	7	-35	-16	98	-175	43	-104	39	-160	45	-9	-48	-83	-14	-111	-61
NON-MUSK-j146	j146_4+2	61	-182	-67	-39	-94	145	-158	81	-223	-40	-132	-60	-62	-90	-95	-308	-207	-39	-64	-6	-89	-186	-142	109	88	-52	-130	-128	2	135	-90	137	-118	-10	-120	80	80	-125	55	-77	-67	39	-63	-121	-90	-226	53	-131
NON-MUSK-j146	j146_4+3	43	-173	-39	-59	-117	59	-167	140	-214	8	-111	-62	-67	-94	-70	-285	-126	-27	18	-38	-78	-185	-176	195	83	-212	-121	-161	-10	119	-117	-103	-36	78	-152	154	-104	-106	17	-119	-84	-20	-40	-122	-83	-153	26	-108
NON-MUSK-j146	j146_4+4	37	-113	-133	6	-117	85	87	1	-53	-109	-33	-33	-80	-111	-60	-49	54	-61	-6	-32	-65	-10	13	-54	-100	-20	29	101	46	-136	-115	117	-23	-184	0	83	138	20	-144	9	-119	101	-79	-58	-81	-19	-84	-49
NON-MUSK-j146	j146_4+5	57	9	40	-67	-117	78	-100	51	-222	-32	-92	-50	-80	-80	-101	-286	-222	-64	14	9	-19	-158	55	208	179	-31	51	-119	8	257	-6	137	-117	-33	-126	84	-163	-150	-41	12	45	31	-50	-71	-106	-150	-156	-205
NON-MUSK-j146	j146_4+6	43	-175	-41	-37	-117	119	-167	109	-228	-48	-114	-102	-43	-86	-116	-271	-128	-29	-17	2	-149	-185	-155	54	93	-162	-122	-150	-14	127	-117	-106	-37	8	-151	153	43	-109	15	-119	-84	-22	-41	-89	-111	-155	33	-164
NON-MUSK-j146	j146_4+7	42	4	16	-59	-116	191	-96	21	-199	-29	-72	-27	-69	-82	-105	-267	-220	-74	12	9	16	-147	57	178	84	-75	66	-94	96	136	-117	-96	-49	-25	-133	153	76	-153	-58	15	30	-40	-32	-63	-111	-122	-154	-154
NON-MUSK-j146	j146_4+8	38	-122	-138	130	-117	-130	193	-1	-33	-84	-3	-27	-76	-108	-51	-42	24	-87	-39	-55	-39	59	-19	-16	-100	134	20	-111	3	-139	-95	117	17	-202	-20	81	-175	55	-144	15	-161	101	-71	-61	-76	5	-124	-60
NON-MUSK-j146	j146_4+9	49	-184	33	142	-117	-25	68	2	-38	-65	-12	-36	-66	-131	-64	-4	54	-54	-1	-63	-76	-23	18	-9	-100	-44	94	-105	5	-135	-116	-81	7	-139	-16	97	-175	143	-60	186	-128	47	-60	-76	-87	13	-86	-83
NON-MUSK-j147	j147_1+1	42	-14	16	-38	-117	40	-164	58	-206	-44	-92	32	-47	64	-38	-266	-115	73	-33	-13	-115	-185	-193	117	128	-204	75	-103	-53	253	-117	-104	-39	154	-151	155	-167	-52	5	35	20	-26	-52	16	29	-163	14	-109
NON-MUSK-j147	j147_1+10	39	50	19	-65	-106	86	-168	45	-233	-30	-27	-54	-54	71	2	-277	-174	-36	-24	9	-174	-186	-148	200	168	-179	-142	-159	2	257	-115	9	-90	-8	-133	167	-137	-141	43	-61	71	59	-47	66	23	-116	69	-194
NON-MUSK-j147	j147_1+2	31	-56	-102	109	-117	53	85	14	-30	-64	-58	-24	-26	-119	-88	-297	62	-61	-51	-52	-45	-5	-9	49	-102	-44	56	139	38	-136	34	130	83	-194	38	103	136	-5	-143	41	-115	69	-32	-93	-86	-137	-72	-89
NON-MUSK-j147	j147_1+3	57	-1	36	-55	-115	57	-104	64	-120	2	-116	-8	-76	-63	-75	-285	-73	-85	-2	-44	45	-122	50	198	82	-144	62	-126	-16	119	48	136	-113	80	-127	86	-89	-44	-15	30	35	19	-52	-114	-89	-195	54	-54
NON-MUSK-j147	j147_1+4	52	-192	-87	106	-117	29	211	85	-38	-109	-33	-39	-41	-130	-108	-263	56	-49	-1	-58	-72	89	18	4	-83	-7	96	-92	95	-132	-117	-103	-4	-180	38	105	142	36	-132	153	-164	14	-62	-73	-99	-77	-82	-82
NON-MUSK-j147	j147_1+5	58	-3	39	-64	-114	77	-162	57	-235	-33	-58	-34	-58	71	13	-295	-72	-51	-26	10	-175	-186	-159	205	174	-163	60	-135	-4	258	42	136	-113	3	-126	86	-165	-46	-16	31	37	20	-44	56	40	-126	59	-188
NON-MUSK-j147	j147_1+6	42	-14	19	-54	-117	188	-160	37	-209	-23	-94	-99	-75	-58	-81	-245	-63	33	-20	6	-114	-186	-132	178	84	-158	74	-124	82	138	-117	-105	-42	-16	-138	155	77	-50	-1	36	22	-29	-26	-56	-97	-109	27	-63
NON-MUSK-j147	j147_1+7	36	-111	-142	126	-117	113	203	16	-37	-121	-50	-30	-56	-114	-77	-293	39	-93	-7	59	-45	70	-12	-43	-75	116	40	-101	119	-109	5	123	13	-192	-18	93	-172	44	-142	23	-147	92	-75	-70	-90	-108	-109	-66
NON-MUSK-j147	j147_1+8	40	58	15	-51	-111	61	-170	58	-208	-4	-89	52	-65	60	-36	-236	-184	66	-33	-44	-81	-186	-156	192	82	-222	-132	-163	-20	123	-114	9	-87	84	-135	169	-79	-142	45	-59	72	56	-50	-1	39	-164	54	-127
NON-MUSK-j147	j147_1+9	34	-118	-86	130	-117	101	211	83	-38	-108	-34	-40	-40	-131	-109	-265	55	-50	0	-57	-72	88	18	60	-98	-7	96	-89	74	-134	-110	124	-23	-160	-15	93	127	35	-143	152	-119	90	-60	-74	-98	-78	-85	-83
NON-MUSK-j147	j147_2+1	57	-1	35	-11	-116	37	-164	67	-195	-39	-103	51	-59	60	-34	-284	-84	57	-27	-20	-90	-185	-175	179	215	-211	62	-130	-45	101	56	136	-112	20	-127	87	-160	-45	-14	30	35	17	-61	0	41	-188	51	-118
NON-MUSK-j147	j147_2+10	48	-193	-139	145	-117	133	51	24	64	-129	-52	-48	-65	-109	-77	-293	108	-87	8	65	-62	46	8	7	-99	-34	43	-50	94	-130	-117	-99	-5	-177	-20	109	57	100	-95	25	-173	13	-87	-66	-99	-111	-82	-61
NON-MUSK-j147	j147_2+2	53	-192	-111	106	-99	30	45	61	-2	-116	-37	-70	-47	-124	-105	-268	121	-72	10	-51	-75	-13	14	29	-82	-48	63	-139	95	-139	-117	-104	-4	-193	36	104	142	29	-112	88	-157	12	-69	-68	-117	-85	110	-80
NON-MUSK-j147	j147_2+3	32	-102	-137	109	-98	54	46	15	-15	-55	-70	-29	-26	-113	-85	-286	108	-69	-64	-53	-40	-20	-28	44	-102	-35	58	-56	39	-137	35	130	83	-204	38	103	136	-4	-142	44	-148	68	-27	-103	-86	-163	45	-58
NON-MUSK-j147	j147_2+4	46	-188	-138	143	-100	133	44	144	-20	-53	-76	-28	-27	-117	-83	-289	107	-69	-5	-38	-40	-18	-23	-8	-99	-36	59	-48	98	-88	-117	-94	-6	-169	-21	109	51	-6	-106	43	-164	17	-27	-110	-79	-170	38	-67
NON-MUSK-j147	j147_2+5	39	51	19	-52	-107	88	-168	49	-229	-9	-47	-40	-72	70	-17	-266	-164	16	-26	0	-170	-186	-163	181	174	-184	-141	-159	-9	86	-115	9	-90	-49	-134	167	-163	-141	43	-61	71	59	-59	58	20	-120	67	-167
NON-MUSK-j147	j147_2+6	31	-119	-110	109	-100	54	44	62	0	-115	-38	-71	-47	-124	-104	-272	123	-74	11	-54	-76	-13	13	-24	-102	-48	63	-139	38	-141	30	130	84	-192	37	103	137	30	-138	88	-120	70	-68	-69	-118	-88	109	-79
NON-MUSK-j147	j147_2+7	36	-101	-127	124	-106	111	41	91	-27	-83	-47	-35	-33	-134	-100	-258	81	-51	-3	-78	-63	-13	7	-11	-87	-40	70	-74	120	-88	15	124	10	-171	-17	92	-173	-8	-142	64	-120	90	-45	-83	-96	-108	-27	-75
NON-MUSK-j147	j147_2+8	34	-121	-121	131	-113	101	48	78	-14	-71	-52	-28	-27	-132	-82	-293	107	-55	-7	-5	-72	-12	17	-52	-98	-54	67	-127	74	-132	-110	124	-23	-170	-16	93	127	23	-100	76	-122	90	-36	-87	-89	-123	102	-100
NON-MUSK-j147	j147_2+9	36	-124	-15	126	-117	113	49	16	-25	-126	-49	-34	-61	-113	-76	-290	1	-90	-2	65	-53	-22	-3	-39	-69	-21	33	-45	119	-112	-6	121	14	-193	-18	91	-172	164	-92	100	-137	96	-82	-68	-93	-106	-55	-67
NON-MUSK-j147	j147_3+1	58	-2	35	-8	-115	51	-157	93	-216	-9	-121	-62	-74	-92	-82	-305	-77	-34	-67	-38	-85	-186	-147	187	226	-78	62	-61	-49	94	48	136	-113	12	-127	87	-155	-45	-15	31	35	19	-59	-123	-94	-213	54	-122
NON-MUSK-j147	j147_3+10	42	-15	17	23	-117	90	-155	100	-231	10	-104	-116	-84	-89	-76	-261	-118	-36	-21	-30	-155	-185	-116	274	89	-156	75	-26	6	83	-117	-105	-40	-52	-150	155	-168	-51	3	36	20	-27	-50	-83	-115	-144	20	-188
NON-MUSK-j147	j147_3+2	42	-16	17	-20	-117	70	-91	-11	-137	-27	-60	-12	-70	-90	-105	-236	-138	-69	7	7	38	-122	54	306	94	-115	75	-119	-44	92	-117	-106	-39	-4	-150	155	-153	-51	2	37	20	-28	-31	-62	-117	-101	23	-78
NON-MUSK-j147	j147_3+3	45	-194	-127	145	-117	-52	51	3	55	-93	-12	-29	-81	-113	-49	-55	86	-73	-16	-52	-51	57	-3	-12	-102	-20	30	-41	4	-142	-116	-97	12	-217	91	119	93	123	-102	14	-175	-38	-73	-58	-80	-6	-86	-63
NON-MUSK-j147	j147_3+4	52	-189	-118	105	-117	27	44	-9	114	-87	59	-32	37	14	54	-264	106	-52	-5	-42	-78	37	18	-66	-80	-55	69	-128	95	-111	-117	-100	-4	-216	40	103	141	27	-130	78	-156	19	-22	77	-38	-94	-116	-25
NON-MUSK-j147	j147_3+5	32	-95	-135	109	-104	53	41	25	-25	-58	44	-23	47	-1	64	-257	105	-54	-47	-51	-47	-14	-9	-67	-102	-41	64	-52	40	-137	39	130	82	-211	39	103	134	-6	-143	51	-140	67	-1	65	-39	-105	9	-75
NON-MUSK-j147	j147_3+6	47	-191	-116	146	-117	132	51	-4	-34	-138	-7	-72	-73	61	48	-296	63	-76	10	-20	-66	-11	17	-5	-100	-41	59	-82	91	-129	-117	-100	-7	-168	-21	110	64	46	-41	51	-166	10	-111	69	28	-169	-71	-58
NON-MUSK-j147	j147_3+7	39	50	19	-63	-106	92	-167	141	-233	8	-108	-59	-91	-84	-86	-278	-181	-41	111	-20	-166	-186	-149	159	170	-160	-145	-159	3	82	-115	9	-90	-53	-133	167	-165	-142	43	-61	71	59	-55	-82	-71	-156	69	-192
NON-MUSK-j147	j147_3+8	36	-122	-128	126	-117	113	51	4	57	-91	-10	-29	-81	-113	-48	-56	86	-74	-16	-54	-50	58	-4	-6	-87	-19	29	-42	119	-81	10	124	11	-165	-17	93	-172	121	-142	13	-166	90	-73	-58	-79	-5	-86	-63
NON-MUSK-j147	j147_3+9	31	-107	-115	110	-117	54	51	-8	-35	-139	-6	-64	-86	67	38	-291	66	-66	9	-14	-63	-11	16	-59	-102	-41	60	-89	35	-149	27	130	84	-209	36	103	139	44	-73	54	-143	70	-120	73	28	-156	-4	-53
NON-MUSK-j147	j147_4+1	42	-14	19	-73	-117	89	-153	140	-234	-11	-98	-59	-86	-82	-94	-275	-124	-48	113	-3	-167	-185	-121	201	167	-147	74	-103	20	255	-117	-105	-42	-12	-150	155	-156	-51	1	36	22	-29	-57	-76	-71	-150	25	-206
NON-MUSK-j147	j147_4+10	34	-17	-112	130	-117	102	82	-17	-47	-79	-13	-30	-10	-85	-93	-79	35	-92	-9	-7	-60	-10	7	-64	-99	-49	133	99	74	-84	-109	125	-24	-28	-17	93	127	50	-144	49	-65	88	-36	-37	-84	-1	-117	-58
NON-MUSK-j147	j147_4+2	36	-27	-124	125	-117	113	74	-3	-30	-86	-8	-29	-76	-105	-56	-30	21	-89	-44	-55	-39	-12	-36	-16	-87	-8	123	118	120	-76	14	124	10	-147	-17	93	-172	60	-142	42	-96	90	-72	-67	-77	6	-129	-58
NON-MUSK-j147	j147_4+3	24	-179	-115	95	-114	72	84	-5	-60	-129	21	-57	-95	63	12	-278	62	-47	11	-4	-63	-12	15	-66	-102	-14	39	118	38	-144	-116	39	103	-192	31	168	142	3	-143	29	-152	-123	-121	81	0	-121	-66	-45
NON-MUSK-j147	j147_4+4	52	-132	-125	105	-117	29	71	-18	-27	-94	-15	-32	-74	-97	-69	-13	18	-86	-48	-45	-38	-12	-44	-62	-82	-1	119	120	96	-113	-117	-100	-4	-180	37	103	142	62	-98	41	-130	20	-73	-65	-81	8	-130	-53
NON-MUSK-j147	j147_4+5	37	-94	39	124	-117	111	64	7	-37	-71	34	-34	35	6	67	-285	55	-56	-2	-40	-78	-22	18	-25	-87	-42	105	-91	120	-74	9	122	11	-206	-17	91	-172	137	-141	189	-45	93	-13	63	-32	-106	-88	-85
NON-MUSK-j147	j147_4+6	26	-195	-98	96	-115	74	212	1	-37	-66	-19	-24	-65	-116	-82	13	60	-49	-31	-61	-63	86	13	-68	-102	4	94	-64	44	-130	-116	41	102	-121	30	170	138	32	-143	142	-154	-121	-59	-68	-82	16	-76	-90
NON-MUSK-j147	j147_4+7	44	-185	-140	145	-117	-54	198	-6	-49	-60	-9	-43	11	-81	-73	-272	39	-90	6	-18	-65	40	10	-55	-102	94	65	-82	4	-82	-116	-95	11	-41	92	119	91	45	-125	48	-158	-34	-7	-52	-84	-17	-111	-60
NON-MUSK-j147	j147_4+8	42	-14	16	-45	-117	61	-163	94	-221	-16	-102	-97	-49	-91	-90	-159	-109	-18	-41	-19	-122	-186	-183	172	81	-167	76	-45	-39	131	-117	-104	-39	81	-151	155	-127	-51	5	35	19	-26	-50	-102	-112	-137	15	-129
NON-MUSK-j147	j147_4+9	35	-76	-112	126	-117	112	83	-2	-59	-137	4	-61	-90	65	28	-291	60	-62	11	-8	-61	-14	13	-56	-73	-14	44	126	120	-126	7	123	14	-188	-18	93	-172	1	-142	32	-106	92	-123	75	18	-146	-76	-50
NON-MUSK-j148	j148_1+1	39	-144	-147	30	-117	-89	48	-2	-49	-235	-182	-63	-200	-201	-191	-304	47	-91	10	-126	-63	-22	16	-66	-98	-30	40	-45	10	-150	-117	110	-42	-273	-36	72	-170	30	-143	18	-156	106	-220	-178	-127	-301	-104	-64
NON-MUSK-j148	j148_1+2	43	-104	-20	-73	-117	79	-166	-105	-235	-17	-186	-221	-80	-191	-137	-300	-217	-246	-136	-5	-269	-183	-230	203	75	-234	-163	-160	-30	94	-117	-105	-20	-37	-155	144	-163	-153	-28	-127	-49	-25	-52	-176	-209	-295	-151	-269
NON-MUSK-j81	j81_1+1	40	-199	-165	13	-117	-6	-160	-217	-235	-105	-320	-317	-243	-329	-280	-302	-216	-305	-278	-175	-295	-179	-254	25	46	-235	-202	-157	26	91	-117	93	-24	41	-64	64	-165	-188	-144	-178	-186	110	-201	-327	-299	-330	-153	-290
NON-MUSK-j81	j81_1+2	44	-158	-63	-110	-117	-180	9	-136	-30	-279	-317	-244	-294	-313	-278	-298	31	-193	-180	-243	-129	-25	-21	-70	-93	16	31	-148	-140	-142	-116	-99	-8	-271	-154	129	-175	53	-47	51	-50	15	-284	-317	-290	-328	-100	-63
NON-MUSK-j83	j83_1+1	42	-198	-165	-110	-117	-139	-157	52	-226	-53	-124	-70	-83	-72	-117	-299	-214	-46	-82	-42	-132	-177	-210	-58	-20	-224	-199	-156	-117	-13	-117	58	-27	-165	-131	65	-175	-186	-139	-176	-186	103	-68	-90	-78	-204	-153	-187
NON-MUSK-j83	j83_1+2	42	-198	-163	-112	-117	-179	-69	55	-137	-98	-59	-106	-45	-116	-70	-299	-135	-73	-71	-86	-78	-105	-81	-63	-90	-102	-157	-157	-140	-140	-117	57	-28	-232	-131	63	-175	-113	-139	-148	-185	103	-58	-71	-133	-144	-153	-119
NON-MUSK-j84	j84_1+1	42	-197	-145	-112	-117	-179	67	-43	-29	-253	-192	-103	-232	-194	-200	-301	18	-138	-97	-140	-73	-9	-71	-67	-90	-36	24	-132	-140	-143	-117	59	-31	-272	-130	64	-175	-32	-139	36	-177	104	-242	-174	-197	-300	-106	-50
NON-MUSK-j84	j84_1+2	41	-198	-165	-80	-117	-64	-158	-104	-233	-44	-184	-272	-145	-201	-196	-303	-214	-276	-151	-45	-281	-177	-241	133	97	-234	-199	-156	-98	87	-117	55	-28	39	-130	66	-169	-186	-139	-176	-186	102	-73	-174	-217	-292	-153	-279
NON-MUSK-j90	j90_1+1	130	-195	-147	-110	230	-183	46	-13	-44	-127	-38	-34	-62	-111	-109	-261	43	-83	-6	-12	-52	-23	1	-62	-97	-23	28	-48	-140	-142	-116	-111	-6	-216	-147	231	-175	37	-110	9	-175	80	-89	-62	-89	-83	-86	-63
NON-MUSK-j90	j90_1+2	43	-199	-164	-76	238	84	-163	51	-232	-6	-99	-103	-85	-82	-91	-273	-217	-42	-27	-9	-171	-182	-156	201	72	-177	-205	-158	-20	88	-117	43	-16	-42	-156	168	-162	-191	-111	-181	-186	201	-56	-76	-113	-150	-149	-200
NON-MUSK-j90	j90_1+3	59	91	-102	-112	-117	-183	44	12	-39	-66	-55	-31	-26	-136	-91	-301	51	-59	-10	-59	-75	-22	17	-56	-96	-53	69	-109	-140	-136	21	126	-123	-209	-123	80	-175	1	-96	70	-95	199	-33	-91	-88	-129	-89	-94
NON-MUSK-j90	j90_1+4	61	89	-166	-75	-117	78	-161	62	-235	-20	-107	-103	-85	-80	-96	-290	-221	-49	-34	0	-173	-182	-168	209	72	-171	-201	-153	-23	90	20	127	-124	-48	-122	81	-164	-192	-116	-179	-175	196	-57	-79	-104	-168	-157	-204
NON-MUSK-j93	j93_1+1	7	-197	-154	26	-117	-134	47	114	131	-112	-52	-123	-51	-113	-70	-294	20	-69	1	-60	-82	108	-49	-64	-92	1	-13	-62	-38	-141	-116	-8	89	-227	17	42	-175	6	-144	-31	-181	-136	-68	-67	-110	-122	-108	-27
NON-MUSK-j93	j93_1+2	-7	-196	-147	-10	-117	-154	61	25	12	-158	-56	-100	-88	-92	-97	-281	123	-110	-91	-61	-61	-8	-84	-12	-90	-30	26	-112	11	-147	-116	-142	-28	-237	108	61	59	5	-140	27	-176	-108	-117	-60	-127	-113	40	-78
NON-MUSK-j93	j93_1+3	5	-196	-154	12	-101	-172	49	70	5	-143	-49	-127	-68	-103	-94	-246	63	-91	-92	-81	-71	-12	-95	-34	-90	-13	13	-70	-10	-142	-115	-68	117	-228	-18	51	-175	-25	-143	-5	-179	-88	-93	-62	-141	-106	-18	-74
NON-MUSK-j93	j93_1+4	22	-197	-155	33	-92	-41	46	19	1	-111	-61	-130	-55	-111	-74	-275	88	-72	-67	-46	-99	-13	-68	-11	-92	0	-5	-73	-2	-146	-117	-3	33	-236	105	46	-175	1	-143	-22	-182	-105	-70	-70	-132	-141	49	-81
NON-MUSK-j93	j93_2+1	22	-198	-132	33	-117	-42	208	18	-26	-164	-56	-94	-96	-92	-62	-271	31	-99	-26	6	-60	131	-27	-61	-92	104	-2	-95	-2	-147	-117	-3	33	-238	105	47	-175	-36	-142	39	-177	-105	-128	-60	-90	-107	-100	-67
NON-MUSK-j93	j93_2+2	6	-164	-124	12	-117	-171	55	16	-37	-109	-52	-119	-50	-116	-81	-298	36	-70	-61	-35	-97	-6	-58	-26	-91	15	136	37	-9	-140	-116	-71	117	-226	-16	51	-175	1	-142	76	-135	-89	-66	-68	-140	-123	-110	-89
NON-MUSK-j93	j93_2+3	-7	-171	-93	-10	-117	-151	67	74	-32	-148	-45	-129	-73	-107	-104	-263	38	-90	-84	-71	-73	-7	-87	-37	-91	5	149	-101	11	-141	-116	-143	-27	-222	107	60	60	6	-142	125	-121	-109	-101	-62	-148	-92	-103	-73
NON-MUSK-j93	j93_2+4	-7	-189	-140	-12	-117	-152	77	-5	-39	-121	-53	-127	-67	-102	-88	-293	41	-98	-88	9	-73	-4	-89	-40	-90	-15	15	100	11	-144	-116	-145	-30	-232	108	61	62	-34	-142	26	-178	-110	-90	-63	-135	-115	-92	-74
NON-MUSK-j93	j93_3+1	7	-195	-156	26	-117	-135	185	40	-37	-83	-17	-77	-54	56	67	-286	37	-67	-68	-81	-97	87	-17	-62	-92	141	7	-118	-38	-140	-116	-8	89	-245	15	42	-174	-1	-144	-33	-175	-136	-63	65	33	-113	-111	-86
NON-MUSK-j93	j93_3+2	4	-176	-136	12	-117	-171	74	-13	-27	-62	13	-100	21	-55	-94	-277	31	-110	-99	-34	-58	-11	-78	-64	-90	-23	27	130	-10	-104	-115	-66	117	-80	-19	52	-175	-30	-143	37	-171	-88	-3	-54	-108	-8	-104	-69
NON-MUSK-j93	j93_3+3	-7	-193	-71	-10	-117	-140	76	-16	-25	-72	13	-98	16	-55	-95	-268	31	-109	-97	-30	-59	-17	-70	-65	-91	12	136	-68	11	-105	-116	-142	-26	-76	107	60	58	88	-143	172	-144	-109	-10	-52	-114	-2	-105	-67
NON-MUSK-j93	j93_3+4	22	-189	-142	33	-117	-43	74	18	-32	-100	-33	-125	-73	-75	-68	-37	39	-72	-97	-71	-69	-8	-90	-58	-92	-12	17	105	-2	-144	-117	-2	35	-210	104	47	-175	-30	-143	21	-176	-105	-68	-60	-116	-15	-101	-74
NON-MUSK-j93	j93_4+1	22	-197	-154	33	-117	-45	48	46	131	-80	-37	-78	-60	52	71	-294	15	-71	-65	-80	-84	111	-46	-58	-92	1	-10	-57	-1	-146	-117	-2	37	-247	103	47	-175	7	-143	-30	-182	-105	-64	57	39	-118	-110	-27
NON-MUSK-j93	j93_4+2	4	-196	-146	13	-117	-172	59	-7	16	-52	14	-94	27	-55	-88	-286	125	-114	-91	-38	-64	-8	-78	-61	-90	-32	30	-107	-11	-107	-115	-65	117	-94	-18	52	-175	13	-140	27	-175	-88	5	-58	-89	-15	11	-84
NON-MUSK-j93	j93_4+3	-7	-196	-155	-9	-102	-154	41	6	5	4	-6	-126	50	-59	-82	-260	76	-95	-93	-54	-68	-11	-94	-62	-90	-13	10	-50	11	-94	-115	-138	-25	-92	107	61	54	-18	-144	-14	-178	-108	44	-57	-107	-67	-12	-74
NON-MUSK-j93	j93_4+4	-7	-196	-143	-10	-117	-155	52	23	15	-90	-22	-120	-75	-85	-58	-44	104	-76	-99	-79	-71	-10	-92	-55	-91	-14	14	-81	11	-145	-116	-140	-27	-207	108	61	57	57	-136	7	-178	-108	-65	-60	-111	-10	-88	-74
NON-MUSK-j96	j96_1+1	28	67	30	31	-117	109	17	-144	-17	-284	-326	-204	-302	-293	-286	-308	-40	-97	-220	-237	-55	-36	-65	-63	-89	13	1	-43	97	-148	-117	-24	102	-278	20	37	97	23	85	68	73	-7	-291	-319	-279	-336	-131	-16
NON-MUSK-j96	j96_1+2	19	69	36	39	-112	87	6	-132	-33	-278	-317	-244	-292	-306	-280	-295	10	-136	-184	-241	-118	-33	-28	-68	-89	13	36	-147	60	-144	-117	-42	76	-273	39	56	130	53	60	30	81	16	-282	-313	-294	-327	23	-41
NON-MUSK-j96	j96_2+1	19	70	35	156	-112	-144	5	-132	-33	-277	-316	-244	-290	-306	-280	-294	11	-137	-183	-242	-118	-33	-28	-70	-89	13	36	-147	35	-141	-117	-43	75	-271	9	57	-175	53	60	30	81	16	-281	-311	-293	-326	22	-41
NON-MUSK-j96	j96_2+2	28	68	29	148	-117	-138	17	-144	-17	-282	-324	-204	-301	-293	-285	-306	-41	-97	-220	-238	-55	-36	-65	-65	-89	13	1	-42	-8	-144	-117	-26	101	-276	-6	39	-175	22	85	69	73	-8	-289	-317	-279	-335	-131	-15
NON-MUSK-j97	j97_1+1	22	69	29	39	-117	72	15	-142	-17	-181	-327	-202	-294	-295	-288	-309	-44	-98	-219	-231	-54	-36	-64	-48	32	12	2	-39	39	-11	-117	-35	71	-189	39	38	140	20	85	70	74	-7	-249	-321	-280	-338	-133	-17
NON-MUSK-j97	j97_1+2	19	69	36	40	-112	66	5	-132	-33	-177	-318	-245	-278	-307	-281	-296	10	-136	-184	-235	-118	-34	-29	-58	31	13	36	-147	37	-7	-117	-45	64	-174	42	56	140	53	60	30	82	16	-238	-314	-294	-328	22	-41
NON-MUSK-j97	j97_2+1	27	69	38	142	-112	-62	5	-135	-35	-174	-314	-243	-273	-305	-280	-292	11	-134	-183	-237	-117	-33	-27	-66	31	12	34	-149	-16	-4	-116	-35	100	-164	-8	52	-175	52	61	31	82	16	-234	-309	-293	-325	23	-41
NON-MUSK-j97	j97_2+2	30	67	30	142	-117	-64	17	-145	-17	-178	-324	-204	-287	-293	-286	-306	-40	-97	-221	-232	-55	-36	-65	-57	31	13	1	-43	-16	-8	-116	-23	99	-177	-11	38	-175	23	85	69	74	-7	-244	-317	-279	-335	-131	-15
NON-MUSK-jp10	jp10_1+1	47	-199	-166	145	-117	47	-157	-213	-235	-187	-325	-317	-292	-334	-283	-306	-215	-306	-274	-241	-297	-177	-255	-57	-8	-235	-199	-155	53	-35	-116	-101	6	-265	88	113	95	-186	-134	-175	-187	0	-242	-335	-300	-335	-154	-292
NON-MUSK-jp10	jp10_1+2	34	-196	-165	127	-117	79	-158	-217	-233	-258	-319	-315	-292	-324	-280	-300	-213	-304	-276	-237	-295	-177	-255	-69	-8	-237	-200	-157	62	-9	-100	127	69	-128	18	96	135	-185	-144	-176	-185	85	-269	-322	-296	-330	-152	-291
NON-MUSK-jp10	jp10_1+3	33	-199	-165	119	-116	82	-160	-218	-232	-260	-319	-316	-293	-325	-280	-300	-213	-304	-278	-237	-294	-178	-255	-68	-8	-238	-201	-158	64	-7	-116	44	78	-149	19	176	135	-186	-144	-177	-185	-118	-270	-322	-297	-329	-152	-289
NON-MUSK-jp13	jp13_1+1	39	-199	-158	30	-99	-89	-43	-8	135	-89	-52	-76	-38	-126	-82	-299	116	-86	12	-56	-69	64	3	-51	-98	-35	-85	-156	9	-144	-117	107	-41	-223	-37	70	-170	-42	-110	-39	-186	109	-51	-75	-118	-125	107	25
NON-MUSK-jp13	jp13_1+2	43	-104	-20	23	-117	-76	-167	48	-229	6	-101	-104	-86	-86	-81	-261	-216	-35	-24	-30	-171	-183	-174	263	81	-193	-165	-161	-71	-14	-117	-105	-18	-85	-155	144	-175	-153	-28	-127	-50	-24	-50	-80	-118	-142	-150	-189
NON-MUSK-jp13	jp13_1+3	52	-123	-24	-43	-117	-82	-163	60	-234	-13	-106	-105	-93	-83	-88	-282	-221	-45	-31	-15	-174	-184	-177	289	218	-183	-171	-155	-101	-22	-87	135	-122	-118	-122	76	-175	-152	-21	-131	-61	59	-61	-80	-111	-159	-150	-198
NON-MUSK-jp13	jp13_1+4	49	-199	-161	29	-95	-86	-48	2	112	-79	-47	-43	-30	-134	-89	-244	96	-57	5	-58	-78	68	15	-58	-98	-64	-72	-157	10	-139	-117	-60	-8	-212	-36	91	-169	-4	-117	-50	-186	60	-41	-79	-100	-116	11	-45
NON-MUSK-jp13	jp13_2+1	38	-123	-139	30	-117	-88	214	-13	-74	-129	-40	-26	-59	-109	-106	-271	-112	-91	-18	-19	-52	104	-6	-60	-98	63	53	102	9	-144	-116	110	-43	-217	-36	73	-170	-42	-143	83	-124	107	-84	-64	-87	-87	-153	-64
NON-MUSK-jp13	jp13_2+2	43	-102	-20	-101	-116	200	-166	66	-222	-49	-120	-80	-48	-82	-98	-99	-216	-22	-59	-2	-112	-183	-201	-59	49	-206	-163	-160	72	118	-117	-104	-18	37	-156	144	-93	-153	-28	-126	-49	-24	-52	-100	-100	-151	-151	-135
NON-MUSK-jp13	jp13_2+3	39	-58	27	31	-117	-92	85	21	-73	-68	-47	-27	-23	-112	-98	-291	-90	-63	-64	-65	-46	-17	-2	-67	-100	-33	127	147	9	-132	-116	113	-43	-198	-38	73	-171	114	-142	185	-42	105	-32	-89	-87	-113	-153	-98
NON-MUSK-jp13	jp13_2+4	52	-121	-24	-104	-116	195	-162	76	-226	-56	-138	-69	-53	-83	-106	-94	-221	-34	-63	7	-105	-183	-196	-46	55	-201	-169	-155	65	121	-98	136	-121	35	-122	75	-85	-152	-22	-130	-60	58	-52	-106	-91	-156	-151	-142
[truncated: 119 more columns]
