# Supplementary material for: A hybrid anomaly detection method for high dimensional data
Source: PeerJ Comput Sci. 2023 Jan 12;9:e1199. doi: 10.7717/peerj-cs.1199 (PMC10280180; doi:10.7717/peerj-cs.1199)
Supplement: Supplemental Information 2 [file peerj-cs-09-1199-s002.zip › datasets/arcene.labels]

-1
-1
-1
1
1
1
-1
1
-1
-1
1
-1
-1
1
-1
-1
1
1
1
1
1
-1
1
-1
1
-1
-1
-1
-1
-1
-1
-1
1
1
1
-1
-1
-1
1
-1
-1
1
-1
-1
1
-1
-1
1
1
-1
-1
1
1
-1
-1
-1
-1
1
1
1
-1
1
1
-1
-1
-1
-1
1
-1
-1
1
-1
1
-1
-1
1
-1
-1
1
1
1
-1
-1
1
1
-1
1
1
-1
-1
1
-1
1
1
-1
-1
-1
1
1
-1
