# Supplementary material for: A hybrid anomaly detection method for high dimensional data
Source: PeerJ Comput Sci. 2023 Jan 12;9:e1199. doi: 10.7717/peerj-cs.1199 (PMC10280180; doi:10.7717/peerj-cs.1199)
Supplement: Supplemental Information 2 [file peerj-cs-09-1199-s002.zip › datasets/micro_masses.data]

5	67	3	5	3	1
4	43	1	1	?	1
5	58	4	5	3	1
4	28	1	1	3	0
5	74	1	5	?	1
4	65	1	?	3	0
4	70	?	?	3	0
5	42	1	?	3	0
5	57	1	5	3	1
5	60	?	5	1	1
5	76	1	4	3	1
3	42	2	1	3	1
4	64	1	?	3	0
4	36	3	1	2	0
4	60	2	1	2	0
4	54	1	1	3	0
3	52	3	4	3	0
4	59	2	1	3	1
4	54	1	1	3	1
4	40	1	?	?	0
?	66	?	?	1	1
5	56	4	3	1	1
4	43	1	?	?	0
5	42	4	4	3	1
4	59	2	4	3	1
5	75	4	5	3	1
2	66	1	1	?	0
5	63	3	?	3	0
5	45	4	5	3	1
5	55	4	4	3	0
4	46	1	5	2	0
5	54	4	4	3	1
5	57	4	4	3	1
4	39	1	1	2	0
4	81	1	1	3	0
4	77	3	?	?	0
4	60	2	1	3	0
5	67	3	4	2	1
4	48	4	5	?	1
4	55	3	4	2	0
4	59	2	1	?	0
4	78	1	1	1	0
4	50	1	1	3	0
4	61	2	1	?	0
5	62	3	5	2	1
5	44	2	4	?	1
5	64	4	5	3	1
4	23	1	1	?	0
2	42	?	?	4	0
5	67	4	5	3	1
4	74	2	1	2	0
5	80	3	5	3	1
4	23	1	1	?	0
4	63	2	1	?	0
4	53	?	5	3	1
4	43	3	4	?	0
4	49	2	1	1	0
5	51	2	4	?	0
4	45	2	1	?	0
5	59	2	?	?	1
5	52	4	3	3	1
5	60	4	3	3	1
4	57	2	5	3	0
3	57	2	1	?	0
5	74	4	4	3	1
4	25	2	1	?	0
4	49	1	1	3	0
5	72	4	3	?	1
4	45	2	1	3	0
4	64	2	1	3	0
4	73	2	1	2	0
5	68	4	3	3	1
5	52	4	5	3	0
5	66	4	4	3	1
5	70	?	4	?	1
4	25	1	1	3	0
5	74	1	1	2	1
4	64	1	1	3	0
5	60	4	3	2	1
5	67	2	4	1	0
4	67	4	5	3	0
5	44	4	4	2	1
3	68	1	1	3	1
4	57	?	4	1	0
5	51	4	?	?	1
4	33	1	?	?	0
5	58	4	4	3	1
5	36	1	?	?	0
4	63	1	1	?	0
5	62	1	5	3	1
4	73	3	4	3	1
4	80	4	4	3	1
4	67	1	1	?	0
5	59	2	1	3	1
5	60	1	?	3	0
5	54	4	4	3	1
4	40	1	1	?	0
4	47	2	1	?	0
5	62	4	4	3	0
4	33	2	1	3	0
5	59	2	?	?	0
4	65	2	?	?	0
4	58	4	4	?	0
4	29	2	?	?	0
4	58	1	1	?	0
4	54	1	1	?	0
4	44	1	1	?	1
3	34	2	1	?	0
4	57	1	1	3	0
5	33	4	4	?	1
4	45	4	4	3	0
5	71	4	4	3	1
5	59	4	4	2	0
4	56	2	1	?	0
4	40	3	4	?	0
4	56	1	1	3	0
4	45	2	1	?	0
4	57	2	1	2	0
5	55	3	4	3	1
5	84	4	5	3	0
5	51	4	4	3	1
4	43	1	1	?	0
4	24	2	1	2	0
4	66	1	1	3	0
5	33	4	4	3	0
4	59	4	3	2	0
4	76	2	3	?	0
4	40	1	1	?	0
4	52	?	4	?	0
5	40	4	5	3	1
5	67	4	4	3	1
5	75	4	3	3	1
5	86	4	4	3	0
4	60	2	?	?	0
5	66	4	4	3	1
5	46	4	5	3	1
4	59	4	4	3	1
5	65	4	4	3	1
4	53	1	1	3	0
5	67	3	5	3	1
5	80	4	5	3	1
4	55	2	1	3	0
4	48	1	1	?	0
4	47	1	1	2	0
4	50	2	1	?	0
5	62	4	5	3	1
5	63	4	4	3	1
4	63	4	?	3	1
4	71	4	4	3	1
4	41	1	1	3	0
5	57	4	4	4	1
5	71	4	4	4	1
4	66	1	1	3	0
4	47	2	4	2	0
3	34	4	4	3	0
4	59	3	4	3	0
5	55	2	?	?	1
4	51	?	?	3	0
4	62	2	1	?	0
4	58	4	?	3	1
5	67	4	4	3	1
4	41	2	1	3	0
4	23	3	1	3	0
4	53	?	4	3	0
4	42	2	1	3	0
5	87	4	5	3	1
4	68	1	1	3	1
4	64	1	1	3	0
5	54	3	5	3	1
5	86	4	5	3	1
4	21	2	1	3	0
4	39	1	1	?	0
4	53	4	4	3	0
4	44	4	4	3	0
4	54	1	1	3	0
5	63	4	5	3	1
4	62	2	1	?	0
4	45	2	1	2	0
5	71	4	5	3	0
5	49	4	4	3	1
4	49	4	4	3	0
5	66	4	4	4	0
4	19	1	1	3	0
4	35	1	1	2	0
4	71	3	3	?	1
5	74	4	5	3	1
5	37	4	4	3	1
4	67	1	?	3	0
5	81	3	4	3	1
5	59	4	4	3	1
4	34	1	1	3	0
5	79	4	3	3	1
5	60	3	1	3	0
4	41	1	1	3	1
4	50	1	1	3	0
5	85	4	4	3	1
4	46	1	1	3	0
5	66	4	4	3	1
4	73	3	1	2	0
4	55	1	1	3	0
4	49	2	1	3	0
3	49	4	4	3	0
4	51	4	5	3	1
2	48	4	4	3	0
4	58	4	5	3	0
5	72	4	5	3	1
4	46	2	3	3	0
4	43	4	3	3	1
?	52	4	4	3	0
4	66	2	1	?	0
4	46	1	1	1	0
4	69	3	1	3	0
2	59	1	1	?	1
5	43	2	1	3	1
5	76	4	5	3	1
4	46	1	1	3	0
4	59	2	4	3	0
4	57	1	1	3	0
5	43	4	5	?	0
3	45	2	1	3	0
3	43	2	1	3	0
4	45	2	1	3	0
5	57	4	5	3	1
5	79	4	4	3	1
5	54	2	1	3	1
4	40	3	4	3	0
5	63	4	4	3	1
2	55	1	?	1	0
4	52	2	1	3	0
4	38	1	1	3	0
3	72	4	3	3	0
5	80	4	3	3	1
5	76	4	3	3	1
4	62	3	1	3	0
5	64	4	5	3	1
5	42	4	5	3	0
3	60	?	3	1	0
4	64	4	5	3	0
4	63	4	4	3	1
4	24	2	1	2	0
5	72	4	4	3	1
4	63	2	1	3	0
4	46	1	1	3	0
3	33	1	1	3	0
5	76	4	4	3	1
4	36	2	3	3	0
4	40	2	1	3	0
5	58	1	5	3	1
4	43	2	1	3	0
3	42	1	1	3	0
4	32	1	1	3	0
5	57	4	4	2	1
4	37	1	1	3	0
4	70	4	4	3	1
5	56	4	2	3	1
3	76	?	3	2	0
5	73	4	4	3	1
5	77	4	5	3	1
5	67	4	4	1	1
5	71	4	3	3	1
5	65	4	4	3	1
4	43	1	1	3	0
4	40	2	1	?	0
4	49	2	1	3	0
5	76	4	2	3	1
4	55	4	4	3	0
5	72	4	5	3	1
3	53	4	3	3	0
5	75	4	4	3	1
5	61	4	5	3	1
5	67	4	4	3	1
5	55	4	2	3	1
5	66	4	4	3	1
2	76	1	1	2	0
4	57	4	4	3	1
5	71	3	1	3	0
5	70	4	5	3	1
4	35	4	2	?	0
5	79	1	?	3	1
4	63	2	1	3	0
5	40	1	4	3	1
4	41	1	1	3	0
4	47	2	1	2	0
4	68	1	1	3	1
4	64	4	3	3	1
4	65	4	4	?	1
4	73	4	3	3	0
4	39	4	3	3	0
5	55	4	5	4	1
5	53	3	4	4	0
5	66	4	4	3	1
4	43	3	1	2	0
5	44	4	5	3	1
4	77	4	4	3	1
4	62	2	4	3	0
5	80	4	4	3	1
4	33	4	4	3	0
4	50	4	5	3	1
4	71	1	?	3	0
5	46	4	4	3	1
5	49	4	5	3	1
4	53	1	1	3	0
3	46	2	1	2	0
4	57	1	1	3	0
4	54	3	1	3	0
4	54	1	?	?	0
2	49	2	1	2	0
4	47	3	1	3	0
4	40	1	1	3	0
4	45	1	1	3	0
4	50	4	5	3	1
5	54	4	4	3	1
4	67	4	1	3	1
4	77	4	4	3	1
4	66	4	3	3	0
4	71	2	?	3	1
4	36	2	3	3	0
4	69	4	4	3	0
4	48	1	1	3	0
4	64	4	4	3	1
4	71	4	2	3	1
5	60	4	3	3	1
4	24	1	1	3	0
5	34	4	5	2	1
4	79	1	1	2	0
4	45	1	1	3	0
4	37	2	1	2	0
4	42	1	1	2	0
4	72	4	4	3	1
5	60	4	5	3	1
5	85	3	5	3	1
4	51	1	1	3	0
5	54	4	5	3	1
5	55	4	3	3	1
4	64	4	4	3	0
5	67	4	5	3	1
5	75	4	3	3	1
5	87	4	4	3	1
4	46	4	4	3	1
4	59	2	1	?	0
55	46	4	3	3	1
5	61	1	1	3	1
4	44	1	4	3	0
4	32	1	1	3	0
4	62	1	1	3	0
5	59	4	5	3	1
4	61	4	1	3	0
5	78	4	4	3	1
5	42	4	5	3	0
4	45	1	2	3	0
5	34	2	1	3	1
5	39	4	3	?	1
4	27	3	1	3	0
4	43	1	1	3	0
5	83	4	4	3	1
4	36	2	1	3	0
4	37	2	1	3	0
4	56	3	1	3	1
5	55	4	4	3	1
5	46	3	?	3	0
4	88	4	4	3	1
5	71	4	4	3	1
4	41	2	1	3	0
5	49	4	4	3	1
3	51	1	1	4	0
4	39	1	3	3	0
4	46	2	1	3	0
5	52	4	4	3	1
5	58	4	4	3	1
4	67	4	5	3	1
5	80	4	4	3	1
3	46	1	?	?	0
3	43	1	?	?	0
4	45	1	1	3	0
5	68	4	4	3	1
4	54	4	4	?	1
4	44	2	3	3	0
5	74	4	3	3	1
5	55	4	5	3	0
4	49	4	4	3	1
4	49	1	1	3	0
5	50	4	3	3	1
5	52	3	5	3	1
4	45	1	1	3	0
4	66	1	1	3	0
4	68	4	4	3	1
4	72	2	1	3	0
5	64	?	?	3	0
2	49	?	3	3	0
3	44	?	4	3	0
5	74	4	4	3	1
5	58	4	4	3	1
4	77	2	3	3	0
4	49	3	1	3	0
4	34	?	?	4	0
5	60	4	3	3	1
5	69	4	3	3	1
4	53	2	1	3	0
3	46	3	4	3	0
5	74	4	4	3	1
4	58	1	1	3	0
5	68	4	4	3	1
5	46	4	3	3	0
5	61	2	4	3	1
5	70	4	3	3	1
5	37	4	4	3	1
3	65	4	5	3	1
4	67	4	4	3	0
5	69	3	4	3	0
5	76	4	4	3	1
4	65	4	3	3	0
5	72	4	2	3	1
4	62	4	2	3	0
5	42	4	4	3	1
5	66	4	3	3	1
5	48	4	4	3	1
4	35	1	1	3	0
5	60	4	4	3	1
5	67	4	2	3	1
5	78	4	4	3	1
4	66	1	1	3	1
4	26	1	1	?	0
4	48	1	1	3	0
4	31	1	1	3	0
5	43	4	3	3	1
5	72	2	4	3	0
5	66	1	1	3	1
4	56	4	4	3	0
5	58	4	5	3	1
5	33	2	4	3	1
4	37	1	1	3	0
5	36	4	3	3	1
4	39	2	3	3	0
4	39	4	4	3	1
5	83	4	4	3	1
4	68	4	5	3	1
5	63	3	4	3	1
5	78	4	4	3	1
4	38	2	3	3	0
5	46	4	3	3	1
5	60	4	4	3	1
5	56	2	3	3	1
4	33	1	1	3	0
4	?	4	5	3	1
4	69	1	5	3	1
5	66	1	4	3	1
4	72	1	3	3	0
4	29	1	1	3	0
5	54	4	5	3	1
5	80	4	4	3	1
5	68	4	3	3	1
4	35	2	1	3	0
4	57	3	?	3	0
5	?	4	4	3	1
4	50	1	1	3	0
4	32	4	3	3	0
0	69	4	5	3	1
4	71	4	5	3	1
5	87	4	5	3	1
3	40	2	?	3	0
4	31	1	1	?	0
4	64	1	1	3	0
5	55	4	5	3	1
4	18	1	1	3	0
3	50	2	1	?	0
4	53	1	1	3	0
5	84	4	5	3	1
5	80	4	3	3	1
4	32	1	1	3	0
5	77	3	4	3	1
4	38	1	1	3	0
5	54	4	5	3	1
4	63	1	1	3	0
4	61	1	1	3	0
4	52	1	1	3	0
4	36	1	1	3	0
4	41	?	?	3	0
4	59	1	1	3	0
5	51	4	4	2	1
4	36	1	1	3	0
5	40	4	3	3	1
4	49	1	1	3	0
4	37	2	3	3	0
4	46	1	1	3	0
4	63	1	1	3	0
4	28	2	1	3	0
4	47	2	1	3	0
4	42	2	1	3	1
5	44	4	5	3	1
4	49	4	4	3	0
5	47	4	5	3	1
5	52	4	5	3	1
4	53	1	1	3	1
5	83	3	3	3	1
4	50	4	4	?	1
5	63	4	4	3	1
4	82	?	5	3	1
4	54	1	1	3	0
4	50	4	4	3	0
5	80	4	5	3	1
5	45	2	4	3	0
5	59	4	4	?	1
4	28	2	1	3	0
4	31	1	1	3	0
4	41	2	1	3	0
4	21	3	1	3	0
5	44	3	4	3	1
5	49	4	4	3	1
5	71	4	5	3	1
5	75	4	5	3	1
4	38	2	1	3	0
4	60	1	3	3	0
5	87	4	5	3	1
4	70	4	4	3	1
5	55	4	5	3	1
3	21	1	1	3	0
4	50	1	1	3	0
5	76	4	5	3	1
4	23	1	1	3	0
3	68	?	?	3	0
4	62	4	?	3	1
5	65	1	?	3	1
5	73	4	5	3	1
4	38	2	3	3	0
2	57	1	1	3	0
5	65	4	5	3	1
5	67	2	4	3	1
5	61	2	4	3	1
5	56	4	4	3	0
5	71	2	4	3	1
4	49	2	2	3	0
4	55	?	?	3	0
4	44	2	1	3	0
0	58	4	4	3	0
4	27	2	1	3	0
5	73	4	5	3	1
4	34	2	1	3	0
5	63	?	4	3	1
4	50	2	1	3	1
4	62	2	1	3	0
3	21	3	1	3	0
4	49	2	?	3	0
4	36	3	1	3	0
4	45	2	1	3	1
5	67	4	5	3	1
4	21	1	1	3	0
4	57	2	1	3	0
5	66	4	5	3	1
4	71	4	4	3	1
5	69	3	4	3	1
6	80	4	5	3	1
3	27	2	1	3	0
4	38	2	1	3	0
4	23	2	1	3	0
5	70	?	5	3	1
4	46	4	3	3	0
4	61	2	3	3	0
5	65	4	5	3	1
4	60	4	3	3	0
5	83	4	5	3	1
5	40	4	4	3	1
2	59	?	4	3	0
4	53	3	4	3	0
4	76	4	4	3	0
5	79	1	4	3	1
5	38	2	4	3	1
4	61	3	4	3	0
4	56	2	1	3	0
4	44	2	1	3	0
4	64	3	4	?	1
4	66	3	3	3	0
4	50	3	3	3	0
4	46	1	1	3	0
4	39	1	1	3	0
4	60	3	?	?	0
5	55	4	5	3	1
4	40	2	1	3	0
4	26	1	1	3	0
5	84	3	2	3	1
4	41	2	2	3	0
4	63	1	1	3	0
2	65	?	1	2	0
4	49	1	1	3	0
4	56	2	2	3	1
5	65	4	4	3	0
4	54	1	1	3	0
4	36	1	1	3	0
5	49	4	4	3	0
4	59	4	4	3	1
5	75	4	4	3	1
5	59	4	2	3	0
5	59	4	4	3	1
4	28	4	4	3	1
5	53	4	5	3	0
5	57	4	4	3	0
5	77	4	3	4	0
5	85	4	3	3	1
4	59	4	4	3	0
5	59	1	5	3	1
4	65	3	3	3	1
4	54	2	1	3	0
5	46	4	5	3	1
4	63	4	4	3	1
4	53	1	1	3	1
4	56	1	1	3	0
5	66	4	4	3	1
5	66	4	5	3	1
4	55	1	1	3	0
4	44	1	1	3	0
5	86	3	4	3	1
5	47	4	5	3	1
5	59	4	5	3	1
5	66	4	5	3	0
5	61	4	3	3	1
3	46	?	5	?	1
4	69	1	1	3	0
5	93	1	5	3	1
4	39	1	3	3	0
5	44	4	5	3	1
4	45	2	2	3	0
4	51	3	4	3	0
4	56	2	4	3	0
4	66	4	4	3	0
5	61	4	5	3	1
4	64	3	3	3	1
5	57	2	4	3	0
5	79	4	4	3	1
4	57	2	1	?	0
4	44	4	1	1	0
4	31	2	1	3	0
4	63	4	4	3	0
4	64	1	1	3	0
5	47	4	5	3	0
5	68	4	5	3	1
4	30	1	1	3	0
5	43	4	5	3	1
4	56	1	1	3	0
4	46	2	1	3	0
4	67	2	1	3	0
5	52	4	5	3	1
4	67	4	4	3	1
4	47	2	1	3	0
5	58	4	5	3	1
4	28	2	1	3	0
4	43	1	1	3	0
4	57	2	4	3	0
5	68	4	5	3	1
4	64	2	4	3	0
4	64	2	4	3	0
5	62	4	4	3	1
4	38	4	1	3	0
5	68	4	4	3	1
4	41	2	1	3	0
4	35	2	1	3	1
4	68	2	1	3	0
5	55	4	4	3	1
5	67	4	4	3	1
4	51	4	3	3	0
2	40	1	1	3	0
5	73	4	4	3	1
4	58	?	4	3	1
4	51	?	4	3	0
3	50	?	?	3	1
5	59	4	3	3	1
6	60	3	5	3	1
4	27	2	1	?	0
5	54	4	3	3	0
4	56	1	1	3	0
5	53	4	5	3	1
4	54	2	4	3	0
5	79	1	4	3	1
5	67	4	3	3	1
5	64	3	3	3	1
4	70	1	2	3	1
5	55	4	3	3	1
5	65	3	3	3	1
5	45	4	2	3	1
4	57	4	4	?	1
5	49	1	1	3	1
4	24	2	1	3	0
4	52	1	1	3	0
4	50	2	1	3	0
4	35	1	1	3	0
5	?	3	3	3	1
5	64	4	3	3	1
5	40	4	1	1	1
5	66	4	4	3	1
4	64	4	4	3	1
5	52	4	3	3	1
5	43	1	4	3	1
4	56	4	4	3	0
4	72	3	?	3	0
6	51	4	4	3	1
4	79	4	4	3	1
4	22	2	1	3	0
4	73	2	1	3	0
4	53	3	4	3	0
4	59	2	1	3	1
4	46	4	4	2	0
5	66	4	4	3	1
4	50	4	3	3	1
4	58	1	1	3	1
4	55	1	1	3	0
4	62	2	4	3	1
4	60	1	1	3	0
5	57	4	3	3	1
4	57	1	1	3	0
6	41	2	1	3	0
4	71	2	1	3	1
4	32	2	1	3	0
4	57	2	1	3	0
4	19	1	1	3	0
4	62	2	4	3	1
5	67	4	5	3	1
4	50	4	5	3	0
4	65	2	3	2	0
4	40	2	4	2	0
6	71	4	4	3	1
6	68	4	3	3	1
4	68	1	1	3	0
4	29	1	1	3	0
4	53	2	1	3	0
5	66	4	4	3	1
4	60	3	?	4	0
5	76	4	4	3	1
4	58	2	1	2	0
5	96	3	4	3	1
5	70	4	4	3	1
4	34	2	1	3	0
4	59	2	1	3	0
4	45	3	1	3	1
5	65	4	4	3	1
4	59	1	1	3	0
4	21	2	1	3	0
3	43	2	1	3	0
4	53	1	1	3	0
4	65	2	1	3	0
4	64	2	4	3	1
4	53	4	4	3	0
4	51	1	1	3	0
4	59	2	4	3	0
4	56	2	1	3	0
4	60	2	1	3	0
4	22	1	1	3	0
4	25	2	1	3	0
6	76	3	?	3	0
5	69	4	4	3	1
4	58	2	1	3	0
5	62	4	3	3	1
4	56	4	4	3	0
4	64	1	1	3	0
4	32	2	1	3	0
5	48	?	4	?	1
5	59	4	4	2	1
4	52	1	1	3	0
4	63	4	4	3	0
5	67	4	4	3	1
5	61	4	4	3	1
5	59	4	5	3	1
5	52	4	3	3	1
4	35	4	4	3	0
5	77	3	3	3	1
5	71	4	3	3	1
5	63	4	3	3	1
4	38	2	1	2	0
5	72	4	3	3	1
4	76	4	3	3	1
4	53	3	3	3	0
4	67	4	5	3	0
5	69	2	4	3	1
4	54	1	1	3	0
2	35	2	1	2	0
5	68	4	3	3	1
4	68	4	4	3	0
4	67	2	4	3	1
3	39	1	1	3	0
4	44	2	1	3	0
4	33	1	1	3	0
4	60	?	4	3	0
4	58	1	1	3	0
4	31	1	1	3	0
3	23	1	1	3	0
5	56	4	5	3	1
4	69	2	1	3	1
6	63	1	1	3	0
4	65	1	1	3	1
4	44	2	1	2	0
4	62	3	3	3	1
4	67	4	4	3	1
4	56	2	1	3	0
4	52	3	4	3	0
4	43	1	1	3	1
4	41	4	3	2	1
4	42	3	4	2	0
3	46	1	1	3	0
5	55	4	4	3	1
5	58	4	4	2	1
5	87	4	4	3	1
4	66	2	1	3	0
0	72	4	3	3	1
5	60	4	3	3	1
5	83	4	4	2	1
4	31	2	1	3	0
4	53	2	1	3	0
4	64	2	3	3	0
5	31	4	4	2	1
5	62	4	4	2	1
4	56	2	1	3	0
5	58	4	4	3	1
4	67	1	4	3	0
5	75	4	5	3	1
5	65	3	4	3	1
5	74	3	2	3	1
4	59	2	1	3	0
4	57	4	4	4	1
4	76	3	2	3	0
4	63	1	4	3	0
4	44	1	1	3	0
4	42	3	1	2	0
4	35	3	?	2	0
5	65	4	3	3	1
4	70	2	1	3	0
4	48	1	1	3	0
4	74	1	1	1	1
6	40	?	3	4	1
4	63	1	1	3	0
5	60	4	4	3	1
5	86	4	3	3	1
4	27	1	1	3	0
4	71	4	5	2	1
5	85	4	4	3	1
4	51	3	3	3	0
6	72	4	3	3	1
5	52	4	4	3	1
4	66	2	1	3	0
5	71	4	5	3	1
4	42	2	1	3	0
4	64	4	4	2	1
4	41	2	2	3	0
4	50	2	1	3	0
4	30	1	1	3	0
4	67	1	1	3	0
5	62	4	4	3	1
4	46	2	1	2	0
4	35	1	1	3	0
4	53	1	1	2	0
4	59	2	1	3	0
4	19	3	1	3	0
5	86	2	1	3	1
4	72	2	1	3	0
4	37	2	1	2	0
4	46	3	1	3	1
4	45	1	1	3	0
4	48	4	5	3	0
4	58	4	4	3	1
4	42	1	1	3	0
4	56	2	4	3	1
4	47	2	1	3	0
4	49	4	4	3	1
5	76	2	5	3	1
5	62	4	5	3	1
5	64	4	4	3	1
5	53	4	3	3	1
4	70	4	2	2	1
5	55	4	4	3	1
4	34	4	4	3	0
5	76	4	4	3	1
4	39	1	1	3	0
2	23	1	1	3	0
4	19	1	1	3	0
5	65	4	5	3	1
4	57	2	1	3	0
5	41	4	4	3	1
4	36	4	5	3	1
4	62	3	3	3	0
4	69	2	1	3	0
4	41	3	1	3	0
3	51	2	4	3	0
5	50	3	2	3	1
4	47	4	4	3	0
4	54	4	5	3	1
5	52	4	4	3	1
4	30	1	1	3	0
3	48	4	4	3	1
5	?	4	4	3	1
4	65	2	4	3	1
4	50	1	1	3	0
5	65	4	5	3	1
5	66	4	3	3	1
6	41	3	3	2	1
5	72	3	2	3	1
4	42	1	1	1	1
4	80	4	4	3	1
0	45	2	4	3	0
4	41	1	1	3	0
4	72	3	3	3	1
4	60	4	5	3	0
5	67	4	3	3	1
4	55	2	1	3	0
4	61	3	4	3	1
4	55	3	4	3	1
4	52	4	4	3	1
4	42	1	1	3	0
5	63	4	4	3	1
4	62	4	5	3	1
4	46	1	1	3	0
4	65	2	1	3	0
4	57	3	3	3	1
4	66	4	5	3	1
4	45	1	1	3	0
4	77	4	5	3	1
4	35	1	1	3	0
4	50	4	5	3	1
4	57	4	4	3	0
4	74	3	1	3	1
4	59	4	5	3	0
4	51	1	1	3	0
4	42	3	4	3	1
4	35	2	4	3	0
4	42	1	1	3	0
4	43	2	1	3	0
4	62	4	4	3	1
4	27	2	1	3	0
5	?	4	3	3	1
4	57	4	4	3	1
4	59	2	1	3	0
5	40	3	2	3	1
4	20	1	1	3	0
5	74	4	3	3	1
4	22	1	1	3	0
4	57	4	3	3	0
4	57	4	3	3	1
4	55	2	1	2	0
4	62	2	1	3	0
4	54	1	1	3	0
4	71	1	1	3	1
4	65	3	3	3	0
4	68	4	4	3	0
4	64	1	1	3	0
4	54	2	4	3	0
4	48	4	4	3	1
4	58	4	3	3	0
5	58	3	4	3	1
4	70	1	1	1	0
5	70	1	4	3	1
4	59	2	1	3	0
4	57	2	4	3	0
4	53	4	5	3	0
4	54	4	4	3	1
4	53	2	1	3	0
0	71	4	4	3	1
5	67	4	5	3	1
4	68	4	4	3	1
4	56	2	4	3	0
4	35	2	1	3	0
4	52	4	4	3	1
4	47	2	1	3	0
4	56	4	5	3	1
4	64	4	5	3	0
5	66	4	5	3	1
4	62	3	3	3	0
