# Supplementary material for: A hybrid anomaly detection method for high dimensional data
Source: PeerJ Comput Sci. 2023 Jan 12;9:e1199. doi: 10.7717/peerj-cs.1199 (PMC10280180; doi:10.7717/peerj-cs.1199)
Supplement: Supplemental Information 2 [file peerj-cs-09-1199-s002.zip › datasets/pendigits-orig.tra]

.INCLUDE        dene.doc

.LEXICON "0" "1" "2" "3" "4" "5" "6" "7" "8" "9"
.HIERARCHY      DIGIT

.SEGMENT DIGIT    0 ? "8"
.COMMENT 8 12  224
.PEN_DOWN
 267  333
 267  336
 267  339
 266  342
 264  344
 262  346
 259  346
 254  347
 249  346
 244  345
 239  343
 235  340
 233  333
 233  327
 235  318
 239  309
 245  297
 251  285
 258  272
 265  259
 272  247
 277  235
 280  223
 284  208
 284  199
 281  192
 278  184
 272  178
 265  171
 258  166
 249  162
 241  158
 233  155
 225  153
 219  152
 214  152
 210  153
 207  155
 204  158
 202  163
 201  169
 201  174
 202  181
 205  188
 208  195
 213  202
 220  209
 227  216
 236  223
 246  229
 258  237
 268  245
 279  252
 290  260
 301  268
 310  277
 317  286
 323  293
 327  300
 329  306
 330  312
 330  317
 330  320
 329  323
 327  325
 325  328
 322  330
 317  333
 313  336
 306  337
 300  338
 292  339
 285  340
 277  339
 272  338
 265  336
 262  333
 259  330
.PEN_UP
.DT 100

.SEGMENT DIGIT    1 ? "2"
.COMMENT 2 26   54
.PEN_DOWN
 249  234
 249  235
 251  238
 253  240
 258  244
 263  247
 270  249
 277  251
 285  251
 294  251
 303  249
 311  245
 316  239
 319  232
 319  222
 317  211
 314  199
 307  186
 300  172
 291  159
 284  147
 278  135
 274  127
 273  117
 275  110
 281  105
 290  102
 302  101
 315  100
 330  101
 345  101
 360  103
 373  105
 385  107
 394  108
 401  109
 406  110
 410  109
 412  109
.PEN_UP
.DT 100

.SEGMENT DIGIT    2 ? "1"
.COMMENT 1 11  151
.PEN_DOWN
 196  228
 193  222
 191  218
 191  216
 193  219
 200  227
 212  238
 222  254
 234  273
 247  292
 258  311
 269  328
 277  342
 282  351
 285  353
 285  347
 281  333
 274  313
 266  288
 256  259
 244  227
 234  195
 225  165
 217  137
 212  115
 209   97
 210   85
.PEN_UP
.DT 100

.SEGMENT DIGIT    3 ? "4"
.COMMENT 4 14  100
.PEN_DOWN
 231  309
 232  314
 232  318
 233  320
 234  323
 234  322
 235  317
 234  312
 234  302
 234  291
 233  277
 233  263
 233  248
 234  233
 236  219
 239  206
 243  196
 246  188
 250  184
 255  181
 259  181
 265  183
 270  186
 272  191
 274  197
 276  201
 277  206
 278  210
 278  213
 277  215
 276  215
 275  212
 274  207
 271  200
 269  192
 267  181
 264  169
 262  157
 261  144
 260  131
 259  119
.PEN_UP
.DT 100

.SEGMENT DIGIT    4 ? "1"
.COMMENT 1 10  141
.PEN_DOWN
 200  273
 200  273
 199  271
 199  271
 199  271
 200  272
 203  277
 207  283
 212  290
 217  299
 222  309
 228  317
 233  327
 238  334
 241  341
 243  345
 244  345
 243  343
 242  334
 240  320
 236  303
 231  281
 226  258
 220  232
 216  205
 214  180
 214  157
 216  139
 220  126
.PEN_UP
.DT 100

.SEGMENT DIGIT    5 ? "6"
.COMMENT 6 27  149
.PEN_DOWN
 314  310
 320  315
 325  319
 325  323
 323  323
 316  318
 306  310
 294  298
 280  281
 267  263
 255  246
 246  227
 240  211
 239  197
 242  186
 250  181
 261  180
 272  180
 283  182
 291  186
 297  192
 298  197
 294  202
 287  206
 278  208
 267  209
 260  207
 254  206
.PEN_UP
.DT 100

.SEGMENT DIGIT    6-7 ? "4"
.COMMENT 4  1  117
.PEN_DOWN
 277  306
 282  311
 286  314
 290  314
 291  313
 290  307
 289  299
 284  289
 282  278
 279  266
 278  255
 279  245
 282  236
 288  229
 297  225
 310  222
 325  221
 344  221
 360  223
 375  226
 389  231
.PEN_UP
.DT 100
.PEN_DOWN
 376  304
 368  309
 359  309
 354  301
 350  287
 348  270
 346  249
 345  226
 345  201
 346  179
.PEN_UP
.DT 100

.SEGMENT DIGIT    8-9 ? "0"
.COMMENT 0 18  131
.PEN_DOWN
 184  198
 186  199
 188  202
.PEN_UP
.DT 100
.PEN_DOWN
 192  219
 192  221
 192  224
 193  227
 191  228
 189  227
 187  223
 186  216
 183  208
 182  198
 184  187
 189  176
 196  170
 207  165
 219  163
 232  166
 245  171
 257  181
 266  194
 270  208
 272  222
 269  234
 261  244
 251  249
 236  251
 221  248
 206  242
 194  233
 187  223
 184  212
.PEN_UP
.DT 100

.SEGMENT DIGIT   10-11 ? "5"
.COMMENT 5  5  196
.PEN_DOWN
 177  380
 178  384
 178  386
 178  386
 178  383
 177  379
 176  370
 175  360
 173  347
 170  333
 168  319
 167  306
 167  294
 169  286
 173  279
 179  274
 187  273
 195  274
 206  275
 216  277
 228  278
 240  277
 251  273
 260  266
 270  257
 277  245
 283  232
 286  215
 287  199
 285  184
 281  170
 274  159
 264  150
 252  144
 236  141
 221  142
 205  144
 189  149
 176  155
 163  162
.PEN_UP
.DT 100
.PEN_DOWN
 152  342
 153  347
 157  357
 163  365
 171  372
 181  380
 195  386
 210  393
 229  398
 252  404
 275  407
 301  409
 326  409
.PEN_UP
.DT 100

.SEGMENT DIGIT   12 ? "0"
.COMMENT 0 12  128
.PEN_DOWN
 224  314
 225  316
 223  317
 218  315
 212  310
 203  302
 194  290
 183  276
 173  261
 163  244
 157  226
 152  210
 150  195
 152  182
 159  172
 169  167
 182  163
 197  163
 214  167
 231  173
 248  183
 261  195
 270  208
 277  224
 279  240
 277  255
 272  271
 262  283
 251  293
 239  300
 227  304
 214  304
 203  302
 192  299
 185  292
.PEN_UP
.DT 100

.SEGMENT DIGIT   13 ? "9"
.COMMENT 9 21  183
.PEN_DOWN
 212  330
 212  330
 214  329
 216  329
 217  331
 217  334
 216  338
 214  342
 210  347
 203  352
 195  355
 184  355
 173  353
 161  349
 151  343
 142  334
 135  325
 132  315
 134  305
 139  297
 149  290
 162  288
 176  287
 191  290
 204  294
 217  301
 227  309
 235  316
 239  323
 241  327
 242  329
 241  329
 241  327
 239  320
 239  313
 238  302
 238  290
 238  275
 239  261
 240  247
 240  232
 241  219
 240  208
 237  199
 231  193
 225  188
 214  186
 202  186
 190  187
 179  188
 168  189
 159  191
 155  189
.PEN_UP
.DT 100

.SEGMENT DIGIT   14 ? "8"
.COMMENT 8  2  192
.PEN_DOWN
 221  271
 217  272
 214  271
 213  266
 214  261
 217  253
 223  244
 228  233
 232  221
 237  209
 239  197
 238  185
 236  174
 231  166
 225  158
 218  153
 212  152
 206  153
 203  157
 202  165
 203  173
 206  184
 212  196
 218  208
 227  221
 233  233
 241  244
 246  254
 250  263
 250  271
 247  275
 243  277
 236  277
 228  275
 219  273
 211  268
 205  263
 201  258
.PEN_UP
.DT 100

.SEGMENT DIGIT   15 ? "5"
.COMMENT 5 27  249
.PEN_DOWN
 301  347
 310  347
 314  349
 317  349
 317  349
 315  349
 311  349
 303  347
 292  347
 281  347
 269  347
 257  346
 246  346
 236  346
 230  346
 223  346
 219  346
 217  344
 215  342
 212  339
 210  336
 208  330
 205  324
 200  317
 196  309
 191  300
 185  291
 181  283
 177  275
 173  267
 172  263
 172  261
 174  261
 179  263
 183  266
 190  270
 197  272
 206  274
 215  276
 224  275
 234  273
 244  270
 255  266
 262  262
 270  258
 275  253
 278  249
 281  245
 279  240
 278  236
 275  232
 272  227
 268  222
 263  219
 258  214
 254  210
 247  206
 241  202
 233  198
 225  194
 217  191
 207  187
 197  184
 185  183
 174  182
 163  181
 152  181
 142  182
 133  183
 127  185
 121  187
 118  188
 117  189
 116  191
 117  192
 118  192
 120  192
 124  191
 129  188
 133  185
 137  184
.PEN_UP
.DT 100

.SEGMENT DIGIT   16 ? "9"
.COMMENT 9  5  227
.PEN_DOWN
 267  316
 266  329
 264  342
 257  353
 246  362
 233  368
 217  372
 201  373
 184  370
 166  364
 152  353
 141  341
 135  328
 135  316
 139  304
 149  294
 161  288
 177  285
 193  284
 211  285
 225  289
 238  293
 246  299
 254  303
 259  307
 263  310
 265  312
 266  311
 267  307
 268  302
 270  292
 272  281
 276  268
 278  254
 280  238
 281  223
 279  209
 276  196
 268  184
 257  175
 244  168
 229  163
 212  161
 197  159
 183  159
 171  163
.PEN_UP
.DT 100

.SEGMENT DIGIT   17-18 ? "7"
.COMMENT 7  5  194
.PEN_DOWN
 122  319
 124  326
 127  331
 132  337
 140  342
 148  346
 160  349
 174  351
 189  351
 207  351
 223  349
 237  345
 250  340
 261  333
 268  325
 274  313
 276  299
 278  284
 279  266
 279  248
 279  228
 278  208
 276  179
 273  159
 270  143
 265  129
 260  115
.PEN_UP
.DT 100
.PEN_DOWN
 196  149
 194  157
 193  163
 194  169
 198  173
 206  178
 218  181
 235  183
 255  184
 277  184
 302  185
.PEN_UP
.DT 100

.SEGMENT DIGIT   19 ? "3"
.COMMENT 3 16  248
.PEN_DOWN
 208  302
 207  309
 205  316
 207  325
 207  332
 210  339
 221  347
 230  352
 242  355
 254  357
 267  357
 278  357
 288  354
 293  349
 294  341
 291  331
 284  322
 277  310
 267  298
 257  287
 249  277
 242  268
 241  260
 243  252
 248  245
 254  238
 262  229
 269  221
 276  211
 282  200
 283  189
 282  179
 276  168
 267  158
 254  150
 241  144
 225  141
 209  141
 192  144
 178  149
 166  156
 158  163
 156  169
 157  173
 163  178
.PEN_UP
.DT 100

.SEGMENT DIGIT   20 ? "3"
.COMMENT 3 19   32
.PEN_DOWN
 239  318
 234  324
 231  330
 229  336
 231  341
 234  345
 240  349
 247  349
 255  346
 264  343
 270  340
 273  332
 275  325
 271  314
 266  304
 258  294
 251  286
 243  279
 238  273
 236  267
 236  265
 239  264
 245  264
 253  264
 263  261
 272  259
 281  254
 290  250
 295  242
 299  235
 301  225
 298  215
 292  206
 284  197
 273  191
 260  184
 246  181
 232  178
 218  179
 206  180
 198  182
 191  186
 188  191
.PEN_UP
.DT 100

.SEGMENT DIGIT   21 ? "9"
.COMMENT 9 18  121
.PEN_DOWN
 256  300
 259  303
 260  307
 260  312
 259  315
 256  319
 252  324
 246  327
 239  329
 230  330
 219  329
 209  326
 200  322
 192  315
 188  307
 187  300
 189  292
 194  286
 202  281
 213  278
 223  278
 233  280
 242  284
 247  288
 252  292
 254  297
 255  301
 255  303
 254  302
 255  299
 256  288
 257  277
 258  264
 258  250
 258  235
 255  220
 251  206
 243  195
 233  187
 220  183
 207  184
 194  187
 182  192
 171  197
 165  206
.PEN_UP
.DT 100

.SEGMENT DIGIT   22 ? "2"
.COMMENT 2  9   25
.PEN_DOWN
 190  318
 190  324
 190  329
 190  336
 190  343
 191  350
 193  357
 195  364
 198  369
 204  376
 210  381
 217  385
 225  389
 233  390
 241  390
 247  388
 255  384
 260  378
 265  370
 269  362
 270  352
 271  341
 270  329
 267  316
 258  297
 250  284
 242  271
 232  259
 221  246
 210  235
 199  224
 189  214
 179  206
 168  197
 158  191
 149  185
 140  182
 131  180
 125  179
 118  179
 115  180
 113  183
 113  185
 114  187
 118  192
 125  195
 132  198
 141  200
 152  202
 164  202
 176  202
 189  201
 203  198
 216  195
 229  191
 243  185
 258  181
 271  176
 285  173
 299  171
 313  171
 326  172
 339  173
 349  178
 357  181
.PEN_UP
.DT 100

.SEGMENT DIGIT   23 ? "2"
.COMMENT 2 12  179
.PEN_DOWN
 240  303
 238  310
 236  316
 236  323
 239  329
 244  336
 250  342
 261  346
 273  350
 286  351
 298  351
 310  349
 319  344
 326  340
 328  332
 326  324
 320  314
 311  302
 299  290
 287  277
 274  265
 263  253
 253  240
 248  229
 245  220
 247  211
 251  205
 259  198
 267  194
 279  191
 292  188
 305  187
 318  187
 331  187
 343  188
.PEN_UP
.DT 100

.SEGMENT DIGIT   24-25 ? "5"
.COMMENT 5  9  201
.PEN_DOWN
 202  330
 202  333
 203  336
 204  338
 204  339
 203  338
 202  334
 200  330
 197  326
 194  319
 192  314
 190  307
 189  302
 188  299
 189  298
 191  298
 193  299
 199  302
 205  305
 213  307
 222  309
 233  307
 244  303
 255  296
 264  286
 269  272
 271  259
 270  244
 266  229
 258  218
 247  208
 236  201
 225  198
 214  197
 205  200
 196  205
 192  210
.PEN_UP
.DT 100
.PEN_DOWN
 190  354
 189  354
 187  355
 187  356
 187  357
 188  358
 192  360
 199  363
 208  364
 220  365
 233  366
 248  367
 265  368
 279  368
 291  368
.PEN_UP
.DT 100

.SEGMENT DIGIT   26 ? "1"
.COMMENT 1 23   68
.PEN_DOWN
 188  296
 189  297
 190  298
 192  299
 194  301
 196  303
 199  305
 202  309
 207  312
 210  316
 213  322
 217  329
 222  337
 225  344
 227  354
 230  363
 233  372
 236  381
 238  388
 239  394
 240  397
 242  397
 243  393
 243  384
 242  372
 240  358
 238  341
 237  323
 235  302
 233  284
 230  267
 228  253
 228  241
 229  231
 233  224
 237  220
.PEN_UP
.DT 100

.SEGMENT DIGIT   27-28 ? "5"
.COMMENT 5  9  239
.PEN_DOWN
 219  326
 219  326
 219  326
 218  323
 215  315
 214  311
 212  304
 211  300
 209  296
 210  292
 211  291
 215  291
 222  293
 231  293
 240  293
 250  292
 261  287
 270  280
 277  271
 281  258
 284  242
 281  227
 277  212
 271  199
 262  188
 253  181
 242  178
 233  178
 223  180
 214  187
.PEN_UP
.DT 100
.PEN_DOWN
 207  328
 210  330
 215  333
 223  336
 232  338
 242  340
 254  342
 268  344
 283  345
 296  346
 309  347
 319  349
.PEN_UP
.DT 100

.SEGMENT DIGIT   29 ? "8"
.COMMENT 8  3   67
.PEN_DOWN
 233  296
 233  301
 234  305
 236  313
 237  317
 238  323
 239  328
 240  332
 240  337
 240  342
 239  346
 236  350
 232  353
 228  355
 221  355
 214  355
 206  353
 198  350
 191  345
 186  340
 183  334
 181  327
 184  320
 188  312
 196  303
 204  293
 216  284
 227  273
 238  262
 247  252
 258  236
 262  226
 262  218
 259  209
 253  201
 245  196
 236  194
 225  193
 215  195
 207  199
 201  207
 198  216
 197  227
 199  240
 203  255
 209  270
 217  283
 226  296
 233  309
 240  319
 246  329
 250  337
 251  342
 251  344
 249  346
 244  346
.PEN_UP
.DT 100

.SEGMENT DIGIT   30 ? "6"
.COMMENT 6 13   38
.PEN_DOWN
 238  326
 239  328
 240  329
 241  329
 242  327
 242  327
 242  326
 242  326
 242  326
 241  325
 240  322
 238  319
 236  315
 234  309
 230  301
 227  292
 223  283
 220  272
 216  262
 213  251
 211  242
 210  234
 209  226
 210  219
 213  213
 216  208
 221  203
 226  201
 231  199
 238  199
 243  200
 250  202
 254  206
 259  211
 262  222
 262  229
 261  237
 259  244
 255  251
 252  255
 248  259
 242  261
 237  260
 233  258
 229  253
 226  249
 224  245
 223  239
 222  235
 223  231
 224  227
 226  225
 227  225
 229  227
.PEN_UP
.DT 100

.SEGMENT DIGIT   31-32 ? "4"
.COMMENT 4 26  181
.PEN_DOWN
 214  313
 214  314
 214  316
 214  314
 213  311
 212  303
 209  293
 208  280
 206  266
 203  250
 201  235
 199  220
 196  208
 195  197
 194  188
 195  182
 196  178
 200  174
 204  173
 212  172
 220  172
 231  173
 244  173
 258  174
 273  176
 288  179
 301  180
 313  182
 323  183
 331  184
 335  185
 338  186
 339  186
 339  187
.PEN_UP
.DT 100
.PEN_DOWN
 297  266
 294  267
 293  264
 292  259
 291  250
 289  238
 287  224
 287  206
 286  186
 285  167
 284  147
 282  129
 280  111
 278   96
 277   84
 275   75
 277   68
 278   64
.PEN_UP
.DT 100

.SEGMENT DIGIT   33 ? "0"
.COMMENT 0 29   65
.PEN_DOWN
 228  320
 225  326
 223  331
 218  334
 212  333
 208  328
 204  318
 199  305
 196  290
 195  275
 196  259
 199  244
 207  233
 217  224
 229  220
 242  220
 255  223
 267  231
 276  241
 284  253
 287  270
 286  285
 282  301
 275  314
 264  324
 252  330
 241  332
 228  328
.PEN_UP
.DT 100

.SEGMENT DIGIT   34 ? "4"
.COMMENT 4 20  222
.PEN_DOWN
 205  326
 203  333
 201  338
 198  337
 191  331
 184  323
 177  307
 171  292
 164  274
 159  258
 157  242
 159  232
 165  225
 176  222
 191  222
 210  226
 227  232
 243  239
 260  251
 267  260
 270  266
 268  274
 264  279
 257  285
 252  290
 246  296
 243  300
 241  302
 239  301
 237  296
 236  285
 232  270
 227  250
 219  224
 210  196
 199  165
 187  134
 176  105
 165   80
 159   60
 155   43
 154   34
.PEN_UP
.DT 100

.SEGMENT DIGIT   35 ? "8"
.COMMENT 8 26   99
.PEN_DOWN
 309  234
 312  235
 315  237
 318  239
 320  242
 323  247
 326  251
 329  257
 331  263
 332  271
 331  279
 329  288
 324  297
 315  304
 304  311
 291  315
 277  317
 263  317
 250  313
 240  305
 234  296
 232  284
 235  271
 242  255
 253  240
 267  223
 283  207
 299  191
 313  175
 325  162
 332  149
 337  137
 337  129
 331  122
 322  118
 310  116
 294  117
 279  119
 263  123
 249  129
 238  136
 232  145
 229  154
 233  165
 240  175
 260  195
 276  207
 294  219
 312  229
 328  238
 341  246
 352  252
 358  255
.PEN_UP
.DT 100

.SEGMENT DIGIT   36 ? "1"
.COMMENT 1  1   21
.PEN_DOWN
 262  338
 261  341
 258  349
 256  355
 254  359
 252  363
 252  360
 251  354
 249  341
 251  314
 251  292
 251  270
 249  248
 249  226
.PEN_UP
.DT 100

.SEGMENT DIGIT   37 ? "8"
.COMMENT 8 14  218
.PEN_DOWN
 182  257
 178  260
 176  265
 177  272
 179  278
 185  287
 192  293
 205  302
 215  307
 225  311
 234  312
 241  310
 246  304
 248  294
 247  284
 241  271
 235  257
 226  241
 217  226
 209  213
 202  202
 198  195
 198  191
 201  188
 207  189
 214  193
 223  197
 231  203
 238  210
 242  218
 242  226
 239  234
 231  241
 221  248
 208  252
 192  257
 178  260
 166  262
 157  262
 152  261
.PEN_UP
.DT 100

.SEGMENT DIGIT   38-39 ? "5"
.COMMENT 5 16  245
.PEN_DOWN
 193  328
 189  329
 182  327
 177  325
 172  320
 172  316
 176  309
 183  297
 195  284
 209  270
 225  255
 239  238
 251  222
 258  203
 257  188
 250  173
 238  161
 221  154
 203  149
 183  149
 165  155
 147  163
 134  176
 126  197
.PEN_UP
.DT 100
.PEN_DOWN
 145  313
 156  324
 167  329
 181  330
 197  330
 218  328
 242  326
 267  322
 292  318
.PEN_UP
.DT 100

.SEGMENT DIGIT   40-41 ? "7"
.COMMENT 7 24  160
.PEN_DOWN
 193  338
 191  341
 187  343
 186  345
 185  347
 189  349
 192  350
 199  350
 210  349
 223  346
 237  344
 254  342
 269  339
 283  337
 295  333
 304  330
 311  324
 314  317
 314  306
 311  293
 308  279
 302  263
 298  246
 292  229
 288  213
 284  197
 282  185
 279  174
 278  167
 277  161
 274  159
 271  160
.PEN_UP
.DT 100
.PEN_DOWN
 218  224
 217  227
 219  229
 224  231
 233  232
 245  232
 259  232
 276  231
 295  229
 313  227
 329  225
 344  223
.PEN_UP
.DT 100

.SEGMENT DIGIT   42 ? "0"
.COMMENT 0  8  243
.PEN_DOWN
 202  291
 201  292
 199  292
 196  292
 192  290
 189  286
 186  279
 184  271
 182  261
 179  250
 178  239
 181  228
 182  220
 185  211
 189  205
 195  200
 202  198
 210  197
 218  197
 226  199
 236  203
 243  208
 251  214
 257  222
 263  231
 267  240
 268  252
 268  264
 267  277
 265  289
 261  300
 254  310
 246  317
 235  322
 224  322
 212  317
 199  310
 188  300
 178  287
.PEN_UP
.DT 100

.SEGMENT DIGIT   43 ? "9"
.COMMENT 9 30  121
.PEN_DOWN
 151  142
 152  145
 157  149
 162  153
 170  157
 179  162
 191  168
 204  175
 218  183
 231  193
 244  205
 256  218
 266  233
 273  249
 278  265
 277  286
 273  297
 267  304
 258  307
 249  307
 239  303
 231  298
 225  290
 221  281
 221  273
 224  264
 230  257
 239  252
 251  247
.PEN_UP
.DT 100

.SEGMENT DIGIT   44 ? "3"
.COMMENT 3 10   51
.PEN_DOWN
 210  309
 207  310
 205  311
 203  313
 204  316
 208  319
 214  325
 222  330
 232  334
 241  338
 252  340
 260  339
 266  334
 269  327
 269  316
 266  302
 260  286
 254  270
 246  253
 239  237
 232  224
 228  214
 226  208
 227  205
 230  205
 236  205
 245  206
 256  207
 266  206
 275  202
 283  196
 288  186
 291  175
 289  165
 286  153
 275  136
 265  128
 252  122
 236  119
 222  119
 207  120
 195  122
 186  126
 178  131
.PEN_UP
.DT 100

.SEGMENT DIGIT   45-46 ? "5"
.COMMENT 5 19    7
.PEN_DOWN
 241  329
 240  332
 238  334
 236  336
 233  334
 231  330
 228  326
 225  319
 220  313
 217  304
 214  297
 212  290
 210  285
 211  279
 213  277
 217  275
 223  275
 230  274
 239  275
 249  274
 259  273
 269  271
 278  266
 285  262
 291  254
 294  248
 295  239
 292  231
 288  221
 280  212
 271  203
 260  197
 251  189
 239  184
 229  180
 220  178
 213  175
 207  174
 203  174
 201  175
 200  178
 200  181
.PEN_UP
.DT 100
.PEN_DOWN
 207  331
 207  333
 210  336
 213  338
 217  338
 225  338
 232  338
 244  338
 256  339
 270  339
 285  340
 299  341
 314  342
 329  342
 341  343
.PEN_UP
.DT 100

.SEGMENT DIGIT   47-48 ? "4"
.COMMENT 4 19   66
.PEN_DOWN
 274  313
 272  318
 269  328
 267  337
 265  342
 262  344
 258  342
 253  338
 247  327
 239  313
 229  297
 218  279
 208  263
 199  249
 192  236
 189  226
 190  220
 196  218
 207  216
 221  218
 245  220
 261  222
 275  222
 287  222
 296  220
 300  218
.PEN_UP
.DT 100
.PEN_DOWN
 294  284
 292  279
 287  268
 281  253
 273  235
 265  214
 257  194
 248  175
.PEN_UP
.DT 100

.SEGMENT DIGIT   49-50 ? "9"
.COMMENT 9  7   94
.PEN_DOWN
 236  343
 235  349
 233  354
 229  357
 226  358
 222  356
 215  352
 208  343
 199  332
 191  318
 183  303
 179  287
 176  273
 179  261
 185  252
 196  248
 210  248
 226  252
 244  260
 261  271
 276  283
 288  296
 297  310
 300  324
 298  336
 291  347
 280  355
 265  360
 250  362
 234  357
 219  350
 206  336
 197  320
 192  302
 189  285
 193  268
 198  255
 205  248
.PEN_UP
.DT 100
.PEN_DOWN
 254  260
 259  264
 266  275
 273  283
 278  289
 283  292
 286  293
 288  291
 289  284
 287  273
 285  258
 281  240
 275  222
 267  202
 258  182
 246  163
 235  147
 224  133
 215  122
 207  114
 202  108
 200  107
 202  109
.PEN_UP
.DT 100

.SEGMENT DIGIT   51 ? "2"
.COMMENT 2 27  145
.PEN_DOWN
 208  258
 207  260
 210  263
 216  266
 224  268
 237  268
 250  268
 263  266
 275  262
 285  257
 290  249
 289  239
 284  228
 273  218
 258  205
 242  192
 225  180
 211  170
 199  160
 192  153
 190  147
 193  143
 202  141
 212  140
 228  140
 244  137
 260  137
 276  137
 290  136
 300  135
.PEN_UP
.DT 100

.SEGMENT DIGIT   52-53 ? "7"
.COMMENT 7 10   35
.PEN_DOWN
 164  337
 162  339
 162  341
 164  344
 169  345
 180  347
 193  350
 209  351
 226  352
 244  351
 259  350
 271  345
 278  339
 281  330
 278  318
 273  302
 263  285
 254  265
 244  244
 235  221
 228  198
 222  178
 219  158
 218  142
 218  129
 219  119
.PEN_UP
.DT 100
.PEN_DOWN
 178  205
 176  212
 177  219
 182  222
 191  225
 204  226
 223  226
 239  227
 260  225
.PEN_UP
.DT 100

.SEGMENT DIGIT   54-55 ? "5"
.COMMENT 5  5  139
.PEN_DOWN
 200  341
 200  345
 200  349
 199  350
 196  350
 193  347
 188  342
 184  334
 179  327
 173  317
 168  306
 163  297
 161  288
 161  280
 163  275
 169  272
 175  271
 185  271
 196  271
 208  271
 221  270
 234  267
 246  263
 258  255
 267  246
 275  235
 279  222
 281  208
 280  194
 277  180
 271  169
 262  159
 252  152
 239  146
 226  144
 212  145
 197  148
 183  154
 170  160
 158  168
 150  174
 144  183
.PEN_UP
.DT 100
.PEN_DOWN
 180  314
 179  323
 179  332
 180  340
 182  347
 185  354
 189  360
 197  365
 209  369
 221  371
 236  372
 253  373
 273  372
 292  371
 313  369
 331  367
.PEN_UP
.DT 100

.SEGMENT DIGIT   56 ? "6"
.COMMENT 6 11   33
.PEN_DOWN
 237  391
 236  396
 233  397
 227  395
 220  391
 211  381
 202  368
 191  351
 182  330
 172  307
 164  284
 161  259
 160  236
 163  215
 171  198
 181  186
 194  179
 209  176
 225  178
 240  184
 254  194
 267  208
 277  224
 283  241
 287  258
 286  271
 280  280
 272  286
 259  285
 243  278
 228  268
 213  253
 199  238
 187  224
 181  210
.PEN_UP
.DT 100

.SEGMENT DIGIT   57 ? "3"
.COMMENT 3 12  157
.PEN_DOWN
 172  305
 167  312
 166  316
 167  323
 171  328
 179  331
 190  333
 204  334
 218  334
 231  333
 242  330
 251  326
 256  320
 257  314
 256  306
 252  300
 245  294
 238  288
 231  284
 226  277
 221  274
 219  270
 220  265
 223  260
 227  254
 232  247
 239  240
 245  232
 251  223
 256  214
 259  206
 262  199
 263  192
 262  186
 257  181
 253  178
 245  175
 236  173
 225  173
 213  172
 202  173
 191  173
 183  173
 175  173
 172  173
 172  173
 174  172
 181  171
.PEN_UP
.DT 100

.SEGMENT DIGIT   58 ? "3"
.COMMENT 3 20   78
.PEN_DOWN
 163  290
 179  297
 200  304
 222  309
 243  312
 263  313
 279  310
 289  303
 293  293
 291  283
 284  271
 275  257
 266  242
 257  228
 251  213
 246  199
 242  186
 237  172
 230  158
 221  144
 208  130
 192  118
 177  108
 164  101
 157   98
.PEN_UP
.DT 100

.SEGMENT DIGIT   59 ? "6"
.COMMENT 6 23  152
.PEN_DOWN
 314  363
 316  371
 317  378
 318  383
 318  388
 316  391
 312  391
 308  388
 302  383
 293  376
 284  366
 275  354
 264  340
 254  324
 244  306
 236  288
 228  268
 223  249
 219  231
 218  214
 220  200
 226  189
 234  182
 245  178
 257  175
 270  175
 283  178
 296  182
 307  187
 315  193
 320  200
 321  209
 319  219
 314  231
 304  242
 285  258
 272  266
 258  273
 246  278
 236  281
 228  280
.PEN_UP
.DT 100

.SEGMENT DIGIT   60 ? "3"
.COMMENT 3 19   28
.PEN_DOWN
 236  296
 236  302
 237  309
 239  314
 242  318
 249  320
 254  320
 261  318
 267  315
 273  310
 277  303
 279  296
 279  286
 276  277
 273  268
 268  261
 263  254
 260  249
 257  245
 257  240
 260  237
 263  234
 269  229
 276  225
 282  220
 287  213
 290  207
 290  199
 289  192
 283  183
 275  178
 265  172
 253  169
 241  168
 228  169
 216  171
 205  174
 198  179
 192  183
 190  188
.PEN_UP
.DT 100

.SEGMENT DIGIT   61 ? "2"
.COMMENT 2 16  238
.PEN_DOWN
 222  277
 215  285
 212  294
 215  305
 223  316
 233  325
 248  329
 263  329
 277  324
 288  313
 293  297
 291  275
 283  252
 270  227
 252  205
 231  184
 212  168
 195  156
 181  149
 171  147
 168  148
 170  150
 176  155
 187  159
 201  161
 220  162
 240  162
 261  160
 279  157
 295  155
 309  150
 323  149
.PEN_UP
.DT 100

.SEGMENT DIGIT   62-63 ? "5"
.COMMENT 5 14  196
.PEN_DOWN
 205  315
 206  317
 206  318
 206  317
 205  314
 202  311
 201  305
 200  299
 199  292
 199  284
 200  277
 202  270
 206  263
 212  258
 219  252
 228  248
 236  242
 245  238
 252  233
 257  226
 259  220
 258  213
 255  207
 249  199
 242  194
 233  189
 225  187
 218  188
.PEN_UP
.DT 100
.PEN_DOWN
 205  316
 205  319
 206  322
 207  323
 209  325
 215  327
 221  328
 231  329
 242  329
 255  330
 268  331
 284  332
.PEN_UP
.DT 100

.SEGMENT DIGIT   64-65 ? "4"
.COMMENT 4 20  144
.PEN_DOWN
 211  334
 208  327
 202  318
 195  306
 187  292
 180  277
 174  262
 172  249
 172  239
 176  233
 186  231
 198  231
 213  233
 229  236
 245  240
 259  246
 271  250
 278  255
.PEN_UP
.DT 100
.PEN_DOWN
 268  292
 266  296
 264  301
 263  304
 260  303
 255  298
 249  286
 240  271
 228  249
 214  223
 198  196
 182  168
 165  141
 148  118
 134   98
 122   83
 114   72
 108   67
.PEN_UP
.DT 100

.SEGMENT DIGIT   66 ? "3"
.COMMENT 3 10  204
.PEN_DOWN
 237  362
 237  367
 240  372
 248  376
 258  378
 271  378
 283  377
 294  373
 303  369
 307  363
 309  355
 305  345
 300  337
 293  328
 286  319
 279  313
 276  306
 275  300
 278  294
 284  289
 292  281
 300  274
 309  265
 316  255
 322  246
 324  235
 323  224
 319  214
 312  207
 302  199
 288  194
 272  191
 254  189
 239  189
 227  192
.PEN_UP
.DT 100

.SEGMENT DIGIT   67 ? "1"
.COMMENT 1 29   98
.PEN_DOWN
 233  292
 230  292
 227  292
 227  294
 227  297
 228  301
 231  305
 236  312
 240  318
 244  325
 249  332
 252  338
 254  343
 255  345
 255  343
 254  338
 253  328
 250  313
 246  296
 240  276
 235  254
 228  233
 223  212
 217  193
 213  176
 212  162
 212  152
.PEN_UP
.DT 100

.SEGMENT DIGIT   68 ? "0"
.COMMENT 0 12   11
.PEN_DOWN
 204  312
 204  314
 202  316
 199  317
 194  316
 190  313
 183  309
 177  302
 169  292
 162  281
 155  270
 149  257
 143  242
 139  229
 137  218
 136  207
 137  199
 139  192
 143  186
 151  183
 165  182
 176  182
 187  184
 199  187
 212  193
 222  199
 232  207
 241  214
 248  224
 254  234
 258  245
 260  254
 260  264
 258  273
 255  281
 249  289
 242  297
 234  302
 226  306
 216  310
 207  313
 199  314
 190  313
 181  311
 174  306
 167  301
 163  294
 161  288
 159  279
.PEN_UP
.DT 100

.SEGMENT DIGIT   69 ? "1"
.COMMENT 1 29   80
.PEN_DOWN
 243  316
 242  315
 243  316
 244  319
 248  323
 255  327
 261  332
 268  339
 274  345
 279  351
 284  355
 287  354
 287  351
 286  342
 283  328
 279  311
 274  291
 269  270
 262  247
 257  225
 251  203
.PEN_UP
.DT 100

.SEGMENT DIGIT   70-71 ? "4"
.COMMENT 4  1   56
.PEN_DOWN
 249  339
 251  344
 252  349
 253  353
 254  356
 254  355
 252  351
 248  342
 244  330
 239  316
 232  301
 226  284
 219  268
 214  253
 213  241
 214  233
 221  225
 232  222
 248  220
 268  220
 289  220
 312  222
 334  223
 353  225
 367  229
.PEN_UP
.DT 100
.PEN_DOWN
 336  327
 331  333
 326  338
 322  339
 320  333
 318  323
 317  306
 317  286
 317  262
 317  236
 318  210
 319  184
 322  154
.PEN_UP
.DT 100

.SEGMENT DIGIT   72-73 ? "5"
.COMMENT 5 16  125
.PEN_DOWN
 239  322
 238  329
 234  333
 225  334
 213  333
 202  331
 190  325
 183  315
 181  304
 185  291
 195  277
 209  263
 225  248
 241  232
 255  215
 264  198
 270  183
 269  168
 263  155
 252  145
 238  137
 222  135
 205  139
 187  144
 172  154
 157  169
.PEN_UP
.DT 100
.PEN_DOWN
 151  298
 165  307
 184  316
 206  320
 233  324
 262  326
 295  327
 327  328
 362  329
.PEN_UP
.DT 100

.SEGMENT DIGIT   74 ? "3"
.COMMENT 3  9   46
.PEN_DOWN
 181  328
 182  328
 182  328
 183  329
 182  331
 181  332
 180  336
 179  338
 179  339
 179  340
 180  341
 181  343
 181  344
 182  344
 182  344
 183  344
 184  345
 187  346
 188  349
 191  350
 193  352
 196  354
 201  356
 206  360
 212  364
 217  366
 225  369
 231  372
 239  376
 245  378
 252  379
 258  379
 264  379
 268  376
 272  371
 275  366
 279  360
 282  355
 285  349
 287  342
 288  336
 288  328
 288  320
 285  312
 282  303
 278  293
 272  285
 267  275
 260  267
 255  261
 248  255
 243  251
 236  248
 231  246
 226  244
 221  242
 219  241
 217  241
 216  241
 217  242
 219  244
 222  245
 227  246
 231  248
 235  249
 241  251
 246  252
 252  252
 256  251
 260  249
 264  246
 267  241
 270  235
 272  228
 273  221
 274  213
 275  205
 277  197
 278  189
 278  181
 277  173
 275  166
 273  158
 269  150
 266  143
 259  135
 254  128
 247  122
 240  118
 232  115
 223  113
 215  111
 204  111
 195  111
 186  113
 177  114
 168  115
 162  118
 156  120
 152  124
 150  129
 149  132
 149  135
 149  139
 152  141
 155  145
.PEN_UP
.DT 100

.SEGMENT DIGIT   75 ? "2"
.COMMENT 2  1  183
.PEN_DOWN
 252  345
 249  350
 247  355
 247  362
 250  367
 257  371
 266  376
 279  378
 293  379
 307  378
 319  371
 327  362
 331  347
 329  331
 323  314
 312  297
 297  279
 281  264
 265  252
 249  244
 236  241
 225  242
 219  246
 217  249
 219  252
 226  253
 237  252
 251  250
 270  246
 290  240
 314  235
 338  228
 363  225
.PEN_UP
.DT 100

.SEGMENT DIGIT   76 ? "0"
.COMMENT 0 18  190
.PEN_DOWN
 165  238
 166  245
 166  250
 164  252
 162  252
 158  248
 155  242
 154  235
 154  225
 156  215
 162  205
 170  197
 180  193
 192  192
 202  194
 210  199
 216  207
 218  219
 216  231
 210  241
 200  250
 190  255
 177  255
 166  253
 157  245
.PEN_UP
.DT 100

.SEGMENT DIGIT   77 ? "6"
.COMMENT 6  7   38
.PEN_DOWN
 264  341
 264  344
 262  346
 261  347
 259  350
 255  351
 251  351
 246  349
 238  344
 229  338
 214  323
 202  309
 192  292
 184  273
 177  253
 174  234
 174  214
 177  197
 184  182
 194  170
 203  161
 215  158
 226  157
 237  158
 248  163
 255  170
 262  178
 266  186
 268  197
 267  207
 265  214
 260  222
 253  227
 243  231
 231  231
 220  227
 208  222
 198  214
 189  207
 184  199
 181  192
 181  185
 183  181
.PEN_UP
.DT 100

.SEGMENT DIGIT   78 ? "8"
.COMMENT 8 27   83
.PEN_DOWN
 281  242
 284  247
 290  252
 294  259
 299  266
 302  274
 303  281
 301  287
 296  291
 291  293
 283  293
 275  291
 266  288
 260  281
 255  274
 254  266
 256  257
 262  246
 269  236
 277  224
 286  213
 292  203
 297  193
 299  184
 296  176
 290  170
 281  167
 272  165
 262  165
 253  168
 248  173
 246  182
 249  192
 254  205
 263  215
 274  228
 286  238
 296  247
.PEN_UP
.DT 100

.SEGMENT DIGIT   79-80 ? "5"
.COMMENT 5  2  196
.PEN_DOWN
 173  284
 174  285
 177  287
 180  289
 183  292
 190  296
 196  299
 204  302
 214  305
 223  309
 233  311
 243  314
 249  315
 255  315
 256  314
.PEN_UP
.DT 100
.PEN_DOWN
 196  294
 193  294
 187  293
 180  291
 176  288
 171  284
 168  278
 169  271
 169  265
 173  259
 178  253
 186  249
 194  245
 203  241
 212  238
 220  235
 228  229
 232  224
 234  216
 232  209
 228  201
 215  188
 203  181
 191  175
 179  172
 168  170
 160  170
 152  171
 148  172
 146  174
 147  176
.PEN_UP
.DT 100

.SEGMENT DIGIT   81 ? "0"
.COMMENT 0  8  207
.PEN_DOWN
 206  261
 205  260
 204  257
 202  253
 200  248
 198  241
 197  235
 196  226
 196  219
 196  211
 197  205
 200  198
 203  194
 209  189
 214  187
 219  186
 227  186
 234  186
 242  187
 249  189
 256  193
 263  197
 268  202
 273  209
 277  218
 280  226
 282  237
 283  249
 283  261
 281  273
 278  284
 272  293
 266  302
 257  309
 249  313
 240  315
 230  313
 220  309
 212  302
 204  292
 199  278
 197  265
 196  250
.PEN_UP
.DT 100

.SEGMENT DIGIT   82 ? "3"
.COMMENT 3 10   22
.PEN_DOWN
 202  314
 204  319
 209  326
 216  332
 227  339
 241  343
 254  346
 268  347
 280  345
 288  339
 290  329
 288  316
 281  301
 271  286
 259  270
 247  254
 237  242
 228  233
 224  226
 224  224
 229  223
 238  224
 251  226
 265  226
 279  226
 292  223
 303  218
 310  210
 314  200
 312  188
 307  176
 298  166
 285  156
 270  148
 253  143
 236  141
 219  139
 205  142
.PEN_UP
.DT 100

.SEGMENT DIGIT   83-84 ? "7"
.COMMENT 7 27  187
.PEN_DOWN
 204  351
 203  351
 203  351
 205  352
 210  352
 216  352
 225  352
 236  351
 249  351
 262  351
 275  351
 288  351
 298  351
 307  352
 314  352
 317  351
 318  349
 316  346
 312  342
 307  337
 301  329
 293  319
 284  307
 276  293
 267  277
 258  260
 250  241
 241  223
 234  207
 229  192
 226  181
 223  171
 220  165
 219  160
 220  159
 220  160
 224  162
 226  167
.PEN_UP
.DT 100
.PEN_DOWN
 209  233
 207  233
 210  232
 214  233
 220  234
 229  236
 240  240
 253  242
.PEN_UP
.DT 100

.SEGMENT DIGIT   85 ? "8"
.COMMENT 8 15  237
.PEN_DOWN
 294  303
 297  304
 298  306
 298  310
 298  312
 297  314
 296  318
 294  323
 291  326
 286  329
 281  331
 273  331
 266  330
 257  329
 251  325
 244  320
 239  310
 238  301
 239  291
 241  281
 244  270
 247  258
 252  246
 255  234
 256  223
 257  214
 256  206
 253  200
 250  197
 244  194
 237  195
 230  196
 225  199
 220  205
 218  210
 218  216
 221  224
 227  233
 236  241
 246  250
 257  258
 269  265
 280  271
 291  276
.PEN_UP
.DT 100

.SEGMENT DIGIT   86-87 ? "5"
.COMMENT 5 22   76
.PEN_DOWN
 138  357
 138  358
 140  360
 144  363
 152  366
 164  368
 179  369
 195  370
 214  371
 231  372
 247  372
 262  371
 272  371
 277  370
.PEN_UP
.DT 100
.PEN_DOWN
 144  347
 138  344
 129  339
 123  334
 118  330
 116  326
 116  322
 115  317
 118  312
 123  307
 129  304
 136  301
 147  299
 159  296
 170  293
 182  291
 193  288
 201  283
 204  275
 203  266
 197  257
 188  245
 175  234
 159  222
 141  212
 125  205
 110  199
  97  197
  87  197
  78  199
  73  203
  72  207
  73  212
.PEN_UP
.DT 100

.SEGMENT DIGIT   88 ? "6"
.COMMENT 6  9  149
.PEN_DOWN
 271  345
 267  346
 262  344
 254  342
 246  336
 237  325
 226  312
 217  296
 208  278
 201  260
 198  242
 199  226
 204  214
 211  207
 222  205
 233  206
 244  213
 251  222
 254  233
 252  245
 246  254
 235  263
 221  267
 206  268
 192  266
 183  260
.PEN_UP
.DT 100

.SEGMENT DIGIT   89 ? "8"
.COMMENT 8 26  237
.PEN_DOWN
 289  326
 290  328
 290  331
 290  334
 289  339
 289  344
 286  350
 283  355
 279  360
 273  365
 266  368
 258  370
 249  370
 239  368
 230  364
 221  357
 213  344
 209  333
 206  323
 206  311
 209  299
 213  287
 218  276
 226  264
 234  252
 244  241
 253  231
 263  221
 270  210
 277  200
 281  192
 283  183
 282  178
 279  173
 273  170
 265  169
 255  169
 243  170
 232  173
 221  176
 211  181
 203  185
 198  191
 196  197
 197  206
 201  215
 209  227
 218  241
 230  257
 242  272
 254  286
 265  300
 273  311
 281  320
 286  327
 290  331
 293  332
 295  333
.PEN_UP
.DT 100

.SEGMENT DIGIT   90 ? "8"
.COMMENT 8 21   67
.PEN_DOWN
 267  344
 276  344
 283  342
 292  339
 302  333
 312  324
 323  313
 333  300
 343  285
 350  268
 356  252
 358  236
 355  221
 348  209
 339  200
 328  195
 315  194
 302  195
 290  199
 280  206
 272  214
 269  226
 269  238
 276  259
 285  272
 297  286
 312  299
 328  312
 343  325
 356  336
 367  345
 373  354
 375  362
 373  368
 365  373
 356  377
 343  377
 330  375
 315  371
 302  366
 289  358
 277  351
 269  341
.PEN_UP
.DT 100

.SEGMENT DIGIT   91 ? "9"
.COMMENT 9 14  189
.PEN_DOWN
 253  307
 253  313
 252  315
 248  318
 242  319
 236  319
 229  317
 223  314
 217  310
 212  305
 209  300
 208  294
 209  289
 212  285
 218  281
 224  280
 232  279
 238  280
 244  283
 248  286
 250  289
 251  292
 251  297
 249  298
 246  299
 244  297
 241  292
 240  286
 241  278
 244  267
 248  254
 252  242
 259  228
 264  216
 268  205
 271  195
 271  187
 267  180
 261  175
 252  172
 240  170
 227  171
 213  172
 201  173
 189  175
 182  180
.PEN_UP
.DT 100

.SEGMENT DIGIT   92 ? "0"
.COMMENT 0 29  198
.PEN_DOWN
 240  278
 234  278
 226  275
 218  266
 211  254
 204  239
 200  223
 199  196
 203  181
 212  170
 223  165
 237  163
 254  167
 270  173
 287  185
 301  200
 312  219
 317  238
 319  259
 317  278
 310  296
 300  309
 286  316
 269  317
 252  312
 236  301
 221  287
 211  268
.PEN_UP
.DT 100

.SEGMENT DIGIT   93-94 ? "4"
.COMMENT 4 24   61
.PEN_DOWN
 212  336
 212  337
 214  340
 215  343
 216  346
 218  349
 219  351
 219  352
 218  352
 217  349
 214  343
 210  333
 205  323
 199  309
 191  294
 184  278
 177  263
 170  249
 163  237
 157  227
 154  221
 153  215
 153  212
 154  211
 160  211
 167  211
 178  211
 193  211
 210  211
 229  211
 251  210
 272  210
 293  210
 312  209
 327  209
 340  209
 349  209
 356  208
 356  208
 354  207
.PEN_UP
.DT 100
.PEN_DOWN
 294  258
 292  260
 289  263
 287  265
 286  266
 284  266
 284  264
 284  259
 283  251
 282  240
 281  229
 279  218
 277  205
 274  191
 272  180
 271  171
 270  163
 269  157
.PEN_UP
.DT 100

.SEGMENT DIGIT   95 ? "1"
.COMMENT 1 12   75
.PEN_DOWN
 173  312
 173  310
 173  306
 173  303
 176  301
 179  299
 184  299
 193  300
 204  303
 217  309
 231  314
 247  323
 262  330
 275  340
 286  347
 295  354
 300  358
 303  362
 303  362
 302  358
 299  352
 296  341
 291  327
 285  311
 279  292
 272  274
 263  247
 258  229
 252  214
 248  203
 245  195
 243  188
 242  185
 242  182
.PEN_UP
.DT 100

.SEGMENT DIGIT   96 ? "9"
.COMMENT 9  7  215
.PEN_DOWN
 312  326
 311  327
 309  327
 308  327
 307  327
 308  327
 310  328
 313  330
 320  336
 324  341
 329  347
 335  354
 339  363
 341  371
 341  381
 338  390
 331  396
 321  401
 307  402
 289  397
 272  390
 255  378
 238  362
 224  343
 216  325
 210  306
 211  291
 217  278
 225  270
 236  265
 248  265
 261  271
 274  278
 286  288
 297  300
 307  313
 314  324
 320  331
 325  337
 328  338
 330  333
 330  324
 329  310
 325  291
 320  271
 313  249
 303  227
 292  206
 278  187
 265  172
 251  161
 238  153
 228  147
 219  143
 212  144
 208  146
 209  150
.PEN_UP
.DT 100

.SEGMENT DIGIT   97-98 ? "7"
.COMMENT 7 11  160
.PEN_DOWN
 143  385
 137  385
 132  385
 130  386
 132  386
 138  389
 146  391
 160  392
 177  394
 194  394
 210  392
 223  386
 234  379
 242  368
 247  354
 248  336
 246  315
 241  293
 234  271
 228  248
 222  225
 215  203
 209  183
 204  167
 199  153
 196  142
 195  134
 195  131
 194  131
 194  135
.PEN_UP
.DT 100
.PEN_DOWN
 156  232
 154  235
 156  238
 160  240
 168  244
 179  246
 194  248
 212  250
 231  251
 250  252
 269  252
 284  251
 297  248
.PEN_UP
.DT 100

.SEGMENT DIGIT   99 ? "0"
.COMMENT 0 10    3
.PEN_DOWN
 216  264
 210  263
 203  260
 197  253
 191  246
 186  235
 182  223
 178  209
 178  195
 181  182
 187  172
 196  166
 208  161
 222  161
 236  165
 250  171
 266  187
 273  202
 276  219
 276  236
 270  250
 263  262
 252  272
 240  277
 228  278
 217  277
 211  271
.PEN_UP
.DT 100

.SEGMENT DIGIT  100 ? "6"
.COMMENT 6 21   24
.PEN_DOWN
 309  373
 314  376
 318  378
 320  379
 322  380
 319  380
 315  379
 306  376
 297  370
 285  363
 271  353
 257  339
 242  323
 231  304
 222  285
 217  264
 214  245
 218  226
 225  210
 237  197
 250  187
 266  182
 284  179
 300  180
 314  184
 327  192
 336  200
 342  211
 344  222
 343  231
 339  239
 332  246
 323  249
 313  249
 302  248
 290  245
 279  240
 270  234
 261  227
 253  221
 248  213
 244  208
 240  202
 238  198
 237  195
 237  193
.PEN_UP
.DT 100

.SEGMENT DIGIT  101 ? "3"
.COMMENT 3 22  143
.PEN_DOWN
 164  278
 174  287
 186  296
 199  302
 211  309
 221  312
 229  312
 236  309
 238  302
 236  294
 230  285
 222  275
 213  264
 204  255
 196  248
 191  241
 190  238
 192  236
 199  235
 209  234
 220  233
 229  229
 240  225
 247  220
 251  213
 250  206
 246  197
 237  189
 225  182
 209  176
 191  172
 173  170
 158  170
 147  170
 138  174
.PEN_UP
.DT 100

.SEGMENT DIGIT  102 ? "3"
.COMMENT 3 17  245
.PEN_DOWN
 220  288
 221  297
 223  301
 227  306
 233  313
 240  317
 251  322
 262  324
 275  327
 286  328
 296  328
 305  326
 312  323
 316  317
 317  311
 315  303
 312  296
 306  288
 299  281
 292  276
 287  272
 281  268
 277  266
 275  265
 275  265
 277  265
 281  264
 287  262
 293  259
 301  253
 309  247
 317  239
 322  231
 326  221
 326  211
 325  201
 319  193
 310  185
 301  179
 288  173
 274  170
 260  169
 247  168
 236  169
 226  171
 218  174
 214  178
 211  183
 212  188
.PEN_UP
.DT 100

.SEGMENT DIGIT  103 ? "2"
.COMMENT 2 25  184
.PEN_DOWN
 192  285
 192  289
 193  296
 197  302
 202  307
 209  314
 218  317
 227  319
 235  318
 244  311
 247  301
 246  290
 241  276
 234  261
 225  246
 213  232
 200  219
 187  209
 174  201
 163  198
 154  196
 146  197
 141  198
 137  201
 137  205
 140  208
 144  211
 152  213
 161  214
 172  215
 184  213
 197  211
 210  209
 223  206
 236  203
 248  201
 261  199
 272  198
 283  197
 292  198
 301  198
 307  199
 313  200
.PEN_UP
.DT 100

.SEGMENT DIGIT  104 ? "4"
.COMMENT 4 12  180
.PEN_DOWN
 261  305
 263  307
 263  310
 261  310
 259  309
 254  302
 246  296
 238  287
 231  276
 223  264
 217  251
 212  239
 209  228
 210  220
 212  213
 218  208
 226  205
 237  203
 250  203
 265  205
 279  206
 292  209
 304  211
 314  213
 321  215
 324  216
 326  218
 325  219
 324  219
 321  216
 317  214
 314  210
 311  205
 307  197
 302  188
 297  179
 292  169
 287  158
 284  150
 279  143
 277  136
 275  132
 274  129
.PEN_UP
.DT 100

.SEGMENT DIGIT  105-106 ? "1"
.COMMENT 1 25  141
.PEN_DOWN
 207  268
 209  270
 212  271
 215  273
 218  277
 222  283
 228  288
 233  293
 239  300
 245  305
 249  311
 254  316
 257  318
 258  319
 257  317
 255  311
 251  302
 246  291
 241  277
 234  261
 229  244
 225  227
 221  211
 218  199
 218  188
 218  181
.PEN_UP
.DT 100
.PEN_DOWN
 166  196
 165  196
 162  195
 160  195
 161  194
 164  194
 169  193
 177  193
 187  193
 197  193
 210  193
 223  193
 238  193
 251  194
 262  194
 273  195
.PEN_UP
.DT 100

.SEGMENT DIGIT  107 ? "6"
.COMMENT 6 26   81
.PEN_DOWN
 191  322
 192  324
 192  323
 190  317
 186  307
 181  293
 175  273
 169  250
 165  224
 163  197
 163  171
 166  148
 173  130
 182  118
 194  110
 207  108
 220  110
 233  116
 243  122
 251  131
 254  141
 254  148
 249  154
 241  157
 231  157
 219  155
 206  150
 195  143
 187  133
 181  124
 179  115
.PEN_UP
.DT 100

.SEGMENT DIGIT  108-109 ? "5"
.COMMENT 5  6  104
.PEN_DOWN
 178  311
 174  312
 170  311
 166  307
 160  303
 155  297
 150  290
 149  283
 150  276
 154  273
 160  268
 170  265
 182  262
 195  257
 207  250
 218  242
 225  234
 229  223
 229  211
 225  200
 217  189
 207  180
 196  173
 185  168
 173  168
.PEN_UP
.DT 100
.PEN_DOWN
 152  288
 157  298
 166  305
 178  312
 192  317
 211  320
 234  324
 263  325
 297  326
.PEN_UP
.DT 100

.SEGMENT DIGIT  110-111 ? "5"
.COMMENT 5 29   76
.PEN_DOWN
 221  327
 221  328
 221  327
 219  323
 216  316
 212  306
 207  297
 204  287
 202  276
 199  270
 197  264
 197  264
 201  266
 206  272
 214  277
 223  283
 234  286
 246  286
 259  284
 270  276
 278  266
 283  252
 284  235
 283  219
 278  202
 270  187
 261  174
 251  165
 241  158
 232  156
 226  154
 217  160
.PEN_UP
.DT 100
.PEN_DOWN
 206  307
 208  310
 214  316
 218  323
 226  329
 232  334
 241  340
 251  344
 261  347
 272  349
 284  349
.PEN_UP
.DT 100

.SEGMENT DIGIT  112-113 ? "7"
.COMMENT 7 13  187
.PEN_DOWN
 186  330
 185  331
 184  331
 184  332
 184  331
 185  331
 187  330
 190  329
 196  328
 202  327
 210  327
 218  327
 228  327
 238  328
 246  328
 254  329
 260  329
 266  329
 270  328
 272  326
 273  322
 272  315
 270  307
 267  299
 263  288
 258  275
 254  262
 250  248
 246  234
 243  219
 242  205
 242  186
 243  176
 244  168
 245  161
 246  158
 247  157
 249  157
 250  161
 251  165
 253  168
.PEN_UP
.DT 100
.PEN_DOWN
 276  214
 277  216
 278  219
 278  221
 277  222
 276  224
 272  225
 270  225
 266  226
 262  226
 256  226
 251  226
 245  226
 240  226
 234  226
 230  226
 226  227
 224  227
 224  228
.PEN_UP
.DT 100

.SEGMENT DIGIT  114 ? "0"
.COMMENT 0 16  155
.PEN_DOWN
 249  312
 239  317
 226  314
 212  304
 198  289
 186  270
 178  246
 177  219
 180  193
 192  172
 210  160
 234  157
 260  160
 286  171
 307  188
 323  214
 330  240
 329  267
 317  290
 300  310
 268  325
 244  326
 224  317
 208  303
 196  285
 194  261
.PEN_UP
.DT 100

.SEGMENT DIGIT  115 ? "0"
.COMMENT 0  2  243
.PEN_DOWN
 238  134
 238  140
 237  145
 235  149
 231  153
 227  154
 222  153
 216  147
 212  140
 209  132
 207  122
 208  114
 210  104
 216   98
 224   94
 233   93
 243   94
 253   98
 264  104
 273  111
 280  120
 286  130
 288  141
 286  150
 281  159
 274  166
 265  171
 255  174
 243  174
 234  171
 226  166
 221  160
.PEN_UP
.DT 100

.SEGMENT DIGIT  116 ? "9"
.COMMENT 9 28  102
.PEN_DOWN
 312  312
 310  320
 305  329
 296  333
 282  333
 265  330
 246  320
 231  309
 224  294
 226  286
 239  284
 260  289
 284  301
 305  313
 321  322
 327  320
 321  306
 306  280
 284  248
 260  212
 237  181
 218  158
 207  148
 205  147
.PEN_UP
.DT 100

.SEGMENT DIGIT  117-118 ? "5"
.COMMENT 5 27  120
.PEN_DOWN
 223  290
 223  290
 222  288
 220  285
 216  280
 209  276
 206  270
 203  262
 200  255
 200  250
 203  246
 208  241
 215  237
 223  233
 231  227
 242  216
 246  209
 247  201
 245  193
 238  184
 231  178
 221  172
 211  169
 202  168
 195  168
 192  170
 191  176
.PEN_UP
.DT 100
.PEN_DOWN
 233  283
 233  287
 232  293
 233  299
 235  303
 241  305
 249  306
 260  306
 275  304
 291  300
 309  296
.PEN_UP
.DT 100

.SEGMENT DIGIT  119 ? "6"
.COMMENT 6 23  211
.PEN_DOWN
 242  390
 246  394
 248  397
 252  399
 253  401
 253  401
 252  397
 248  392
 245  384
 239  373
 232  359
 223  343
 215  324
 206  303
 200  279
 194  254
 193  231
 194  207
 200  184
 208  166
 220  150
 234  141
 249  136
 266  135
 282  140
 295  147
 306  158
 312  170
 314  185
 312  200
 305  215
 293  229
 279  242
 262  252
 245  262
 229  268
 215  272
 204  274
.PEN_UP
.DT 100

.SEGMENT DIGIT  120-121 ? "4"
.COMMENT 4 12  242
.PEN_DOWN
 231  325
 231  325
 230  324
 229  320
 227  315
 225  309
 220  299
 215  289
 210  276
 203  263
 198  250
 192  237
 188  225
 186  215
 187  202
 192  197
 200  193
 212  191
 226  189
 242  189
 260  191
 279  192
 296  194
 312  195
 325  197
 336  197
 345  198
 350  198
 354  198
 355  198
 355  198
 354  199
 351  200
.PEN_UP
.DT 100
.PEN_DOWN
 317  255
 317  255
 318  255
 318  252
 318  248
 317  241
 317  233
 316  222
 315  209
 314  196
 311  182
 309  169
 307  157
 306  146
 304  137
 303  131
 302  127
 302  123
 302  121
 303  121
 303  123
 303  124
 304  127
.PEN_UP
.DT 100

.SEGMENT DIGIT  122-123 ? "7"
.COMMENT 7 21  162
.PEN_DOWN
 178  362
 184  363
 189  365
 197  367
 205  369
 216  372
 227  375
 238  375
 247  372
 257  367
 267  359
 277  347
 283  331
 289  313
 292  292
 294  271
 294  249
 292  228
 289  211
 283  192
 279  183
 275  179
 272  178
.PEN_UP
.DT 100
.PEN_DOWN
 304  227
 311  236
 316  244
 318  248
 316  252
 309  254
 298  258
 282  259
 262  261
 239  262
 215  263
 192  264
 173  264
.PEN_UP
.DT 100

.SEGMENT DIGIT  124 ? "1"
.COMMENT 1 23  212
.PEN_DOWN
 226  312
 225  312
 223  313
 221  314
 220  315
 220  316
 221  317
 223  318
 225  320
 228  322
 230  325
 234  328
 238  332
 243  338
 247  344
 252  353
 255  362
 257  371
 259  380
 260  388
 262  394
 262  396
 263  395
 263  389
 264  377
 264  360
 266  341
 267  318
 267  293
 268  270
 269  247
 270  225
 271  209
 272  194
 275  184
 276  179
 279  175
.PEN_UP
.DT 100

.SEGMENT DIGIT  125 ? "0"
.COMMENT 0  4  190
.PEN_DOWN
 203  281
 195  273
 189  261
 182  247
 179  234
 177  219
 178  207
 182  195
 189  186
 199  180
 212  178
 226  178
 242  181
 257  187
 271  196
 284  208
 295  221
 302  236
 308  251
 309  265
 305  278
 300  290
 290  299
 278  304
 264  306
 249  305
 233  301
 218  293
.PEN_UP
.DT 100

.SEGMENT DIGIT  126 ? "1"
.COMMENT 1 15  135
.PEN_DOWN
 163  268
 165  271
 166  275
 169  280
 172  287
 177  293
 181  302
 186  310
 192  317
 196  325
 200  329
 204  332
 206  332
 206  330
 205  324
 204  314
 200  301
 197  287
 194  270
 190  252
 187  234
 185  216
 184  200
 185  184
.PEN_UP
.DT 100

.SEGMENT DIGIT  127 ? "9"
.COMMENT 9  7  169
.PEN_DOWN
 214  289
 211  297
 206  303
 200  305
 194  304
 186  299
 180  290
 175  278
 173  266
 175  254
 181  244
 192  238
 206  238
 224  244
 242  253
 261  266
 277  281
 289  297
 296  313
 294  327
 288  339
 275  346
 259  351
 240  350
 220  344
 201  334
 186  320
 175  305
 169  288
 169  273
 174  261
 184  251
 197  247
 212  246
 228  249
 245  255
 259  263
 270  271
 278  277
 285  281
 290  283
 290  278
 289  270
 287  257
 284  242
 281  224
 279  205
 277  186
 275  169
 274  154
 273  143
 273  135
 274  130
 275  129
.PEN_UP
.DT 100

.SEGMENT DIGIT  128 ? "6"
.COMMENT 6 27   49
.PEN_DOWN
 325  315
 326  315
 323  313
 317  306
 310  297
 299  285
 288  272
 277  255
 267  239
 259  223
 254  209
 252  197
 255  188
 267  182
 278  182
 290  184
 302  188
 311  195
 317  201
 317  209
 313  213
 305  216
 297  218
 288  216
 278  215
 273  212
.PEN_UP
.DT 100

.SEGMENT DIGIT  129 ? "2"
.COMMENT 2 16  217
.PEN_DOWN
 245  264
 236  268
 226  274
 219  281
 216  291
 217  303
 224  313
 236  324
 260  334
 279  337
 296  334
 310  326
 318  313
 320  296
 315  276
 304  254
 286  235
 267  215
 247  199
 229  185
 214  175
 202  168
 196  165
 193  163
 197  162
 205  165
 216  166
 230  168
 245  169
 263  171
 279  170
 295  171
 309  169
 322  168
.PEN_UP
.DT 100

.SEGMENT DIGIT  130 ? "0"
.COMMENT 0  1   11
.PEN_DOWN
 210  344
 205  346
 202  347
 200  344
 197  337
 196  325
 199  310
 201  291
 204  272
 210  252
 220  233
 231  215
 245  202
 261  196
 279  195
 296  198
 312  209
 326  224
 335  245
 339  268
 337  292
 328  314
 314  333
 295  350
 261  360
 240  358
 219  351
 203  341
 189  327
.PEN_UP
.DT 100

.SEGMENT DIGIT  131 ? "3"
.COMMENT 3 26  204
.PEN_DOWN
 161  286
 162  290
 163  296
 166  300
 170  305
 175  311
 183  315
 191  318
 200  322
 211  323
 221  323
 231  320
 239  317
 248  307
 251  298
 251  287
 248  275
 242  263
 234  250
 225  239
 217  229
 207  222
 199  215
 193  212
 188  210
 188  209
 191  210
 197  210
 206  211
 217  212
 228  212
 242  211
 255  209
 268  206
 279  201
 288  195
 294  187
 299  180
 300  170
 299  160
 296  150
 289  141
 280  130
 268  121
 255  111
 240  104
 224   97
 207   92
 191   89
 175   88
 161   88
 149   89
 140   90
 134   91
 130   92
.PEN_UP
.DT 100

.SEGMENT DIGIT  132 ? "0"
.COMMENT 0  1  141
.PEN_DOWN
 260  322
 256  326
 252  328
 247  322
 244  312
 244  297
 246  278
 252  258
 260  236
 271  214
 285  196
 303  181
 320  173
 337  170
 356  172
 371  180
 383  194
 389  212
 389  234
 384  257
 372  277
 356  293
 336  305
 315  310
 293  306
 276  298
 260  285
.PEN_UP
.DT 100

.SEGMENT DIGIT  133 ? "8"
.COMMENT 8 25  112
.PEN_DOWN
 234  304
 228  309
 226  307
 225  304
 226  300
 230  292
 237  281
 244  270
 252  257
 257  245
 262  232
 264  221
 262  213
 256  206
 247  202
 238  200
 227  201
 216  205
 207  209
 200  215
 197  222
 196  228
 199  236
 205  242
 213  248
 224  254
 236  261
 247  267
 258  274
 267  280
 275  288
 278  294
 279  302
 276  310
 270  315
 263  320
 254  325
 244  327
 234  328
 227  327
 219  324
.PEN_UP
.DT 100

.SEGMENT DIGIT  134 ? "0"
.COMMENT 0  8   72
.PEN_DOWN
 177  239
 176  235
 175  231
 175  225
 175  220
 177  213
 181  208
 187  202
 193  198
 201  195
 210  193
 219  193
 227  193
 236  195
 243  197
 249  201
 254  206
 258  211
 260  216
 262  223
 262  234
 259  241
 255  249
 251  255
 243  262
 236  266
 226  268
 215  270
 204  267
 194  263
 186  255
 178  247
 174  238
.PEN_UP
.DT 100

.SEGMENT DIGIT  135 ? "3"
.COMMENT 3 10  110
.PEN_DOWN
 223  358
 232  363
 243  366
 254  368
 267  370
 278  369
 288  367
 295  362
 296  354
 292  344
 286  334
 276  322
 265  309
 255  297
 246  285
 239  274
 237  264
 238  257
 243  248
 250  240
 259  233
 269  225
 277  218
 284  210
 288  202
 288  195
 286  188
 281  181
 272  176
 259  173
 244  171
 225  170
 209  170
 194  170
 184  171
.PEN_UP
.DT 100

.SEGMENT DIGIT  136 ? "0"
.COMMENT 0 29  243
.PEN_DOWN
 304  277
 306  280
 308  286
 310  291
 312  298
 312  304
 312  310
 309  313
 307  313
 303  309
 297  301
 291  289
 286  274
 280  258
 276  239
 276  223
 278  207
 284  195
 294  185
 307  181
 321  181
 338  184
 354  192
 369  203
 381  219
 392  239
 398  261
 400  284
 400  306
 397  326
 391  341
 381  352
 362  354
 348  346
 335  336
 322  320
 313  301
.PEN_UP
.DT 100

.SEGMENT DIGIT  137 ? "0"
.COMMENT 0 29   17
.PEN_DOWN
 253  289
 251  290
 247  291
 244  288
 240  283
 234  274
 230  262
 227  249
 227  234
 229  220
 234  208
 243  198
 254  193
 268  191
 282  194
 295  199
 308  209
 318  221
 325  235
 329  249
 328  264
 324  276
 317  286
 307  292
 295  293
 281  291
 269  284
 258  273
 251  260
 244  245
.PEN_UP
.DT 100

.SEGMENT DIGIT  138-139 ? "5"
.COMMENT 5 25   71
.PEN_DOWN
 210  353
 213  354
 215  357
 217  357
 216  356
 213  354
 208  349
 204  343
 196  338
 191  331
 184  325
 179  319
 176  314
 175  312
 175  309
 177  309
 181  306
 186  305
 192  304
 201  301
 208  298
 215  292
 219  286
 221  277
 222  267
 219  258
 214  247
 207  237
 199  227
 190  220
 182  214
 177  210
 173  208
 170  208
 169  210
.PEN_UP
.DT 100
.PEN_DOWN
 156  353
 157  355
 160  357
 163  358
 169  359
 178  359
 188  360
 201  362
 215  363
 235  363
 248  363
 260  363
 270  362
 275  360
 279  359
.PEN_UP
.DT 100

.SEGMENT DIGIT  140 ? "4"
.COMMENT 4 15  191
.PEN_DOWN
 180  316
 183  320
 188  329
 192  336
 196  339
 199  340
 199  339
 196  333
 195  326
 193  317
 191  306
 189  296
 186  286
 183  277
 181  270
 181  264
 182  261
 183  259
 187  258
 191  258
 196  258
 201  260
 206  261
 210  264
 215  266
 218  268
 220  273
 222  276
 223  279
 225  284
 225  287
 225  290
 226  291
 226  292
 226  291
 226  288
 225  284
 223  277
 221  268
 220  259
 218  249
 216  238
 215  229
 214  221
 214  214
 214  208
 218  205
.PEN_UP
.DT 100

.SEGMENT DIGIT  141 ? "6"
.COMMENT 6  7  152
.PEN_DOWN
 291  351
 294  363
 295  373
 294  381
 290  385
 283  386
 276  382
 265  373
 252  359
 239  340
 226  316
 215  288
 206  261
 202  233
 203  208
 210  188
 219  174
 234  167
 252  166
 270  169
 289  176
 305  186
 317  198
 325  211
 330  223
 328  236
 322  247
 314  255
 301  261
 286  262
 271  259
 256  251
 242  240
 230  225
 220  209
 215  194
 213  181
 216  169
 220  161
.PEN_UP
.DT 100

.SEGMENT DIGIT  142 ? "0"
.COMMENT 0 18   73
.PEN_DOWN
 189  278
 188  278
 186  275
 183  271
 181  265
 178  258
 177  249
 177  239
 181  228
 186  220
 192  212
 201  206
 211  202
 221  201
 230  201
 239  205
 248  210
 253  218
 255  227
 256  239
 256  252
 253  265
 250  278
 243  289
 235  298
 226  304
 217  305
 210  305
 202  300
 198  292
 192  284
 190  273
.PEN_UP
.DT 100

.SEGMENT DIGIT  143 ? "6"
.COMMENT 6  9  168
.PEN_DOWN
 273  332
 268  336
 263  336
 256  332
 250  326
 243  315
 236  300
 230  284
 225  264
 221  245
 220  226
 222  208
 226  194
 233  184
 242  178
 252  176
 262  179
 272  186
 278  197
 282  209
 282  223
 279  234
 272  244
 263  250
 253  253
 242  252
 234  248
 225  241
 221  233
.PEN_UP
.DT 100

.SEGMENT DIGIT  144 ? "8"
.COMMENT 8 10  159
.PEN_DOWN
 183  315
 180  320
 178  325
 175  327
 173  327
 171  325
 171  320
 175  313
 182  303
 191  291
 201  277
 212  262
 223  246
 234  229
 241  212
 245  197
 246  183
 244  171
 238  160
 231  152
 223  147
 213  145
 206  147
 199  153
 195  160
 194  172
 197  187
 205  206
 214  225
 227  245
 240  263
 253  281
 263  299
 270  313
 272  325
 270  332
 263  338
 252  341
 239  341
 225  340
 210  336
 197  328
 189  318
.PEN_UP
.DT 100

.SEGMENT DIGIT  145 ? "9"
.COMMENT 9  8  210
.PEN_DOWN
 190  338
 187  334
 185  331
 183  327
 182  322
 182  316
 183  311
 185  305
 187  301
 192  298
 196  294
 202  294
 207  296
 213  297
 220  300
 226  304
 232  309
 236  315
 239  322
 242  327
 242  333
 238  339
 233  346
 226  349
 221  350
 213  350
 206  347
 199  344
 193  339
 189  333
 184  327
 183  320
 183  314
 184  309
 187  303
 193  300
 198  298
 205  296
 211  297
 218  298
 223  300
 228  302
 231  305
 233  309
 235  312
 235  314
 234  316
 233  316
 232  315
 230  311
 229  305
 229  299
 228  289
 226  279
 225  268
 224  257
 223  245
 222  235
 219  225
 217  216
 212  210
 208  206
 203  201
 196  198
 189  196
 180  196
 171  196
 163  197
 153  197
 146  196
.PEN_UP
.DT 100

.SEGMENT DIGIT  146-147 ? "4"
.COMMENT 4  6   55
.PEN_DOWN
 251  342
 252  345
 251  346
 248  346
 243  344
 235  338
 229  328
 222  315
 217  302
 211  288
 209  273
 208  259
 210  247
 220  234
 232  227
 245  223
 260  223
.PEN_UP
.DT 100
.PEN_DOWN
 330  261
 327  263
 322  266
 313  265
 302  263
 290  257
 277  248
 263  233
 250  214
 238  194
 228  170
.PEN_UP
.DT 100

.SEGMENT DIGIT  148-149 ? "5"
.COMMENT 5  1   14
.PEN_DOWN
 241  341
 238  339
 235  334
 233  328
 229  319
 227  310
 227  300
 229  290
 234  280
 240  273
 248  267
 258  264
 267  262
 278  260
 287  258
 294  253
 299  248
 301  241
 300  234
 294  224
 287  214
 277  207
 265  200
 255  196
 245  196
.PEN_UP
.DT 100
.PEN_DOWN
 239  306
 248  316
 258  324
 268  329
 281  331
 296  333
 312  334
 326  336
 343  336
.PEN_UP
.DT 100

.SEGMENT DIGIT  150 ? "6"
.COMMENT 6  2   86
.PEN_DOWN
 246  274
 247  278
 249  285
 251  290
 252  296
 251  300
 248  302
 244  302
 239  299
 230  291
 220  281
 209  268
 201  254
 191  239
 186  224
 181  211
 181  200
 184  193
 191  189
 201  188
 210  191
 219  195
 227  201
 230  208
 231  214
 229  220
 225  223
 218  225
 212  225
 206  224
 202  222
 200  219
.PEN_UP
.DT 100

.SEGMENT DIGIT  151 ? "2"
.COMMENT 2  8   59
.PEN_DOWN
 179  273
 178  273
 176  275
 175  275
 175  276
 175  278
 176  280
 178  284
 179  287
 181  291
 184  296
 187  300
 191  304
 194  307
 199  311
 204  313
 209  313
 214  312
 218  310
 222  305
 224  299
 224  290
 223  280
 219  268
 211  257
 201  245
 191  233
 179  222
 159  208
 147  200
 136  196
 127  192
 119  191
 114  189
 109  191
 107  192
 106  193
 107  195
 108  196
 110  197
 114  198
 118  199
 122  199
 129  199
 136  199
 145  199
 156  199
 167  200
 180  200
 193  200
 206  200
 218  201
 228  201
 236  202
 242  203
.PEN_UP
.DT 100

.SEGMENT DIGIT  152 ? "9"
.COMMENT 9 13  116
.PEN_DOWN
 222  303
 222  304
 220  304
 218  303
 215  303
 212  300
 209  296
 208  289
 208  284
 209  276
 214  270
 218  263
 225  258
 232  253
 240  252
 247  252
 256  255
 262  261
 268  270
 270  279
 269  288
 266  299
 259  306
 251  314
 240  318
 230  320
 220  319
 214  315
 210  307
 212  300
 216  292
 222  285
 231  277
 241  272
 251  267
 260  265
 268  265
 273  265
 278  267
 280  268
 282  271
 283  271
 284  271
 284  267
 286  265
 288  260
 289  253
 292  246
 293  236
 294  227
 294  218
 293  209
 287  200
 280  193
 269  188
 257  185
 243  184
 229  184
 215  186
 203  189
 193  193
 183  197
 179  200
 176  203
 176  206
 176  208
 180  210
.PEN_UP
.DT 100

.SEGMENT DIGIT  153 ? "8"
.COMMENT 8 22   13
.PEN_DOWN
 225  326
 228  330
 231  333
 233  339
 230  343
 226  346
 218  347
 210  346
 199  342
 186  337
 174  329
 162  320
 151  311
 144  300
 139  290
 141  279
 145  270
 154  260
 164  252
 177  245
 191  237
 204  228
 216  221
 225  212
 229  203
 229  195
 226  187
 217  180
 207  172
 192  168
 176  165
 160  165
 144  167
 131  170
 120  176
 113  184
 112  195
 117  205
 131  222
 142  234
 156  248
 170  262
 184  275
 197  289
 205  302
 210  315
 213  327
 214  338
 211  343
 202  347
 191  349
 176  346
 162  342
 147  336
 134  327
 121  318
 115  307
.PEN_UP
.DT 100

.SEGMENT DIGIT  154-155 ? "5"
.COMMENT 5  7  164
.PEN_DOWN
 218  318
 213  323
 208  325
 201  324
 194  319
 187  312
 181  301
 176  289
 172  277
 169  259
 170  249
 172  242
 176  239
 185  241
 195  247
 208  253
 221  260
 235  266
 249  271
 262  272
 273  268
 279  260
 281  249
 281  234
 277  218
 271  201
 261  185
 250  171
 237  159
 224  149
 212  144
 201  139
 191  137
 182  137
 175  141
 172  145
 170  153
 170  159
 173  169
.PEN_UP
.DT 100
.PEN_DOWN
 205  306
 200  315
 196  320
 193  326
 193  329
 197  330
 204  331
 214  332
 229  332
 246  332
 262  333
 279  331
.PEN_UP
.DT 100

.SEGMENT DIGIT  156 ? "0"
.COMMENT 0 16   30
.PEN_DOWN
 252  313
 247  317
 241  317
 232  311
 222  299
 212  283
 204  262
 198  240
 196  218
 199  196
 208  179
 222  169
 241  165
 262  167
 284  174
 304  186
 321  205
 330  226
 330  249
 324  270
 310  286
 290  300
 269  306
 245  307
 224  302
 207  290
 197  275
 192  257
.PEN_UP
.DT 100

.SEGMENT DIGIT  157 ? "0"
.COMMENT 0  3    3
.PEN_DOWN
 205  273
 204  270
 204  264
 204  257
 204  247
 205  237
 207  227
 208  216
 211  208
 214  200
 220  195
 225  191
 233  189
 241  191
 250  195
 259  201
 266  211
 275  228
 279  244
 280  257
 279  271
 277  284
 272  294
 264  303
 255  311
 244  315
 234  316
 223  314
 213  309
 204  301
 198  290
 194  279
.PEN_UP
.DT 100

.SEGMENT DIGIT  158 ? "0"
.COMMENT 0 12  198
.PEN_DOWN
 239  317
 238  318
 237  320
 235  319
 233  319
 229  318
 225  315
 220  311
 215  305
 210  298
 204  289
 200  279
 196  268
 191  259
 190  248
 189  238
 189  228
 190  221
 194  214
 197  208
 201  202
 208  198
 214  195
 221  194
 228  194
 236  194
 243  195
 253  199
 260  203
 265  209
 270  214
 276  222
 280  231
 283  239
 287  250
 289  261
 291  270
 291  280
 291  290
 289  299
 287  306
 284  314
 280  319
 277  325
 273  330
 268  333
 263  337
 257  340
 252  342
 246  344
 239  345
 233  344
 226  343
 218  341
 213  339
 209  336
 204  330
 202  327
 199  322
.PEN_UP
.DT 100

.SEGMENT DIGIT  159 ? "4"
.COMMENT 4 15   97
.PEN_DOWN
 260  319
 258  319
 257  319
 255  315
 255  310
 254  301
 253  292
 253  283
 253  273
 255  262
 258  253
 262  245
 266  239
 271  234
 277  231
 281  229
 284  229
 288  231
 291  235
 293  239
 295  245
 296  250
 297  255
 298  260
 298  262
 299  263
 299  261
 298  257
 297  250
 296  241
 295  233
 294  223
 293  213
 293  205
 291  198
 292  192
.PEN_UP
.DT 100

.SEGMENT DIGIT  160 ? "7"
.COMMENT 7  7  137
.PEN_DOWN
 255  318
 244  320
 233  320
 224  320
 216  319
 212  320
 210  320
 214  322
 223  322
 237  323
 253  324
 271  325
 291  327
 309  329
 327  331
 339  332
 349  333
 355  334
 356  333
 355  332
 349  329
 343  324
 333  315
 322  303
 310  288
 298  271
 288  251
 278  229
 270  207
 264  185
 260  166
 258  148
 258  135
 260  124
 263  117
 265  114
.PEN_UP
.DT 100

.SEGMENT DIGIT  161 ? "3"
.COMMENT 3  7  147
.PEN_DOWN
 204  306
 196  305
 190  305
 186  306
 186  310
 188  314
 194  318
 203  324
 214  327
 226  328
 237  326
 246  319
 253  307
 256  293
 256  277
 253  260
 246  244
 239  228
 230  215
 223  208
 216  202
 212  199
 209  199
 209  201
 210  203
 214  208
 219  211
 228  214
 238  215
 249  215
 257  212
 267  208
 275  201
 280  192
 282  182
 280  170
 276  159
 267  147
 257  136
 244  127
 230  118
 215  111
 200  106
 185  104
 171  102
 158  103
 147  106
 139  111
 134  117
 131  123
 131  130
.PEN_UP
.DT 100

.SEGMENT DIGIT  162 ? "9"
.COMMENT 9 28  122
.PEN_DOWN
 240  326
 239  334
 233  339
 219  337
 204  326
 191  311
 181  296
 178  284
 185  280
 197  287
 214  299
 231  314
 246  328
 256  336
 258  333
 252  316
 238  287
 218  252
 197  215
 175  184
 159  162
 149  155
 147  156
.PEN_UP
.DT 100

.SEGMENT DIGIT  163 ? "2"
.COMMENT 2 11  127
.PEN_DOWN
 240  299
 241  306
 244  315
 249  326
 253  336
 260  345
 270  352
 281  356
 291  355
 298  350
 304  340
 305  324
 303  304
 295  283
 284  260
 270  235
 254  213
 236  193
 218  176
 202  163
 188  156
 178  152
 173  152
 172  154
 176  157
 186  161
 198  165
 213  167
 229  168
 247  165
 266  161
 283  156
 299  152
 317  149
 331  147
 346  147
.PEN_UP
.DT 100

.SEGMENT DIGIT  164-165 ? "5"
.COMMENT 5  6  196
.PEN_DOWN
 219  319
 221  322
 226  325
 228  328
 229  327
 229  325
 226  319
 220  312
 216  301
 210  290
 207  278
 204  268
 204  260
 209  250
 217  245
 227  240
 238  236
 248  231
 259  225
 269  216
 275  209
 279  200
 279  191
 274  182
 268  173
 259  168
 249  161
 239  157
 228  157
.PEN_UP
.DT 100
.PEN_DOWN
 195  276
 196  280
 202  289
 209  294
 219  300
 231  305
 245  311
 265  315
 288  320
 314  324
 346  329
.PEN_UP
.DT 100

.SEGMENT DIGIT  166-167 ? "9"
.COMMENT 9  7   85
.PEN_DOWN
 237  325
 236  330
 234  336
 231  338
 226  339
 222  338
 217  334
 211  328
 206  319
 200  307
 197  293
 195  280
 195  266
 202  249
 211  242
 226  240
 244  242
 262  248
 282  259
 299  270
 314  284
 326  297
 331  311
 331  323
 325  333
 314  343
 301  349
 286  352
 269  351
 254  349
 238  341
 226  330
 218  317
 212  304
 210  291
.PEN_UP
.DT 100
.PEN_DOWN
 303  291
 310  298
 314  303
 317  309
 318  312
 320  313
 321  313
 320  309
 320  301
 318  290
 316  278
 314  263
 310  247
 307  229
 301  212
 295  197
 286  184
 276  172
 265  163
 254  157
 239  152
 225  149
 210  147
 196  147
 182  148
 170  150
 160  153
 154  155
 150  158
 150  159
.PEN_UP
.DT 100

.SEGMENT DIGIT  168 ? "0"
.COMMENT 0 20    3
.PEN_DOWN
 215  316
 202  316
 189  313
 175  306
 162  298
 150  286
 139  271
 131  254
 125  237
 122  222
 123  208
 126  195
 135  186
 147  181
 163  179
 182  181
 202  186
 223  196
 241  209
 257  224
 268  240
 272  255
 267  271
 255  281
 238  291
 217  298
 198  301
.PEN_UP
.DT 100

.SEGMENT DIGIT  169 ? "6"
.COMMENT 6  2  152
.PEN_DOWN
 305  283
 304  287
 302  291
 297  292
 292  291
 284  289
 276  284
 267  274
 258  261
 251  248
 245  234
 242  221
 240  210
 241  200
 244  194
 250  189
 257  188
 264  191
 271  193
 276  198
 278  203
 277  210
 273  215
 267  219
 259  221
 251  222
 243  222
 237  220
.PEN_UP
.DT 100

.SEGMENT DIGIT  170 ? "0"
.COMMENT 0 24  126
.PEN_DOWN
 299  285
 298  287
 296  292
 293  300
 289  305
 285  312
 281  319
 274  324
 265  328
 253  330
 238  330
 221  328
 205  323
 189  313
 174  301
 162  286
 152  270
 148  252
 148  235
 152  219
 161  203
 174  193
 190  185
 208  180
 229  179
 249  182
 270  188
 287  197
 302  211
 311  227
 313  245
 310  261
 301  276
 288  289
 272  300
 255  305
 240  307
 227  305
 219  301
.PEN_UP
.DT 100

.SEGMENT DIGIT  171 ? "6"
.COMMENT 6  1  231
.PEN_DOWN
 291  322
 293  328
 295  334
 297  339
 296  341
 293  339
 288  332
 279  319
 269  303
 260  285
 253  263
 250  240
 251  218
 255  198
 264  183
 276  173
 289  168
 299  169
 308  173
 311  181
 311  188
 306  197
 297  203
 286  209
 273  212
 262  212
 252  210
.PEN_UP
.DT 100

.SEGMENT DIGIT  172 ? "6"
.COMMENT 6 14   81
.PEN_DOWN
 253  360
 252  362
 251  362
 247  360
 244  358
 239  354
 233  349
 227  339
 219  327
 212  313
 205  298
 199  280
 193  263
 190  247
 189  231
 191  212
 195  202
 202  196
 210  192
 219  191
 229  191
 238  193
 245  197
 251  202
 254  210
 254  219
 252  226
 247  233
 240  238
 231  241
 220  244
 209  244
 199  241
 189  238
 181  234
.PEN_UP
.DT 100

.SEGMENT DIGIT  173 ? "1"
.COMMENT 1  6   74
.PEN_DOWN
 217  242
 220  242
 225  244
 235  246
 247  251
 261  259
 278  266
 297  276
 315  287
 330  298
 343  305
 353  313
 359  316
 360  316
 357  312
 346  298
 336  285
 325  270
 314  253
 303  237
 294  223
 289  211
 286  201
 288  195
.PEN_UP
.DT 100

.SEGMENT DIGIT  174 ? "4"
.COMMENT 4 28  242
.PEN_DOWN
 303  346
 304  363
 296  368
 280  359
 258  333
 236  301
 217  267
 206  238
 206  216
 218  206
 240  202
 266  203
 293  208
 318  214
 338  224
 354  238
 363  255
 369  272
 370  285
 365  290
 356  278
 339  254
 321  223
 302  189
 283  157
 269  132
 263  116
 264  106
.PEN_UP
.DT 100

.SEGMENT DIGIT  175-176 ? "0"
.COMMENT 0 28   73
.PEN_DOWN
 265  299
 265  307
 261  314
 250  312
 234  299
 214  278
 196  254
 183  229
 178  209
 187  201
 207  205
 233  218
 262  236
 287  258
 304  280
 309  299
 305  313
 292  317
 276  314
 257  305
.PEN_UP
.DT 100
.PEN_DOWN
 281  298
 284  300
 289  305
 286  303
 275  292
 257  276
 240  255
 224  238
.PEN_UP
.DT 100

.SEGMENT DIGIT  177 ? "0"
.COMMENT 0 15   47
.PEN_DOWN
 262  301
 257  301
 253  299
 249  294
 244  288
 241  281
 239  273
 239  263
 242  255
 247  248
 256  244
 266  240
 278  239
 290  240
 302  242
 310  248
 318  255
 322  264
 324  274
 322  284
 318  293
 311  302
 303  311
 293  316
 282  319
 272  320
 263  317
 255  313
 249  305
 244  297
 242  287
 245  277
.PEN_UP
.DT 100

.SEGMENT DIGIT  178 ? "6"
.COMMENT 6 27   38
.PEN_DOWN
 290  314
 291  315
 292  318
 292  318
 290  316
 286  312
 281  306
 275  298
 267  286
 260  273
 251  259
 242  242
 235  226
 227  212
 222  196
 218  182
 217  169
 218  158
 221  147
 224  139
 228  132
 234  126
 239  121
 243  117
 248  114
 252  113
 255  110
 260  109
 263  109
 267  108
 272  109
 276  111
 280  114
 284  116
 288  119
 292  123
 295  128
 299  132
 301  137
 303  142
 304  145
 306  150
 307  154
 307  158
 306  162
 305  167
 304  170
 303  174
 302  179
 299  182
 295  185
 292  187
 289  188
 284  191
 279  191
 274  192
 267  191
 261  191
 254  189
 248  188
 242  187
 237  186
 231  185
 226  183
 224  182
 223  181
 223  180
.PEN_UP
.DT 100

.SEGMENT DIGIT  179 ? "2"
.COMMENT 2 21  217
.PEN_DOWN
 244  309
 240  313
 237  316
 233  319
 233  324
 237  331
 241  334
 249  338
 256  340
 264  341
 271  341
 279  339
 284  336
 288  328
 288  319
 285  307
 280  294
 273  280
 263  265
 252  251
 239  238
 226  226
 213  216
 202  209
 193  203
 186  199
 181  196
 180  195
 183  194
 187  193
 196  193
 206  193
 219  193
 233  192
 249  191
 263  189
 277  188
 288  187
 296  186
 304  184
 307  183
 310  182
 311  181
 312  181
 311  181
 309  182
 307  183
 305  184
 302  186
.PEN_UP
.DT 100

.SEGMENT DIGIT  180 ? "9"
.COMMENT 9 28  227
.PEN_DOWN
 329  380
 338  399
 334  416
 316  425
 285  421
 252  410
 223  393
 204  373
 202  358
 215  352
 239  356
 267  367
 293  378
 314  382
 325  372
 324  344
 310  301
 288  250
 259  199
 228  153
 199  119
 177  100
 168   93
 171   95
.PEN_UP
.DT 100

.SEGMENT DIGIT  181-182 ? "5"
.COMMENT 5 14  164
.PEN_DOWN
 191  278
 191  276
 189  272
 187  266
 184  259
 182  250
 182  240
 181  231
 181  222
 184  214
 188  208
 194  201
 200  195
 207  189
 212  184
 217  178
 219  171
 219  165
 217  159
 212  156
 206  153
 199  153
 193  154
 186  157
.PEN_UP
.DT 100
.PEN_DOWN
 170  241
 167  247
 166  252
 165  258
 167  263
 173  267
 182  272
 193  275
 208  277
 224  279
 240  280
.PEN_UP
.DT 100

.SEGMENT DIGIT  183 ? "3"
.COMMENT 3 12  240
.PEN_DOWN
 153  296
 153  298
 153  299
 155  303
 158  305
 164  309
 170  314
 179  318
 196  326
 209  329
 222  331
 234  333
 246  334
 257  334
 265  333
 273  330
 277  327
 279  323
 281  318
 279  314
 277  310
 273  306
 269  303
 262  299
 257  297
 252  294
 247  293
 243  292
 241  289
 239  287
 239  284
 242  279
 245  274
 248  266
 252  259
 257  250
 261  241
 264  233
 268  224
 270  215
 272  208
 273  201
 273  195
 272  189
 271  184
 269  180
 267  176
 262  174
 258  171
 251  170
 243  169
 233  169
 222  171
 211  174
 199  179
 187  184
 177  192
 168  198
 160  205
 155  210
 153  214
 151  218
.PEN_UP
.DT 100

.SEGMENT DIGIT  184 ? "1"
.COMMENT 1 27  200
.PEN_DOWN
 173  247
 176  246
 179  246
 183  248
 189  252
 195  259
 204  267
 213  277
 224  287
 234  296
 243  304
 249  310
 254  313
 256  312
 256  305
 251  294
 245  280
 236  264
 228  246
 218  224
 208  203
.PEN_UP
.DT 100

.SEGMENT DIGIT  185-186 ? "4"
.COMMENT 4 21  202
.PEN_DOWN
 255  344
 254  346
 253  347
 253  347
 252  344
 252  339
 250  330
 247  317
 245  302
 242  286
 240  268
 238  250
 237  234
 239  220
 242  208
 249  199
 257  194
 269  191
 282  191
 295  193
 309  195
 320  200
.PEN_UP
.DT 100
.PEN_DOWN
 339  240
 338  242
 335  248
 333  249
 331  248
 328  244
 327  236
 325  226
 324  214
 322  200
 320  186
 318  171
 315  157
 312  144
 310  132
 309  123
 308  116
 306  110
 305  106
 304  105
 304  104
 304  104
 307  105
.PEN_UP
.DT 100

.SEGMENT DIGIT  187 ? "2"
.COMMENT 2 26   41
.PEN_DOWN
 146  231
 144  232
 143  235
 143  240
 143  247
 146  255
 148  264
 153  272
 160  280
 167  288
 176  291
 184  291
 192  288
 197  279
 202  261
 200  244
 195  225
 190  206
 180  187
 170  169
 160  153
 151  140
 143  130
 138  122
 135  117
 134  115
 137  114
 143  115
 154  116
 168  118
 186  120
 206  123
 227  126
 248  128
 270  130
 289  132
 306  133
 320  133
 331  133
 338  133
 344  133
 349  132
 353  132
 356  134
.PEN_UP
.DT 100

.SEGMENT DIGIT  188 ? "4"
.COMMENT 4 23   48
.PEN_DOWN
 213  367
 214  372
 215  378
 216  381
 217  382
 216  378
 215  371
 213  358
 209  343
 202  325
 194  304
 184  284
 174  266
 166  251
 159  238
 154  229
 151  223
 155  219
 161  218
 171  216
 184  216
 197  218
 212  219
 226  220
 239  221
 250  223
 257  224
 264  226
 268  229
 269  233
 269  237
 269  241
 268  247
 268  253
 267  261
 267  267
 267  274
 267  278
 267  279
 268  278
 269  274
 269  266
 270  254
 272  241
 272  228
 273  214
 274  203
 275  194
 276  185
 278  183
.PEN_UP
.DT 100

.SEGMENT DIGIT  189 ? "1"
.COMMENT 1 20  135
.PEN_DOWN
 121  211
 128  220
 138  233
 151  248
 165  267
 182  288
 198  309
 213  329
 224  347
 232  363
 235  375
 235  380
 231  380
 223  373
 212  357
 199  336
 184  310
 168  280
 152  248
 134  215
 120  184
 105  155
  92  132
  80  113
.PEN_UP
.DT 100

.SEGMENT DIGIT  190 ? "1"
.COMMENT 1 21   87
.PEN_DOWN
 215  274
 215  275
 215  275
 216  275
 219  276
 224  277
 230  280
 237  285
 244  291
 254  298
 265  306
 275  315
 284  324
 292  331
 298  339
 303  343
 306  346
 307  346
 306  344
 304  340
 301  330
 297  319
 292  304
 288  288
 284  272
 281  254
 278  237
 277  221
 277  208
 277  196
 278  187
 279  180
 280  175
 281  171
 283  169
 283  168
 285  168
 286  170
.PEN_UP
.DT 100

.SEGMENT DIGIT  191 ? "1"
.COMMENT 1 18   80
.PEN_DOWN
 207  261
 207  263
 207  265
 210  268
 213  273
 223  281
 232  289
 242  297
 249  304
 258  313
 264  319
 269  325
 273  327
 273  327
 273  324
 272  317
 271  307
 271  296
 270  281
 269  267
 268  251
 267  237
 265  224
 264  215
 263  208
 261  203
 257  200
 251  199
 245  199
 236  200
 228  201
 219  202
 210  205
 203  206
 198  207
 196  207
 198  208
 204  208
 212  209
 223  209
 236  209
 249  209
 262  209
 274  209
.PEN_UP
.DT 100

.SEGMENT DIGIT  192 ? "6"
.COMMENT 6  9   49
.PEN_DOWN
 275  370
 272  372
 268  375
 266  376
 264  378
 263  380
 261  381
 260  381
 258  380
 254  379
 250  376
 245  371
 239  366
 233  359
 226  352
 219  343
 211  332
 205  322
 197  309
 191  293
 184  278
 180  263
 176  248
 175  232
 176  218
 180  203
 185  192
 193  181
 202  172
 213  166
 225  161
 238  159
 251  158
 264  160
 277  162
 289  167
 300  172
 310  179
 317  186
 323  195
 326  203
 327  213
 325  222
 319  232
 312  239
 301  247
 280  254
 265  258
 249  261
 233  262
 218  263
 204  263
 192  261
 182  257
.PEN_UP
.DT 100

.SEGMENT DIGIT  193 ? "1"
.COMMENT 1 29   16
.PEN_DOWN
 269  286
 265  283
 261  279
 258  277
 256  275
 254  275
 251  278
 254  281
 258  287
 261  294
 266  303
 270  311
 273  319
 275  323
 277  323
 275  317
 272  306
 269  291
 266  273
 262  252
 258  231
 256  208
 254  188
 254  172
.PEN_UP
.DT 100

.SEGMENT DIGIT  194 ? "9"
.COMMENT 9 20  215
.PEN_DOWN
 186  260
 179  255
 173  250
 169  244
 168  236
 169  229
 174  224
 185  221
 203  222
 223  225
 246  234
 278  251
 297  265
 310  283
 316  298
 314  313
 302  324
 284  331
 260  331
 233  327
 205  316
 180  302
 159  286
 147  268
 144  254
 150  241
 164  234
 184  229
 208  231
 233  233
 257  238
 276  241
 291  244
 302  241
 305  236
 303  224
 297  207
 288  185
 278  160
 269  135
 259  109
 249   85
 242   66
 237   49
 235   35
.PEN_UP
.DT 100

.SEGMENT DIGIT  195 ? "8"
.COMMENT 8  2  106
.PEN_DOWN
 206  268
 204  271
 202  271
 202  268
 203  266
 206  263
 212  259
 218  252
 226  245
 234  235
 242  225
 247  216
 251  206
 252  196
 251  186
 247  178
 243  170
 238  163
 231  159
 225  158
 220  159
 217  162
 215  170
 215  180
 216  192
 219  205
 222  221
 228  237
 232  252
 236  266
 239  279
 240  289
 239  298
 236  304
 232  307
 227  310
 222  309
 215  305
 212  302
 210  298
.PEN_UP
.DT 100

.SEGMENT DIGIT  196 ? "4"
.COMMENT 4 12   48
.PEN_DOWN
 277  339
 278  340
 277  339
 274  337
 268  333
 262  327
 254  317
 244  306
 236  292
 228  278
 221  265
 216  252
 215  240
 217  229
 223  222
 231  218
 242  215
 254  214
 267  214
 279  216
 290  219
 297  221
 304  223
 307  225
 310  226
 309  225
 308  223
 306  219
 304  214
 302  207
 299  200
 296  193
 293  185
 292  179
 290  172
 289  168
 287  166
 287  165
 287  165
.PEN_UP
.DT 100

.SEGMENT DIGIT  197-198 ? "7"
.COMMENT 7 19  137
.PEN_DOWN
 203  380
 205  381
 209  380
 215  380
 223  379
 232  379
 243  379
 256  380
 269  380
 281  380
 293  378
 303  376
 310  371
 314  365
 315  357
 312  346
 307  332
 301  316
 292  299
 282  280
 272  261
 265  242
 256  225
 251  209
 246  197
 244  187
 243  181
 245  178
 246  178
.PEN_UP
.DT 100
.PEN_DOWN
 200  266
 198  267
 194  271
 194  272
 197  273
 203  273
 213  272
 227  270
 243  270
 262  268
 280  270
 301  270
 320  272
.PEN_UP
.DT 100

.SEGMENT DIGIT  199 ? "3"
.COMMENT 3  5  115
.PEN_DOWN
 194  319
 190  324
 186  328
 184  331
 184  336
 187  340
 194  344
 205  349
 219  352
 236  354
 256  356
 275  357
 292  356
 305  354
 315  351
 318  345
 315  339
 307  329
 294  319
 278  309
 263  298
 248  287
 235  276
 225  266
 221  258
 221  251
 226  245
 236  238
 249  232
 264  226
 290  216
 305  209
 317  201
 326  193
 330  183
 329  173
 324  162
 313  153
 297  145
 278  139
 257  134
 234  132
 210  131
 186  132
 164  133
 143  136
 125  137
.PEN_UP
.DT 100

.SEGMENT DIGIT  200 ? "1"
.COMMENT 1 12   80
.PEN_DOWN
 190  334
 193  338
 197  340
 202  339
 205  334
 208  327
 210  316
 212  302
 213  286
 212  268
 211  250
 209  232
 207  215
 203  201
 199  191
 195  181
.PEN_UP
.DT 100

.SEGMENT DIGIT  201 ? "9"
.COMMENT 9 20   85
.PEN_DOWN
 139  236
 141  237
 147  238
 157  242
 171  248
 189  257
 208  265
 230  277
 249  290
 264  305
 275  319
 278  332
 275  342
 264  349
 246  353
 222  350
 196  344
 170  334
 146  323
 128  310
 117  297
 116  285
 124  276
 137  271
 155  268
 176  268
 196  271
 216  272
 229  273
 236  272
 238  266
 236  257
 230  242
 220  224
 210  202
 199  179
 189  155
 180  132
 173  111
 168   94
 164   80
 163   69
.PEN_UP
.DT 100

.SEGMENT DIGIT  202-203 ? "7"
.COMMENT 7  1  193
.PEN_DOWN
 226  354
 223  365
 220  373
 218  380
 220  384
 225  385
 233  384
 244  382
 257  378
 270  372
 280  367
 289  358
 294  347
 296  333
 294  316
 290  299
 285  279
 279  259
 273  239
 270  222
 268  206
 270  196
.PEN_UP
.DT 100
.PEN_DOWN
 326  225
 326  229
 323  238
 317  246
 307  251
 293  257
 277  263
 258  270
 241  273
 224  277
.PEN_UP
.DT 100

.SEGMENT DIGIT  204-205 ? "4"
.COMMENT 4 26   61
.PEN_DOWN
 155  300
 155  302
 155  305
 156  309
 155  311
 155  311
 154  307
 153  301
 151  290
 148  278
 144  263
 141  248
 138  233
 137  218
 138  203
 140  194
 147  186
 156  181
 169  179
 184  179
 202  179
 219  181
 236  184
 253  187
 266  191
 277  193
 284  195
 289  197
 292  198
 293  199
.PEN_UP
.DT 100
.PEN_DOWN
 251  264
 251  266
 252  265
 253  260
 254  251
 255  239
 256  224
 258  203
 259  182
 259  158
 259  135
 258  113
 257   92
 256   75
 255   61
 253   49
 254   44
.PEN_UP
.DT 100

.SEGMENT DIGIT  206 ? "3"
.COMMENT 3  3   78
.PEN_DOWN
 130  302
 129  304
 128  306
 126  309
 125  310
 123  312
 123  313
 124  315
 125  318
 126  323
 130  327
 133  332
 138  338
 146  342
 154  346
 162  350
 171  351
 179  352
 188  351
 195  346
 199  342
 202  336
 203  329
 202  320
 198  309
 195  301
 190  294
 187  289
 183  284
 181  280
 179  279
 179  277
 182  277
 184  276
 188  275
 194  274
 199  272
 205  267
 212  261
 217  253
 222  244
 223  233
 224  220
 221  208
 216  196
 208  186
 198  180
 185  175
 171  174
 156  175
 141  180
 128  184
 117  191
 107  197
.PEN_UP
.DT 100

.SEGMENT DIGIT  207 ? "0"
.COMMENT 0 23   70
.PEN_DOWN
 239  379
 239  382
 239  385
 238  388
 236  390
 232  390
 226  388
 219  383
 210  377
 200  366
 191  353
 182  338
 174  319
 170  300
 168  281
 170  264
 177  248
 186  235
 198  224
 213  219
 230  215
 247  215
 262  218
 277  222
 290  228
 300  237
 309  247
 314  259
 317  272
 318  285
 317  299
 314  313
 308  327
 299  340
 287  353
 273  363
 259  369
 246  375
 233  376
.PEN_UP
.DT 100

.SEGMENT DIGIT  208-209 ? "7"
.COMMENT 7  8  170
.PEN_DOWN
 184  331
 184  331
 185  331
 189  331
 193  330
 197  329
 204  329
 212  329
 220  328
 229  328
 236  329
 243  329
 249  330
 254  330
 256  330
 257  329
 257  328
 255  325
 251  319
 246  311
 241  301
 234  288
 228  274
 221  258
 215  240
 208  224
 203  207
 198  193
 195  179
 193  168
 190  158
 189  150
 186  145
 185  142
 183  141
.PEN_UP
.DT 100
.PEN_DOWN
 166  212
 167  213
 168  214
 170  215
 173  216
 179  218
 185  219
 194  219
 203  220
 211  221
 220  220
.PEN_UP
.DT 100

.SEGMENT DIGIT  210-211 ? "5"
.COMMENT 5 28   14
.PEN_DOWN
 241  286
 244  291
 251  297
 265  303
 286  307
 307  312
 327  313
 340  313
.PEN_UP
.DT 100
.PEN_DOWN
 272  301
 260  299
 247  293
 232  285
 215  271
 201  258
 192  246
 191  237
 200  234
 223  232
 241  227
 258  222
 265  211
 264  198
 253  184
 236  170
 218  160
 202  153
 189  147
 184  146
.PEN_UP
.DT 100

.SEGMENT DIGIT  212 ? "8"
.COMMENT 8 12   83
.PEN_DOWN
 243  302
 244  307
 243  312
 240  316
 235  317
 229  319
 223  319
 216  318
 211  316
 208  312
 208  305
 210  297
 215  286
 221  274
 229  262
 238  248
 246  234
 253  222
 257  209
 260  198
 259  186
 255  178
 250  169
 243  165
 237  161
 229  161
 222  163
 216  168
 213  175
 213  184
 215  195
 220  207
 227  220
 240  241
 250  257
 257  271
 265  284
 269  294
 272  303
 270  311
 267  315
 263  318
 255  319
 248  320
 240  319
 234  319
 226  317
 221  317
 216  315
 214  311
.PEN_UP
.DT 100

.SEGMENT DIGIT  213 ? "3"
.COMMENT 3 10  147
.PEN_DOWN
 203  305
 205  312
 207  318
 212  324
 218  329
 226  333
 233  337
 242  338
 250  337
 255  332
 257  325
 256  314
 252  300
 246  286
 240  272
 232  257
 226  245
 220  234
 218  227
 219  223
 224  221
 228  220
 236  219
 242  216
 249  213
 254  208
 256  201
 257  192
 255  183
 252  173
 245  163
 237  156
 227  150
 215  147
 201  147
 188  150
 175  155
 165  162
 163  170
.PEN_UP
.DT 100

.SEGMENT DIGIT  214 ? "6"
.COMMENT 6  7   86
.PEN_DOWN
 266  336
 267  340
 268  346
 269  353
 268  359
 267  364
 264  366
 259  365
 253  362
 243  353
 233  340
 222  323
 212  301
 201  276
 191  250
 184  223
 180  198
 180  175
 182  156
 190  143
 200  135
 212  132
 225  134
 240  140
 252  148
 264  158
 272  170
 279  182
 282  193
 282  203
 279  212
 272  219
 264  223
 252  224
 239  222
 225  216
 212  208
 200  196
 190  184
 183  172
 180  161
 180  154
 183  147
 190  144
.PEN_UP
.DT 100

.SEGMENT DIGIT  215-216 ? "5"
.COMMENT 5 20  114
.PEN_DOWN
 160  311
 148  311
 136  309
 127  303
 121  297
 119  288
 124  277
 135  266
 153  255
 171  245
 189  234
 206  222
 218  210
 224  197
 224  186
 215  175
 200  166
 182  158
 162  153
 143  152
 127  152
 113  154
 105  160
.PEN_UP
.DT 100
.PEN_DOWN
 137  272
 133  275
 124  281
 117  288
 115  296
 118  304
 129  313
 146  325
 173  334
 208  346
 245  357
 284  368
.PEN_UP
.DT 100

.SEGMENT DIGIT  217 ? "1"
.COMMENT 1  8  135
.PEN_DOWN
 221  251
 221  252
 220  252
 220  253
 220  253
 221  254
 222  255
 224  258
 228  260
 231  262
 235  266
 239  270
 244  275
 248  281
 252  288
 257  294
 260  300
 262  305
 263  311
 263  315
 263  317
 262  317
 259  316
 256  311
 252  303
 248  294
 244  284
 239  271
 236  257
 232  242
 229  229
 224  218
 221  207
 217  198
 213  191
 209  184
 206  180
 203  175
 199  171
 197  169
 194  167
 192  165
 190  165
 189  163
 186  163
 185  165
 184  166
 183  166
 182  167
 182  168
 182  169
 184  169
 186  169
 191  170
 196  170
 204  170
 212  170
 223  171
 233  170
 243  170
 250  169
 258  167
 265  166
 268  165
.PEN_UP
.DT 100

.SEGMENT DIGIT  218-219 ? "5"
.COMMENT 5  8  132
.PEN_DOWN
 188  329
 188  329
 188  329
 186  327
 185  323
 183  318
 180  313
 177  305
 175  299
 172  292
 170  286
 167  280
 166  277
 166  275
 167  274
 170  275
 174  275
 178  277
 184  279
 190  281
 197  284
 204  285
 212  284
 217  280
 224  277
 229  273
 233  265
 237  258
 238  250
 238  241
 234  234
 231  226
 226  220
 219  214
 212  211
 203  207
 196  205
 188  205
 181  205
 175  207
 170  209
.PEN_UP
.DT 100
.PEN_DOWN
 181  314
 180  315
 179  317
 179  318
 179  318
 181  318
 186  319
 193  319
 202  320
 214  320
 227  322
 241  323
 254  324
 266  325
 276  326
 282  327
 286  326
 288  325
.PEN_UP
.DT 100

.SEGMENT DIGIT  220 ? "1"
.COMMENT 1 29   75
.PEN_DOWN
 230  276
 229  276
 228  274
 226  274
 226  274
 229  275
 232  277
 236  280
 243  286
 250  292
 257  301
 263  310
 270  317
 274  325
 276  331
 278  334
 276  333
 274  328
 271  318
 265  304
 259  287
 254  267
 247  247
 242  227
 236  209
 232  193
.PEN_UP
.DT 100

.SEGMENT DIGIT  221 ? "1"
.COMMENT 1  5   26
.PEN_DOWN
 194  283
 194  284
 195  284
 197  285
 200  288
 203  292
 207  298
 212  304
 216  313
 219  323
 222  333
 226  344
 228  354
 229  363
 231  370
 231  376
 231  378
 230  378
 229  373
 228  366
 227  353
 227  336
 227  314
 228  290
 230  265
 232  238
 235  212
 239  187
 242  167
 245  148
 247  135
 249  126
 251  118
 252  113
 252  109
 252  108
 252  107
 251  107
 251  106
 248  105
 247  105
 246  104
 244  102
 243  101
 241  100
 239   97
 238   97
 236   96
 235   95
 235   94
 236   94
 239   93
 241   92
 243   91
 246   90
.PEN_UP
.DT 100

.SEGMENT DIGIT  222 ? "1"
.COMMENT 1  9   26
.PEN_DOWN
 228  293
 227  293
 225  293
 221  292
 218  293
 216  293
 215  294
 216  294
 217  296
 219  297
 221  297
 225  299
 227  301
 229  304
 232  309
 236  315
 241  322
 246  329
 252  339
 258  346
 264  355
 270  363
 274  369
 279  376
 281  379
 281  380
 282  380
 282  379
 281  375
 281  369
 280  360
 280  352
 280  339
 279  326
 280  311
 280  297
 280  281
 281  266
 283  251
 284  236
 285  222
 286  208
 286  194
 287  182
 288  172
 288  163
 289  158
.PEN_UP
.DT 100

.SEGMENT DIGIT  223 ? "9"
.COMMENT 9 17  116
.PEN_DOWN
 241  303
 239  307
 233  309
 229  307
 223  302
 217  297
 212  289
 205  281
 200  273
 195  264
 193  257
 193  251
 195  247
 200  246
 205  245
 212  245
 218  247
 225  250
 231  255
 238  260
 242  266
 245  272
 246  278
 247  286
 246  292
 245  298
 244  303
 243  306
 242  309
 243  309
 243  305
 244  300
 245  292
 247  283
 249  271
 252  257
 253  242
 254  227
 253  211
 252  195
 247  179
 242  163
 235  150
 226  139
 216  129
 205  120
 194  114
 184  110
 175  108
 166  108
 160  107
 156  107
 153  108
.PEN_UP
.DT 100

.SEGMENT DIGIT  224-225 ? "4"
.COMMENT 4 10  181
.PEN_DOWN
 195  309
 196  315
 197  320
 199  323
 199  322
 196  316
 192  307
 187  296
 181  280
 176  264
 169  247
 166  231
 164  215
 165  203
 170  193
 179  186
 195  181
 208  180
 221  180
 232  183
 243  186
.PEN_UP
.DT 100
.PEN_DOWN
 268  246
 267  248
 266  250
 265  249
 262  244
 259  236
 255  225
 251  210
 245  193
 241  173
 235  156
 234  137
.PEN_UP
.DT 100

.SEGMENT DIGIT  226-227 ? "5"
.COMMENT 5 26  239
.PEN_DOWN
 229  358
 228  358
 227  356
 225  353
 223  347
 220  340
 218  330
 214  322
 211  312
 208  304
 206  298
 206  292
 207  290
 211  291
 217  293
 224  296
 233  299
 244  302
 254  303
 265  303
 275  301
 284  297
 290  290
 293  280
 294  270
 293  258
 290  246
 285  234
 277  222
 264  208
 254  200
 245  196
 235  193
 225  193
 218  192
 211  195
.PEN_UP
.DT 100
.PEN_DOWN
 197  309
 198  316
 199  324
 201  330
 206  336
 210  341
 215  345
 224  347
 233  351
 244  352
 254  354
 266  354
 279  355
 291  355
 304  355
 315  355
 325  357
.PEN_UP
.DT 100

.SEGMENT DIGIT  228 ? "7"
.COMMENT 7  9  226
.PEN_DOWN
 151  324
 151  325
 151  329
 151  333
 151  338
 151  342
 151  345
 151  350
 151  354
 151  358
 152  362
 153  365
 154  367
 155  368
 156  369
 160  370
 164  370
 168  370
 173  369
 180  369
 187  368
 196  366
 205  366
 215  365
 226  364
 238  364
 252  365
 265  366
 280  368
 293  371
 307  373
 318  376
 326  378
 334  380
 338  381
 339  380
 339  379
 337  378
 335  376
 333  373
 331  370
 328  367
 324  362
 320  356
 314  349
 308  340
 300  328
 293  315
 283  298
 272  279
 258  247
 249  223
 242  199
 238  176
 234  156
 232  140
 234  128
.PEN_UP
.DT 100

.SEGMENT DIGIT  229-230 ? "7"
.COMMENT 7 21  101
.PEN_DOWN
 111  359
 111  363
 111  365
 114  367
 118  369
 127  371
 138  373
 149  376
 163  377
 178  379
 193  380
 207  381
 221  379
 233  376
 243  369
 252  359
 259  346
 265  330
 270  312
 272  290
 273  270
 274  247
 274  225
 274  203
 272  185
 271  170
 269  157
 269  147
 268  140
 270  135
 272  135
 275  142
.PEN_UP
.DT 100
.PEN_DOWN
 305  268
 305  272
 305  277
 305  278
 304  278
 300  276
 296  274
 289  272
 281  268
 270  264
 258  263
 245  262
 232  262
 220  263
 210  264
 201  264
.PEN_UP
.DT 100

.SEGMENT DIGIT  231-232 ? "7"
.COMMENT 7 25  249
.PEN_DOWN
 197  329
 201  334
 207  338
 214  342
 222  344
 231  346
 239  345
 247  343
 252  338
 257  329
 258  319
 257  305
 252  290
 248  274
 241  257
 235  239
 229  224
 225  211
 221  201
 219  193
 218  187
 219  182
 219  181
.PEN_UP
.DT 100
.PEN_DOWN
 170  237
 169  240
 171  242
 175  245
 182  247
 192  248
 202  250
 215  250
 229  250
 246  249
 259  248
.PEN_UP
.DT 100

.SEGMENT DIGIT  233 ? "0"
.COMMENT 0 27   73
.PEN_DOWN
 253  264
 251  264
 248  261
 243  254
 239  245
 233  232
 228  215
 225  199
 224  182
 225  167
 229  154
 237  145
 249  142
 263  144
 278  149
 292  159
 305  173
 315  188
 319  206
 320  223
 315  237
 306  250
 295  260
 283  267
 273  272
 265  272
 259  271
.PEN_UP
.DT 100

.SEGMENT DIGIT  234 ? "3"
.COMMENT 3 20  123
.PEN_DOWN
 154  258
 161  268
 171  279
 185  291
 201  302
 218  313
 237  318
 254  323
 267  323
 275  317
 275  309
 272  297
 265  283
 259  267
 252  252
 247  236
 243  221
 242  205
 243  189
 242  173
 239  157
 230  141
 216  124
 199  109
 177   97
 158   88
 142   82
 129   81
 129   84
.PEN_UP
.DT 100

.SEGMENT DIGIT  235 ? "6"
.COMMENT 6  3   49
.PEN_DOWN
 197  376
 195  375
 192  371
 186  365
 180  355
 172  342
 165  326
 156  307
 149  288
 144  268
 140  250
 137  233
 140  218
 145  206
 154  198
 163  194
 173  194
 184  197
 194  202
 205  215
 208  225
 208  234
 206  241
 201  247
 194  251
 185  252
 176  251
 167  248
 159  244
 152  237
.PEN_UP
.DT 100

.SEGMENT DIGIT  236 ? "9"
.COMMENT 9 27  240
.PEN_DOWN
 286  332
 286  331
 284  330
 281  329
 275  327
 269  324
 262  323
 254  320
 246  320
 239  322
 232  324
 227  328
 223  333
 222  340
 223  347
 229  354
 236  362
 246  367
 257  370
 270  372
 281  371
 292  368
 299  362
 305  354
 306  343
 304  330
 298  317
 292  304
 282  290
 272  276
 261  264
 252  252
 243  241
 234  234
 229  226
 223  222
 221  219
 219  220
 218  221
 220  223
.PEN_UP
.DT 100

.SEGMENT DIGIT  237 ? "6"
.COMMENT 6  8  152
.PEN_DOWN
 238  360
 237  359
 233  357
 231  355
 226  350
 220  343
 213  334
 204  324
 194  310
 185  296
 175  279
 166  263
 160  247
 153  232
 150  218
 147  206
 146  196
 147  187
 148  181
 152  176
 157  172
 163  170
 170  169
 178  170
 186  171
 193  173
 201  176
 207  181
 213  186
 216  192
 217  198
 216  203
 213  209
 206  213
 199  216
 189  219
 178  219
 167  218
 158  215
 150  211
.PEN_UP
.DT 100

.SEGMENT DIGIT  238 ? "9"
.COMMENT 9 19   85
.PEN_DOWN
 200  312
 196  310
 191  305
 186  299
 184  293
 183  287
 185  283
 190  278
 197  278
 206  280
 216  286
 225  293
 234  303
 239  313
 243  323
 243  332
 239  340
 232  346
 222  350
 212  352
 202  351
 194  349
 189  344
 187  338
 191  330
 198  322
 209  312
 220  300
 232  286
 241  271
 246  253
 246  236
 244  218
 237  199
 230  183
 221  168
 213  154
 207  142
 204  131
 204  121
.PEN_UP
.DT 100

.SEGMENT DIGIT  239 ? "0"
.COMMENT 0 26   65
.PEN_DOWN
 246  247
 245  252
 243  255
 239  258
 236  257
 232  252
 228  242
 224  231
 223  216
 224  201
 229  185
 236  172
 247  162
 261  156
 277  154
 295  156
 312  162
 328  173
 343  188
 355  208
 363  229
 366  251
 365  271
 360  289
 350  304
 337  316
 321  322
 303  322
 286  315
 269  304
 254  290
 242  276
 231  259
.PEN_UP
.DT 100

.SEGMENT DIGIT  240 ? "9"
.COMMENT 9 25  241
.PEN_DOWN
 230  281
 231  288
 231  294
 231  301
 230  305
 227  309
 221  310
 215  309
 207  304
 200  299
 192  290
 184  280
 180  270
 177  260
 178  252
 181  246
 188  242
 195  242
 204  245
 213  249
 221  255
 228  263
 233  272
 238  280
 240  287
 241  292
 241  294
 241  294
 240  291
 239  285
 239  275
 238  264
 235  250
 233  235
 230  221
 228  206
 226  191
 223  178
 222  166
 221  156
 222  148
 222  144
 225  142
.PEN_UP
.DT 100

.SEGMENT DIGIT  241-242 ? "7"
.COMMENT 7 12   45
.PEN_DOWN
 207  301
 209  304
 213  307
 219  311
 228  312
 238  312
 250  312
 263  310
 275  305
 286  300
 294  293
 300  285
 302  276
 301  265
 299  254
 295  242
 289  231
 284  218
 278  205
 273  193
 269  181
 267  169
 263  159
 262  150
 261  144
 261  140
 260  139
 260  139
 259  141
.PEN_UP
.DT 100
.PEN_DOWN
 221  205
 219  207
 215  210
 213  212
 216  212
 221  212
 231  211
 243  211
 259  209
 276  209
 294  208
 311  207
 327  207
 341  207
 352  207
 362  207
.PEN_UP
.DT 100

.SEGMENT DIGIT  243 ? "1"
.COMMENT 1 23  178
.PEN_DOWN
 176  320
 177  320
 179  320
 183  322
 186  324
 191  327
 198  329
 207  333
 214  338
 225  346
 230  353
 236  359
 239  367
 241  376
 242  382
 243  390
 244  396
 244  401
 246  403
 247  401
 248  395
 248  385
 249  372
 249  354
 249  333
 249  311
 247  288
 244  264
 242  244
 240  224
 237  207
 234  192
 231  179
 229  169
 228  162
 227  157
 228  157
.PEN_UP
.DT 100

.SEGMENT DIGIT  244 ? "0"
.COMMENT 0  4   70
.PEN_DOWN
 229  268
 221  264
 212  257
 203  246
 195  233
 189  219
 184  205
 183  189
 186  175
 191  163
 199  155
 211  148
 226  145
 243  146
 260  149
 277  157
 292  167
 308  179
 320  193
 328  207
 334  221
 334  233
 330  245
 322  252
 310  259
 295  261
 277  259
.PEN_UP
.DT 100

.SEGMENT DIGIT  245 ? "5"
.COMMENT 5 26  132
.PEN_DOWN
 247  284
 252  288
 254  292
 255  296
 254  297
 252  298
 247  297
 242  296
 236  294
 228  293
 219  292
 210  291
 201  290
 191  289
 183  288
 176  287
 171  285
 166  284
 164  281
 162  277
 161  272
 161  266
 160  259
 159  251
 158  244
 157  235
 154  227
 152  221
 151  216
 150  213
 149  211
 150  210
 152  211
 157  212
 163  214
 171  216
 180  218
 190  220
 202  219
 213  218
 221  214
 230  210
 238  202
 241  195
 242  185
 241  174
 236  165
 227  154
 215  143
 199  134
 181  127
 164  121
 146  118
 121  116
 108  116
  98  118
  94  119
  94  121
.PEN_UP
.DT 100

.SEGMENT DIGIT  246 ? "0"
.COMMENT 0 17  195
.PEN_DOWN
 257  298
 252  292
 248  284
 240  273
 230  260
 222  245
 213  228
 207  213
 202  197
 201  183
 202  171
 209  162
 220  156
 234  152
 248  152
 264  154
 279  159
 293  167
 305  176
 314  187
 320  200
 322  213
 322  227
 316  247
 308  259
 300  268
 289  276
 279  280
 269  283
 261  280
.PEN_UP
.DT 100

.SEGMENT DIGIT  247 ? "5"
.COMMENT 5 26  182
.PEN_DOWN
 328  356
 329  359
 330  362
 330  364
 329  365
 327  366
 323  365
 320  365
 315  364
 308  362
 299  360
 290  357
 278  355
 267  353
 254  351
 243  349
 232  346
 223  345
 215  344
 210  342
 205  341
 202  338
 200  333
 199  329
 198  324
 197  316
 197  310
 196  302
 194  296
 194  290
 193  285
 192  281
 192  278
 193  276
 193  275
 194  274
 198  274
 201  275
 205  277
 211  278
 217  281
 226  284
 236  286
 245  287
 256  286
 266  284
 276  279
 284  273
 291  264
 295  254
 298  242
 297  231
 294  219
 289  207
 282  195
 272  184
 263  174
 252  165
 239  158
 226  152
 213  147
 201  145
 183  144
 172  145
 163  146
 157  148
 153  149
 152  150
.PEN_UP
.DT 100

.SEGMENT DIGIT  248 ? "1"
.COMMENT 1 11   74
.PEN_DOWN
 233  232
 229  229
 227  228
 228  229
 231  235
 236  241
 240  252
 246  266
 253  281
 261  299
 268  316
 275  331
 280  344
 285  354
 288  359
 288  358
 286  353
 283  341
 279  326
 275  309
 271  288
 266  266
 264  246
 262  225
 261  206
 260  189
 259  175
 258  165
 255  155
 252  146
 248  141
 239  135
 234  132
 226  131
 221  130
 215  130
 213  131
 213  132
 218  133
 225  135
 236  137
 250  141
 264  143
 280  145
.PEN_UP
.DT 100

.SEGMENT DIGIT  249 ? "9"
.COMMENT 9 21  189
.PEN_DOWN
 298  317
 302  320
 302  324
 300  328
 294  332
 286  337
 274  340
 260  343
 244  344
 228  343
 213  341
 200  337
 192  331
 185  324
 184  316
 186  309
 193  302
 205  297
 221  291
 238  289
 257  289
 274  292
 290  297
 303  302
 314  309
 320  315
 324  322
 324  325
 323  326
 320  323
 317  316
 315  306
 312  293
 310  278
 307  262
 306  246
 305  228
 303  213
 302  197
 300  184
 296  172
 290  162
 284  153
 276  145
 266  141
 255  136
 244  134
 231  134
 214  134
 205  136
 196  137
 189  140
 186  140
 183  142
 182  143
 181  143
 180  146
.PEN_UP
.DT 100

.SEGMENT DIGIT  250 ? "4"
.COMMENT 4 11   89
.PEN_DOWN
 270  393
 273  395
 275  396
 274  394
 272  391
 265  384
 258  376
 249  364
 238  351
 227  336
 215  319
 206  304
 198  289
 193  276
 192  263
 195  253
 200  246
 209  240
 220  237
 233  236
 245  237
 258  239
 270  244
 280  249
 290  257
 298  264
 303  271
 307  276
 310  279
 309  279
 306  277
 302  270
 297  260
 289  245
 283  229
 276  212
 270  195
 264  180
 260  166
 259  153
.PEN_UP
.DT 100

.SEGMENT DIGIT  251-252 ? "4"
.COMMENT 4 27  202
.PEN_DOWN
 262  330
 267  334
 270  338
 272  339
 271  337
 267  331
 264  324
 254  314
 243  303
 230  292
 217  281
 205  272
 196  264
 190  259
 189  257
 191  257
 199  258
 212  261
 227  264
 245  267
 264  271
 282  274
 298  276
 314  277
 324  277
 331  278
.PEN_UP
.DT 100
.PEN_DOWN
 278  325
 278  326
 279  329
 281  331
 282  330
 283  327
 283  320
 281  311
 278  298
 273  281
 266  264
 258  246
 250  228
 238  203
 231  191
 227  180
 225  171
 224  166
 224  166
.PEN_UP
.DT 100

.SEGMENT DIGIT  253-254 ? "4"
.COMMENT 4 29  191
.PEN_DOWN
 266  336
 265  337
 260  338
 256  337
 253  332
 249  327
 245  318
 242  309
 239  296
 236  283
 235  264
 236  253
 240  244
 246  236
 255  231
 265  228
 278  226
 292  226
 306  226
 320  226
 333  228
 343  229
 351  231
.PEN_UP
.DT 100
.PEN_DOWN
 333  313
 328  316
 325  316
 320  312
 315  303
 311  288
 306  271
 300  248
 295  222
 288  195
 283  167
 280  140
 275  117
 273   97
.PEN_UP
.DT 100

.SEGMENT DIGIT  255-256 ? "5"
.COMMENT 5  4  164
.PEN_DOWN
 229  292
 233  290
 240  284
 246  276
 252  268
 259  260
 264  252
 268  244
 272  236
 274  228
 274  223
 272  218
 266  214
 261  212
 253  210
 245  210
 235  211
.PEN_UP
.DT 100
.PEN_DOWN
 222  280
 225  286
 231  290
 236  296
 244  301
 253  304
 266  307
 280  310
 296  312
 312  312
.PEN_UP
.DT 100

.SEGMENT DIGIT  257 ? "2"
.COMMENT 2 30  112
.PEN_DOWN
 166  332
 169  334
 171  337
 173  339
 176  340
 181  342
 185  343
 189  344
 195  345
 200  343
 204  341
 210  337
 212  330
 213  322
 213  311
 211  299
 207  285
 199  271
 188  257
 176  242
 158  223
 147  213
 136  205
 129  199
 123  195
 122  193
 125  191
 132  191
 141  191
 152  189
 165  189
 179  189
 191  189
 205  188
.PEN_UP
.DT 100

.SEGMENT DIGIT  258 ? "6"
.COMMENT 6  2  163
.PEN_DOWN
 247  304
 247  309
 246  313
 243  315
 240  316
 235  313
 228  306
 221  296
 212  283
 202  266
 192  251
 185  234
 179  218
 175  203
 173  192
 174  183
 177  178
 184  174
 190  172
 198  173
 204  174
 210  178
 214  182
 217  187
 217  193
 215  199
 212  203
 207  208
 201  210
 195  213
 188  213
 183  213
 178  212
 175  210
.PEN_UP
.DT 100

.SEGMENT DIGIT  259 ? "8"
.COMMENT 8 19  111
.PEN_DOWN
 221  328
 209  333
 202  336
 195  337
 188  336
 181  333
 176  330
 170  323
 167  316
 167  307
 169  299
 175  290
 184  279
 196  268
 210  257
 226  245
 240  232
 253  220
 262  209
 268  198
 268  191
 265  184
 258  181
 249  179
 239  179
 228  179
 219  181
 213  184
 208  189
 207  195
 209  202
 214  211
 220  222
 227  235
 234  248
 241  262
 245  275
 248  288
 248  299
 246  307
 241  314
 233  317
 223  319
 212  319
 201  317
 190  315
.PEN_UP
.DT 100

.SEGMENT DIGIT  260 ? "2"
.COMMENT 2  2   36
.PEN_DOWN
 209  247
 210  250
 213  255
 216  261
 220  267
 227  273
 233  277
 242  280
 251  281
 258  280
 264  276
 266  268
 264  260
 259  249
 254  238
 246  228
 239  219
 233  210
 231  202
 231  198
 235  196
 242  196
 252  196
 261  197
 272  198
 283  199
.PEN_UP
.DT 100

.SEGMENT DIGIT  261 ? "1"
.COMMENT 1 12   74
.PEN_DOWN
 206  312
 202  310
 200  309
 199  306
 200  307
 202  309
 209  310
 218  313
 229  317
 242  323
 258  329
 273  338
 287  345
 298  353
 306  358
 313  363
 316  365
 315  365
 312  359
 306  351
 301  339
 297  323
 290  305
 284  286
 276  257
 272  237
 268  220
 265  206
 262  194
 261  185
 259  180
 260  175
 261  173
 264  173
 267  176
.PEN_UP
.DT 100

.SEGMENT DIGIT  262 ? "1"
.COMMENT 1 16  193
.PEN_DOWN
 185  231
 183  231
 183  231
 186  233
 191  238
 202  247
 218  258
 246  277
 263  291
 280  305
 295  316
 306  322
 310  319
 309  309
 304  292
 296  273
 288  250
 279  226
 272  202
 265  184
 261  168
 260  159
 260  155
.PEN_UP
.DT 100

.SEGMENT DIGIT  263 ? "3"
.COMMENT 3  9  115
.PEN_DOWN
 171  320
 176  325
 182  328
 191  332
 199  336
 210  338
 221  338
 231  337
 237  332
 242  326
 242  317
 238  306
 231  294
 221  283
 210  272
 198  262
 189  254
 182  250
 179  248
 179  248
 184  249
 194  249
 212  248
 225  245
 237  239
 246  232
 251  221
 251  210
 246  198
 237  186
 223  176
 207  170
 189  165
 171  162
 156  161
 144  161
 136  163
 132  166
.PEN_UP
.DT 100

.SEGMENT DIGIT  264 ? "8"
.COMMENT 8 17  205
.PEN_DOWN
 233  316
 233  318
 233  320
 231  323
 230  325
 227  327
 224  329
 221  330
 216  331
 212  330
 209  327
 207  323
 207  317
 208  309
 212  299
 217  288
 225  275
 234  263
 242  249
 250  236
 255  223
 257  210
 256  199
 251  191
 243  181
 233  174
 220  171
 205  169
 191  170
 178  174
 169  180
 163  187
 161  198
 162  211
 168  224
 182  246
 192  261
 203  275
 214  288
 224  300
 231  311
 237  319
 240  327
 240  333
 238  338
 234  341
 226  342
 217  343
 207  342
 195  340
 184  337
 173  333
 165  329
 158  325
 155  322
 150  319
 150  315
.PEN_UP
.DT 100

.SEGMENT DIGIT  265-266 ? "4"
.COMMENT 4 19   55
.PEN_DOWN
 218  346
 217  344
 215  339
 210  332
 204  324
 197  313
 190  301
 181  288
 172  276
 165  265
 158  257
 154  249
 152  244
 153  241
 155  239
 160  238
 167  238
 174  237
 184  237
 194  237
 203  236
 211  236
 219  235
 225  234
 230  234
 233  233
 234  233
 235  233
 234  232
 234  231
 233  231
.PEN_UP
.DT 100
.PEN_DOWN
 265  315
 262  314
 258  311
 251  304
 245  294
 236  283
 226  267
 216  248
 204  226
 192  203
 181  182
 170  161
 159  143
 151  128
 144  113
 139  102
.PEN_UP
.DT 100

.SEGMENT DIGIT  267-268 ? "7"
.COMMENT 7 25  124
.PEN_DOWN
 181  307
 180  311
 180  314
 182  316
 186  319
 194  322
 204  324
 214  324
 226  324
 239  324
 250  324
 260  322
 267  319
 271  314
 271  306
 268  296
 264  284
 258  271
 251  255
 244  239
 236  223
 231  209
 226  197
 223  187
 222  180
 222  175
 221  173
 223  174
.PEN_UP
.DT 100
.PEN_DOWN
 182  227
 181  227
 181  228
 184  229
 191  231
 199  232
 211  234
 225  236
 239  236
 254  236
 268  237
.PEN_UP
.DT 100

.SEGMENT DIGIT  269 ? "1"
.COMMENT 1  1  204
.PEN_DOWN
 210  352
 210  350
 210  340
 209  323
 208  300
 206  274
 205  246
 202  218
 199  193
 198  170
.PEN_UP
.DT 100

.SEGMENT DIGIT  270-271 ? "5"
.COMMENT 5 15   39
.PEN_DOWN
 197  302
 198  304
 199  307
 198  309
 196  307
 192  305
 186  303
 184  299
 182  293
 181  288
 181  283
 184  277
 187  273
 193  268
 199  265
 205  262
 210  258
 215  253
 219  250
 220  245
 219  240
 217  235
 212  229
 206  224
 198  219
 189  214
 182  210
 174  207
 169  205
 163  203
 160  205
 159  207
 159  210
 160  215
 160  222
.PEN_UP
.DT 100
.PEN_DOWN
 156  272
 152  287
 149  294
 148  301
 149  305
 153  309
 159  311
 167  312
 178  312
 191  312
 204  312
 217  311
 227  310
 238  306
 247  303
 253  302
.PEN_UP
.DT 100

.SEGMENT DIGIT  272 ? "7"
.COMMENT 7  9  137
.PEN_DOWN
 201  344
 200  346
 199  347
 199  349
 201  350
 204  351
 210  351
 217  352
 226  353
 234  354
 245  354
 255  354
 265  354
 273  353
 281  352
 286  351
 292  351
 294  351
 296  351
 296  351
 295  350
 293  349
 290  346
 285  342
 280  336
 275  326
 269  312
 263  296
 256  277
 250  257
 244  234
 237  200
 234  180
 231  161
 230  145
 230  134
 230  127
.PEN_UP
.DT 100

.SEGMENT DIGIT  273-274 ? "5"
.COMMENT 5  9  196
.PEN_DOWN
 179  319
 177  317
 175  314
 174  311
 171  305
 169  301
 167  297
 165  293
 163  292
 164  293
 167  294
 173  297
 180  299
 190  301
 201  300
 212  297
 227  286
 234  276
 239  263
 239  250
 234  236
 227  222
 217  211
 206  202
 195  198
 184  198
 176  202
.PEN_UP
.DT 100
.PEN_DOWN
 165  327
 166  333
 166  339
 169  344
 176  347
 184  352
 195  355
 208  358
 222  360
 239  362
 258  363
 277  363
.PEN_UP
.DT 100

.SEGMENT DIGIT  275 ? "8"
.COMMENT 8  6  218
.PEN_DOWN
 323  320
 322  325
 318  331
 313  334
 306  338
 299  341
 289  341
 278  340
 267  338
 256  332
 248  326
 242  317
 239  306
 240  293
 243  279
 251  265
 259  250
 267  236
 275  223
 280  210
 283  199
 283  189
 280  183
 275  179
 268  175
 260  174
 251  175
 243  180
 236  184
 230  192
 228  199
 229  208
 234  219
 242  231
 253  242
 268  254
 284  266
 301  277
 323  292
 335  302
 343  310
 346  315
 343  322
 335  324
 323  327
 308  328
 294  329
 279  328
 267  327
 260  325
.PEN_UP
.DT 100

.SEGMENT DIGIT  276-277 ? "5"
.COMMENT 5  1  132
.PEN_DOWN
 230  331
 224  338
 217  343
 213  345
 210  345
 207  342
 203  336
 201  326
 200  314
 201  301
 203  286
 205  272
 210  257
 215  242
 221  229
 225  219
 229  210
 231  201
 231  195
 228  189
 222  186
 213  185
 202  185
 190  188
 177  193
 165  199
 155  208
.PEN_UP
.DT 100
.PEN_DOWN
 204  344
 214  351
 224  356
 237  360
 252  364
 268  365
 288  366
 306  367
 326  367
.PEN_UP
.DT 100

.SEGMENT DIGIT  278 ? "4"
.COMMENT 4 25  222
.PEN_DOWN
 216  340
 217  340
 215  337
 213  331
 207  323
 202  312
 196  299
 187  287
 179  275
 171  263
 164  254
 160  248
 157  245
 155  242
 157  242
 161  244
 165  246
 174  248
 181  249
 190  249
 198  247
 206  246
 214  244
 223  242
 230  241
 239  241
 245  241
 252  244
 256  247
 259  251
 263  255
 263  260
 263  263
 263  267
 262  271
 260  273
 259  273
 258  272
 257  265
 256  258
 255  249
 253  238
 252  226
 250  213
 249  202
 247  194
 247  187
 250  183
.PEN_UP
.DT 100

.SEGMENT DIGIT  279 ? "6"
.COMMENT 6 18   49
.PEN_DOWN
 244  323
 245  327
 245  331
 244  334
 241  336
 238  336
 234  332
 229  328
 224  319
 219  309
 213  294
 209  279
 205  264
 202  249
 202  235
 205  224
 209  216
 215  211
 222  210
 232  211
 239  214
 247  220
 253  227
 258  234
 258  240
 255  246
 250  249
 242  250
 233  249
 223  246
 214  239
 206  232
 200  224
 199  216
 199  210
.PEN_UP
.DT 100

.SEGMENT DIGIT  280 ? "2"
.COMMENT 2  4   36
.PEN_DOWN
 183  286
 183  287
 183  290
 187  293
 192  297
 200  300
 208  302
 217  304
 228  307
 239  307
 248  305
 256  301
 261  294
 264  284
 264  273
 261  259
 256  244
 247  227
 238  210
 227  193
 216  178
 207  165
 201  153
 195  143
 193  134
 194  128
 200  123
 209  122
 221  121
 235  121
 253  121
 274  122
.PEN_UP
.DT 100

.SEGMENT DIGIT  281 ? "3"
.COMMENT 3 22  248
.PEN_DOWN
 212  291
 222  302
 231  312
 242  319
 253  325
 263  327
 270  324
 274  317
 275  310
 270  300
 265  290
 257  279
 251  270
 243  261
 238  253
 235  248
 235  242
 239  239
 246  235
 254  232
 262  226
 268  222
 275  215
 278  209
 276  202
 270  195
 261  188
 247  181
 229  175
 212  170
 194  168
 177  166
 168  167
.PEN_UP
.DT 100

.SEGMENT DIGIT  282-283 ? "4"
.COMMENT 4  4  144
.PEN_DOWN
 246  316
 247  314
 247  312
 247  306
 245  297
 241  285
 237  272
 232  259
 227  245
 223  232
 219  221
 218  211
 217  202
 219  196
 222  193
 226  189
 232  189
 237  189
 242  189
.PEN_UP
.DT 100
.PEN_DOWN
 257  228
 257  229
 258  228
 258  226
 258  222
 257  216
 254  209
 253  200
 252  193
 251  184
 253  173
.PEN_UP
.DT 100

.SEGMENT DIGIT  284-285 ? "4"
.COMMENT 4  7  180
.PEN_DOWN
 251  299
 248  309
 245  317
 242  323
 237  324
 230  322
 222  314
 213  303
 204  290
 194  275
 184  259
 178  242
 174  228
 176  218
 182  210
 193  206
 209  205
 230  206
 250  208
 272  210
 292  213
 311  214
 325  215
 335  215
 340  214
 343  213
 343  211
 340  210
 336  209
.PEN_UP
.DT 100
.PEN_DOWN
 300  238
 299  244
 298  254
 298  266
 299  277
 300  286
 300  291
 299  290
 297  284
 292  272
 288  257
 283  236
 278  212
 273  187
 270  162
 269  140
 269  120
 272  105
 277   91
 284   82
 290   78
.PEN_UP
.DT 100

.SEGMENT DIGIT  286 ? "8"
.COMMENT 8 29  105
.PEN_DOWN
 251  289
 257  296
 260  303
 262  312
 262  320
 261  328
 258  336
 251  341
 244  345
 233  347
 222  346
 211  343
 203  337
 196  327
 194  315
 194  301
 199  286
 207  268
 217  251
 226  235
 235  219
 239  205
 242  193
 239  181
 233  172
 224  167
 215  165
 203  165
 192  169
 183  176
 178  188
 178  214
 182  234
 191  251
 203  268
 216  284
 230  298
 244  306
 255  312
.PEN_UP
.DT 100

.SEGMENT DIGIT  287 ? "6"
.COMMENT 6 23   43
.PEN_DOWN
 242  390
 244  394
 246  397
 247  401
 248  404
 248  405
 247  405
 244  403
 241  398
 236  392
 229  383
 222  372
 212  359
 202  343
 188  316
 179  298
 174  279
 171  261
 170  245
 171  231
 175  219
 182  210
 189  203
 198  200
 208  198
 217  198
 226  200
 235  203
 241  209
 246  215
 249  223
 251  233
 250  244
 247  253
 241  264
 234  274
 224  283
 212  288
 199  291
 186  293
 174  292
 164  290
 156  288
.PEN_UP
.DT 100

.SEGMENT DIGIT  288 ? "2"
.COMMENT 2 25  161
.PEN_DOWN
 202  266
 201  267
 201  271
 201  274
 201  278
 202  283
 202  288
 204  292
 207  299
 212  304
 217  309
 223  312
 229  313
 235  311
 240  305
 242  297
 243  285
 242  271
 238  255
 232  239
 222  225
 213  212
 201  201
 189  194
 177  188
 165  185
 155  184
 148  185
 144  187
 143  192
 147  197
 151  202
 159  206
 168  209
 178  210
 189  209
 200  206
 212  201
 221  196
 231  191
 241  186
 251  182
 259  181
 269  180
 278  181
 286  183
 293  186
 298  188
 302  191
.PEN_UP
.DT 100

.SEGMENT DIGIT  289-290 ? "5"
.COMMENT 5 25  196
.PEN_DOWN
 220  305
 222  309
 223  312
 226  314
 227  316
 226  316
 225  315
 221  311
 217  306
 212  300
 206  293
 201  287
 195  280
 192  276
 190  272
 191  270
 194  268
 199  267
 205  266
 212  264
 218  262
 226  254
 229  248
 229  240
 227  233
 222  224
 217  216
 209  209
 203  202
 196  198
 192  195
 188  194
 183  194
 182  194
.PEN_UP
.DT 100
.PEN_DOWN
 195  293
 195  296
 195  299
 197  302
 202  304
 208  306
 218  306
 229  309
 240  310
 249  311
 259  312
 268  312
 273  313
 277  314
.PEN_UP
.DT 100

.SEGMENT DIGIT  291-292 ? "5"
.COMMENT 5  8  133
.PEN_DOWN
 178  309
 176  305
 174  301
 172  294
 171  288
 169  281
 166  275
 164  270
 163  264
 161  261
 160  259
 160  258
 160  258
 162  259
 165  260
 171  261
 176  262
 183  263
 190  262
 197  261
 203  259
 209  255
 214  251
 218  244
 220  237
 220  231
 217  223
 213  218
 207  211
 199  207
 189  202
 178  199
 169  197
 160  196
 151  196
 143  199
 137  201
 134  205
.PEN_UP
.DT 100
.PEN_DOWN
 160  301
 159  304
 157  307
 156  310
 155  312
 155  312
 155  313
 157  313
 162  313
 169  314
 178  314
 190  315
 203  316
 217  317
 230  318
 243  320
 253  322
 262  322
 266  322
 270  322
 273  320
 274  319
.PEN_UP
.DT 100

.SEGMENT DIGIT  293 ? "6"
.COMMENT 6  8  174
.PEN_DOWN
 219  340
 213  338
 207  333
 198  327
 189  318
 180  309
 171  296
 162  281
 150  260
 145  246
 141  232
 139  219
 140  209
 142  199
 145  192
 149  186
 155  182
 161  180
 169  179
 176  179
 185  180
 193  182
 200  185
 208  188
 213  193
 218  197
 220  201
 221  207
 218  212
 212  218
 205  222
 195  226
 184  228
 172  229
 161  229
 149  227
 141  224
 134  220
.PEN_UP
.DT 100

.SEGMENT DIGIT  294-295 ? "7"
.COMMENT 7 11   37
.PEN_DOWN
 173  344
 173  349
 176  353
 181  357
 191  360
 204  363
 219  360
 236  357
 251  350
 263  336
 271  318
 278  298
 281  274
 281  250
 279  226
 275  202
 268  180
 263  161
 256  147
 251  137
.PEN_UP
.DT 100
.PEN_DOWN
 203  233
 205  233
 211  232
 219  231
 232  232
 250  232
 270  232
 295  234
 321  238
 350  242
.PEN_UP
.DT 100

.SEGMENT DIGIT  296-297 ? "7"
.COMMENT 7 12  162
.PEN_DOWN
 211  314
 205  320
 203  327
 202  332
 204  337
 210  342
 218  345
 229  347
 241  347
 253  345
 264  342
 273  333
 281  324
 284  311
 286  296
 284  278
 281  261
 277  244
 273  225
 269  210
 266  196
 264  183
 263  175
 262  169
 260  163
 259  162
.PEN_UP
.DT 100
.PEN_DOWN
 216  205
 212  210
 210  214
 211  216
 214  219
 219  220
 228  221
 241  222
 255  223
 272  225
 292  227
 311  229
 331  232
 352  235
.PEN_UP
.DT 100

.SEGMENT DIGIT  298 ? "1"
.COMMENT 1 16  205
.PEN_DOWN
 182  254
 182  255
 184  258
 190  263
 198  273
 210  284
 225  296
 242  310
 258  325
 273  338
 285  347
 294  352
 296  349
 292  339
 285  322
 274  299
 262  274
 250  248
 239  223
 231  201
 224  186
 221  174
 220  168
 220  165
.PEN_UP
.DT 100

.SEGMENT DIGIT  299-300 ? "7"
.COMMENT 7  8  249
.PEN_DOWN
 157  343
 160  343
 166  343
 173  343
 183  342
 195  340
 209  339
 224  337
 240  334
 255  332
 268  330
 278  329
 286  328
 289  327
 291  326
 289  325
 286  323
 281  319
 275  314
 268  305
 262  296
 255  283
 249  268
 242  253
 237  238
 232  223
 226  209
 222  196
 218  181
 217  172
 215  166
 214  162
 215  160
.PEN_UP
.DT 100
.PEN_DOWN
 195  213
 194  214
 191  216
 187  219
 184  221
 183  222
 183  224
 187  226
 195  226
 205  227
 217  228
 231  229
 246  229
.PEN_UP
.DT 100

.SEGMENT DIGIT  301 ? "1"
.COMMENT 1 13   10
.PEN_DOWN
 173  245
 173  242
 172  239
 172  237
 172  235
 172  232
 173  229
 174  228
 176  227
 178  227
 181  228
 184  229
 190  235
 194  240
 197  247
 202  253
 206  264
 209  272
 212  281
 216  289
 219  297
 221  302
 223  306
 225  309
 225  310
 225  311
 225  310
 224  309
 223  306
 223  302
 222  294
 221  287
 221  275
 222  263
 222  248
 222  234
 223  221
 223  210
 223  201
 223  195
 223  191
 223  188
 224  187
 226  188
 229  188
 233  188
 237  189
 242  189
 248  191
 252  191
 258  192
 262  191
 265  191
 268  191
 270  189
 270  188
 269  187
 267  186
 263  184
 257  184
 250  181
 242  179
 232  178
 220  176
 208  174
 197  173
 186  172
 178  171
 170  170
 165  170
 162  168
 159  167
 158  166
 158  165
 158  165
 158  165
 158  165
 158  165
 157  166
 158  167
.PEN_UP
.DT 100

.SEGMENT DIGIT  302 ? "3"
.COMMENT 3 27   32
.PEN_DOWN
 240  312
 238  313
 238  315
 240  317
 244  320
 250  322
 258  323
 267  322
 276  320
 283  317
 289  312
 292  306
 292  299
 290  291
 284  284
 279  277
 272  272
 266  267
 262  264
 258  262
 258  261
 260  261
 265  259
 271  255
 279  252
 286  246
 293  239
 298  232
 302  222
 301  212
 296  202
 290  192
 281  182
 269  174
 257  167
 244  161
 231  158
 219  157
 209  156
 200  158
 193  159
 190  161
 187  165
 189  167
.PEN_UP
.DT 100

.SEGMENT DIGIT  303 ? "8"
.COMMENT 8  2   95
.PEN_DOWN
 146  208
 150  213
 153  219
 155  222
 157  225
 159  226
 160  225
 162  221
 164  215
 166  208
 169  199
 173  188
 177  176
 180  165
 181  155
 180  145
 178  137
 173  132
 168  131
 162  132
 156  136
 152  144
 150  153
 150  165
 154  176
 160  189
 169  201
 178  212
 187  221
 195  229
 200  237
 204  244
 204  248
 202  250
 196  251
 191  251
 183  250
 177  246
.PEN_UP
.DT 100

.SEGMENT DIGIT  304 ? "9"
.COMMENT 9  9  210
.PEN_DOWN
 268  271
 267  270
 263  266
 257  263
 249  259
 239  255
 229  252
 218  251
 206  252
 196  254
 187  259
 181  266
 178  275
 177  286
 179  298
 184  309
 194  317
 206  324
 220  326
 236  325
 251  319
 264  307
 275  292
 281  274
 281  253
 275  231
 265  209
 252  187
 239  167
 226  150
 215  140
 207  131
 202  126
 199  124
.PEN_UP
.DT 100

.SEGMENT DIGIT  305 ? "0"
.COMMENT 0 12  207
.PEN_DOWN
 237  323
 236  323
 233  322
 231  320
 227  318
 223  313
 218  306
 214  299
 210  289
 207  279
 205  268
 205  259
 206  249
 209  240
 212  233
 215  228
 220  224
 227  222
 234  221
 242  222
 251  225
 260  229
 269  236
 278  244
 285  252
 292  263
 297  273
 301  284
 301  294
 298  304
 295  314
 291  323
 285  330
 279  336
 271  342
 265  346
 258  351
 252  353
 246  354
 241  355
 236  355
 230  353
 221  350
 217  346
 213  341
 210  338
 207  332
.PEN_UP
.DT 100

.SEGMENT DIGIT  306 ? "3"
.COMMENT 3 17  201
.PEN_DOWN
 200  313
 198  314
 196  315
 195  318
 194  322
 195  326
 197  329
 200  332
 207  337
 213  340
 222  343
 232  345
 244  349
 254  349
 265  349
 275  346
 283  343
 287  339
 290  333
 290  326
 287  317
 280  307
 273  298
 262  289
 251  281
 233  273
 223  268
 213  265
 206  263
 201  263
 200  264
 201  265
 206  266
 212  267
 220  268
 229  267
 239  266
 250  264
 259  260
 266  254
 272  247
 276  239
 278  229
 278  221
 275  211
 271  201
 264  192
 258  184
 250  176
 240  172
 231  168
 220  167
 209  165
 197  167
 185  168
 173  170
 162  173
 152  178
 143  180
 135  183
 129  187
 126  189
 122  193
 120  194
 118  196
 117  196
.PEN_UP
.DT 100

.SEGMENT DIGIT  307 ? "0"
.COMMENT 0 10   82
.PEN_DOWN
 220  305
 216  301
 211  294
 204  284
 199  270
 193  254
 190  237
 188  221
 190  207
 196  195
 204  189
 216  188
 230  192
 245  199
 259  210
 272  227
 281  245
 286  264
 288  283
 283  298
 275  310
 262  317
 247  319
 234  314
.PEN_UP
.DT 100

.SEGMENT DIGIT  308-309 ? "7"
.COMMENT 7 25  170
.PEN_DOWN
 202  326
 206  329
 213  331
 224  333
 237  336
 251  337
 265  337
 279  334
 291  329
 299  322
 303  311
 303  298
 299  284
 292  267
 285  250
 276  234
 269  219
 261  206
 256  195
 251  186
 248  180
 247  176
 248  173
 250  174
.PEN_UP
.DT 100
.PEN_DOWN
 232  235
 231  236
 231  238
 233  240
 237  242
 245  244
 255  245
 269  246
 282  246
 297  246
 312  244
 326  242
 338  241
.PEN_UP
.DT 100

.SEGMENT DIGIT  310 ? "8"
.COMMENT 8 15   67
.PEN_DOWN
 240  313
 242  316
 244  320
 247  324
 250  327
 252  331
 253  334
 254  338
 253  341
 252  343
 249  344
 243  345
 236  344
 228  343
 219  340
 212  336
 204  330
 200  325
 197  317
 196  309
 198  300
 200  290
 203  280
 209  268
 213  259
 217  248
 220  239
 223  233
 223  226
 221  222
 219  219
 214  215
 209  213
 202  213
 196  213
 190  213
 187  214
 185  218
 186  221
 189  226
 193  234
 200  242
 206  252
 213  263
 219  272
 225  280
 229  288
 234  297
 238  299
.PEN_UP
.DT 100

.SEGMENT DIGIT  311 ? "2"
.COMMENT 2  3  184
.PEN_DOWN
 111  257
 111  257
 113  259
 113  260
 111  260
 109  261
 109  262
 108  264
 108  267
 108  273
 109  277
 110  285
 111  291
 115  300
 119  306
 124  314
 131  318
 140  323
 148  324
 158  323
 168  317
 176  311
 184  301
 189  288
 193  273
 192  255
 187  239
 180  223
 170  208
 157  194
 143  182
 128  173
 113  168
  99  166
  87  166
  77  169
  70  172
  67  178
  67  183
  70  188
  78  193
  89  196
 103  197
 119  197
 136  195
 155  192
 173  187
 192  182
 210  175
 227  169
 245  162
 260  158
.PEN_UP
.DT 100

.SEGMENT DIGIT  312 ? "9"
.COMMENT 9  8  219
.PEN_DOWN
 205  314
 201  310
 198  306
 196  301
 193  296
 192  289
 191  284
 192  278
 194  273
 198  271
 205  267
 212  266
 221  267
 229  271
 239  274
 247  278
 253  284
 259  290
 261  297
 262  303
 260  311
 255  316
 249  320
 241  325
 233  326
 223  327
 212  326
 201  323
 191  318
 182  313
 175  306
 171  299
 168  290
 169  284
 173  276
 179  272
 186  267
 195  265
 205  264
 213  265
 221  267
 227  271
 232  274
 235  277
 237  280
 237  283
 237  283
 237  280
 236  276
 236  271
 237  263
 238  254
 239  245
 239  235
 240  224
 239  215
 238  206
 235  197
 231  189
 224  183
 215  178
 206  174
 194  171
 182  169
 169  169
 156  169
 145  168
 135  167
 128  166
.PEN_UP
.DT 100

.SEGMENT DIGIT  313-314 ? "0"
.COMMENT 0 28  128
.PEN_DOWN
 217  316
 224  322
 230  327
 234  332
 233  334
 223  328
 204  311
 182  286
 162  257
 148  228
 147  207
 159  199
 179  205
 202  219
 224  240
 238  264
 246  285
 242  298
 231  299
 217  291
.PEN_UP
.DT 100
.PEN_DOWN
 227  270
 230  274
 224  270
 209  255
 188  235
 166  211
.PEN_UP
.DT 100

.SEGMENT DIGIT  315 ? "9"
.COMMENT 9 30   89
.PEN_DOWN
 153  167
 152  169
 152  170
 152  171
 152  171
 154  172
 157  173
 163  174
 169  176
 177  180
 186  184
 196  191
 208  199
 220  210
 231  224
 242  239
 255  264
 260  280
 264  296
 267  311
 265  323
 262  331
 257  338
 250  342
 243  344
 234  344
 226  342
 218  338
 211  332
 206  326
 202  317
 200  309
 202  300
 205  290
 210  281
 218  274
 225  266
 234  258
.PEN_UP
.DT 100

.SEGMENT DIGIT  316 ? "9"
.COMMENT 9 10  241
.PEN_DOWN
 195  258
 200  260
 206  264
 213  271
 220  278
 228  289
 234  300
 240  311
 242  323
 242  332
 239  341
 233  347
 226  351
 215  351
 202  349
 189  344
 176  336
 164  326
 153  313
 144  301
 140  290
 140  281
 144  274
 152  271
 164  271
 178  272
 192  275
 206  278
 219  280
 230  280
 236  277
 241  271
 242  261
 241  248
 238  234
 234  216
 231  198
 228  180
 225  165
 226  152
.PEN_UP
.DT 100

.SEGMENT DIGIT  317 ? "1"
.COMMENT 1 28   16
.PEN_DOWN
 182  235
 175  232
 169  231
 168  236
 174  247
 184  262
 200  278
 217  296
 233  311
 246  320
 255  326
 259  326
 259  319
 255  302
 246  278
 234  249
 221  218
 208  191
 201  172
 199  163
 205  163
.PEN_UP
.DT 100

.SEGMENT DIGIT  318-319 ? "4"
.COMMENT 4  8   55
.PEN_DOWN
 232  322
 231  322
 231  320
 229  316
 228  311
 225  303
 222  294
 218  284
 213  273
 208  261
 203  250
 197  240
 191  233
 185  227
 180  222
 176  219
 172  216
 169  215
 168  215
 167  215
 167  216
 167  216
 169  218
 171  219
 174  220
 178  221
 184  222
 191  223
 198  223
 207  224
 216  224
 225  225
 234  225
 241  226
 246  226
 249  227
 251  227
 252  227
 251  228
 250  231
 248  232
.PEN_UP
.DT 100
.PEN_DOWN
 248  272
 247  271
 245  266
 243  260
 239  252
 235  241
 232  231
 229  219
 225  206
 222  193
 220  181
 219  170
 219  160
 219  154
.PEN_UP
.DT 100

.SEGMENT DIGIT  320 ? "6"
.COMMENT 6 12   49
.PEN_DOWN
 248  330
 252  334
 255  339
 257  342
 255  343
 253  343
 249  342
 242  339
 234  333
 225  327
 214  316
 204  304
 192  291
 181  277
 168  257
 161  242
 158  231
 158  220
 161  211
 167  205
 175  200
 185  198
 196  198
 207  200
 217  205
 224  210
 231  219
 234  226
 235  236
 232  245
 226  253
 219  260
 209  265
 198  268
 187  271
 178  271
 169  270
 162  267
 157  264
 158  261
.PEN_UP
.DT 100

.SEGMENT DIGIT  321 ? "3"
.COMMENT 3 23  143
.PEN_DOWN
 152  346
 150  346
 149  347
 148  349
 147  349
 146  350
 144  351
 145  351
 147  352
 151  354
 155  356
 158  358
 163  362
 166  365
 170  368
 174  372
 176  376
 181  380
 185  383
 190  386
 196  389
 203  391
 213  392
 223  391
 234  389
 243  385
 252  379
 259  370
 264  359
 265  349
 264  336
 260  323
 252  310
 241  298
 230  286
 217  276
 205  267
 195  260
 186  254
 179  252
 181  251
 185  252
 192  252
 204  253
 217  253
 234  252
 250  248
 264  241
 276  234
 283  224
 290  213
 292  203
 292  192
 289  180
 283  169
 276  159
 266  150
 255  143
 242  139
 229  134
 215  133
 201  134
 187  136
 174  141
 163  145
 156  149
.PEN_UP
.DT 100

.SEGMENT DIGIT  322 ? "2"
.COMMENT 2 14  184
.PEN_DOWN
 184  275
 184  277
 185  281
 188  285
 193  290
 197  294
 204  298
 212  300
 221  302
 228  302
 236  300
 242  297
 247  290
 249  281
 250  272
 247  261
 242  250
 236  239
 229  229
 221  221
 214  215
 209  210
 205  208
 202  207
 204  206
 207  206
 213  208
 227  209
 239  210
 252  210
 265  211
.PEN_UP
.DT 100

.SEGMENT DIGIT  323 ? "6"
.COMMENT 6 28    5
.PEN_DOWN
 234  313
 225  307
 206  290
 180  266
 155  239
 139  212
 136  192
 146  182
 165  182
 183  187
 194  195
 195  203
 184  209
 166  212
 150  213
 137  211
 132  210
.PEN_UP
.DT 100

.SEGMENT DIGIT  324 ? "0"
.COMMENT 0 13  172
.PEN_DOWN
 276  289
 278  291
 278  293
 279  294
 279  297
 279  298
 279  299
 279  300
 278  299
 277  298
 275  297
 272  296
 270  291
 267  288
 263  283
 259  276
 256  268
 254  260
 254  252
 254  242
 255  235
 258  226
 263  220
 268  213
 276  209
 283  207
 292  206
 302  207
 312  210
 322  215
 331  222
 338  229
 343  239
 344  249
 343  260
 338  270
 332  279
 325  287
 317  293
 309  298
 302  299
 294  298
 289  293
 283  288
 279  280
 276  273
 275  264
 273  257
 272  250
 275  246
.PEN_UP
.DT 100

.SEGMENT DIGIT  325-326 ? "8"
.COMMENT 8 30   29
.PEN_DOWN
 251  357
 251  358
 251  360
 250  363
 248  365
 244  367
 238  368
 231  369
 223  369
 214  368
 205  365
 195  360
 186  354
 180  347
 175  338
 174  328
 175  317
 180  309
 186  300
 196  293
 206  289
 218  288
 229  288
 239  292
 248  298
 253  305
 257  314
 258  324
 255  332
 251  340
 245  347
 236  353
 227  356
 218  357
 209  357
 201  355
 195  351
.PEN_UP
.DT 100
.PEN_DOWN
 198  263
 199  265
 200  270
 200  274
 199  276
 196  278
 192  279
 185  279
 178  275
 170  270
 163  262
 158  251
 155  241
 155  231
 157  221
 163  212
 171  207
 181  203
 192  202
 202  205
 210  210
 218  218
 222  232
 222  242
 218  252
 212  261
 206  266
 198  271
.PEN_UP
.DT 100

.SEGMENT DIGIT  327 ? "0"
.COMMENT 0 11  155
.PEN_DOWN
 233  363
 230  367
 225  369
 220  369
 212  366
 203  360
 193  352
 182  340
 171  325
 160  306
 152  287
 146  267
 143  247
 143  228
 146  212
 152  199
 159  191
 170  186
 182  186
 194  189
 207  196
 221  208
 235  224
 248  242
 260  263
 270  284
 276  304
 279  325
 278  342
 272  356
 262  365
 249  370
 234  371
 217  369
 198  362
 182  352
 168  338
 156  319
.PEN_UP
.DT 100

.SEGMENT DIGIT  328 ? "8"
.COMMENT 8 13  237
.PEN_DOWN
 265  316
 264  319
 260  323
 256  325
 252  326
 247  326
 242  324
 237  322
 232  318
 228  313
 226  307
 225  300
 227  293
 230  286
 237  277
 243  268
 252  261
 259  252
 266  245
 270  238
 272  232
 272  224
 270  219
 266  214
 260  211
 253  210
 246  210
 239  211
 232  214
 228  220
 224  225
 224  233
 226  240
 230  249
 237  258
 244  265
 252  273
 259  279
 265  286
 269  291
 271  297
 271  300
 269  304
 265  309
 259  311
 254  313
 250  315
.PEN_UP
.DT 100

.SEGMENT DIGIT  329 ? "9"
.COMMENT 9  6   94
.PEN_DOWN
 280  293
 285  297
 287  299
 286  301
 281  300
 273  298
 263  293
 251  288
 237  284
 223  278
 210  276
 199  275
 193  278
 191  283
 193  288
 200  297
 211  305
 226  314
 242  320
 259  326
 275  327
 289  325
 299  318
 305  307
 306  291
 301  274
 291  254
 279  235
 263  214
 247  196
 231  178
 217  165
 206  155
 199  147
 198  144
 202  143
.PEN_UP
.DT 100

.SEGMENT DIGIT  330 ? "3"
.COMMENT 3  7  115
.PEN_DOWN
 193  299
 190  304
 189  310
 190  316
 193  323
 200  329
 211  334
 226  338
 242  339
 256  337
 269  331
 276  322
 278  310
 275  297
 267  283
 256  268
 243  257
 232  248
 222  241
 217  240
 216  241
 220  245
 228  249
 238  253
 250  255
 263  257
 276  254
 287  249
 297  241
 302  231
 304  218
 302  205
 297  192
 287  179
 274  169
 259  160
 243  155
 225  152
 208  149
 192  150
 177  153
 165  157
 154  160
 146  165
 141  168
 139  171
 140  173
 142  175
.PEN_UP
.DT 100

.SEGMENT DIGIT  331 ? "8"
.COMMENT 8 11   29
.PEN_DOWN
 173  316
 178  317
 184  314
 194  309
 212  297
 226  286
 241  272
 254  258
 265  241
 272  226
 276  212
 275  199
 270  188
 261  179
 249  172
 236  167
 222  165
 209  166
 197  169
 189  175
 185  186
 186  200
 192  219
 201  238
 213  259
 228  280
 245  301
 260  320
 272  339
 280  354
 284  366
 284  375
 279  381
 268  384
 255  383
 239  381
 222  375
 206  366
 191  355
 180  342
.PEN_UP
.DT 100

.SEGMENT DIGIT  332 ? "6"
.COMMENT 6 14  158
.PEN_DOWN
 400  318
 397  325
 393  329
 385  331
 377  332
 366  329
 357  322
 347  311
 339  297
 331  281
 325  264
 320  247
 317  231
 314  216
 314  206
 314  197
 316  193
 319  192
 323  192
 330  195
 334  200
 339  207
 341  214
 340  222
 338  229
 332  237
 325  242
 315  246
 305  248
.PEN_UP
.DT 100

.SEGMENT DIGIT  333 ? "6"
.COMMENT 6 21  130
.PEN_DOWN
 304  362
 301  360
 297  357
 291  352
 284  342
 276  328
 268  311
 259  290
 252  270
 249  248
 248  226
 252  207
 259  188
 268  174
 279  165
 291  159
 304  157
 316  160
 326  167
 333  178
 335  189
 333  205
 326  216
 316  227
 303  235
 287  238
 261  239
 245  236
 229  229
 213  224
 202  218
 193  210
.PEN_UP
.DT 100

.SEGMENT DIGIT  334 ? "2"
.COMMENT 2  2  217
.PEN_DOWN
 194  262
 193  267
 194  273
 198  279
 203  284
 209  288
 214  291
 224  291
 232  289
 240  284
 244  277
 244  266
 241  255
 233  242
 223  229
 210  216
 198  205
 186  193
 176  184
 173  178
 173  174
 178  173
 186  173
 197  176
 207  180
 219  184
 230  188
 239  192
 245  194
 249  194
.PEN_UP
.DT 100

.SEGMENT DIGIT  335 ? "0"
.COMMENT 0 17  136
.PEN_DOWN
 241  253
 240  250
 236  242
 232  234
 228  223
 223  211
 220  197
 219  184
 219  172
 222  162
 227  155
 233  150
 242  147
 251  148
 260  152
 270  158
 280  166
 287  176
 293  186
 297  198
 298  211
 296  223
 293  234
 286  246
 279  254
 270  262
 260  267
 251  271
 242  270
 233  267
 226  264
 218  257
.PEN_UP
.DT 100

.SEGMENT DIGIT  336 ? "9"
.COMMENT 9 10  122
.PEN_DOWN
 237  244
 238  245
 238  245
 239  247
 240  251
 243  255
 247  262
 252  270
 257  279
 262  290
 266  301
 267  313
 266  323
 262  330
 254  337
 245  340
 233  339
 220  336
 207  329
 196  319
 186  309
 179  297
 177  286
 179  277
 185  271
 194  266
 206  265
 220  265
 233  266
 245  266
 255  265
 263  262
 267  255
 269  247
 269  237
 268  224
 266  212
 263  199
 260  185
 259  174
 262  165
.PEN_UP
.DT 100

.SEGMENT DIGIT  337 ? "7"
.COMMENT 7  9   12
.PEN_DOWN
 166  340
 165  341
 165  343
 165  344
 166  344
 168  344
 173  345
 177  345
 183  346
 189  347
 197  349
 204  350
 212  352
 220  353
 228  354
 236  356
 244  357
 252  359
 260  362
 268  364
 280  368
 288  370
 293  373
 297  375
 299  376
 301  377
 302  377
 301  377
 301  376
 299  375
 298  373
 296  372
 295  370
 294  368
 291  365
 289  362
 285  357
 282  352
 279  346
 276  340
 272  331
 268  322
 264  311
 260  297
 256  281
 252  266
 247  250
 244  234
 241  220
 239  205
 236  191
 234  179
 234  169
 234  160
 234  154
 236  148
 237  146
 238  144
.PEN_UP
.DT 100

.SEGMENT DIGIT  338 ? "0"
.COMMENT 0 16    6
.PEN_DOWN
 264  253
 264  259
 262  268
 259  274
 255  276
 247  272
 240  263
 230  250
 222  232
 217  211
 216  192
 219  173
 228  158
 242  148
 258  146
 278  148
 297  157
 314  170
 330  187
 339  207
 344  229
 343  250
 336  268
 325  283
 310  292
 294  297
 268  290
 255  279
 246  265
 241  250
 243  235
.PEN_UP
.DT 100

.SEGMENT DIGIT  339 ? "8"
.COMMENT 8  2  220
.PEN_DOWN
 217  241
 211  245
 206  246
 202  246
 197  244
 194  241
 192  237
 194  231
 198  222
 206  213
 213  203
 222  193
 229  184
 234  175
 237  166
 236  158
 233  153
 226  147
 218  144
 209  144
 202  145
 195  148
 191  155
 190  161
 190  170
 195  183
 202  193
 209  201
 219  211
 229  219
 237  227
 245  234
 250  241
 251  249
 249  254
 243  259
 233  261
 223  261
 211  259
 202  254
 194  247
 190  238
 189  229
.PEN_UP
.DT 100

.SEGMENT DIGIT  340 ? "8"
.COMMENT 8 29  237
.PEN_DOWN
 312  334
 312  339
 310  344
 306  350
 299  356
 292  363
 284  367
 275  369
 266  369
 256  367
 247  362
 242  354
 240  343
 241  330
 246  315
 256  299
 269  283
 283  266
 307  241
 320  226
 329  212
 333  199
 332  187
 328  178
 318  172
 306  169
 293  168
 279  172
 268  180
 259  194
 255  211
 254  232
 259  252
 267  274
 279  296
 292  314
 306  331
 320  343
 332  354
.PEN_UP
.DT 100

.SEGMENT DIGIT  341 ? "4"
.COMMENT 4 22  222
.PEN_DOWN
 196  350
 200  354
 201  355
 201  353
 199  347
 197  339
 197  327
 194  312
 194  298
 196  285
 200  273
 207  265
 217  261
 228  261
 238  264
 247  268
 255  275
 262  280
 265  284
 265  286
 264  283
 260  276
 257  266
 255  254
 254  242
 254  229
.PEN_UP
.DT 100

.SEGMENT DIGIT  342 ? "4"
.COMMENT 4 25   48
.PEN_DOWN
 216  304
 216  306
 216  309
 216  305
 214  301
 210  293
 203  283
 195  270
 185  254
 173  239
 160  225
 148  214
 136  206
 129  199
 122  197
 121  196
 121  196
 126  198
 134  200
 144  201
 155  203
 165  205
 177  206
 188  206
 200  206
 210  206
 217  206
 225  207
 233  209
 239  212
 243  215
 248  221
 251  225
 254  232
 256  237
 259  241
 259  246
 257  247
 256  247
 254  244
 252  237
 250  229
 246  221
 242  210
 239  199
 236  188
 235  180
 234  172
 234  168
 235  166
 238  166
.PEN_UP
.DT 100

.SEGMENT DIGIT  343 ? "6"
.COMMENT 6  5  140
.PEN_DOWN
 252  344
 254  350
 252  354
 248  357
 242  358
 233  356
 222  351
 210  341
 197  327
 186  311
 178  291
 172  272
 171  250
 174  231
 182  213
 195  199
 210  191
 230  185
 248  182
 264  183
 278  188
 290  195
 297  203
 297  212
 291  221
 282  226
 268  231
 252  231
 236  228
 219  222
 205  212
 192  200
 183  184
.PEN_UP
.DT 100

.SEGMENT DIGIT  344 ? "6"
.COMMENT 6 22   38
.PEN_DOWN
 249  345
 246  351
 239  354
 230  355
 218  354
 204  350
 190  339
 177  323
 165  305
 156  286
 148  266
 144  246
 142  227
 144  211
 151  198
 161  191
 174  186
 189  185
 204  187
 220  193
 233  202
 242  212
 248  223
 247  233
 239  239
 227  242
 212  244
 197  240
 184  234
 173  225
.PEN_UP
.DT 100

.SEGMENT DIGIT  345 ? "4"
.COMMENT 4 22  225
.PEN_DOWN
 160  327
 165  333
 166  337
 166  337
 164  332
 159  324
 156  312
 153  299
 152  285
 152  272
 154  261
 159  254
 167  251
 177  251
 186  254
 196  259
 204  264
 210  268
 213  270
 213  267
 211  263
 208  253
 204  240
 198  226
 194  206
.PEN_UP
.DT 100

.SEGMENT DIGIT  346 ? "0"
.COMMENT 0 26   70
.PEN_DOWN
 222  247
 221  245
 218  240
 215  232
 212  219
 211  202
 210  184
 211  166
 216  147
 223  130
 233  116
 246  104
 261   97
 277   95
 294   97
 311  104
 325  115
 337  129
 346  146
 351  167
 351  187
 346  207
 337  224
 323  239
 307  249
 287  254
 269  255
 242  248
 228  239
 217  227
 210  214
 207  200
.PEN_UP
.DT 100

.SEGMENT DIGIT  347-348 ? "1"
.COMMENT 1 19  135
.PEN_DOWN
 213  249
 216  252
 218  257
 222  262
 229  268
 235  277
 245  286
 254  294
 263  304
 274  314
 285  325
 295  334
 302  342
 309  349
 313  354
 315  357
 316  358
 315  357
 311  351
 307  343
 301  333
 296  319
 288  304
 279  286
 271  266
 262  246
 254  224
 246  203
 238  186
 232  170
 225  157
 221  146
 218  139
 216  132
 213  129
 212  127
 212  124
 212  123
 212  123
 215  121
 216  121
.PEN_UP
.DT 100
.PEN_DOWN
 155  119
 155  120
 154  121
 154  121
 154  122
 156  123
 159  123
 165  123
 171  123
 180  122
 189  122
 198  120
 208  119
.PEN_UP
.DT 100

.SEGMENT DIGIT  349 ? "2"
.COMMENT 2 29  166
.PEN_DOWN
 199  270
 196  265
 195  261
 192  258
 189  257
 186  258
 184  262
 186  268
 188  277
 193  287
 201  298
 210  309
 221  317
 232  325
 244  327
 254  324
 261  315
 266  302
 267  285
 262  265
 256  241
 245  218
 232  195
 217  174
 201  157
 184  144
 170  134
 151  127
 141  127
 137  129
 135  133
 137  136
 143  140
 153  142
 166  144
 180  143
 195  142
 213  140
 230  136
 245  134
 261  132
 277  129
 291  128
.PEN_UP
.DT 100

.SEGMENT DIGIT  350-351 ? "7"
.COMMENT 7 15   96
.PEN_DOWN
 173  315
 169  320
 168  326
 170  331
 175  336
 182  340
 190  342
 199  343
 213  343
 222  340
 232  334
 239  327
 245  316
 249  303
 252  290
 252  276
 252  261
 251  246
 249  232
 247  220
 245  209
 243  201
 242  196
 240  192
 239  189
.PEN_UP
.DT 100
.PEN_DOWN
 193  213
 191  215
 190  218
 190  220
 192  221
 196  222
 203  224
 213  225
 223  226
 236  228
 253  229
 269  231
.PEN_UP
.DT 100

.SEGMENT DIGIT  352 ? "3"
.COMMENT 3 16  204
.PEN_DOWN
 198  328
 185  333
 171  343
 167  351
 169  358
 176  365
 192  368
 209  369
 229  368
 248  364
 263  356
 275  346
 280  337
 280  324
 275  313
 266  303
 257  294
 248  289
 240  283
 235  278
 233  274
 234  270
 238  265
 244  260
 251  254
 259  249
 266  242
 274  237
 278  229
 279  223
 277  215
 273  206
 264  198
 254  189
 241  182
 228  176
 215  173
 204  171
 193  174
 183  182
 174  189
 169  198
 165  208
 163  214
.PEN_UP
.DT 100

.SEGMENT DIGIT  353-354 ? "4"
.COMMENT 4  1  221
.PEN_DOWN
 259  326
 259  330
 255  332
 251  330
 242  323
 233  311
 223  298
 213  285
 203  268
 194  254
 190  241
 190  231
 193  222
 202  218
 214  214
 230  213
 251  213
 272  214
 295  216
 317  216
 334  220
.PEN_UP
.DT 100
.PEN_DOWN
 297  315
 293  320
 289  327
 286  328
 286  322
 290  309
 293  291
 297  271
 302  248
 305  224
 309  199
 311  179
.PEN_UP
.DT 100

.SEGMENT DIGIT  355 ? "9"
.COMMENT 9 19   58
.PEN_DOWN
 254  344
 252  349
 249  352
 244  355
 238  357
 229  357
 221  355
 211  352
 201  346
 194  342
 188  337
 186  331
 187  328
 192  327
 199  327
 208  329
 217  332
 225  334
 233  338
 237  340
 240  342
 240  343
 240  342
 238  340
 236  337
 234  331
 231  324
 230  315
 228  302
 226  288
 223  274
 218  259
 213  245
 208  232
 199  221
 185  209
 174  205
 162  203
 151  205
 142  208
 132  213
 125  218
 120  221
.PEN_UP
.DT 100

.SEGMENT DIGIT  356 ? "6"
.COMMENT 6  2  107
.PEN_DOWN
 256  318
 247  317
 240  313
 232  305
 224  294
 215  284
 207  270
 202  257
 198  244
 197  231
 199  220
 203  212
 210  208
 217  206
 225  207
 231  208
 238  211
 241  215
 242  220
 239  224
 233  228
 225  231
 216  233
 206  234
 198  234
 189  233
 183  231
 179  227
.PEN_UP
.DT 100

.SEGMENT DIGIT  357 ? "5"
.COMMENT 5 18  196
.PEN_DOWN
 248  303
 244  305
 239  306
 231  309
 221  309
 212  309
 202  309
 192  307
 183  304
 176  301
 170  296
 165  287
 162  281
 160  274
 157  266
 157  259
 157  251
 157  244
 159  238
 159  233
 161  229
 162  226
 164  225
 166  225
 169  226
 175  227
 180  231
 188  232
 195  232
 204  231
 210  226
 216  221
 218  212
 217  203
 213  193
 205  182
 196  173
 184  165
 173  161
 162  159
 151  160
 143  162
 139  167
 139  172
.PEN_UP
.DT 100

.SEGMENT DIGIT  358 ? "2"
.COMMENT 2 13   20
.PEN_DOWN
 181  240
 180  239
 178  239
 176  240
 173  241
 172  242
 171  244
 171  246
 171  249
 171  252
 171  258
 171  263
 173  268
 174  275
 177  280
 180  284
 183  287
 186  290
 190  290
 194  289
 197  289
 199  285
 202  281
 203  276
 204  270
 204  261
 203  252
 200  241
 197  231
 193  221
 187  211
 181  202
 173  194
 166  186
 158  181
 151  176
 144  174
 139  172
 133  172
 131  172
 130  174
 131  175
 136  176
 139  178
 143  178
 149  176
 155  175
 159  172
 165  169
 169  166
 172  161
 176  157
 179  154
 183  150
 186  148
 191  148
 196  148
 202  149
 207  152
 212  155
 217  158
 221  162
 224  166
 228  169
 229  172
 230  175
 232  175
 232  176
 232  178
 232  178
 233  178
 233  178
 233  178
 234  175
.PEN_UP
.DT 100

.SEGMENT DIGIT  359 ? "6"
.COMMENT 6 28   33
.PEN_DOWN
 260  315
 259  317
 249  305
 233  283
 215  255
 202  225
 196  200
 201  185
 215  182
 234  186
 249  194
 257  203
 257  213
 249  220
 234  223
 216  222
 203  218
.PEN_UP
.DT 100

.SEGMENT DIGIT  360-361 ? "7"
.COMMENT 7 10  226
.PEN_DOWN
 166  342
 165  342
 161  343
 159  343
 155  344
 153  344
 153  345
 157  346
 164  349
 175  350
 188  352
 202  352
 217  353
 232  352
 245  349
 254  343
 259  333
 260  319
 259  302
 255  281
 251  259
 244  235
 239  210
 233  185
 229  163
 227  146
 226  131
 226  121
 228  114
.PEN_UP
.DT 100
.PEN_DOWN
 174  189
 171  193
 169  200
 170  205
 175  209
 180  211
 190  212
 201  215
 214  218
 226  219
 244  221
.PEN_UP
.DT 100

.SEGMENT DIGIT  362 ? "6"
.COMMENT 6 26  163
.PEN_DOWN
 260  340
 261  346
 261  351
 260  352
 256  347
 252  339
 246  324
 237  303
 228  280
 221  254
 214  229
 209  205
 207  183
 209  167
 213  155
 221  148
 229  146
 240  147
 250  152
 263  161
 268  169
 272  176
 273  185
 269  192
 265  197
 256  201
 248  202
 237  202
 227  200
 217  196
 211  189
 205  185
 203  176
.PEN_UP
.DT 100

.SEGMENT DIGIT  363 ? "5"
.COMMENT 5 23    7
.PEN_DOWN
 286  364
 286  366
 286  368
 285  370
 282  373
 277  376
 271  377
 263  377
 254  378
 242  378
 230  378
 218  378
 209  377
 200  377
 193  376
 189  373
 188  370
 189  366
 191  360
 193  353
 197  344
 200  334
 202  324
 204  313
 205  303
 206  294
 206  288
 206  283
 207  278
 207  276
 207  276
 210  277
 212  280
 216  285
 221  288
 228  292
 236  297
 244  301
 253  303
 262  305
 275  303
 282  300
 288  292
 291  285
 294  276
 295  265
 294  255
 292  247
 288  237
 282  231
 273  226
 265  223
 253  222
 242  222
 229  222
 216  223
 205  224
 196  226
 188  228
 181  229
 179  232
.PEN_UP
.DT 100

.SEGMENT DIGIT  364 ? "3"
.COMMENT 3  3  240
.PEN_DOWN
 129  300
 129  304
 129  306
 129  311
 130  313
 132  317
 136  320
 139  325
 143  329
 147  333
 154  338
 162  342
 169  346
 178  350
 187  351
 197  351
 206  350
 215  346
 220  342
 224  337
 225  330
 224  323
 220  315
 210  302
 200  294
 193  289
 184  284
 178  279
 172  277
 168  274
 166  273
 165  271
 167  267
 170  264
 174  258
 180  250
 185  240
 192  229
 196  216
 199  205
 200  194
 198  182
 193  173
 184  168
 171  163
 156  162
 138  165
 120  168
 101  174
.PEN_UP
.DT 100

.SEGMENT DIGIT  365 ? "2"
.COMMENT 2 11   54
.PEN_DOWN
 217  313
 212  316
 210  319
 208  324
 206  328
 205  333
 206  338
 209  342
 213  347
 218  353
 223  357
 229  362
 235  366
 241  368
 247  370
 252  370
 257  370
 261  368
 265  366
 271  363
 276  358
 281  354
 286  349
 290  343
 292  337
 292  329
 290  319
 284  307
 275  294
 262  279
 246  263
 227  247
 209  232
 192  218
 176  206
 163  196
 154  185
 155  181
 162  179
 174  179
 191  178
 209  179
 229  180
 252  181
 274  182
 294  184
 313  185
 327  186
.PEN_UP
.DT 100

.SEGMENT DIGIT  366 ? "5"
.COMMENT 5 13   14
.PEN_DOWN
 265  334
 266  337
 267  339
 268  340
 268  340
 270  340
 268  339
 266  338
 264  337
 260  334
 254  333
 249  332
 242  328
 236  324
 229  320
 224  317
 219  313
 214  307
 211  301
 208  294
 206  289
 205  281
 204  275
 202  270
 202  264
 201  261
 202  259
 204  258
 206  259
 209  260
 212  262
 217  263
 221  264
 226  266
 232  266
 236  266
 242  263
 247  261
 250  259
 253  254
 255  250
 257  244
 258  238
 258  232
 258  226
 255  220
 253  214
 249  209
 245  205
 239  202
 233  200
 227  198
 221  198
 215  198
 210  199
 205  201
 201  201
 198  202
 196  205
 194  206
 194  207
 193  208
 193  208
 193  208
 192  208
 192  208
 193  207
 194  207
 195  208
.PEN_UP
.DT 100

.SEGMENT DIGIT  367 ? "6"
.COMMENT 6 30  139
.PEN_DOWN
 254  364
 255  367
 252  368
 246  367
 237  365
 225  359
 213  347
 199  333
 186  316
 177  297
 171  277
 171  258
 177  241
 186  227
 198  219
 211  215
 222  218
 231  225
 235  237
 234  250
 226  263
 216  276
 203  285
 189  288
.PEN_UP
.DT 100

.SEGMENT DIGIT  368-369 ? "4"
.COMMENT 4 19  222
.PEN_DOWN
 329  369
 325  364
 319  355
 310  342
 299  328
 288  312
 278  294
 269  278
 265  265
 265  254
 269  248
 277  244
 288  241
 301  242
.PEN_UP
.DT 100
.PEN_DOWN
 357  316
 354  317
 350  313
 345  303
 338  288
 331  271
 322  248
 310  210
 304  185
 298  165
 295  148
.PEN_UP
.DT 100

.SEGMENT DIGIT  370 ? "3"
.COMMENT 3 25  240
.PEN_DOWN
 180  287
 181  290
 181  294
 182  300
 184  305
 189  310
 195  313
 203  315
 210  316
 219  314
 228  309
 234  301
 237  293
 237  283
 233  273
 228  262
 220  253
 212  246
 206  240
 200  238
 198  235
 200  235
 206  236
 213  235
 222  234
 230  232
 237  228
 243  223
 245  216
 243  209
 238  200
 231  192
 220  184
 207  175
 194  170
 180  166
 168  163
 158  163
 151  165
 144  169
.PEN_UP
.DT 100

.SEGMENT DIGIT  371 ? "8"
.COMMENT 8 14   29
.PEN_DOWN
 235  251
 233  257
 232  263
 232  271
 234  280
 238  290
 245  298
 253  304
 263  311
 274  315
 284  317
 293  316
 301  312
 304  305
 304  294
 299  281
 290  267
 279  251
 266  235
 252  220
 240  207
 231  195
 224  187
 222  182
 224  180
 229  180
 238  182
 248  186
 258  193
 266  200
 273  210
 276  221
 276  232
 272  242
 264  252
 253  261
 239  267
 225  272
 211  274
 197  275
 187  273
.PEN_UP
.DT 100

.SEGMENT DIGIT  372 ? "2"
.COMMENT 2 24  185
.PEN_DOWN
 174  303
 178  306
 183  311
 191  316
 203  323
 217  328
 234  330
 252  332
 271  330
 288  326
 301  316
 312  303
 316  287
 315  270
 309  251
 297  233
 282  215
 265  202
 249  192
 233  184
 219  180
 208  178
 200  179
 196  181
 197  183
 202  186
 211  188
 225  189
 243  188
 262  186
 284  182
 305  176
 327  172
 354  162
 366  158
 376  153
.PEN_UP
.DT 100

.SEGMENT DIGIT  373-374 ? "5"
.COMMENT 5  5   14
.PEN_DOWN
 171  337
 172  342
 172  345
 174  350
 174  352
 175  351
 174  349
 173  343
 171  337
 167  329
 165  319
 161  307
 159  298
 158  287
 158  278
 160  271
 166  266
 172  263
 180  261
 189  261
 200  261
 211  260
 222  258
 232  254
 239  249
 245  241
 248  233
 249  221
 248  208
 245  195
 239  182
 233  169
 225  158
 217  148
 205  143
 192  140
 176  140
 162  143
 149  148
 137  157
 122  173
 117  186
.PEN_UP
.DT 100
.PEN_DOWN
 155  316
 159  325
 165  333
 174  341
 186  349
 202  354
 221  358
 245  362
 267  364
 294  363
.PEN_UP
.DT 100

.SEGMENT DIGIT  375 ? "3"
.COMMENT 3 17   79
.PEN_DOWN
 150  313
 153  317
 156  322
 161  327
 169  330
 179  333
 192  336
 205  338
 218  339
 232  339
 245  338
 255  334
 263  330
 267  325
 268  317
 265  310
 260  302
 252  293
 242  287
 233  280
 224  275
 218  272
 211  270
 207  268
 206  268
 206  268
 208  268
 212  267
 217  266
 222  264
 227  261
 234  258
 239  252
 244  246
 247  237
 248  229
 248  222
 247  214
 242  207
 236  200
 228  195
 220  191
 210  187
 199  186
 182  185
 171  187
 161  188
 153  191
 146  194
 141  198
 137  202
.PEN_UP
.DT 100

.SEGMENT DIGIT  376-377 ? "5"
.COMMENT 5 28  229
.PEN_DOWN
 246  353
 251  364
 261  371
 276  378
 297  384
 324  390
 354  396
 383  402
 401  405
.PEN_UP
.DT 100
.PEN_DOWN
 310  379
 294  377
 274  370
 237  355
 205  340
 180  324
 167  307
 171  291
 193  275
 224  254
 255  227
 277  199
 284  169
 271  143
 244  123
 208  113
 173  108
 145  110
 129  118
.PEN_UP
.DT 100

.SEGMENT DIGIT  378-379 ? "7"
.COMMENT 7 27  137
.PEN_DOWN
 185  313
 184  315
 183  316
 181  316
 183  316
 185  317
 189  317
 197  317
 206  318
 218  319
 231  322
 245  323
 258  325
 270  325
 281  325
 290  323
 294  318
 296  306
 293  296
 285  283
 277  267
 265  251
 252  234
 239  218
 227  202
 216  191
 209  181
 204  174
 202  171
 203  170
 206  173
.PEN_UP
.DT 100
.PEN_DOWN
 198  222
 198  221
 201  221
 206  221
 214  222
 224  223
 237  224
 250  226
 265  227
.PEN_UP
.DT 100

.SEGMENT DIGIT  380 ? "4"
.COMMENT 4 12  175
.PEN_DOWN
 277  310
 275  311
 271  309
 265  303
 259  296
 250  287
 243  274
 234  261
 226  247
 221  234
 218  221
 218  211
 221  202
 229  197
 239  194
 252  191
 268  189
 284  189
 298  191
 312  191
 323  192
 331  193
 337  193
 340  193
 342  194
 342  195
 343  196
 343  197
 343  198
 343  199
 344  201
 344  202
 343  202
 343  202
 342  200
 340  197
 337  192
 334  184
 329  176
 325  168
 321  159
 315  148
 311  140
 307  132
 303  126
 300  120
 296  116
.PEN_UP
.DT 100

.SEGMENT DIGIT  381 ? "3"
.COMMENT 3 13  110
.PEN_DOWN
 223  314
 222  314
 221  315
 221  315
 220  318
 220  319
 220  323
 221  325
 223  328
 225  331
 230  334
 234  339
 241  341
 247  343
 254  344
 261  344
 269  343
 276  340
 283  337
 287  331
 290  326
 291  319
 290  313
 288  306
 283  300
 277  296
 272  291
 265  289
 260  285
 255  284
 251  283
 249  283
 248  283
 248  283
 249  284
 251  283
 255  283
 260  281
 264  279
 271  275
 277  271
 283  264
 287  258
 290  250
 292  242
 292  235
 289  228
 284  223
 278  219
 270  215
 261  214
 248  215
 241  218
 233  221
 228  225
 223  228
 220  232
 219  234
 219  236
 218  237
 218  237
 217  238
 216  238
 213  238
.PEN_UP
.DT 100

.SEGMENT DIGIT  382 ? "5"
.COMMENT 5 26  177
.PEN_DOWN
 309  373
 308  376
 305  377
 302  377
 297  376
 292  376
 285  375
 277  375
 268  372
 257  371
 246  370
 237  369
 227  368
 218  367
 212  366
 206  364
 202  362
 199  359
 198  355
 197  350
 196  344
 196  338
 196  331
 196  324
 194  316
 194  310
 193  303
 193  299
 193  294
 193  290
 193  289
 196  289
 199  291
 202  292
 206  296
 213  298
 220  300
 228  302
 238  302
 246  301
 255  297
 264  290
 270  283
 276  273
 280  261
 281  248
 280  234
 278  221
 272  207
 265  194
 257  181
 247  169
 237  158
 226  150
 214  144
 203  140
 192  137
 183  137
 174  137
 166  140
 161  142
 158  145
 157  146
.PEN_UP
.DT 100

.SEGMENT DIGIT  383 ? "1"
.COMMENT 1  9  151
.PEN_DOWN
 216  267
 216  268
 217  271
 218  273
 219  277
 222  284
 226  291
 229  301
 234  312
 240  324
 245  337
 251  350
 256  360
 259  370
 262  376
 265  377
 265  373
 264  365
 262  353
 261  337
 260  318
 260  299
 259  278
 258  260
 257  242
 257  227
 255  215
.PEN_UP
.DT 100

.SEGMENT DIGIT  384 ? "2"
.COMMENT 2  4   59
.PEN_DOWN
 182  270
 182  274
 183  278
 184  284
 188  289
 195  294
 206  300
 215  305
 227  310
 238  312
 249  312
 260  310
 267  303
 271  294
 272  284
 270  271
 264  257
 257  240
 242  219
 233  206
 225  195
 219  185
 215  176
 214  171
 217  165
 222  161
 228  159
 239  158
 252  157
.PEN_UP
.DT 100

.SEGMENT DIGIT  385 ? "5"
.COMMENT 5 18   76
.PEN_DOWN
 277  344
 278  347
 278  349
 275  350
 273  352
 269  353
 262  353
 255  352
 246  352
 236  350
 226  347
 215  345
 205  342
 197  339
 191  337
 187  333
 183  330
 181  326
 179  322
 177  315
 177  309
 177  301
 177  293
 176  287
 176  280
 176  275
 177  272
 179  272
 181  274
 183  277
 190  280
 196  284
 204  286
 212  287
 218  286
 223  281
 228  274
 231  264
 229  253
 226  240
 221  228
 214  218
 206  208
 197  200
 188  196
 179  194
 169  194
 161  195
 154  196
 149  198
 146  199
 144  200
.PEN_UP
.DT 100

.SEGMENT DIGIT  386 ? "8"
.COMMENT 8 24   83
.PEN_DOWN
 307  255
 306  264
 304  273
 301  281
 296  289
 290  297
 281  304
 272  310
 260  313
 247  315
 235  314
 223  312
 214  306
 208  299
 210  284
 217  271
 230  257
 244  240
 260  224
 274  208
 287  192
 295  176
 301  161
 302  149
 300  141
 294  133
 287  129
 279  129
 270  133
 262  139
 255  148
 252  159
 251  171
 252  185
 255  199
 262  212
 270  226
 280  238
 289  249
 297  259
 305  266
 310  272
 314  276
 316  278
 315  279
 315  277
.PEN_UP
.DT 100

.SEGMENT DIGIT  387 ? "8"
.COMMENT 8  5   67
.PEN_DOWN
 229  224
 227  222
 226  222
 226  223
 227  225
 231  231
 238  238
 246  248
 255  260
 266  274
 277  289
 285  306
 293  324
 297  340
 297  355
 294  367
 289  376
 279  381
 269  383
 258  382
 246  377
 237  370
 229  359
 225  350
 223  338
 224  325
 228  312
 236  298
 246  285
 258  272
 272  259
 285  246
 297  233
 308  220
 315  208
 318  196
 317  184
 311  174
 303  167
 291  160
 278  157
 264  157
 250  160
 238  166
 229  175
 223  186
 220  198
 221  210
.PEN_UP
.DT 100

.SEGMENT DIGIT  388 ? "4"
.COMMENT 4 25   66
.PEN_DOWN
 203  305
 206  307
 208  309
 209  306
 208  303
 207  296
 205  288
 202  276
 196  265
 190  252
 178  235
 171  224
 165  218
 159  211
 153  208
 150  207
 148  208
 148  209
 149  212
 151  214
 154  216
 159  220
 165  221
 171  222
 179  222
 188  221
 195  219
 204  218
 212  215
 219  213
 226  212
 231  212
 236  213
 241  216
 244  221
 247  225
 249  232
 251  238
 252  245
 253  250
 252  253
 252  254
 251  252
 251  249
 249  242
 248  234
 247  223
 246  212
 244  200
 243  189
 242  180
 241  172
 240  166
 240  160
 241  159
.PEN_UP
.DT 100

.SEGMENT DIGIT  389 ? "8"
.COMMENT 8 23  111
.PEN_DOWN
 196  353
 195  353
 193  356
 192  357
 189  358
 187  360
 184  362
 182  364
 182  365
 182  367
 181  367
 181  368
 182  370
 183  373
 186  377
 189  380
 192  384
 199  389
 208  393
 219  397
 231  401
 243  402
 256  402
 267  399
 275  393
 282  384
 284  372
 283  357
 279  338
 273  317
 267  296
 258  273
 251  250
 243  231
 238  211
 235  196
 236  184
 239  174
 244  169
 252  167
 260  167
 269  170
 278  175
 283  182
 286  189
 287  197
 284  206
 278  215
 268  225
 257  236
 245  248
 232  261
 220  275
 210  289
 205  303
 204  317
 205  330
 216  343
.PEN_UP
.DT 100

.SEGMENT DIGIT  390 ? "5"
.COMMENT 5 13   76
.PEN_DOWN
 218  340
 218  341
 217  341
 217  341
 217  341
 218  341
 220  341
 226  341
 234  340
 244  340
 256  338
 270  337
 282  336
 294  334
 304  333
 309  332
 309  332
 305  332
 296  333
 285  334
 274  336
 261  337
 251  338
 241  339
 233  339
 228  339
 223  338
 221  336
 219  332
 218  328
 216  323
 214  316
 213  309
 210  301
 209  294
 207  287
 206  281
 205  277
 205  275
 204  275
 205  276
 206  278
 210  280
 216  284
 223  284
 233  286
 243  285
 254  283
 265  279
 274  274
 283  267
 288  261
 291  253
 289  247
 285  240
 277  234
 265  229
 242  224
 226  222
 210  222
 197  223
 186  226
 176  228
 169  232
 166  234
 164  236
 163  238
 163  239
 162  239
 163  239
 164  240
 166  239
.PEN_UP
.DT 100

.SEGMENT DIGIT  391 ? "9"
.COMMENT 9 15   64
.PEN_DOWN
 199  278
 201  278
 200  277
 199  277
 196  275
 192  273
 185  271
 179  268
 172  266
 160  264
 154  264
 146  265
 141  267
 135  271
 132  275
 130  280
 130  287
 132  293
 136  300
 142  306
 148  312
 156  316
 162  319
 169  320
 175  317
 180  313
 183  304
 185  294
 185  283
 186  268
 185  254
 185  239
 185  226
 184  213
 184  203
 184  195
 185  187
 186  181
 187  175
 191  171
.PEN_UP
.DT 100

.SEGMENT DIGIT  392 ? "3"
.COMMENT 3 11   84
.PEN_DOWN
 183  336
 183  341
 186  347
 192  355
 200  363
 212  369
 226  376
 242  381
 258  384
 272  384
 283  382
 290  378
 292  370
 291  360
 286  350
 276  339
 266  327
 255  318
 246  310
 238  305
 235  301
 236  299
 240  299
 248  299
 258  298
 270  294
 281  289
 293  280
 301  271
 306  259
 307  245
 304  232
 296  218
 281  207
 263  197
 240  189
 217  183
 193  180
 172  179
 154  180
 139  184
 128  188
 123  194
.PEN_UP
.DT 100

.SEGMENT DIGIT  393 ? "0"
.COMMENT 0 13  126
.PEN_DOWN
 219  266
 220  268
 220  271
 220  273
 220  274
 219  274
 219  274
 217  272
 215  270
 213  265
 210  260
 209  253
 208  246
 208  237
 209  228
 213  220
 218  211
 225  205
 234  199
 245  194
 258  192
 270  192
 282  193
 294  198
 305  203
 313  211
 320  221
 323  232
 323  241
 323  252
 320  261
 312  268
 302  275
 293  278
 281  278
 268  276
 256  273
 244  266
 235  260
 230  251
 227  242
 226  234
 228  227
 233  220
 238  215
 245  210
.PEN_UP
.DT 100

.SEGMENT DIGIT  394 ? "2"
.COMMENT 2  1  178
.PEN_DOWN
 249  373
 247  380
 249  386
 253  392
 262  396
 274  398
 287  398
 300  397
 312  393
 320  383
 324  372
 322  358
 315  342
 304  326
 291  311
 279  296
 268  283
 262  272
 259  262
 262  254
 271  249
 283  244
 300  238
 319  234
 341  229
.PEN_UP
.DT 100

.SEGMENT DIGIT  395-396 ? "7"
.COMMENT 7 16  194
.PEN_DOWN
 191  307
 192  316
 194  324
 199  331
 208  336
 221  337
 237  334
 252  328
 265  316
 275  301
 280  284
 279  263
 275  241
 266  221
 255  201
 244  186
 235  174
 227  167
 223  162
 221  162
.PEN_UP
.DT 100
.PEN_DOWN
 195  218
 194  224
 194  231
 197  234
 204  236
 214  238
 229  240
 253  240
 279  241
 307  244
.PEN_UP
.DT 100

.SEGMENT DIGIT  397 ? "1"
.COMMENT 1 22  135
.PEN_DOWN
 238  273
 235  273
 232  272
 228  268
 224  264
 222  258
 221  250
 220  244
 220  237
 220  235
 224  234
 229  236
 235  242
 241  252
 248  264
 254  277
 259  290
 261  302
 261  310
 259  315
 256  315
 250  310
 245  300
 243  286
 241  271
 241  253
 244  237
 249  221
 254  207
 260  195
 264  186
 267  180
 265  175
 262  173
 255  173
 245  174
 234  175
 223  178
 215  179
 208  181
 208  182
 212  182
 223  182
 238  182
 256  181
 272  181
 288  179
.PEN_UP
.DT 100

.SEGMENT DIGIT  398 ? "1"
.COMMENT 1  8   21
.PEN_DOWN
 217  235
 217  234
 217  234
 217  233
 217  233
 217  234
 217  234
 218  234
 219  234
 222  235
 225  237
 228  240
 231  245
 235  249
 238  255
 241  262
 244  270
 246  276
 247  283
 248  288
 249  294
 249  297
 249  299
 249  299
 248  298
 247  296
 246  291
 246  285
 245  277
 245  267
 245  257
 245  246
 245  234
 246  223
 247  213
 247  205
 247  196
 247  188
 247  182
 246  176
 245  171
 243  167
 242  161
 241  157
 240  154
 236  153
 234  152
 231  152
 227  153
 223  154
 219  156
 214  158
 210  161
 206  163
 204  166
 202  167
 201  167
 201  167
 202  166
 203  165
 205  162
 209  160
 213  159
 218  159
 225  158
 230  158
 236  159
 243  158
 249  157
 255  157
 260  156
 265  155
 268  154
 270  153
 271  152
 273  152
.PEN_UP
.DT 100

.SEGMENT DIGIT  399 ? "1"
.COMMENT 1 21  212
.PEN_DOWN
 301  270
 295  271
 289  272
 283  272
 279  272
 275  272
 270  272
 268  272
 266  271
 266  272
 269  273
 275  276
 281  280
 290  288
 299  294
 309  304
 320  313
 329  322
 335  329
 341  336
 345  338
 347  339
 347  337
 346  330
 343  322
 339  310
 336  294
 332  279
 328  262
 323  245
 320  227
 317  211
 314  196
 311  183
 309  173
 308  166
 307  159
 306  155
 306  154
 307  155
 312  157
.PEN_UP
.DT 100

.SEGMENT DIGIT  400 ? "4"
.COMMENT 4 24  100
.PEN_DOWN
 217  275
 223  284
 230  291
 234  297
 238  299
 239  298
 239  292
 238  284
 235  272
 231  258
 225  242
 219  224
 212  208
 206  192
 199  179
 195  167
 191  158
 189  152
 189  148
 191  146
 196  146
 205  147
 215  147
 226  148
 241  147
 254  147
 267  145
 277  144
 287  143
 295  142
 300  142
 303  145
 307  150
 308  157
 309  163
 310  172
 310  182
 310  189
 310  196
 309  198
 307  197
 304  194
 301  185
 298  173
 295  159
 290  144
 286  128
 284  114
 282  100
 282   88
 281   78
 279   72
.PEN_UP
.DT 100

.SEGMENT DIGIT  401-402 ? "7"
.COMMENT 7 23  221
.PEN_DOWN
 128  373
 126  373
 125  373
 123  373
 123  375
 124  376
 128  379
 135  381
 144  384
 155  388
 168  392
 183  395
 197  399
 214  402
 227  404
 239  403
 248  399
 256  393
 260  383
 262  369
 262  350
 259  328
 254  303
 248  277
 239  239
 232  215
 226  195
 220  176
 216  163
 214  154
 212  148
 212  145
 212  146
 213  148
 215  154
.PEN_UP
.DT 100
.PEN_DOWN
 192  240
 191  245
 188  251
 187  257
 188  261
 191  265
 200  267
 215  270
 229  272
 245  273
 264  274
 282  275
 298  277
 312  278
.PEN_UP
.DT 100

.SEGMENT DIGIT  403-404 ? "7"
.COMMENT 7  4  162
.PEN_DOWN
 207  298
 207  302
 209  304
 211  307
 214  310
 224  313
 233  314
 244  314
 255  313
 267  312
 279  309
 289  304
 295  298
 299  289
 302  278
 301  266
 297  253
 294  240
 289  226
 283  213
 279  200
 275  191
 271  182
 267  175
 265  170
.PEN_UP
.DT 100
.PEN_DOWN
 228  201
 227  203
 227  208
 229  210
 232  213
 239  215
 246  218
 257  220
.PEN_UP
.DT 100

.SEGMENT DIGIT  405 ? "8"
.COMMENT 8 12   29
.PEN_DOWN
 204  297
 200  301
 196  305
 191  310
 186  313
 182  314
 176  315
 173  314
 170  311
 170  306
 170  300
 172  293
 176  284
 182  274
 188  262
 197  251
 205  240
 211  229
 218  220
 222  211
 223  203
 222  196
 220  191
 215  186
 209  183
 202  181
 195  182
 188  181
 180  184
 176  187
 174  191
 174  196
 178  201
 182  208
 188  216
 197  225
 207  235
 217  247
 225  259
 234  271
 241  281
 247  291
 250  300
 250  309
 249  315
 247  320
 241  325
 236  328
 228  330
 220  333
 211  334
 202  334
 193  334
 184  332
 176  330
 169  326
 165  322
 158  317
 156  311
.PEN_UP
.DT 100

.SEGMENT DIGIT  406 ? "1"
.COMMENT 1 28  212
.PEN_DOWN
 160  255
 165  258
 170  264
 177  276
 190  292
 211  315
 239  346
 271  380
 301  410
 324  435
 339  447
 335  431
 317  398
 293  349
 267  289
 242  225
 224  168
 212  118
 204   85
 201   68
 203   66
 207   74
.PEN_UP
.DT 100

.SEGMENT DIGIT  407 ? "9"
.COMMENT 9 23  246
.PEN_DOWN
 239  388
 243  394
 246  399
 247  406
 247  412
 246  418
 243  421
 238  422
 230  420
 221  416
 212  410
 202  402
 193  391
 187  380
 183  369
 184  359
 190  352
 200  346
 213  343
 227  342
 241  344
 260  351
 271  357
 277  366
 278  375
 277  382
 272  391
 267  398
 261  404
 256  407
 254  407
 255  405
 260  399
 269  392
 280  382
 293  370
 306  356
 319  340
 328  324
 336  306
 339  290
 339  275
 334  260
 325  246
 313  234
 298  225
 281  218
 261  213
 241  209
 220  209
 202  209
 184  211
 171  213
 162  216
.PEN_UP
.DT 100

.SEGMENT DIGIT  408 ? "0"
.COMMENT 0  9  172
.PEN_DOWN
 200  309
 191  301
 183  288
 176  272
 172  253
 172  235
 176  216
 184  201
 197  192
 214  187
 233  188
 252  196
 268  209
 281  226
 288  246
 288  264
 280  280
 266  293
 245  301
 224  303
 202  299
 184  290
 170  276
.PEN_UP
.DT 100

.SEGMENT DIGIT  409 ? "6"
.COMMENT 6 30  128
.PEN_DOWN
 239  333
 242  338
 245  341
 246  344
 246  347
 242  349
 238  349
 232  346
 223  340
 213  331
 202  317
 192  299
 181  279
 172  258
 168  237
 168  216
 171  199
 181  187
 192  181
 204  180
 215  183
 224  191
 231  201
 232  214
 227  227
 219  239
 209  249
 196  257
 184  262
 175  263
.PEN_UP
.DT 100

.SEGMENT DIGIT  410 ? "6"
.COMMENT 6 13  211
.PEN_DOWN
 218  309
 221  317
 225  324
 228  331
 230  337
 232  343
 233  346
 234  349
 235  350
 235  350
 234  347
 233  344
 231  339
 228  333
 223  325
 218  315
 210  305
 204  293
 199  280
 193  268
 191  257
 190  245
 192  234
 196  225
 203  218
 212  211
 220  209
 231  209
 240  212
 249  218
 256  224
 260  232
 264  239
 262  247
 259  253
 248  260
 240  261
 230  260
 221  257
 213  253
 206  248
 202  241
 200  234
 200  227
 201  222
 206  220
.PEN_UP
.DT 100

.SEGMENT DIGIT  411 ? "8"
.COMMENT 8  2   34
.PEN_DOWN
 137  237
 137  240
 136  242
 136  245
 137  247
 141  250
 145  253
 150  255
 157  259
 163  262
 170  265
 176  266
 182  268
 187  270
 191  271
 193  271
 194  271
 194  271
 194  271
 194  271
 193  271
 193  271
 192  271
 191  271
 191  270
 189  271
 189  270
 189  270
 189  270
 189  271
 191  271
 189  271
 189  271
 188  270
 186  270
 184  270
 182  268
 179  267
 175  265
 172  264
 169  262
 166  260
 162  257
 158  254
 155  251
 150  248
 146  244
 143  240
 141  237
 140  234
 140  231
 141  227
 143  225
 146  222
 150  219
 155  216
 160  213
 166  211
 171  207
 175  202
 181  197
 184  192
 185  185
 186  179
 186  171
 183  162
 179  155
 173  148
 165  143
 155  139
 145  137
 134  139
 124  142
 117  148
 114  157
 113  168
 116  181
 122  195
 132  209
 144  224
 157  238
 171  251
 182  263
 191  273
 195  281
 195  286
 192  289
 185  290
 176  288
.PEN_UP
.DT 100

.SEGMENT DIGIT  412 ? "2"
.COMMENT 2 18  238
.PEN_DOWN
 222  275
 223  279
 225  284
 230  286
 236  286
 242  284
 249  278
 251  268
 252  257
 249  242
 241  226
 229  210
 215  195
 200  184
 186  176
 175  173
 165  174
 164  176
 168  181
 174  185
 183  187
 192  187
 203  186
 216  182
 229  179
 241  174
 255  169
 267  166
 280  163
 290  162
 299  161
 306  160
 312  162
.PEN_UP
.DT 100

.SEGMENT DIGIT  413 ? "3"
.COMMENT 3 23  176
.PEN_DOWN
 182  354
 181  354
 182  355
 182  356
 183  358
 186  362
 186  365
 188  366
 189  367
 191  368
 192  369
 194  371
 197  372
 201  376
 205  378
 209  381
 216  385
 223  389
 231  392
 241  393
 249  393
 258  390
 267  384
 273  377
 279  366
 281  352
 282  337
 280  322
 277  306
 270  292
 262  280
 255  271
 248  263
 241  259
 235  254
 232  253
 233  252
 238  253
 245  252
 256  252
 269  251
 283  249
 297  245
 309  239
 318  232
 323  224
 323  214
 319  202
 311  191
 294  171
 280  158
 265  146
 249  136
 234  129
 221  124
 208  124
 196  126
 184  129
 176  133
.PEN_UP
.DT 100

.SEGMENT DIGIT  414 ? "8"
.COMMENT 8  4  231
.PEN_DOWN
 294  315
 287  317
 281  318
 274  318
 267  317
 259  316
 253  314
 247  312
 244  307
 244  302
 246  297
 251  289
 257  281
 264  272
 271  261
 279  250
 285  239
 289  228
 293  218
 293  208
 292  200
 288  193
 283  187
 278  183
 270  180
 264  178
 256  178
 251  180
 246  182
 244  187
 243  194
 244  201
 247  211
 251  222
 256  232
 261  242
 268  252
 275  262
 282  270
 289  277
 298  281
.PEN_UP
.DT 100

.SEGMENT DIGIT  415 ? "2"
.COMMENT 2 12   60
.PEN_DOWN
 187  296
 186  300
 186  305
 187  310
 192  314
 197  316
 208  316
 219  316
 230  314
 242  311
 254  306
 264  300
 275  290
 278  283
 276  275
 272  266
 263  260
 252  251
 239  245
 228  237
 215  229
 205  222
 196  215
 193  208
 192  201
 195  195
 203  187
 213  182
 228  175
 244  170
 260  166
 276  161
 291  157
 305  154
 317  149
 325  144
.PEN_UP
.DT 100

.SEGMENT DIGIT  416-417 ? "5"
.COMMENT 5  7  132
.PEN_DOWN
 250  312
 245  316
 240  320
 234  322
 229  322
 224  317
 218  310
 214  299
 211  287
 207  275
 205  261
 205  250
 206  240
 211  237
 216  237
 225  241
 234  247
 246  255
 259  261
 272  265
 283  265
 292  261
 296  251
 297  236
 295  219
 290  198
 281  178
 270  159
 258  144
 246  131
 234  122
 224  117
 213  114
 205  114
 198  115
 192  118
 188  122
 187  128
 186  134
 187  143
.PEN_UP
.DT 100
.PEN_DOWN
 217  263
 214  279
 212  287
 211  293
 211  300
 214  303
 220  306
 230  309
 243  310
 257  311
 272  313
 288  314
 302  314
 314  314
 323  313
.PEN_UP
.DT 100

.SEGMENT DIGIT  418 ? "3"
.COMMENT 3 18   84
.PEN_DOWN
 188  303
 186  307
 186  312
 191  316
 197  320
 206  325
 218  326
 229  326
 239  324
 249  319
 254  313
 255  305
 252  296
 245  286
 234  276
 223  267
 212  260
 204  253
 196  250
 194  247
 196  246
 204  244
 213  241
 224  238
 235  234
 246  228
 253  222
 259  215
 260  208
 255  201
 248  196
 235  192
 221  189
 206  188
 192  189
 178  193
 168  197
.PEN_UP
.DT 100

.SEGMENT DIGIT  419 ? "6"
.COMMENT 6  7   43
.PEN_DOWN
 278  344
 278  349
 278  353
 276  356
 270  358
 265  357
 255  354
 244  347
 233  337
 221  323
 209  304
 197  283
 188  258
 183  233
 179  196
 182  173
 186  155
 194  141
 203  133
 215  129
 228  130
 241  134
 253  143
 263  153
 272  165
 277  178
 278  188
 275  198
 268  203
 259  207
 247  206
 234  202
 222  196
 210  186
 201  174
 195  162
 191  152
 191  142
 195  135
 199  130
.PEN_UP
.DT 100

.SEGMENT DIGIT  420 ? "3"
.COMMENT 3 24  153
.PEN_DOWN
 185  304
 185  307
 187  313
 190  317
 197  323
 204  328
 215  331
 227  334
 241  336
 254  333
 266  331
 275  326
 281  318
 284  305
 283  296
 279  287
 275  279
 270  273
 266  268
 262  265
 261  264
 261  265
 264  266
 267  266
 274  265
 280  262
 288  257
 295  249
 302  239
 307  227
 310  215
 309  202
 306  189
 299  179
 288  170
 275  162
 259  157
 243  155
 228  154
 215  156
 205  158
 200  161
 199  166
 201  168
.PEN_UP
.DT 100

.SEGMENT DIGIT  421 ? "2"
.COMMENT 2 23  113
.PEN_DOWN
 175  320
 175  319
 175  319
 174  319
 175  319
 174  318
 174  318
 174  317
 174  318
 174  319
 174  322
 175  323
 175  325
 176  328
 177  332
 179  337
 183  341
 186  346
 190  352
 196  357
 201  363
 207  367
 213  371
 221  376
 228  379
 237  381
 244  381
 253  379
 261  375
 267  367
 270  357
 273  344
 273  327
 268  307
 262  287
 253  266
 242  247
 231  227
 218  211
 208  198
 197  188
 189  182
 184  178
 183  174
 187  173
 195  173
 207  173
 222  173
 239  172
 256  172
 274  171
 289  170
 302  168
 310  167
 317  166
 319  167
.PEN_UP
.DT 100

.SEGMENT DIGIT  422 ? "2"
.COMMENT 2 14  166
.PEN_DOWN
 160  289
 162  292
 165  296
 169  298
 173  300
 177  300
 183  299
 189  296
 195  290
 201  283
 206  272
 209  261
 210  248
 209  235
 206  222
 201  210
 194  198
 188  189
 182  183
 178  176
 176  172
 177  169
 181  167
 189  166
 200  167
 212  167
 225  167
 239  168
.PEN_UP
.DT 100

.SEGMENT DIGIT  423 ? "6"
.COMMENT 6  9  140
.PEN_DOWN
 215  349
 208  340
 197  328
 187  312
 178  294
 169  274
 164  254
 162  235
 163  218
 167  205
 174  196
 184  193
 194  194
 203  198
 208  207
 212  216
 211  226
 206  235
 196  239
 182  239
 168  237
 155  228
.PEN_UP
.DT 100

.SEGMENT DIGIT  424 ? "2"
.COMMENT 2 26  127
.PEN_DOWN
 206  277
 204  284
 204  290
 205  297
 207  303
 212  309
 216  312
 223  312
 229  310
 234  304
 239  294
 241  283
 241  268
 239  253
 236  238
 229  223
 223  210
 215  198
 209  188
 202  182
 198  176
 196  171
 196  167
 198  163
 204  161
 213  159
 225  159
 239  158
 254  159
 270  161
 286  163
 302  166
 316  168
 327  169
 336  170
 344  171
 348  170
 352  169
 357  168
 359  168
.PEN_UP
.DT 100

.SEGMENT DIGIT  425 ? "0"
.COMMENT 0 14  126
.PEN_DOWN
 265  258
 261  257
 258  253
 253  248
 247  240
 242  229
 236  219
 232  206
 230  193
 230  182
 233  173
 239  168
 246  166
 257  166
 268  170
 278  175
 287  183
 295  192
 300  201
 302  212
 301  224
 297  235
 292  247
 285  257
 279  265
 274  273
.PEN_UP
.DT 100

.SEGMENT DIGIT  426 ? "8"
.COMMENT 8 26   13
.PEN_DOWN
 288  302
 290  307
 293  312
 295  317
 296  323
 296  328
 294  334
 290  340
 283  344
 276  349
 267  351
 256  351
 246  349
 234  344
 224  338
 215  327
 208  314
 203  300
 202  284
 205  266
 212  250
 223  233
 235  219
 248  206
 263  194
 276  185
 288  178
 295  171
 299  165
 297  158
 293  153
 284  147
 272  142
 257  137
 241  133
 226  130
 211  128
 199  128
 189  131
 183  136
 182  144
 183  154
 188  165
 197  176
 208  189
 220  202
 234  215
 248  227
 262  239
 274  250
 284  260
 292  268
 299  275
 303  283
 305  287
.PEN_UP
.DT 100

.SEGMENT DIGIT  427 ? "9"
.COMMENT 9 13  227
.PEN_DOWN
 209  333
 209  334
 207  336
 206  338
 204  339
 203  339
 200  338
 197  336
 194  332
 193  329
 192  324
 192  318
 194  312
 198  305
 203  300
 210  296
 217  292
 225  290
 233  291
 242  294
 249  300
 254  306
 255  315
 253  329
 247  337
 240  344
 230  349
 220  351
 210  350
 202  346
 196  341
 193  334
 194  325
 198  317
 204  310
 212  304
 220  301
 230  299
 238  298
 245  300
 251  303
 255  305
 258  307
 260  309
 260  310
 262  309
 263  306
 263  301
 265  294
 266  287
 267  276
 269  263
 270  250
 270  236
 268  223
 265  211
 260  201
 254  194
 245  189
 234  189
 224  192
 212  196
 201  201
 191  208
 184  213
 177  220
 174  225
 172  229
 172  235
 173  238
.PEN_UP
.DT 100

.SEGMENT DIGIT  428-429 ? "7"
.COMMENT 7 10  233
.PEN_DOWN
 192  359
 194  363
 197  365
 203  366
 211  368
 222  368
 233  367
 243  364
 254  359
 262  351
 266  337
 266  318
 263  297
 257  272
 250  246
 241  220
 235  195
 228  172
 224  156
 224  142
 224  134
.PEN_UP
.DT 100
.PEN_DOWN
 201  198
 199  207
 197  213
 198  219
 202  224
 209  228
 221  234
 234  238
 250  240
 268  242
 291  245
.PEN_UP
.DT 100

.SEGMENT DIGIT  430-431 ? "5"
.COMMENT 5 29  132
.PEN_DOWN
 180  258
 180  261
 179  263
 177  262
 174  260
 170  255
 167  250
 164  245
 162  238
 161  234
 162  231
 166  229
 173  229
 183  231
 193  231
 206  231
 219  228
 231  224
 243  218
 251  209
 256  198
 258  186
 256  172
 250  159
 243  147
 233  136
 224  129
 215  123
 206  122
 199  124
 194  132
.PEN_UP
.DT 100
.PEN_DOWN
 201  272
 201  276
 202  284
 205  288
 210  293
 220  300
 232  304
 246  306
 260  310
 275  312
 291  313
.PEN_UP
.DT 100

.SEGMENT DIGIT  432-433 ? "4"
.COMMENT 4  8  117
.PEN_DOWN
 234  304
 233  300
 232  294
 230  287
 228  277
 223  267
 217  255
 211  246
 202  236
 193  227
 185  221
 176  215
 170  211
 164  209
 160  207
 157  206
 155  206
 155  207
 157  208
 160  209
 163  211
 168  212
 174  213
 181  213
 190  214
 200  214
 211  215
 221  215
 232  216
 243  219
 251  220
 258  221
 263  222
 265  223
 266  225
 265  226
 264  227
.PEN_UP
.DT 100
.PEN_DOWN
 259  284
 258  285
 257  284
 255  279
 252  274
 249  266
 245  258
 241  245
 237  233
 230  219
 225  205
 219  191
 214  179
 210  169
 207  159
 207  152
 209  147
.PEN_UP
.DT 100

.SEGMENT DIGIT  434 ? "3"
.COMMENT 3 11  176
.PEN_DOWN
 180  324
 177  326
 173  330
 168  336
 166  342
 168  349
 173  356
 180  362
 190  366
 202  369
 216  369
 228  367
 239  363
 245  355
 248  345
 246  332
 241  317
 232  303
 222  289
 212  276
 202  265
 196  257
 194  251
 196  247
 204  244
 215  240
 228  236
 242  231
 255  223
 265  213
 270  201
 272  187
 269  172
 260  156
 247  141
 230  126
 210  113
 189  102
 169   94
 151   89
 137   88
 127   92
.PEN_UP
.DT 100

.SEGMENT DIGIT  435 ? "1"
.COMMENT 1 13  135
.PEN_DOWN
 228  319
 229  318
 230  316
 230  314
 231  315
 232  315
 233  317
 235  319
 238  324
 242  328
 245  333
 249  339
 254  344
 258  349
 262  353
 265  354
 267  356
 268  356
 268  353
 267  347
 263  340
 261  329
 258  316
 256  301
 254  285
 251  270
 250  255
 249  244
 249  233
 249  224
 249  219
 249  216
 249  215
 248  215
 248  215
 248  215
 248  216
 248  218
 249  218
 250  216
 252  213
.PEN_UP
.DT 100

.SEGMENT DIGIT  436 ? "1"
.COMMENT 1 15  228
.PEN_DOWN
 294  272
 289  274
 283  276
 280  280
 280  286
 280  291
 282  299
 287  306
 292  314
 296  320
 302  327
 306  330
 308  332
 310  330
 312  325
 312  317
 310  306
 308  293
 306  278
 304  263
 304  248
 304  235
 305  221
 307  210
 312  201
.PEN_UP
.DT 100

.SEGMENT DIGIT  437 ? "6"
.COMMENT 6 27  140
.PEN_DOWN
 301  318
 304  322
 305  322
 302  318
 296  314
 287  304
 276  292
 264  277
 251  261
 241  244
 232  226
 228  211
 228  199
 233  191
 242  185
 252  184
 263  185
 273  188
 281  194
 284  200
 281  209
 273  213
 263  218
 251  219
 239  220
 230  220
 221  220
 216  218
 213  218
.PEN_UP
.DT 100

.SEGMENT DIGIT  438 ? "9"
.COMMENT 9 17  224
.PEN_DOWN
 275  294
 276  299
 276  303
 276  306
 275  310
 272  312
 269  313
 264  313
 256  312
 247  307
 238  302
 229  294
 216  281
 211  272
 206  262
 205  253
 206  246
 210  239
 215  236
 223  235
 231  235
 240  238
 249  242
 255  249
 262  255
 267  264
 270  272
 271  279
 272  287
 272  292
 272  297
 272  300
 272  300
 272  298
 272  292
 273  286
 273  276
 273  265
 272  253
 272  240
 271  227
 268  213
 265  201
 259  189
 254  180
 245  170
 236  162
 225  156
 213  152
 203  147
 193  145
 186  143
 180  142
 178  143
.PEN_UP
.DT 100

.SEGMENT DIGIT  439 ? "0"
.COMMENT 0 21  142
.PEN_DOWN
 216  227
 213  223
 211  216
 211  208
 213  198
 215  188
 220  178
 227  169
 236  162
 247  158
 260  158
 275  161
 290  168
 303  179
 314  193
 322  210
 327  227
 327  246
 322  261
 316  273
 306  280
 295  283
 282  278
 269  271
 256  259
 244  245
 232  231
 223  214
.PEN_UP
.DT 100

.SEGMENT DIGIT  440 ? "2"
.COMMENT 2 30    9
.PEN_DOWN
 172  320
 171  319
 170  320
 170  322
 171  324
 174  326
 180  328
 186  330
 194  333
 204  336
 213  338
 224  338
 234  336
 242  331
 250  324
 253  313
 253  299
 249  284
 241  267
 231  251
 210  229
 194  216
 178  208
 162  200
 152  196
 143  193
 137  191
 137  189
 144  188
 154  188
 169  187
 187  187
 206  188
 225  188
.PEN_UP
.DT 100

.SEGMENT DIGIT  441 ? "0"
.COMMENT 0  6  118
.PEN_DOWN
 286  251
 280  250
 276  248
 273  244
 270  239
 269  234
 273  227
 280  222
 290  216
 302  213
 315  211
 328  211
 341  213
 352  219
 360  226
 367  237
 367  249
 364  261
 355  272
 342  281
 328  288
 312  291
 296  291
 283  285
 276  278
.PEN_UP
.DT 100

.SEGMENT DIGIT  442 ? "2"
.COMMENT 2 18    9
.PEN_DOWN
 210  286
 208  288
 207  290
 206  294
 206  300
 208  305
 212  311
 219  318
 227  324
 237  329
 248  332
 260  333
 271  330
 279  323
 285  311
 287  296
 285  278
 278  259
 268  240
 254  222
 238  207
 220  194
 202  186
 186  181
 171  180
 159  181
 150  183
 148  187
 149  193
 155  198
 165  203
 175  206
 188  206
 204  203
 218  198
 229  188
 240  178
 251  166
 258  155
 263  144
 267  135
 270  130
 272  129
 274  131
 276  136
 275  144
.PEN_UP
.DT 100

.SEGMENT DIGIT  443 ? "8"
.COMMENT 8  1  223
.PEN_DOWN
 281  342
 287  350
 288  357
 287  363
 283  367
 275  373
 265  378
 254  380
 245  381
 235  377
 228  369
 224  358
 222  344
 223  325
 224  304
 226  283
 227  262
 227  242
 225  227
 221  215
 215  208
 210  206
 205  207
 200  212
 199  221
 200  232
 205  245
 212  259
 223  275
 236  291
 250  307
 263  323
 275  338
 285  350
 292  360
.PEN_UP
.DT 100

.SEGMENT DIGIT  444 ? "0"
.COMMENT 0  7   30
.PEN_DOWN
 243  289
 244  294
 244  300
 242  304
 239  307
 235  310
 230  309
 224  304
 219  294
 213  283
 208  268
 204  251
 200  232
 199  213
 202  195
 208  180
 218  169
 233  162
 251  160
 272  161
 294  167
 315  175
 335  186
 351  201
 363  218
 369  237
 368  257
 363  276
 352  293
 336  307
 317  317
 297  320
 277  316
 258  305
 243  290
 230  272
 221  253
 217  236
 216  219
.PEN_UP
.DT 100

.SEGMENT DIGIT  445 ? "2"
.COMMENT 2  5  184
.PEN_DOWN
 209  279
 209  285
 209  291
 211  298
 213  305
 217  313
 221  320
 227  327
 234  333
 242  338
 251  340
 262  340
 273  337
 283  330
 292  322
 299  307
 302  291
 301  274
 292  245
 279  224
 264  205
 246  187
 225  172
 205  161
 185  152
 169  145
 157  141
 148  140
 146  140
 149  142
 159  143
 174  144
 195  145
 220  144
 247  143
 277  140
 307  135
 336  131
 364  127
.PEN_UP
.DT 100

.SEGMENT DIGIT  446 ? "6"
.COMMENT 6 17  107
.PEN_DOWN
 276  328
 273  330
 270  332
 266  331
 260  328
 252  320
 242  310
 232  296
 223  279
 213  262
 206  244
 201  225
 198  208
 199  193
 202  181
 209  173
 217  168
 228  166
 239  166
 250  169
 259  172
 267  179
 272  184
 273  191
 271  196
 266  199
 258  201
 249  202
 238  201
 227  200
 216  195
 205  189
.PEN_UP
.DT 100

.SEGMENT DIGIT  447 ? "6"
.COMMENT 6  3    5
.PEN_DOWN
 264  334
 260  334
 255  332
 248  328
 242  319
 235  309
 229  297
 222  284
 219  268
 216  254
 216  241
 218  228
 222  219
 229  212
 237  209
 247  209
 258  210
 268  213
 275  219
 282  225
 284  232
 284  238
 279  244
 272  247
 262  248
 252  248
 242  244
 233  237
.PEN_UP
.DT 100

.SEGMENT DIGIT  448 ? "1"
.COMMENT 1  6  199
.PEN_DOWN
 235  258
 229  257
 224  255
 221  255
 220  257
 222  260
 228  263
 238  268
 251  275
 266  281
 281  290
 297  298
 311  306
 323  312
 331  316
 335  316
 335  313
 331  305
 325  294
 317  280
 311  265
 303  249
 298  233
 294  219
 293  207
 294  198
 298  192
.PEN_UP
.DT 100

.SEGMENT DIGIT  449-450 ? "7"
.COMMENT 7 28   12
.PEN_DOWN
 194  288
 199  299
 207  310
 223  318
 241  324
 263  322
 282  312
 292  293
 291  266
 279  236
 263  201
 244  171
 229  146
 221  129
 220  118
.PEN_UP
.DT 100
.PEN_DOWN
 214  200
 210  207
 211  212
 218  216
 233  222
 255  226
 282  231
 307  233
 323  232
.PEN_UP
.DT 100

.SEGMENT DIGIT  451 ? "9"
.COMMENT 9 24  116
.PEN_DOWN
 330  285
 328  288
 327  294
 325  302
 325  311
 324  319
 324  327
 323  333
 321  340
 317  346
 310  353
 299  356
 286  358
 273  357
 257  354
 244  349
 231  341
 221  331
 215  320
 213  309
 216  299
 223  290
 235  286
 249  284
 265  285
 280  288
 294  293
 307  301
 315  310
 323  317
 328  323
 332  328
 334  329
 334  329
 334  324
 334  316
 334  305
 333  291
 332  275
 330  257
 327  239
 325  220
 323  203
 321  188
 321  176
 319  168
 319  161
 318  155
 318  154
 318  154
 318  154
 318  155
.PEN_UP
.DT 100

.SEGMENT DIGIT  452 ? "2"
.COMMENT 2 10   20
.PEN_DOWN
 181  285
 179  292
 179  302
 182  311
 187  318
 195  325
 205  329
 213  329
 222  326
 226  318
 228  305
 223  290
 215  273
 200  253
 184  233
 165  213
 146  196
 130  182
 117  171
 108  163
 104  160
 106  159
 113  161
 124  163
 138  168
 153  171
 167  173
 187  173
 199  170
 209  167
 219  162
 228  158
 237  155
 248  150
 258  148
 268  149
.PEN_UP
.DT 100

.SEGMENT DIGIT  453 ? "2"
.COMMENT 2 13  166
.PEN_DOWN
 216  291
 216  290
 215  291
 214  294
 213  297
 212  299
 210  303
 210  309
 212  313
 213  317
 216  320
 220  323
 227  323
 233  323
 242  318
 251  314
 258  307
 265  299
 270  289
 272  279
 272  267
 270  257
 265  246
 256  235
 246  226
 234  219
 221  211
 209  206
 197  202
 188  200
 179  199
 173  199
 168  200
 168  202
 171  205
 177  206
 187  207
 196  208
 212  208
 227  207
 243  206
 257  203
 271  202
 282  200
 291  199
 296  198
 298  198
 298  198
 298  198
 298  198
 297  198
 297  198
 295  197
 295  198
.PEN_UP
.DT 100

.SEGMENT DIGIT  454-455 ? "4"
.COMMENT 4 30  172
.PEN_DOWN
 170  324
 171  324
 171  324
 171  320
 171  315
 170  306
 169  296
 166  283
 164  268
 162  255
 160  242
 158  232
 156  224
 156  219
 158  215
 162  214
 169  214
 177  214
 187  214
 199  215
 212  215
 222  216
 231  218
.PEN_UP
.DT 100
.PEN_DOWN
 231  252
 229  254
 226  254
 223  252
 221  247
 217  239
 215  229
 213  221
 212  211
 209  202
 209  194
 211  186
.PEN_UP
.DT 100

.SEGMENT DIGIT  456-457 ? "5"
.COMMENT 5 24  229
.PEN_DOWN
 247  316
 249  320
 249  320
 247  317
 242  312
 238  303
 233  293
 228  284
 224  275
 221  267
 218  261
 218  259
 220  259
 225  261
 234  263
 246  263
 259  263
 274  259
 290  254
 304  246
 316  235
 324  221
 326  207
 324  192
 317  179
 307  167
 294  157
 281  152
 267  148
 254  150
 244  154
 234  162
.PEN_UP
.DT 100
.PEN_DOWN
 212  287
 214  291
 219  294
 224  297
 238  301
 249  303
 264  305
 281  307
 299  309
 317  310
 335  310
 350  309
 362  307
 371  306
.PEN_UP
.DT 100

.SEGMENT DIGIT  458 ? "3"
.COMMENT 3  6  115
.PEN_DOWN
 152  319
 155  326
 162  334
 172  341
 186  345
 203  349
 219  350
 235  347
 249  344
 259  339
 263  332
 261  325
 255  318
 245  312
 234  304
 222  299
 212  292
 207  287
 206  281
 210  276
 219  268
 230  261
 242  253
 252  245
 262  235
 267  226
 268  218
 261  209
 250  202
 234  197
 215  194
 193  191
 171  188
 150  187
 130  186
.PEN_UP
.DT 100

.SEGMENT DIGIT  459-460 ? "4"
.COMMENT 4  7  186
.PEN_DOWN
 212  316
 210  327
 207  336
 204  340
 199  341
 194  337
 189  327
 183  313
 177  296
 171  276
 165  255
 161  236
 157  219
 156  206
 159  197
 165  192
 175  191
 187  193
 201  197
 216  201
 231  206
 246  209
 259  212
 270  214
 279  214
 284  214
 287  214
 288  213
 288  211
 287  210
 283  210
.PEN_UP
.DT 100
.PEN_DOWN
 239  292
 238  307
 238  322
 238  333
 238  341
 238  344
 238  342
 238  334
 238  320
 238  301
 238  276
 238  247
 236  212
 235  178
 234  143
 233  113
 233   85
 233   65
 234   50
 235   43
.PEN_UP
.DT 100

.SEGMENT DIGIT  461 ? "2"
.COMMENT 2 23   31
.PEN_DOWN
 176  349
 176  350
 176  349
 176  349
 176  349
 176  349
 177  349
 178  347
 178  347
 179  347
 179  349
 179  349
 179  350
 178  350
 178  350
 179  352
 180  353
 181  354
 182  356
 183  359
 186  362
 189  365
 191  369
 195  372
 200  377
 204  380
 209  382
 218  383
 225  382
 230  378
 234  371
 238  362
 240  350
 240  336
 239  319
 234  303
 229  287
 223  272
 216  257
 209  245
 202  233
 195  224
 190  216
 187  211
 183  207
 181  205
 182  202
 186  202
 191  202
 199  202
 208  202
 220  203
 233  203
 247  202
 260  201
 271  199
 282  198
 289  197
 295  198
 299  197
 302  198
 301  199
.PEN_UP
.DT 100

.SEGMENT DIGIT  462 ? "2"
.COMMENT 2 17    2
.PEN_DOWN
 173  298
 173  302
 173  307
 174  312
 177  316
 181  320
 187  324
 194  327
 203  331
 212  333
 223  336
 232  337
 240  336
 246  331
 251  325
 251  315
 249  303
 243  288
 236  272
 226  253
 214  235
 201  216
 186  199
 173  184
 159  171
 146  161
 134  153
 123  146
 114  142
 108  140
 104  140
 100  142
 100  144
 101  148
 104  154
 108  158
 113  162
 120  168
 127  172
 134  174
 140  176
 148  175
 155  174
 162  171
 170  166
 177  159
 185  154
 193  147
 206  140
 215  135
 224  133
 232  133
 240  133
 247  134
 255  136
 262  139
 267  141
 272  143
 277  144
 280  145
 282  146
 283  146
 282  147
 281  146
.PEN_UP
.DT 100

.SEGMENT DIGIT  463 ? "8"
.COMMENT 8 20  236
.PEN_DOWN
 313  298
 308  300
 294  302
 277  303
 257  302
 235  297
 215  290
 197  280
 186  268
 179  253
 180  239
 187  223
 199  207
 214  188
 229  170
 242  149
 253  131
 257  113
 254   95
 246   81
 233   70
 218   66
 202   66
 190   74
 182   89
 182  109
 191  134
 205  162
 225  192
 244  220
 265  246
 284  266
 297  281
.PEN_UP
.DT 100

.SEGMENT DIGIT  464-465 ? "5"
.COMMENT 5  7   14
.PEN_DOWN
 217  342
 218  345
 218  350
 217  352
 214  354
 212  353
 210  351
 207  345
 204  338
 200  327
 197  316
 196  304
 195  292
 195  281
 196  272
 197  266
 200  262
 205  263
 210  265
 217  270
 225  275
 234  280
 249  287
 260  286
 270  284
 278  276
 284  265
 286  252
 285  238
 280  223
 273  208
 263  196
 252  185
 241  179
 229  173
 219  171
 209  170
 199  171
 193  173
 187  175
 182  176
 179  179
 178  180
 176  182
 178  183
 180  184
.PEN_UP
.DT 100
.PEN_DOWN
 211  356
 208  359
 206  362
 204  364
 201  365
 202  366
 205  367
 210  367
 219  367
 229  367
 244  367
 260  367
 277  368
 293  369
 309  370
 320  371
 331  371
 340  371
 344  371
.PEN_UP
.DT 100

.SEGMENT DIGIT  466 ? "0"
.COMMENT 0 15   17
.PEN_DOWN
 310  303
 306  301
 303  297
 299  290
 298  281
 297  272
 298  262
 303  252
 308  244
 316  238
 324  234
 334  233
 345  235
 355  239
 364  247
 371  258
 375  268
 377  280
 376  291
 369  304
 360  311
 351  313
 342  312
 332  306
 323  300
 317  291
 315  281
 315  273
.PEN_UP
.DT 100

.SEGMENT DIGIT  467 ? "8"
.COMMENT 8  3  231
.PEN_DOWN
 274  311
 274  316
 274  319
 273  324
 273  326
 271  329
 269  331
 267  332
 262  332
 257  331
 252  329
 245  326
 239  320
 232  314
 227  305
 222  297
 220  287
 220  276
 222  265
 228  253
 234  241
 242  231
 252  220
 260  208
 270  196
 278  185
 285  173
 289  162
 293  152
 294  142
 293  133
 289  127
 282  121
 275  121
 270  124
 264  131
 258  139
 254  149
 253  161
 253  172
 255  185
 260  198
 267  211
 274  225
 282  239
 289  251
 296  264
 300  276
 304  286
 305  294
 302  301
 300  306
 296  310
 291  313
 287  315
 283  315
.PEN_UP
.DT 100

.SEGMENT DIGIT  468 ? "3"
.COMMENT 3  9   78
.PEN_DOWN
 137  271
 135  274
 133  277
 133  281
 133  287
 135  291
 141  297
 147  301
 156  305
 166  309
 177  311
 189  311
 199  310
 208  305
 214  300
 217  291
 216  283
 212  272
 204  262
 196  253
 186  245
 176  239
 169  235
 162  234
 158  234
 157  235
 160  236
 165  238
 175  239
 186  239
 199  237
 210  233
 221  225
 227  216
 231  203
 231  191
 227  176
 220  163
 210  152
 198  142
 185  135
 171  132
 159  132
 147  135
 136  140
 129  145
 121  152
 119  155
 118  160
.PEN_UP
.DT 100

.SEGMENT DIGIT  469 ? "0"
.COMMENT 0  1  130
.PEN_DOWN
 230  302
 227  305
 223  307
 219  306
 217  300
 215  290
 216  275
 219  259
 225  240
 234  222
 246  205
 259  189
 274  181
 289  179
 305  181
 319  189
 330  203
 337  221
 339  244
 336  265
 330  285
 317  302
 301  315
 283  323
 266  323
 249  317
 236  307
 226  294
 219  278
.PEN_UP
.DT 100

.SEGMENT DIGIT  470-471 ? "7"
.COMMENT 7 17  230
.PEN_DOWN
 200  304
 202  305
 205  306
 210  306
 217  305
 226  303
 236  301
 244  299
 254  296
 264  291
 270  286
 275  278
 276  268
 276  257
 272  245
 267  231
 261  214
 254  200
 249  185
 243  172
 239  159
 237  149
 236  140
 236  132
 235  128
 235  122
.PEN_UP
.DT 100
.PEN_DOWN
 202  162
 199  165
 194  168
 188  171
 186  173
 187  176
 191  179
 199  180
 210  181
 223  182
 239  183
 255  183
 270  183
 286  184
.PEN_UP
.DT 100

.SEGMENT DIGIT  472 ? "3"
.COMMENT 3 27  153
.PEN_DOWN
 208  315
 210  316
 213  317
 220  320
 226  322
 235  320
 243  319
 250  318
 256  314
 260  309
 262  301
 261  293
 257  286
 253  279
 248  273
 241  267
 237  264
 233  261
 230  260
 233  260
 236  259
 241  257
 248  254
 255  251
 263  246
 269  240
 274  234
 276  226
 274  219
 269  212
 261  206
 251  199
 239  194
 225  191
 212  188
 199  187
 188  187
 179  188
 174  191
 170  194
 172  196
.PEN_UP
.DT 100

.SEGMENT DIGIT  473 ? "6"
.COMMENT 6  3   27
.PEN_DOWN
 242  395
 242  397
 242  398
 240  396
 238  393
 234  385
 231  375
 227  362
 221  344
 217  326
 214  304
 212  284
 212  261
 214  240
 218  223
 226  208
 234  197
 245  189
 258  187
 271  187
 283  192
 294  199
 303  208
 307  219
 309  228
 307  238
 302  247
 293  252
 282  254
 269  254
 256  251
 242  247
 231  239
.PEN_UP
.DT 100

.SEGMENT DIGIT  474-475 ? "7"
.COMMENT 7  2  216
.PEN_DOWN
 189  278
 188  280
 184  284
 181  287
 179  288
 179  290
 180  293
 184  294
 191  297
 200  299
 209  301
 220  304
 233  306
 245  309
 258  310
 267  310
 273  306
 275  301
 274  293
 270  283
 261  271
 252  257
 239  242
 227  227
 209  207
 201  196
 193  186
 188  180
 183  175
 183  173
.PEN_UP
.DT 100
.PEN_DOWN
 176  236
 176  237
 176  239
 178  240
 181  241
 186  241
 193  244
 202  245
 209  246
 219  248
 229  251
 238  252
 246  253
.PEN_UP
.DT 100

.SEGMENT DIGIT  476 ? "2"
.COMMENT 2  8  150
.PEN_DOWN
 208  273
 208  273
 208  274
 208  276
 208  278
 208  281
 209  285
 210  290
 212  294
 216  298
 220  301
 224  303
 229  303
 232  302
 234  299
 235  292
 234  285
 232  275
 226  265
 220  252
 210  240
 195  222
 184  211
 173  202
 163  194
 153  188
 145  185
 139  182
 134  182
 132  182
 132  182
 134  184
 139  185
 144  186
 151  188
 159  188
 169  188
 180  188
 193  188
 207  187
 219  186
 232  186
 243  184
 251  185
 260  184
.PEN_UP
.DT 100

.SEGMENT DIGIT  477 ? "1"
.COMMENT 1 10   53
.PEN_DOWN
 169  233
 169  233
 168  232
 169  233
 170  235
 174  239
 179  246
 186  254
 192  265
 200  277
 208  289
 215  303
 223  315
 228  326
 233  334
 236  339
 238  339
 238  334
 237  325
 234  309
 228  289
 224  267
 220  245
 216  219
 215  195
 215  173
.PEN_UP
.DT 100

.SEGMENT DIGIT  478-479 ? "4"
.COMMENT 4 27  225
.PEN_DOWN
 270  284
 276  287
 282  288
 283  288
 281  286
 275  283
 264  277
 252  270
 236  261
 220  251
 204  241
 191  234
 181  226
 177  220
 178  215
 183  212
 195  211
 209  210
 225  210
 243  209
 258  208
 272  207
 283  207
.PEN_UP
.DT 100
.PEN_DOWN
 273  263
 271  263
 268  259
 265  254
 261  246
 256  236
 249  223
 242  207
 233  189
 224  173
 217  159
 209  146
 203  135
.PEN_UP
.DT 100

.SEGMENT DIGIT  480 ? "0"
.COMMENT 0  5    6
.PEN_DOWN
 207  297
 206  299
 205  302
 204  304
 202  307
 201  310
 201  310
 200  307
 200  302
 199  294
 200  284
 200  268
 202  253
 205  235
 209  216
 217  199
 225  185
 236  175
 249  170
 264  171
 278  176
 291  187
 300  205
 307  225
 308  248
 304  271
 295  290
 282  305
 265  316
 246  319
 230  314
 217  303
 208  285
.PEN_UP
.DT 100

.SEGMENT DIGIT  481 ? "7"
.COMMENT 7 29  108
.PEN_DOWN
 217  336
 211  336
 205  336
 202  336
 200  336
 201  337
 205  338
 214  339
 225  340
 238  341
 251  341
 264  339
 275  333
 282  325
 287  313
 287  298
 282  280
 277  263
 269  246
 262  229
 254  214
 249  201
 246  191
 244  181
 244  175
.PEN_UP
.DT 100

.SEGMENT DIGIT  482-483 ? "7"
.COMMENT 7 13  221
.PEN_DOWN
 165  322
 166  324
 166  326
 167  327
 167  328
 168  327
 168  327
 169  326
 173  326
 179  325
 189  324
 201  323
 215  323
 229  323
 245  322
 258  320
 270  319
 278  318
 282  317
 282  315
 278  312
 270  309
 261  304
 252  299
 241  290
 230  283
 220  272
 214  263
 209  252
 206  241
 203  233
 202  224
 202  219
 202  214
 202  212
 203  211
 204  212
 207  214
 212  215
 217  220
.PEN_UP
.DT 100
.PEN_DOWN
 260  248
 262  251
 267  252
 271  254
 273  254
 274  254
 273  254
 269  254
 265  253
 258  252
 251  252
 242  252
 233  252
 225  252
 218  252
 213  252
 208  252
 205  251
 202  251
 200  250
 197  249
 196  249
 195  248
 194  248
 194  247
 194  247
 194  246
 195  247
 196  247
 196  248
 197  248
 200  247
 201  247
.PEN_UP
.DT 100

.SEGMENT DIGIT  484 ? "6"
.COMMENT 6  3   86
.PEN_DOWN
 245  378
 245  379
 244  381
 243  382
 242  382
 241  379
 239  375
 235  367
 231  356
 226  343
 219  327
 214  310
 209  289
 205  268
 202  249
 202  228
 203  209
 207  193
 214  180
 221  170
 231  166
 242  165
 253  167
 264  174
 273  183
 281  193
 286  203
 288  212
 286  221
 282  225
 273  228
 262  227
 249  225
 236  220
 223  212
 215  202
 208  192
 206  180
.PEN_UP
.DT 100

.SEGMENT DIGIT  485 ? "0"
.COMMENT 0 24  128
.PEN_DOWN
 288  281
 289  287
 289  293
 288  300
 286  306
 282  312
 277  317
 272  320
 264  322
 255  318
 246  312
 236  301
 227  286
 220  270
 215  252
 215  233
 217  214
 225  198
 235  185
 248  176
 261  171
 277  170
 292  172
 305  179
 317  188
 325  203
 330  221
 332  239
 331  258
 326  275
 317  290
 304  301
 291  307
 278  309
 266  304
 255  297
.PEN_UP
.DT 100

.SEGMENT DIGIT  486 ? "3"
.COMMENT 3 14   78
.PEN_DOWN
 217  275
 213  277
 210  281
 208  285
 208  287
 210  290
 212  294
 217  296
 223  299
 229  301
 236  302
 241  303
 246  303
 250  301
 252  298
 253  291
 253  285
 253  276
 252  267
 251  258
 251  248
 251  239
 252  232
 254  225
 257  219
 262  212
 267  207
 272  200
 277  195
 280  188
 283  182
 284  176
 283  172
 280  167
 276  162
 269  159
 262  157
 253  155
 246  153
 238  153
 231  153
 227  155
.PEN_UP
.DT 100

.SEGMENT DIGIT  487 ? "8"
.COMMENT 8 13  159
.PEN_DOWN
 283  287
 283  290
 284  296
 284  300
 284  304
 284  307
 283  312
 279  315
 276  318
 271  323
 265  326
 259  329
 251  331
 244  333
 236  334
 229  333
 223  330
 219  326
 218  319
 218  312
 221  303
 226  293
 234  283
 242  273
 252  262
 261  252
 270  242
 276  234
 279  227
 280  220
 280  214
 277  210
 272  207
 264  205
 255  203
 246  206
 236  208
 227  211
 219  215
 212  222
 207  229
 206  237
 207  245
 211  251
 219  259
 227  265
 237  272
 247  277
 258  281
 267  283
 274  287
 279  289
 283  289
 285  290
 285  290
 283  291
 279  293
 275  296
 271  297
 266  299
 262  301
.PEN_UP
.DT 100

.SEGMENT DIGIT  488 ? "6"
.COMMENT 6 22   15
.PEN_DOWN
 210  350
 209  352
 206  353
 199  352
 190  346
 178  338
 164  327
 151  310
 138  291
 125  272
 115  251
 107  233
 104  214
 103  200
 106  187
 114  178
 124  171
 136  168
 147  167
 160  168
 173  172
 183  180
 191  189
 194  199
 191  209
 182  215
 170  221
 155  222
 139  222
 121  219
 107  211
.PEN_UP
.DT 100

.SEGMENT DIGIT  489 ? "6"
.COMMENT 6  6  174
.PEN_DOWN
 290  324
 287  324
 281  323
 272  317
 260  311
 244  299
 227  284
 212  267
 200  249
 192  231
 186  213
 184  199
 187  186
 194  179
 202  173
 213  171
 225  172
 236  175
 245  181
 250  187
 251  194
 248  199
 239  205
 228  208
 217  209
 204  209
.PEN_UP
.DT 100

.SEGMENT DIGIT  490 ? "0"
.COMMENT 0  4  197
.PEN_DOWN
 213  276
 209  274
 205  268
 201  262
 198  252
 194  242
 194  232
 196  221
 199  210
 205  203
 213  198
 223  195
 232  196
 243  198
 253  203
 262  211
 269  221
 273  232
 276  245
 276  257
 273  267
 268  278
 255  290
 244  294
 232  297
 219  292
.PEN_UP
.DT 100

.SEGMENT DIGIT  491 ? "8"
.COMMENT 8  8  111
.PEN_DOWN
 187  276
 187  276
 188  276
 189  274
 191  273
 193  270
 195  265
 199  260
 201  253
 203  246
 206  237
 208  227
 212  218
 215  207
 217  197
 219  187
 219  179
 218  169
 216  161
 212  156
 207  150
 201  147
 194  145
 188  145
 181  145
 176  148
 173  152
 169  156
 168  162
 168  169
 170  175
 174  182
 179  191
 183  199
 190  208
 197  216
 204  225
 212  234
 218  244
 223  253
 227  262
 230  271
 231  278
 231  287
 229  294
 226  302
 221  307
 217  312
 212  314
 205  315
 196  314
 189  311
 180  304
 171  299
 164  291
 161  284
.PEN_UP
.DT 100

.SEGMENT DIGIT  492 ? "2"
.COMMENT 2 20  185
.PEN_DOWN
 221  296
 225  309
 233  320
 243  331
 256  340
 270  346
 286  346
 301  341
 313  330
 321  314
 321  293
 313  270
 300  245
 279  219
 255  197
 226  178
 198  165
 172  156
 152  155
 138  157
 132  163
 134  171
 144  180
 159  186
 179  189
 202  188
 224  182
 246  173
 268  160
 287  146
 304  131
 322  115
.PEN_UP
.DT 100

.SEGMENT DIGIT  493 ? "3"
.COMMENT 3  5   32
.PEN_DOWN
 189  274
 187  281
 187  289
 188  298
 190  306
 193  314
 199  322
 206  328
 215  332
 224  337
 234  338
 244  338
 252  334
 258  329
 262  322
 262  310
 260  297
 255  281
 247  266
 240  251
 232  238
 225  226
 219  216
 215  210
 213  206
 214  205
 216  205
 220  205
 231  207
 241  208
 251  207
 262  203
 272  199
 282  192
 290  182
 295  170
 298  157
 297  143
 293  130
 284  117
 273  105
 260   97
 244   92
 228   90
 211   91
 194   94
 180   98
 168  105
 159  113
.PEN_UP
.DT 100

.SEGMENT DIGIT  494 ? "3"
.COMMENT 3 10  171
.PEN_DOWN
 191  328
 188  331
 188  334
 191  339
 196  343
 204  349
 214  354
 226  357
 236  359
 247  359
 256  358
 261  354
 262  347
 260  340
 256  329
 249  318
 242  306
 234  294
 228  283
 221  274
 218  265
 217  260
 219  255
 223  253
 230  250
 236  247
 244  241
 252  234
 258  224
 262  211
 264  198
 261  184
 257  170
 252  158
 244  147
 234  140
 223  134
 214  132
 203  133
 194  136
 186  143
 181  149
.PEN_UP
.DT 100

.SEGMENT DIGIT  495 ? "9"
.COMMENT 9 25  169
.PEN_DOWN
 231  326
 227  330
 224  334
 218  337
 210  338
 201  338
 195  336
 188  329
 183  323
 181  315
 180  307
 182  301
 186  296
 194  292
 201  291
 210  293
 219  297
 227  302
 234  309
 240  316
 244  323
 247  328
 248  333
 249  337
 249  339
 248  339
 247  337
 245  331
 242  322
 239  310
 236  296
 232  279
 228  262
 224  245
 221  228
 218  213
 215  201
 214  194
 214  188
 217  185
 219  185
.PEN_UP
.DT 100

.SEGMENT DIGIT  496-497 ? "5"
.COMMENT 5  1  104
.PEN_DOWN
 200  352
 199  353
 196  352
 193  349
 192  343
 189  337
 192  329
 195  319
 201  311
 211  301
 224  291
 237  281
 251  273
 264  263
 275  252
 283  241
 286  232
 285  223
 279  218
 271  213
 260  212
 247  213
 236  216
 224  223
.PEN_UP
.DT 100
.PEN_DOWN
 227  337
 234  347
 240  353
 250  357
 263  360
 277  364
 294  366
 311  369
 332  370
.PEN_UP
.DT 100

.SEGMENT DIGIT  498 ? "1"
.COMMENT 1 28  178
.PEN_DOWN
 174  292
 179  290
 189  292
 204  300
 227  313
 255  331
 281  352
 303  366
 316  369
 315  356
 301  329
 277  293
 249  252
 221  212
 199  180
 188  158
 189  148
.PEN_UP
.DT 100

.SEGMENT DIGIT  499 ? "0"
.COMMENT 0 12   73
.PEN_DOWN
 301  345
 300  349
 297  350
 294  351
 289  350
 283  347
 276  344
 266  338
 255  329
 243  319
 231  306
 221  293
 211  279
 203  265
 198  251
 197  238
 199  228
 203  220
 210  214
 220  210
 230  208
 243  209
 256  212
 269  216
 282  224
 294  235
 303  247
 312  261
 316  275
 319  289
 319  302
 317  320
 313  330
 307  338
 300  342
 293  345
 284  346
 276  347
 268  346
 261  344
 255  342
.PEN_UP
.DT 100

.SEGMENT DIGIT  500 ? "9"
.COMMENT 9 18  116
.PEN_DOWN
 243  275
 247  281
 252  288
 255  294
 258  302
 259  307
 258  316
 257  323
 253  328
 247  332
 239  336
 230  337
 216  334
 205  330
 199  324
 193  316
 192  310
 195  302
 201  297
 210  294
 221  294
 233  296
 244  299
 253  303
 260  306
 266  311
 270  314
 272  314
 274  310
 277  303
 277  292
 277  279
 274  265
 271  249
 265  233
 258  218
 247  206
 235  198
 222  194
 210  192
 199  194
 190  196
.PEN_UP
.DT 100

.SEGMENT DIGIT  501 ? "6"
.COMMENT 6  8  211
.PEN_DOWN
 232  342
 229  340
 221  334
 213  327
 204  316
 195  304
 187  290
 175  265
 168  249
 164  233
 163  219
 163  206
 166  196
 171  187
 178  181
 186  176
 194  173
 204  171
 213  172
 222  173
 231  176
 239  181
 246  186
 253  193
 256  199
 258  207
 258  213
 256  220
 252  226
 245  231
 238  234
 228  236
 217  236
 206  234
 197  231
 190  225
 183  220
.PEN_UP
.DT 100

.SEGMENT DIGIT  502 ? "1"
.COMMENT 1 13  103
.PEN_DOWN
 272  263
 270  264
 270  266
 270  266
 272  267
 273  270
 275  274
 278  278
 279  284
 281  289
 283  296
 284  300
 287  305
 288  309
 289  313
 290  313
 291  311
 291  307
 291  302
 291  294
 290  285
 289  273
 289  262
 288  249
 287  238
 286  227
 286  219
 286  212
 287  207
 289  203
 291  201
 295  200
 301  200
 306  201
 312  201
 318  203
 323  205
 328  206
 331  207
 334  207
 334  207
 332  207
 327  206
 319  206
 309  206
 299  205
 288  205
 275  205
 264  206
 254  206
 247  206
 241  206
 239  205
 238  205
 238  205
 239  205
 240  205
 242  205
 243  206
 244  207
 247  208
.PEN_UP
.DT 100

.SEGMENT DIGIT  503 ? "6"
.COMMENT 6 21  158
.PEN_DOWN
 307  357
 307  360
 303  362
 297  358
 289  351
 279  340
 268  323
 254  303
 243  280
 235  255
 229  228
 227  202
 229  179
 236  158
 246  143
 260  132
 275  127
 289  127
 303  132
 316  141
 326  150
 331  162
 333  174
 331  183
 326  192
 317  197
 306  199
 294  200
 283  198
 274  194
 264  188
 256  181
 250  173
.PEN_UP
.DT 100

.SEGMENT DIGIT  504 ? "3"
.COMMENT 3 23  153
.PEN_DOWN
 200  328
 197  328
 195  329
 194  330
 194  331
 192  332
 194  333
 194  333
 194  333
 195  334
 195  336
 195  337
 194  338
 195  340
 195  343
 196  345
 196  349
 198  353
 200  356
 203  359
 208  363
 212  366
 220  368
 227  369
 238  370
 248  369
 257  367
 267  363
 275  355
 279  346
 280  337
 278  325
 272  311
 263  297
 252  283
 240  271
 229  260
 221  251
 213  245
 211  241
 213  239
 220  239
 229  240
 241  240
 254  241
 267  239
 280  236
 290  231
 296  223
 299  213
 299  203
 295  191
 290  180
 281  167
 270  157
 257  148
 242  141
 226  136
 209  134
 191  134
 175  135
 160  136
 148  137
 139  139
 134  141
.PEN_UP
.DT 100

.SEGMENT DIGIT  505-506 ? "7"
.COMMENT 7  6   35
.PEN_DOWN
 124  343
 121  345
 124  345
 131  346
 143  346
 160  346
 183  345
 207  344
 231  342
 251  340
 269  338
 282  330
 284  322
 278  311
 269  297
 255  280
 241  264
 226  246
 212  228
 202  212
 193  199
 186  189
 182  182
 180  179
 179  176
 178  179
.PEN_UP
.DT 100
.PEN_DOWN
 163  231
 159  239
 159  246
 163  251
 169  254
 179  257
 193  257
 212  255
 234  254
 257  252
.PEN_UP
.DT 100

.SEGMENT DIGIT  507 ? "8"
.COMMENT 8  4  220
.PEN_DOWN
 223  280
 226  287
 228  293
 230  298
 231  303
 231  309
 229  312
 226  313
 223  313
 219  311
 215  309
 211  305
 209  300
 208  292
 208  284
 209  274
 212  263
 216  252
 220  240
 223  229
 228  219
 229  209
 230  200
 229  193
 225  185
 221  180
 216  176
 207  172
 199  171
 192  171
 185  171
 179  173
 176  178
 173  182
 173  187
 176  194
 180  200
 185  208
 194  214
 204  222
 213  231
 223  238
 233  246
 241  254
 247  263
 249  271
 248  278
 244  284
 235  289
 225  293
.PEN_UP
.DT 100

.SEGMENT DIGIT  508 ? "1"
.COMMENT 1  5  193
.PEN_DOWN
 189  287
 194  297
 196  306
 200  316
 205  327
 211  337
 215  347
 220  356
 224  364
 226  369
 228  373
 228  376
 227  376
 225  373
 223  368
 221  362
 218  352
 217  340
 216  325
 216  307
 216  288
 216  268
 217  249
 218  229
 218  209
 220  192
 220  175
 220  162
 220  150
 220  140
 220  132
 218  124
 218  120
 217  117
 215  116
 213  115
 211  115
 207  114
 202  115
 198  115
 195  115
 192  114
 190  114
 189  113
 190  114
 191  113
 195  113
 200  113
 209  114
 214  115
 221  115
 228  115
.PEN_UP
.DT 100

.SEGMENT DIGIT  509 ? "2"
.COMMENT 2  9   92
.PEN_DOWN
 199  278
 197  286
 196  296
 194  305
 197  314
 200  324
 205  331
 213  337
 221  341
 229  342
 238  339
 244  332
 249  323
 251  309
 250  292
 246  275
 241  257
 233  238
 225  222
 214  207
 204  195
 194  187
 185  182
 176  179
 170  179
 165  180
 163  182
 164  185
 167  187
 173  189
 181  191
 192  191
 204  189
 219  188
 234  186
 251  185
 267  182
 282  181
 295  181
.PEN_UP
.DT 100

.SEGMENT DIGIT  510 ? "5"
.COMMENT 5 21  164
.PEN_DOWN
 252  319
 249  326
 244  331
 236  337
 229  341
 224  344
 219  346
 217  346
 215  345
 215  344
 218  343
 221  343
 224  342
 226  342
 229  342
 231  343
 232  344
 233  344
 233  345
 232  345
 231  346
 228  346
 224  346
 219  346
 210  346
 199  347
 187  349
 168  353
 155  355
 144  358
 134  362
 128  364
 123  365
 121  364
 121  362
 122  358
 123  354
 124  347
 126  341
 126  332
 126  324
 126  315
 126  306
 127  298
 128  290
 129  285
 132  278
 137  274
 144  271
 152  268
 160  266
 170  264
 181  262
 193  258
 204  252
 214  246
 224  236
 232  225
 237  214
 240  203
 239  193
 236  184
 229  176
 222  171
 213  169
 205  168
 196  168
 188  168
 181  169
 174  171
 169  173
.PEN_UP
.DT 100

.SEGMENT DIGIT  511 ? "9"
.COMMENT 9 26   42
.PEN_DOWN
 223  276
 224  272
 225  266
 228  260
 234  254
 242  250
 251  247
 262  246
 272  248
 282  251
 292  258
 298  267
 303  277
 304  287
 302  299
 296  309
 289  316
 280  322
 270  325
 260  323
 250  317
 241  307
 234  297
 230  285
 228  273
 228  263
 231  254
 236  250
 243  248
 252  249
 260  251
 269  257
 277  262
 283  267
 289  272
 293  275
 295  277
 295  276
 295  274
 294  267
 293  261
 292  250
 292  240
 292  228
 291  216
 291  205
 289  194
 286  184
 281  174
 275  168
 267  162
 256  159
 245  156
 234  155
 225  153
 215  152
 209  150
 204  150
.PEN_UP
.DT 100

.SEGMENT DIGIT  512 ? "2"
.COMMENT 2 25  113
.PEN_DOWN
 202  301
 200  304
 200  310
 200  315
 202  322
 207  327
 212  331
 220  334
 227  336
 235  334
 242  330
 249  325
 253  315
 254  304
 252  291
 247  277
 240  264
 230  251
 218  240
 197  227
 184  222
 172  219
 162  218
 155  218
 150  220
 149  223
 152  226
 158  231
 165  234
 175  237
 186  238
 197  239
 209  239
 220  238
 230  236
 239  233
 248  229
 255  226
 264  223
 272  221
 279  220
 286  220
 293  219
 301  221
.PEN_UP
.DT 100

.SEGMENT DIGIT  513 ? "3"
.COMMENT 3  2  115
.PEN_DOWN
 183  231
 184  237
 187  242
 192  248
 198  253
 205  259
 211  262
 222  263
 233  262
 243  260
 251  255
 256  250
 258  244
 255  237
 249  229
 242  222
 233  215
 224  210
 217  206
 210  202
 208  198
 207  196
 208  194
 212  191
 217  187
 222  183
 226  179
 230  173
 231  167
 231  161
 228  155
 222  149
 216  145
 208  141
 200  139
 194  137
 187  136
 181  136
 177  137
 174  137
.PEN_UP
.DT 100

.SEGMENT DIGIT  514-515 ? "4"
.COMMENT 4  3   48
.PEN_DOWN
 267  351
 266  347
 266  342
 265  333
 264  324
 263  311
 262  297
 263  284
 264  270
 266  258
 269  248
 274  239
 278  233
 284  229
 291  227
 297  228
 306  229
 315  233
 321  236
.PEN_UP
.DT 100
.PEN_DOWN
 317  278
 317  283
 317  287
 316  289
 315  289
 314  287
 313  281
 310  274
 308  262
 305  248
 301  232
 297  214
 295  198
 293  181
.PEN_UP
.DT 100

.SEGMENT DIGIT  516 ? "7"
.COMMENT 7 13  233
.PEN_DOWN
 194  354
 192  354
 192  353
 192  353
 195  353
 197  353
 200  354
 205  355
 212  356
 220  357
 228  358
 236  358
 242  359
 250  360
 255  360
 260  360
 262  359
 263  357
 263  355
 262  352
 259  346
 254  340
 250  330
 246  319
 240  306
 236  293
 231  279
 228  265
 226  252
 225  240
 224  232
 224  225
 225  221
 226  218
 226  216
 226  215
 226  215
 226  216
 227  215
 227  218
.PEN_UP
.DT 100

.SEGMENT DIGIT  517-518 ? "7"
.COMMENT 7 23  124
.PEN_DOWN
 148  363
 146  364
 144  365
 143  365
 142  365
 141  366
 142  367
 146  368
 154  369
 166  371
 179  373
 194  376
 210  378
 227  380
 242  381
 255  381
 266  379
 273  375
 277  368
 278  359
 278  347
 274  333
 270  315
 262  294
 253  274
 239  244
 227  224
 217  206
 206  192
 196  180
 187  171
 182  165
 178  162
 176  161
 178  162
 180  167
 183  170
.PEN_UP
.DT 100
.PEN_DOWN
 181  238
 180  240
 181  245
 184  248
 192  251
 202  253
 217  255
 233  259
 251  261
 271  263
 290  265
 309  267
 324  268
 337  271
.PEN_UP
.DT 100

.SEGMENT DIGIT  519 ? "8"
.COMMENT 8 13   93
.PEN_DOWN
 246  307
 243  311
 241  314
 239  317
 236  318
 233  319
 231  319
 229  317
 229  314
 229  311
 230  306
 233  300
 236  294
 241  287
 246  280
 251  272
 256  264
 261  258
 265  251
 267  245
 269  238
 269  233
 268  227
 266  223
 262  220
 256  218
 252  215
 246  214
 238  215
 234  218
 230  220
 229  224
 229  229
 231  234
 234  240
 239  246
 246  251
 251  257
 259  262
 266  268
 273  273
 278  278
 282  284
 286  289
 287  296
 286  301
 282  306
 277  311
 270  314
 263  315
 255  315
 249  314
 241  313
 236  309
 233  305
 229  301
 229  297
 231  292
.PEN_UP
.DT 100

.SEGMENT DIGIT  520-521 ? "4"
.COMMENT 4  4   19
.PEN_DOWN
 248  311
 247  305
 244  297
 239  286
 235  273
 228  258
 223  242
 218  226
 213  213
 209  201
 208  192
 209  183
 213  178
 219  173
 227  171
 236  170
 245  171
 254  172
.PEN_UP
.DT 100
.PEN_DOWN
 279  214
 279  216
 278  218
 277  215
 276  212
 274  207
 272  198
 271  187
 267  175
 264  162
 262  149
 259  139
 258  126
.PEN_UP
.DT 100

.SEGMENT DIGIT  522 ? "3"
.COMMENT 3 23  209
.PEN_DOWN
 136  359
 134  362
 131  363
 129  365
 127  367
 124  370
 124  371
 126  372
 127  373
 129  376
 130  377
 133  379
 136  381
 141  383
 147  386
 155  390
 166  392
 176  395
 189  396
 204  396
 217  394
 228  390
 238  384
 246  377
 250  367
 250  356
 246  345
 239  333
 231  322
 220  311
 210  303
 202  296
 196  290
 192  288
 194  286
 198  287
 208  287
 219  288
 231  287
 244  286
 257  281
 268  274
 278  266
 285  255
 288  246
 288  236
 286  226
 279  216
 271  210
 258  203
 242  199
 226  196
 208  194
 189  193
 171  194
 154  195
 139  197
 127  200
 117  206
.PEN_UP
.DT 100

.SEGMENT DIGIT  523 ? "9"
.COMMENT 9 20   64
.PEN_DOWN
 192  252
 184  246
 180  242
 179  237
 181  235
 186  234
 197  235
 212  239
 231  246
 248  254
 264  265
 278  277
 289  289
 296  300
 294  310
 287  316
 273  319
 252  318
 228  312
 202  301
 167  279
 147  264
 134  249
 129  235
 132  225
 143  218
 159  215
 179  216
 198  220
 217  226
 234  232
 247  238
 255  244
 261  247
 262  247
 260  245
 255  237
 248  226
 239  210
 227  191
 215  169
 202  146
 191  123
 180  103
 171   85
 167   72
 165   66
 171   66
.PEN_UP
.DT 100

.SEGMENT DIGIT  524-525 ? "7"
.COMMENT 7 23   12
.PEN_DOWN
 149  366
 146  366
 142  366
 141  366
 140  366
 141  366
 144  367
 149  367
 157  367
 166  367
 185  368
 199  369
 213  370
 227  372
 239  373
 250  375
 258  375
 266  375
 270  371
 273  367
 273  360
 272  352
 269  340
 265  326
 258  311
 252  293
 243  275
 233  258
 224  240
 215  226
 206  212
 199  202
 191  194
 186  186
 183  182
 180  180
 179  180
 180  181
 183  184
 187  187
 191  191
 194  197
.PEN_UP
.DT 100
.PEN_DOWN
 192  267
 190  268
 189  268
 189  270
 192  270
 199  271
 207  271
 218  271
 230  270
 243  268
 256  268
 269  268
 282  267
 294  268
 305  272
.PEN_UP
.DT 100

.SEGMENT DIGIT  526 ? "8"
.COMMENT 8 17  106
.PEN_DOWN
 232  305
 231  307
 227  309
 222  309
 217  304
 215  300
 213  293
 212  287
 213  279
 215  272
 220  262
 227  252
 233  242
 241  233
 248  223
 254  212
 258  202
 260  193
 258  183
 254  174
 247  166
 239  159
 230  155
 220  152
 212  150
 205  153
 201  158
 200  165
 201  174
 205  185
 210  198
 218  213
 227  231
 235  247
 243  262
 248  275
 253  287
 255  297
 254  303
 253  306
 249  307
 245  305
 241  303
 238  298
.PEN_UP
.DT 100

.SEGMENT DIGIT  527 ? "5"
.COMMENT 5  3  250
.PEN_DOWN
 276  364
 275  365
 273  365
 269  365
 263  366
 256  367
 249  367
 242  367
 233  368
 223  369
 213  370
 204  371
 195  372
 187  373
 182  373
 177  373
 173  372
 170  369
 168  364
 167  357
 166  352
 165  344
 164  336
 162  326
 160  317
 159  307
 158  300
 157  292
 157  285
 157  279
 156  275
 157  273
 157  271
 158  271
 160  272
 162  274
 164  278
 167  280
 171  284
 176  286
 181  287
 187  288
 195  287
 204  284
 213  279
 223  274
 233  267
 242  261
 248  253
 251  246
 252  238
 249  231
 244  224
 234  219
 223  214
 210  211
 195  210
 181  209
 167  211
 150  214
.PEN_UP
.DT 100

.SEGMENT DIGIT  528 ? "0"
.COMMENT 0 22  243
.PEN_DOWN
 171  265
 170  266
 169  265
 168  260
 166  253
 164  245
 163  233
 164  221
 169  209
 175  200
 185  193
 199  189
 215  191
 230  194
 247  202
 260  212
 268  226
 273  242
 273  257
 266  268
 254  276
 242  278
 229  277
 218  272
.PEN_UP
.DT 100

.SEGMENT DIGIT  529 ? "3"
.COMMENT 3 16  147
.PEN_DOWN
 268  312
 260  314
 253  316
 245  319
 240  323
 238  326
 242  329
 250  333
 263  337
 277  340
 293  341
 309  342
 323  339
 333  334
 338  327
 338  316
 333  305
 325  293
 316  281
 306  271
 297  262
 292  254
 289  248
 290  242
 295  238
 301  233
 308  227
 316  221
 323  212
 328  201
 329  191
 327  180
 321  169
 312  159
 299  152
 286  147
 270  146
 254  148
 238  155
 224  162
 214  171
 207  180
 205  189
.PEN_UP
.DT 100

.SEGMENT DIGIT  530 ? "0"
.COMMENT 0 13  197
.PEN_DOWN
 194  284
 196  285
 197  286
 196  286
 194  285
 193  283
 191  278
 190  273
 189  266
 188  259
 188  251
 189  244
 192  235
 196  227
 201  222
 207  216
 216  213
 225  212
 234  211
 244  212
 253  215
 262  221
 269  228
 273  239
 276  251
 277  262
 276  275
 273  286
 269  296
 263  303
 255  309
 247  310
 239  310
 230  306
 221  302
 213  297
 206  289
 201  283
 197  275
 194  267
 194  260
 196  254
 199  248
 203  245
.PEN_UP
.DT 100

.SEGMENT DIGIT  531 ? "8"
.COMMENT 8 15  208
.PEN_DOWN
 209  265
 211  271
 214  276
 215  283
 216  289
 216  294
 214  301
 212  305
 207  309
 201  311
 190  312
 183  309
 175  305
 170  299
 168  292
 166  283
 166  273
 170  261
 174  249
 178  237
 183  225
 187  215
 188  207
 188  199
 187  194
 184  192
 179  191
 174  192
 169  196
 165  200
 162  205
 161  210
 162  216
 165  223
 172  231
 179  237
 189  242
 198  248
 208  253
 215  258
 223  260
.PEN_UP
.DT 100

.SEGMENT DIGIT  532 ? "4"
.COMMENT 4 22   19
.PEN_DOWN
 170  328
 171  333
 172  336
 171  337
 170  336
 167  332
 163  324
 158  312
 153  299
 147  285
 143  270
 139  255
 135  244
 133  233
 132  226
 133  222
 134  219
 139  216
 143  216
 149  215
 157  216
 167  216
 179  216
 196  218
 207  219
 217  221
 226  224
 233  228
 238  234
 240  239
 242  247
 241  252
 240  258
 238  261
 234  262
 231  259
 227  253
 224  245
 221  234
 218  222
 215  209
 213  196
 212  184
 212  173
 211  165
 212  157
 213  152
 215  147
 215  146
.PEN_UP
.DT 100

.SEGMENT DIGIT  533-534 ? "7"
.COMMENT 7  8  187
.PEN_DOWN
 163  356
 161  357
 160  358
 160  359
 161  358
 164  359
 168  358
 175  358
 184  358
 194  358
 207  358
 220  358
 234  359
 249  359
 260  359
 271  360
 278  360
 282  359
 283  358
 281  354
 277  350
 270  342
 265  332
 258  320
 252  305
 245  290
 240  273
 234  255
 231  239
 228  224
 225  212
 221  202
 220  194
 219  188
 218  185
 217  184
 217  184
.PEN_UP
.DT 100
.PEN_DOWN
 193  257
 190  259
 189  261
 188  262
 189  263
 192  265
 197  267
 203  270
 212  272
 223  274
 234  277
 245  279
 257  280
.PEN_UP
.DT 100

.SEGMENT DIGIT  535 ? "6"
.COMMENT 6 25   86
.PEN_DOWN
 228  318
 228  319
 227  322
 225  322
 221  322
 218  320
 213  315
 207  309
 202  299
 196  287
 190  275
 184  262
 180  249
 177  236
 177  225
 179  216
 184  211
 191  208
 200  207
 209  207
 218  208
 227  210
 233  214
 238  218
 240  223
 241  227
 240  233
 236  239
 232  245
 226  250
 219  255
 213  260
 204  263
 195  264
 188  264
 180  262
 173  259
 166  255
 161  250
 156  245
 153  240
.PEN_UP
.DT 100

.SEGMENT DIGIT  536-537 ? "5"
.COMMENT 5 27  104
.PEN_DOWN
 248  307
 250  310
 250  310
 249  306
 245  303
 238  298
 232  289
 224  279
 215  268
 209  260
 204  252
 201  246
 205  240
 211  236
 221  233
 240  228
 254  224
 267  220
 276  214
 281  208
 283  200
 278  193
 270  185
 259  180
 247  175
 233  172
 222  172
 212  173
 206  180
.PEN_UP
.DT 100
.PEN_DOWN
 225  245
 228  251
 237  264
 245  274
 252  280
 260  286
 270  290
 281  294
 294  296
 309  294
 326  296
.PEN_UP
.DT 100

.SEGMENT DIGIT  538 ? "2"
.COMMENT 2  1    9
.PEN_DOWN
 254  319
 249  327
 244  334
 238  341
 235  349
 235  353
 239  355
 244  356
 252  355
 263  352
 274  345
 285  336
 292  324
 296  307
 294  291
 290  275
 281  259
 271  244
 259  229
 249  219
 241  208
 238  201
 239  195
 246  189
 257  185
 273  182
 293  179
 315  178
 338  178
 364  175
.PEN_UP
.DT 100

.SEGMENT DIGIT  539 ? "2"
.COMMENT 2  4   54
.PEN_DOWN
 204  302
 209  307
 215  312
 224  318
 234  323
 246  327
 258  328
 268  328
 278  326
 286  322
 291  315
 293  305
 291  294
 287  283
 280  271
 272  258
 263  246
 255  235
 249  226
 245  219
 244  213
 246  209
 252  205
 260  203
.PEN_UP
.DT 100

.SEGMENT DIGIT  540-541 ? "4"
.COMMENT 4  9   50
.PEN_DOWN
 237  317
 239  319
 241  322
 243  320
 245  318
 246  312
 248  303
 247  291
 244  276
 239  261
 234  244
 228  226
 219  209
 210  194
 203  180
 194  168
 186  158
 181  150
 176  145
 172  141
 170  139
 171  139
 176  139
 181  140
 191  140
 202  140
 215  141
 229  140
 243  141
 258  140
 271  140
 284  139
 296  140
 307  140
 314  141
 323  142
 325  144
 325  146
 323  148
 320  153
.PEN_UP
.DT 100
.PEN_DOWN
 277  298
 276  296
 276  289
 275  279
 274  267
 273  252
 272  235
 271  214
 269  194
 267  172
 264  150
 263  131
 261  114
 259   97
 258   84
 257   75
 257   66
 256   63
 256   60
 256   58
.PEN_UP
.DT 100

.SEGMENT DIGIT  542 ? "0"
.COMMENT 0 30  130
.PEN_DOWN
 262  296
 265  300
 264  306
 260  312
 254  317
 245  323
 234  326
 221  328
 206  327
 191  324
 178  315
 166  303
 157  287
 151  268
 150  249
 152  227
 159  207
 168  189
 182  176
 199  169
 216  166
 234  168
 251  173
 265  185
 277  201
 284  222
 286  242
 285  262
 280  280
 269  296
 255  309
 239  316
 223  319
 212  318
 199  314
.PEN_UP
.DT 100

.SEGMENT DIGIT  543 ? "3"
.COMMENT 3 11  209
.PEN_DOWN
 246  354
 249  359
 254  365
 264  369
 277  373
 291  376
 305  377
 318  376
 329  371
 336  366
 338  358
 336  351
 330  341
 324  332
 312  322
 304  316
 300  312
 300  309
 303  305
 310  302
 319  297
 330  290
 341  280
 351  270
 357  255
 359  241
 356  226
 347  213
 333  200
 317  191
 298  182
 277  176
 257  174
 238  174
 223  178
 212  180
 207  185
.PEN_UP
.DT 100

.SEGMENT DIGIT  544 ? "0"
.COMMENT 0 25  126
.PEN_DOWN
 182  260
 181  264
 179  265
 176  264
 173  260
 169  253
 166  245
 163  234
 162  222
 162  209
 164  196
 169  184
 177  175
 186  171
 196  169
 208  171
 219  175
 228  184
 235  195
 240  207
 241  223
 240  235
 236  248
 230  259
 221  266
 210  271
 200  273
 188  271
 177  267
 166  262
 157  253
.PEN_UP
.DT 100

.SEGMENT DIGIT  545-546 ? "7"
.COMMENT 7 26  165
.PEN_DOWN
 210  320
 205  325
 200  328
 197  332
 196  336
 197  340
 200  344
 206  347
 215  350
 224  352
 235  353
 246  353
 257  351
 268  347
 279  338
 286  329
 289  316
 291  302
 290  285
 288  267
 286  248
 282  227
 277  208
 273  189
 270  174
 267  160
 264  149
 263  141
 263  135
 263  133
 262  133
 262  136
.PEN_UP
.DT 100
.PEN_DOWN
 224  200
 220  203
 218  207
 220  210
 225  212
 234  213
 245  215
 260  215
 277  215
 296  215
 315  214
 333  214
 348  213
.PEN_UP
.DT 100

.SEGMENT DIGIT  547 ? "3"
.COMMENT 3  9  171
.PEN_DOWN
 213  327
 210  332
 210  340
 213  345
 217  352
 222  357
 229  363
 238  366
 246  368
 255  368
 261  366
 266  362
 268  355
 267  346
 262  337
 257  326
 252  316
 245  306
 239  300
 235  294
 233  291
 234  290
 236  290
 242  291
 248  290
 256  289
 265  285
 272  277
 279  266
 284  253
 285  238
 283  222
 277  206
 267  193
 254  182
 239  174
 222  172
 206  173
 192  178
 178  183
 168  192
 161  200
.PEN_UP
.DT 100

.SEGMENT DIGIT  548 ? "3"
.COMMENT 3 30  247
.PEN_DOWN
 157  293
 158  296
 159  298
 160  300
 164  301
 169  303
 175  304
 183  306
 192  307
 202  309
 212  309
 221  309
 226  306
 229  302
 230  297
 229  290
 225  283
 220  276
 213  268
 208  263
 203  259
 200  254
 199  252
 201  251
 205  249
 213  246
 222  242
 229  239
 238  235
 244  228
 250  222
 251  214
 249  207
 243  199
 234  191
 222  182
 208  174
 194  167
 177  161
 163  156
 151  152
 141  152
.PEN_UP
.DT 100

.SEGMENT DIGIT  549-550 ? "4"
.COMMENT 4  1   66
.PEN_DOWN
 225  298
 228  304
 231  310
 232  312
 231  313
 228  310
 223  302
 218  290
 214  277
 210  263
 209  249
 212  236
 217  224
 226  215
 239  212
 254  211
 271  212
 287  218
 304  224
.PEN_UP
.DT 100
.PEN_DOWN
 310  318
 304  320
 297  318
 293  303
 292  286
 292  265
 294  238
 296  210
 298  181
 301  155
 306  132
.PEN_UP
.DT 100

.SEGMENT DIGIT  551-552 ? "5"
.COMMENT 5  2  229
.PEN_DOWN
 268  236
 268  240
 270  244
 272  247
 276  249
 283  252
 290  255
 299  257
 310  258
 318  259
 327  260
 332  259
 335  257
.PEN_UP
.DT 100
.PEN_DOWN
 285  248
 283  248
 279  248
 277  245
 274  240
 271  233
 266  225
 260  215
 257  206
 254  196
 253  187
 254  181
 257  178
 261  175
 266  175
 272  176
 279  178
 286  179
 292  179
 298  178
 301  172
 302  167
 301  159
 297  149
 290  141
 281  131
 271  123
 252  114
 239  109
 228  107
 220  106
 212  108
 206  110
 204  113
.PEN_UP
.DT 100

.SEGMENT DIGIT  553 ? "5"
.COMMENT 5 30    8
.PEN_DOWN
 164  328
 168  329
 174  330
 182  330
 190  331
 200  332
 210  334
 221  334
 229  336
 235  337
 238  338
 239  339
 237  339
 231  339
 224  338
 214  336
 203  333
 190  330
 178  325
 166  317
 154  309
 142  299
 132  290
 124  281
 119  274
 116  266
 116  261
 119  258
 126  254
 136  252
 148  250
 161  246
 175  241
 190  237
 204  232
 216  226
 224  220
 228  213
 229  207
 224  200
 214  195
 199  189
 182  185
 162  183
 144  182
.PEN_UP
.DT 100

.SEGMENT DIGIT  554-555 ? "7"
.COMMENT 7 21  124
.PEN_DOWN
  58  341
  60  345
  65  347
  71  350
  82  352
  95  353
 114  354
 129  352
 145  347
 161  340
 175  328
 188  312
 197  293
 204  274
 206  251
 205  231
 201  209
 196  189
 191  175
 185  163
 181  156
 178  150
 176  149
.PEN_UP
.DT 100
.PEN_DOWN
 213  197
 214  199
 214  202
 212  206
 208  208
 200  209
 189  211
 175  213
 158  213
 140  214
 119  216
.PEN_UP
.DT 100

.SEGMENT DIGIT  556-557 ? "7"
.COMMENT 7 10   12
.PEN_DOWN
 179  327
 176  328
 177  329
 181  331
 190  332
 203  334
 219  336
 237  337
 254  336
 270  332
 283  327
 292  316
 295  302
 294  285
 289  265
 279  244
 269  221
 258  199
 250  179
 243  160
 239  147
.PEN_UP
.DT 100
.PEN_DOWN
 225  202
 220  207
 213  212
 207  216
 205  220
 207  226
 216  229
 228  232
 244  234
 265  235
.PEN_UP
.DT 100

.SEGMENT DIGIT  558 ? "4"
.COMMENT 4 22  191
.PEN_DOWN
 171  314
 176  319
 180  325
 184  327
 187  326
 188  322
 188  313
 186  301
 181  288
 179  274
 178  259
 180  246
 184  235
 192  228
 203  225
 214  226
 226  229
 236  237
 246  244
 254  250
 258  255
 260  259
 260  258
 258  254
 255  247
 253  237
 251  226
 247  214
 246  202
 249  192
 253  183
 258  176
.PEN_UP
.DT 100

.SEGMENT DIGIT  559-560 ? "5"
.COMMENT 5 28  177
.PEN_DOWN
 299  353
 304  355
 316  357
 336  359
 363  363
 389  367
 409  368
.PEN_UP
.DT 100
.PEN_DOWN
 347  357
 331  358
 314  355
 295  349
 277  338
 262  325
 249  313
 239  301
 233  292
 231  283
 233  273
 238  259
 246  242
 259  226
 271  211
 280  197
 279  181
 266  161
 241  141
 211  124
 179  111
 152  109
 133  117
 123  130
 121  145
.PEN_UP
.DT 100

.SEGMENT DIGIT  561 ? "0"
.COMMENT 0 20  118
.PEN_DOWN
 216  288
 199  278
 183  265
 169  249
 157  229
 147  208
 144  186
 146  169
 155  154
 168  145
 186  142
 207  145
 230  154
 253  166
 274  183
 291  202
 303  224
 306  246
 301  263
 288  278
 267  288
 242  293
 215  293
 191  290
 173  281
.PEN_UP
.DT 100

.SEGMENT DIGIT  562 ? "9"
.COMMENT 9 28  119
.PEN_DOWN
 278  333
 280  339
 276  344
 260  345
 241  340
 224  329
 210  318
 204  309
 206  302
 219  303
 240  311
 266  322
 292  332
 315  339
 328  338
 327  325
 311  300
 285  271
 254  240
 225  214
 201  197
 186  189
 178  188
 175  194
.PEN_UP
.DT 100

.SEGMENT DIGIT  563 ? "1"
.COMMENT 1 17   21
.PEN_DOWN
 219  264
 218  264
 218  263
 218  262
 218  262
 219  263
 222  266
 228  272
 233  278
 241  286
 248  296
 257  304
 266  312
 274  319
 281  325
 286  329
 289  330
 293  330
 294  327
 294  322
 293  312
 289  300
 286  285
 282  268
 278  250
 272  233
 268  215
 264  199
 259  185
 257  173
 255  165
 253  158
 253  154
 252  150
 252  148
 251  147
 251  148
 251  149
 251  150
 252  154
 254  156
.PEN_UP
.DT 100

.SEGMENT DIGIT  564-565 ? "5"
.COMMENT 5 30   76
.PEN_DOWN
 173  331
 175  333
 178  333
 182  333
 189  333
 195  334
 204  336
 213  337
 221  338
 228  338
 234  339
 239  340
 241  339
.PEN_UP
.DT 100
.PEN_DOWN
 159  320
 153  315
 150  309
 146  301
 142  293
 140  286
 137  278
 135  271
 133  265
 131  260
 133  258
 135  255
 140  255
 146  257
 153  257
 162  258
 173  258
 184  255
 195  252
 206  247
 216  239
 223  229
 229  220
 231  208
 228  197
 221  185
 213  173
 201  163
 188  155
 175  146
 159  139
.PEN_UP
.DT 100

.SEGMENT DIGIT  566 ? "2"
.COMMENT 2  8    2
.PEN_DOWN
 238  272
 238  272
 239  272
 239  273
 240  272
 240  273
 240  273
 240  273
 239  274
 239  275
 240  276
 240  278
 240  280
 241  283
 243  285
 245  289
 247  291
 251  294
 253  298
 256  300
 259  302
 262  303
 265  303
 267  303
 268  303
 270  302
 271  299
 272  296
 273  292
 275  287
 275  281
 275  275
 273  268
 272  262
 269  252
 267  246
 264  239
 259  233
 255  227
 251  222
 246  216
 242  212
 238  209
 233  206
 229  202
 225  200
 221  198
 218  197
 215  196
 213  195
 211  194
 210  194
 207  194
 206  193
 206  194
 205  194
 204  195
 204  195
 203  196
 203  197
 204  197
 205  198
 206  198
 207  199
 210  198
 212  198
 215  198
 217  197
 220  196
 224  196
 227  195
 231  195
 236  195
 240  195
 244  194
 250  194
 255  194
 260  195
 267  195
 272  195
 278  195
 282  196
 286  197
 290  198
 292  199
 294  199
 294  200
 294  200
 294  201
 294  201
.PEN_UP
.DT 100

.SEGMENT DIGIT  567 ? "6"
.COMMENT 6 13  140
.PEN_DOWN
 297  359
 298  360
 300  360
 301  362
 302  362
 303  362
 303  360
 304  360
 303  358
 302  357
 301  354
 298  351
 295  345
 289  339
 284  331
 277  323
 270  314
 262  303
 255  293
 246  283
 239  273
 234  263
 231  253
 229  245
 229  238
 230  232
 234  228
 239  224
 248  223
 256  223
 264  224
 272  226
 279  229
 286  235
 289  244
 289  249
 287  255
 283  261
 277  265
 272  268
 265  270
 260  270
 255  267
 251  265
 247  262
 246  260
 244  257
 243  255
 242  255
 241  258
.PEN_UP
.DT 100

.SEGMENT DIGIT  568 ? "3"
.COMMENT 3 18  115
.PEN_DOWN
 171  280
 171  287
 173  293
 178  300
 186  305
 196  310
 206  312
 217  313
 226  312
 233  309
 236  304
 236  299
 232  292
 226  285
 220  279
 213  273
 206  268
 200  265
 197  260
 198  255
 203  252
 209  248
 219  244
 229  238
 239  233
 247  225
 251  220
 251  214
 246  210
 236  207
 222  205
 207  203
 192  206
 178  209
 165  212
 158  215
.PEN_UP
.DT 100

.SEGMENT DIGIT  569 ? "1"
.COMMENT 1 24  103
.PEN_DOWN
 300  254
 299  255
 297  257
 296  257
 296  258
 296  258
 297  259
 301  262
 305  266
 309  272
 315  279
 321  288
 327  296
 332  305
 336  314
 341  322
 344  327
 346  331
 346  330
 345  326
 344  317
 341  305
 339  289
 333  272
 329  251
 325  231
 321  210
 319  191
 318  173
 319  159
 319  148
 320  139
 322  131
 323  128
 326  126
 327  124
 327  128
.PEN_UP
.DT 100

.SEGMENT DIGIT  570 ? "2"
.COMMENT 2  7    2
.PEN_DOWN
 207  320
 206  322
 206  324
 206  325
 207  327
 210  329
 212  332
 215  336
 219  340
 225  344
 231  349
 237  351
 243  353
 250  353
 254  350
 257  344
 258  336
 256  323
 253  307
 245  289
 237  270
 225  248
 212  226
 198  206
 183  185
 167  168
 154  152
 142  140
 133  131
 124  126
 120  123
 118  126
 118  130
 121  136
 124  144
 129  152
 136  157
 144  163
 151  167
 160  168
 170  167
 179  165
 190  160
 202  156
 213  150
 225  145
 236  141
 245  137
 255  134
 263  132
 269  132
 273  132
 277  133
.PEN_UP
.DT 100

.SEGMENT DIGIT  571-572 ? "5"
.COMMENT 5 28    8
.PEN_DOWN
 224  312
 227  318
 236  325
 251  331
 269  338
 289  342
 306  346
 318  349
.PEN_UP
.DT 100
.PEN_DOWN
 272  329
 261  328
 251  327
 239  324
 229  317
 220  311
 212  302
 207  294
 208  289
 213  283
 222  274
 230  265
 240  253
 244  239
 244  224
 237  209
 224  196
 208  186
 190  178
 177  172
 168  171
.PEN_UP
.DT 100

.SEGMENT DIGIT  573 ? "9"
.COMMENT 9  4  219
.PEN_DOWN
 184  323
 184  327
 182  326
 178  324
 172  320
 167  315
 160  310
 155  303
 152  297
 150  291
 153  287
 157  285
 163  284
 170  285
 179  288
 185  292
 192  298
 196  303
 198  309
 198  313
 197  316
 194  317
 192  315
 189  311
 187  303
 186  294
 186  284
 186  272
 186  259
 186  246
 185  234
 184  223
 180  212
 173  203
 167  196
 160  189
 153  185
 144  181
 137  178
.PEN_UP
.DT 100

.SEGMENT DIGIT  574 ? "9"
.COMMENT 9 28  215
.PEN_DOWN
 315  352
 322  368
 321  383
 309  395
 287  406
 261  403
 236  393
 217  377
 205  359
 207  346
 222  339
 245  340
 271  347
 298  358
 321  370
 334  375
 336  369
 325  349
 302  314
 272  271
 236  223
 198  179
 163  143
 132  121
 108  110
  89  113
.PEN_UP
.DT 100

.SEGMENT DIGIT  575 ? "8"
.COMMENT 8 23  237
.PEN_DOWN
 201  339
 196  339
 189  340
 184  342
 179  344
 177  349
 177  353
 180  356
 187  362
 197  366
 209  371
 223  377
 238  380
 254  384
 268  386
 281  386
 292  383
 297  376
 297  366
 293  353
 284  337
 273  317
 259  298
 246  277
 233  260
 224  242
 217  228
 215  212
 218  207
 225  203
 233  201
 243  200
 253  202
 260  205
 266  209
 266  216
 264  225
 256  236
 244  250
 229  264
 213  280
 196  296
 179  312
 167  325
 157  337
 153  344
.PEN_UP
.DT 100

.SEGMENT DIGIT  576 ? "8"
.COMMENT 8 15   99
.PEN_DOWN
 293  301
 296  304
 298  309
 300  314
 301  318
 302  323
 302  327
 301  331
 297  333
 292  336
 286  338
 278  337
 270  336
 262  333
 254  329
 250  324
 247  317
 247  309
 249  299
 253  289
 258  278
 263  267
 271  251
 274  241
 275  234
 274  227
 271  222
 266  218
 260  215
 251  214
 242  214
 234  215
 226  218
 220  222
 217  226
 218  232
 223  239
 233  248
 244  258
 258  267
 272  276
 285  285
 296  293
 305  300
.PEN_UP
.DT 100

.SEGMENT DIGIT  577-578 ? "4"
.COMMENT 4 17  173
.PEN_DOWN
 215  322
 215  324
 216  325
 216  325
 215  323
 212  318
 209  311
 205  301
 199  290
 193  277
 186  264
 181  252
 176  241
 173  232
 173  224
 176  219
 181  214
 189  211
 199  210
 212  209
 226  209
 242  210
 256  211
 269  212
 279  213
 288  214
 292  215
.PEN_UP
.DT 100
.PEN_DOWN
 265  278
 261  277
 256  274
 250  268
 244  261
 238  252
 233  240
 228  228
 221  210
 218  198
 215  186
 210  175
 207  166
 203  157
 198  148
.PEN_UP
.DT 100

.SEGMENT DIGIT  579-580 ? "7"
.COMMENT 7  1   91
.PEN_DOWN
 182  326
 179  330
 178  336
 178  339
 182  342
 189  342
 199  343
 210  343
 225  343
 240  343
 254  342
 268  341
 278  340
 285  336
 289  329
 289  319
 286  306
 281  292
 274  277
 268  260
 261  244
 256  228
 252  215
 251  205
 251  197
.PEN_UP
.DT 100
.PEN_DOWN
 338  245
 334  249
 325  253
 312  257
 295  259
 277  258
 258  258
.PEN_UP
.DT 100

.SEGMENT DIGIT  581 ? "6"
.COMMENT 6 12  129
.PEN_DOWN
 261  301
 268  307
 274  315
 276  318
 276  323
 273  323
 265  320
 255  314
 241  304
 225  292
 208  276
 192  260
 175  241
 162  223
 153  205
 146  188
 146  174
 150  163
 158  156
 168  152
 181  150
 193  150
 204  155
 212  160
 219  168
 221  175
 219  183
 212  191
 204  197
 194  202
 183  207
 171  210
 161  212
 153  213
 146  215
 142  215
 142  214
.PEN_UP
.DT 100

.SEGMENT DIGIT  582 ? "9"
.COMMENT 9 22  215
.PEN_DOWN
 254  275
 256  287
 255  298
 250  307
 242  316
 230  322
 218  323
 207  320
 197  316
 190  311
 185  305
 184  299
 189  292
 196  288
 206  284
 215  283
 225  284
 233  286
 239  288
 244  291
 245  292
 244  293
 242  292
 239  286
 239  276
 241  265
 244  253
 247  239
 251  225
 254  212
 254  200
 250  191
 243  183
 231  176
 216  172
 197  171
 178  171
 158  171
 143  171
.PEN_UP
.DT 100

.SEGMENT DIGIT  583 ? "0"
.COMMENT 0 21   82
.PEN_DOWN
 218  259
 216  259
 213  257
 210  252
 207  247
 206  240
 206  233
 209  225
 212  216
 218  209
 228  205
 239  201
 252  201
 266  205
 279  210
 292  220
 304  234
 314  249
 321  266
 324  283
 325  298
 322  312
 317  324
 307  331
 295  333
 280  333
 263  330
 245  324
 228  315
 212  303
 197  291
 184  277
 173  263
 165  249
 160  236
 158  225
 158  215
 158  208
 161  202
.PEN_UP
.DT 100

.SEGMENT DIGIT  584 ? "6"
.COMMENT 6 18  174
.PEN_DOWN
 181  349
 180  351
 176  350
 175  349
 170  344
 166  337
 161  326
 155  312
 149  297
 145  279
 142  262
 141  246
 144  231
 149  219
 158  211
 169  207
 181  207
 192  210
 201  214
 208  222
 210  229
 208  236
 200  240
 189  242
 176  242
 163  239
 150  234
 140  228
 132  220
.PEN_UP
.DT 100

.SEGMENT DIGIT  585 ? "9"
.COMMENT 9  9  121
.PEN_DOWN
 271  316
 269  312
 265  304
 257  294
 248  284
 238  275
 226  266
 214  260
 201  255
 189  255
 178  259
 167  264
 160  273
 154  284
 152  296
 155  309
 162  322
 171  333
 183  343
 199  352
 215  357
 230  359
 244  358
 256  352
 264  341
 268  326
 268  306
 265  285
 260  261
 253  238
 244  216
 234  197
 225  181
 216  169
 207  161
 201  155
 196  154
.PEN_UP
.DT 100

.SEGMENT DIGIT  586 ? "9"
.COMMENT 9  9  241
.PEN_DOWN
 273  306
 272  305
 270  304
 267  303
 262  300
 257  296
 249  290
 240  285
 230  280
 219  276
 207  274
 197  274
 188  277
 179  284
 173  293
 169  304
 167  316
 169  330
 173  343
 180  355
 190  364
 202  370
 214  375
 228  375
 241  370
 253  363
 262  351
 269  337
 272  319
 273  301
 271  283
 268  264
 261  248
 256  234
 248  223
 241  214
 234  209
 228  206
 222  203
 217  202
 214  200
 210  201
.PEN_UP
.DT 100

.SEGMENT DIGIT  587-588 ? "7"
.COMMENT 7 16  216
.PEN_DOWN
 192  323
 187  328
 182  330
 177  332
 171  334
 169  336
 170  338
 176  340
 187  343
 202  344
 219  345
 238  344
 256  338
 272  328
 284  313
 289  293
 289  271
 284  247
 278  222
 269  198
 261  178
 256  161
 251  148
 248  140
 248  133
 249  130
 247  133
.PEN_UP
.DT 100
.PEN_DOWN
 191  206
 182  213
 178  218
 175  219
 175  219
 181  220
 196  221
 213  223
 233  226
 256  229
 280  234
.PEN_UP
.DT 100

.SEGMENT DIGIT  589 ? "6"
.COMMENT 6 28   38
.PEN_DOWN
 244  318
 241  312
 229  293
 214  266
 200  233
 188  201
 183  178
 186  167
 198  168
 215  175
 233  188
 247  203
 252  216
 248  225
 233  227
 213  225
 198  219
 191  212
.PEN_UP
.DT 100

.SEGMENT DIGIT  590 ? "0"
.COMMENT 0 14   30
.PEN_DOWN
 248  272
 246  280
 243  288
 237  293
 231  298
 223  299
 216  298
 206  292
 197  285
 187  274
 179  261
 172  248
 168  234
 167  221
 168  209
 173  199
 182  192
 192  188
 204  187
 217  188
 229  192
 238  199
 246  208
 249  220
 250  233
 247  245
 241  258
 231  268
 221  278
 210  285
.PEN_UP
.DT 100

.SEGMENT DIGIT  591 ? "2"
.COMMENT 2 29  134
.PEN_DOWN
 212  288
 206  286
 200  285
 193  284
 185  283
 178  283
 173  284
 171  285
 172  289
 175  294
 182  300
 193  309
 207  316
 222  324
 237  328
 252  329
 265  326
 274  317
 278  305
 277  290
 271  272
 259  253
 245  234
 226  215
 206  199
 186  186
 167  178
 149  170
 135  167
 124  166
 119  166
 118  169
 123  172
 132  175
 145  178
 161  180
 180  181
 199  182
 220  181
 240  180
 259  179
 276  178
 291  176
 306  175
.PEN_UP
.DT 100

.SEGMENT DIGIT  592 ? "0"
.COMMENT 0  7  243
.PEN_DOWN
 259  337
 255  342
 252  347
 248  347
 244  345
 239  337
 236  324
 233  306
 229  285
 228  262
 228  238
 229  216
 235  196
 242  183
 253  175
 267  174
 282  179
 297  186
 314  199
 327  214
 338  232
 343  249
 345  267
 343  286
 336  303
 327  318
 313  331
 299  337
 282  339
 266  332
 253  320
 241  304
 233  284
 227  263
 225  244
 228  225
.PEN_UP
.DT 100

.SEGMENT DIGIT  593 ? "2"
.COMMENT 2 16  150
.PEN_DOWN
 197  280
 196  288
 194  296
 193  304
 191  312
 191  322
 192  329
 196  337
 204  344
 216  351
 231  356
 247  358
 262  358
 277  352
 287  342
 291  326
 289  306
 281  283
 264  260
 245  234
 222  209
 198  187
 176  168
 156  154
 140  143
 128  136
 119  133
 117  132
 119  132
 134  135
 150  136
 168  136
 192  136
 217  136
 246  134
 275  134
 307  134
.PEN_UP
.DT 100

.SEGMENT DIGIT  594-595 ? "5"
.COMMENT 5 19  125
.PEN_DOWN
 205  324
 211  330
 219  336
 228  341
 237  344
 248  347
 260  346
 272  345
 286  343
 298  342
.PEN_UP
.DT 100
.PEN_DOWN
 235  327
 233  325
 229  323
 222  319
 216  315
 208  311
 200  306
 191  302
 183  296
 178  289
 172  283
 170  278
 170  275
 171  272
 174  268
 179  266
 184  262
 191  258
 198  253
 207  247
 215  239
 223  231
 230  220
 236  209
 241  198
 243  186
 242  174
 238  166
 228  153
 218  147
 207  144
 195  144
 183  147
 173  152
 165  157
 158  162
 155  168
.PEN_UP
.DT 100

.SEGMENT DIGIT  596 ? "6"
.COMMENT 6  6  163
.PEN_DOWN
 296  336
 294  342
 291  345
 287  345
 279  343
 270  334
 261  322
 248  305
 236  286
 224  266
 213  246
 205  227
 201  210
 201  196
 205  186
 214  180
 224  178
 235  178
 243  181
 251  187
 255  193
 256  199
 252  205
 243  210
 234  213
 221  215
 211  216
.PEN_UP
.DT 100

.SEGMENT DIGIT  597-598 ? "7"
.COMMENT 7 30   95
.PEN_DOWN
 152  339
 150  340
 148  342
 144  343
 142  344
 140  344
 139  344
 138  344
 139  343
 142  342
 147  341
 153  341
 163  341
 174  341
 186  342
 199  343
 210  344
 220  345
 228  346
 233  346
 236  345
 238  341
 235  337
 233  327
 229  315
 225  301
 220  283
 214  263
 209  242
 205  222
 203  200
 200  182
 199  167
 199  155
 200  146
 201  141
 202  140
.PEN_UP
.DT 100
.PEN_DOWN
 170  202
 163  205
 156  207
 151  207
 147  208
 147  208
 149  208
 153  208
 161  208
 169  208
 181  209
 196  209
 210  210
 225  211
.PEN_UP
.DT 100

.SEGMENT DIGIT  599 ? "6"
.COMMENT 6 16   24
.PEN_DOWN
 268  349
 271  352
 270  354
 265  353
 259  347
 248  338
 236  325
 223  307
 210  286
 198  263
 191  239
 186  216
 187  195
 193  176
 202  163
 214  155
 228  153
 244  153
 257  158
 267  165
 274  175
 277  187
 275  199
 268  209
 258  214
 242  218
 226  218
 210  213
 196  206
 185  195
 179  183
 176  172
.PEN_UP
.DT 100

.SEGMENT DIGIT  600-601 ? "5"
.COMMENT 5  5  201
.PEN_DOWN
 182  371
 183  373
 182  375
 182  375
 182  375
 182  375
 183  373
 183  373
 183  371
 184  370
 186  368
 187  366
 188  362
 190  357
 194  353
 200  346
 207  338
 216  328
 227  316
 239  301
 251  285
 262  266
 273  246
 282  226
 287  207
 289  187
 287  172
 283  159
 275  149
 265  144
 251  143
 235  146
 219  154
 203  163
 189  178
.PEN_UP
.DT 100
.PEN_DOWN
 165  356
 163  363
 163  369
 165  376
 169  380
 178  385
 190  389
 206  392
 226  393
 248  393
 272  392
.PEN_UP
.DT 100

.SEGMENT DIGIT  602 ? "0"
.COMMENT 0 17   47
.PEN_DOWN
 229  280
 225  272
 219  261
 215  248
 211  234
 207  219
 205  203
 205  189
 207  176
 210  166
 218  152
 225  145
 232  142
 241  142
 250  145
 258  150
 268  158
 277  168
 284  180
 291  192
 296  205
 301  220
 302  235
 301  249
 298  264
 293  277
 288  289
 279  300
 270  306
 262  311
 252  313
 243  312
 236  307
 227  304
 221  297
.PEN_UP
.DT 100

.SEGMENT DIGIT  603 ? "0"
.COMMENT 0  6  195
.PEN_DOWN
 164  297
 157  299
 152  300
 146  297
 143  292
 141  286
 142  276
 146  263
 153  252
 162  240
 171  232
 183  224
 196  220
 210  219
 224  222
 236  228
 247  239
 252  252
 254  266
 249  280
 239  293
 225  304
 209  311
 192  311
.PEN_UP
.DT 100

.SEGMENT DIGIT  604 ? "0"
.COMMENT 0  8  118
.PEN_DOWN
 201  250
 198  248
 196  244
 192  238
 190  233
 189  226
 189  220
 189  212
 191  206
 195  200
 198  196
 203  193
 210  191
 217  189
 225  191
 233  192
 240  195
 252  201
 260  206
 265  212
 272  219
 276  227
 279  236
 281  247
 281  257
 281  267
 279  278
 275  288
 269  296
 263  302
 256  306
 248  307
 240  305
 231  301
 225  294
 220  286
 215  275
 213  263
.PEN_UP
.DT 100

.SEGMENT DIGIT  605 ? "9"
.COMMENT 9 10  227
.PEN_DOWN
 232  251
 238  255
 242  261
 245  267
 247  274
 249  283
 250  292
 249  302
 246  313
 243  322
 239  329
 233  334
 226  337
 216  337
 207  333
 198  328
 188  319
 180  310
 173  299
 168  288
 168  278
 171  270
 177  264
 186  261
 197  260
 210  260
 223  262
 234  264
 245  265
 254  264
 259  260
 262  251
 260  241
 257  227
 254  211
 251  196
 249  179
.PEN_UP
.DT 100

.SEGMENT DIGIT  606-607 ? "5"
.COMMENT 5  5  132
.PEN_DOWN
 196  346
 193  346
 191  345
 189  342
 186  337
 183  330
 179  323
 176  316
 174  309
 172  302
 172  297
 173  292
 176  290
 181  290
 189  290
 198  291
 207  292
 216  292
 225  291
 231  288
 237  283
 240  274
 242  263
 243  250
 243  235
 243  219
 242  202
 241  187
 240  174
 237  165
 232  157
 227  152
 218  150
 207  153
 196  157
 183  165
 171  173
 159  184
 149  196
.PEN_UP
.DT 100
.PEN_DOWN
 190  310
 190  317
 191  324
 192  329
 196  336
 201  341
 205  345
 214  349
 224  352
 237  354
 251  355
 267  354
 284  354
 302  352
.PEN_UP
.DT 100

.SEGMENT DIGIT  608-609 ? "7"
.COMMENT 7 19  170
.PEN_DOWN
 236  357
 236  364
 236  369
 236  373
 236  376
 237  377
 239  377
 243  375
 248  372
 256  370
 264  368
 274  366
 284  365
 294  364
 300  363
 307  362
 310  359
 310  355
 307  350
 301  342
 294  329
 284  315
 273  297
 262  277
 251  257
 243  236
 235  218
 229  200
 224  187
 222  179
 221  173
 221  171
.PEN_UP
.DT 100
.PEN_DOWN
 193  273
 192  275
 191  276
 191  276
 192  274
 196  271
 205  267
 217  264
 232  260
 250  254
 270  250
.PEN_UP
.DT 100

.SEGMENT DIGIT  610-611 ? "4"
.COMMENT 4  7   88
.PEN_DOWN
 296  337
 297  344
 297  350
 295  353
 290  352
 282  346
 272  338
 259  324
 243  305
 226  287
 208  266
 191  247
 176  227
 163  212
 154  199
 148  192
 145  186
 146  184
 151  183
 159  183
 170  185
 183  186
 199  187
 216  187
 234  188
 251  187
 267  186
 281  185
 293  185
 302  184
 307  184
 312  185
 313  185
 313  187
 310  188
 309  189
 306  192
.PEN_UP
.DT 100
.PEN_DOWN
 284  300
 286  307
 286  323
 286  333
 286  342
 286  346
 284  346
 282  342
 281  331
 279  316
 277  298
 274  276
 272  253
 269  231
 266  207
 264  185
 262  165
 260  147
 259  133
 257  120
 255  110
 255  104
 254   98
 254   96
 254   96
 254  100
 254  103
.PEN_UP
.DT 100

.SEGMENT DIGIT  612 ? "3"
.COMMENT 3 29   79
.PEN_DOWN
 231  318
 227  319
 224  323
 221  325
 219  328
 215  332
 219  337
 225  342
 233  347
 244  353
 254  357
 266  362
 278  362
 287  360
 293  356
 297  349
 296  339
 291  328
 284  316
 275  306
 266  298
 259  290
 253  286
 250  284
 252  285
 257  285
 264  286
 274  286
 284  284
 293  280
 304  271
 307  262
 307  250
 303  239
 297  228
 286  218
 274  209
 261  202
 249  197
 237  195
 226  195
 218  197
 211  201
.PEN_UP
.DT 100

.SEGMENT DIGIT  613 ? "2"
.COMMENT 2 19  166
.PEN_DOWN
 228  300
 226  302
 222  305
 220  310
 220  315
 221  320
 223  326
 228  331
 233  336
 241  339
 248  342
 256  343
 264  342
 269  339
 272  332
 273  322
 271  309
 267  293
 260  277
 252  261
 243  245
 235  232
 229  220
 226  212
 225  207
 227  203
 232  201
 241  200
 253  199
 267  197
 281  196
 301  192
 314  189
 325  187
 333  187
 339  187
.PEN_UP
.DT 100

.SEGMENT DIGIT  614 ? "1"
.COMMENT 1  7  103
.PEN_DOWN
 203  253
 202  258
 202  262
 200  264
 200  267
 201  272
 203  277
 209  280
 215  287
 225  293
 235  302
 247  312
 255  322
 264  332
 269  341
 273  349
 275  353
 275  356
 274  356
 272  353
 270  347
 268  337
 266  323
 264  307
 263  289
 261  268
 260  249
 257  228
 255  210
 253  193
 250  179
 247  168
 243  158
 238  150
 234  145
 228  141
 222  137
 216  135
 210  134
 203  133
 198  132
 194  132
 190  132
 189  133
 189  133
 194  135
 200  136
 209  137
 220  139
 231  140
 244  140
 259  141
 272  141
 283  141
 293  142
 300  141
 306  141
 310  141
.PEN_UP
.DT 100

.SEGMENT DIGIT  615 ? "1"
.COMMENT 1 15   53
.PEN_DOWN
 241  303
 239  304
 239  304
 240  305
 242  307
 244  311
 248  315
 251  320
 255  327
 259  332
 261  338
 263  342
 263  345
 263  346
 264  344
 263  340
 262  332
 261  322
 259  310
 256  296
 255  281
 253  267
 253  254
 254  244
 256  235
.PEN_UP
.DT 100

.SEGMENT DIGIT  616-617 ? "5"
.COMMENT 5 26   71
.PEN_DOWN
 157  312
 157  313
 157  314
 157  313
 156  309
 155  303
 155  294
 153  285
 152  274
 152  263
 152  254
 152  247
 155  242
 159  240
 165  241
 171  245
 181  249
 191  253
 203  259
 215  262
 227  264
 238  262
 248  258
 257  251
 262  240
 265  226
 265  212
 261  197
 256  183
 248  170
 239  159
 228  152
 217  146
 207  144
 199  143
 191  146
.PEN_UP
.DT 100
.PEN_DOWN
 153  271
 152  280
 152  288
 154  296
 159  302
 166  309
 177  314
 188  319
 201  324
 215  328
 235  332
 248  333
 261  333
 273  334
.PEN_UP
.DT 100

.SEGMENT DIGIT  618 ? "2"
.COMMENT 2 14   59
.PEN_DOWN
 198  258
 197  261
 196  264
 195  267
 195  272
 195  277
 197  281
 199  286
 202  290
 207  293
 212  294
 219  296
 224  294
 231  290
 235  284
 238  275
 239  264
 238  253
 236  241
 232  229
 226  218
 220  207
 212  197
 206  189
 200  184
 196  181
 193  178
 193  175
 194  174
 197  174
 202  174
 210  174
 219  174
 229  175
 240  175
 251  175
.PEN_UP
.DT 100

.SEGMENT DIGIT  619 ? "3"
.COMMENT 3  4  143
.PEN_DOWN
 231  304
 231  305
 234  309
 236  312
 240  315
 247  316
 254  319
 263  320
 272  322
 280  323
 287  320
 292  318
 295  313
 296  307
 294  300
 291  293
 286  287
 280  279
 276  273
 270  267
 267  262
 266  257
 265  252
 266  247
 269  241
 272  235
 275  228
 277  221
 277  214
 276  207
 273  201
 268  195
 263  188
 256  183
 248  180
 242  175
 236  173
.PEN_UP
.DT 100

.SEGMENT DIGIT  620 ? "8"
.COMMENT 8 28  154
.PEN_DOWN
 357  404
 357  408
 357  416
 356  419
 355  422
 354  422
 354  418
 353  407
 350  392
 343  370
 332  344
 317  319
 300  298
 283  283
 270  276
 262  277
 264  285
 276  301
 296  320
 322  344
 352  369
 382  392
 408  411
 427  425
 435  435
 431  437
 416  434
 397  428
 380  419
 369  410
.PEN_UP
.DT 100

.SEGMENT DIGIT  621 ? "5"
.COMMENT 5 21   57
.PEN_DOWN
 322  318
 323  319
 323  320
 322  320
 319  322
 314  322
 307  323
 296  323
 282  324
 266  325
 251  326
 234  326
 220  325
 209  325
 198  323
 191  322
 186  318
 183  315
 179  311
 177  307
 175  303
 172  299
 170  293
 165  288
 163  284
 161  278
 159  276
 158  273
 159  272
 161  271
 164  271
 170  271
 176  272
 184  273
 192  274
 202  274
 212  274
 221  273
 230  271
 239  266
 244  260
 250  252
 254  242
 254  233
 252  222
 244  213
 234  205
 220  199
 205  194
 179  191
 162  189
 149  191
 137  191
 129  191
 124  191
 123  191
 125  188
.PEN_UP
.DT 100

.SEGMENT DIGIT  622 ? "8"
.COMMENT 8  5  236
.PEN_DOWN
 227  199
 227  201
 229  206
 232  211
 239  219
 245  229
 253  242
 262  259
 272  276
 280  293
 286  312
 291  329
 293  344
 292  356
 287  364
 280  368
 270  368
 259  366
 249  360
 240  353
 233  344
 229  336
 229  325
 233  315
 241  304
 251  293
 264  283
 277  271
 289  258
 300  245
 309  232
 314  220
 315  208
 312  196
 305  186
 295  179
 283  174
 269  170
 257  171
 246  173
 238  179
 234  186
 234  197
.PEN_UP
.DT 100

.SEGMENT DIGIT  623-624 ? "7"
.COMMENT 7 24  101
.PEN_DOWN
 171  355
 171  356
 171  358
 173  358
 178  359
 184  359
 195  360
 207  362
 222  363
 239  364
 257  365
 274  366
 289  366
 302  366
 312  364
 320  359
 325  353
 327  344
 326  331
 324  315
 321  297
 317  276
 310  253
 304  229
 297  206
 292  184
 287  163
 284  147
 281  133
 280  122
 280  116
 279  113
 277  111
 275  116
.PEN_UP
.DT 100
.PEN_DOWN
 244  218
 242  218
 240  219
 239  220
 241  221
 246  222
 254  222
 266  222
 279  222
 293  222
 310  221
 326  220
 341  220
.PEN_UP
.DT 100

.SEGMENT DIGIT  625 ? "0"
.COMMENT 0 22   72
.PEN_DOWN
 200  315
 192  315
 184  312
 175  306
 166  297
 160  285
 155  270
 153  254
 154  239
 159  226
 168  215
 180  210
 194  209
 210  211
 226  216
 240  227
 252  242
 259  259
 260  276
 257  291
 247  304
 234  314
 217  319
 200  318
 184  312
 170  301
.PEN_UP
.DT 100

.SEGMENT DIGIT  626-627 ? "7"
.COMMENT 7  6  137
.PEN_DOWN
 260  354
 271  360
 286  365
 305  368
 323  368
 343  365
 357  358
 368  349
 370  333
 367  317
 358  299
 346  280
 333  263
 320  247
 308  233
 298  223
 293  218
.PEN_UP
.DT 100
.PEN_DOWN
 259  262
 255  266
 254  270
 260  274
 272  278
 290  281
 310  284
 342  287
.PEN_UP
.DT 100

.SEGMENT DIGIT  628-629 ? "5"
.COMMENT 5 24   76
.PEN_DOWN
 188  298
 191  300
 196  305
 201  310
 204  313
 205  313
 204  311
 201  306
 196  298
 191  289
 187  279
 180  272
 176  263
 170  257
 168  251
 167  248
 169  249
 176  250
 186  254
 200  258
 215  260
 231  262
 248  261
 266  258
 279  251
 288  241
 293  229
 291  215
 286  201
 279  187
 268  175
 255  165
 242  156
 230  149
 218  148
 210  150
.PEN_UP
.DT 100
.PEN_DOWN
 180  290
 181  292
 183  297
 184  301
 187  303
 188  304
 190  305
 196  306
 205  307
 217  310
 233  312
 252  314
 272  317
 295  319
 315  322
.PEN_UP
.DT 100

.SEGMENT DIGIT  630-631 ? "5"
.COMMENT 5  7  114
.PEN_DOWN
 229  359
 228  366
 227  371
 224  373
 220  372
 215  368
 211  360
 207  350
 204  336
 200  319
 198  304
 197  289
 198  277
 200  267
 204  261
 208  259
 213  260
 220  265
 227  271
 236  277
 247  283
 258  287
 268  288
 278  285
 286  278
 290  266
 290  252
 288  237
 281  220
 272  203
 259  189
 246  176
 232  168
 219  160
 207  156
 197  154
 188  153
 182  154
 178  156
 174  159
 173  163
 172  169
 173  178
.PEN_UP
.DT 100
.PEN_DOWN
 213  329
 213  332
 211  337
 210  340
 211  343
 214  345
 221  347
 231  350
 242  352
 255  354
 270  355
 284  357
 296  357
 306  357
 314  356
.PEN_UP
.DT 100

.SEGMENT DIGIT  632 ? "8"
.COMMENT 8  8  159
.PEN_DOWN
 193  299
 192  300
 192  299
 192  297
 193  294
 196  289
 199  284
 204  277
 208  270
 212  261
 217  252
 220  244
 222  235
 223  227
 222  221
 220  215
 215  210
 209  206
 202  202
 194  200
 186  199
 179  199
 172  200
 166  201
 161  203
 159  207
 158  211
 158  215
 160  221
 163  226
 169  234
 175  241
 183  249
 192  257
 201  266
 212  276
 222  286
 229  294
 237  303
 242  311
 246  318
 247  325
 245  331
 241  336
 236  339
 229  340
 222  342
 212  341
 202  339
 194  334
 186  328
 181  322
 178  314
.PEN_UP
.DT 100

.SEGMENT DIGIT  633 ? "1"
.COMMENT 1 29  205
.PEN_DOWN
 295  273
 289  271
 285  271
 284  272
 284  275
 287  279
 292  286
 298  293
 304  300
 311  307
 315  313
 320  316
 321  315
 321  309
 318  298
 315  284
 310  266
 305  248
 300  227
 296  207
 291  186
 288  168
 285  150
.PEN_UP
.DT 100

.SEGMENT DIGIT  634-635 ? "4"
.COMMENT 4 29   66
.PEN_DOWN
 248  313
 249  315
 252  320
 253  326
 255  330
 256  332
 256  331
 256  329
 254  320
 251  304
 247  290
 243  276
 240  261
 239  248
 239  237
 243  228
 249  223
 259  219
 271  216
 285  216
 300  215
 315  215
 330  216
 341  219
 352  220
.PEN_UP
.DT 100
.PEN_DOWN
 350  319
 348  322
 344  325
 339  322
 336  316
 331  304
 327  288
 322  268
 318  245
 314  219
 309  192
 304  166
 298  142
 294  120
 289  104
.PEN_UP
.DT 100

.SEGMENT DIGIT  636 ? "4"
.COMMENT 4 25   61
.PEN_DOWN
 229  317
 232  320
 234  323
 236  324
 236  324
 235  320
 231  314
 225  304
 217  292
 208  280
 197  265
 186  252
 176  239
 166  228
 159  222
 153  219
 150  218
 148  220
 149  223
 152  226
 155  231
 160  233
 166  234
 173  234
 181  233
 190  229
 200  225
 209  221
 220  219
 230  216
 239  216
 246  218
 253  220
 257  224
 260  229
 261  235
 261  244
 261  248
 261  252
 261  253
 260  253
 260  251
 259  247
 258  240
 256  232
 254  222
 252  210
 249  198
 247  187
 246  178
 246  170
 246  165
 248  159
 248  158
.PEN_UP
.DT 100

.SEGMENT DIGIT  637 ? "8"
.COMMENT 8 24  231
.PEN_DOWN
 311  290
 311  297
 311  302
 309  307
 307  313
 307  317
 307  323
 306  327
 305  331
 302  336
 297  340
 288  344
 277  347
 262  349
 245  350
 228  347
 210  343
 196  337
 184  328
 177  317
 175  305
 178  292
 189  280
 202  266
 220  254
 239  241
 259  228
 278  218
 294  205
 306  195
 312  183
 312  172
 306  165
 295  158
 281  155
 265  154
 249  157
 234  160
 221  167
 213  175
 207  185
 208  197
 213  209
 222  221
 235  233
 249  246
 265  258
 278  268
 291  277
 300  285
 308  290
 312  294
 314  297
 314  298
 313  299
 313  299
 312  299
.PEN_UP
.DT 100

.SEGMENT DIGIT  638 ? "2"
.COMMENT 2 30  149
.PEN_DOWN
 180  306
 178  307
 177  310
 177  312
 178  316
 179  319
 182  324
 187  326
 195  328
 204  329
 213  329
 223  329
 232  326
 238  319
 243  310
 242  297
 237  281
 230  266
 220  248
 209  231
 198  214
 190  200
 185  191
 185  182
 191  175
 199  171
 212  169
 226  168
 242  166
.PEN_UP
.DT 100

.SEGMENT DIGIT  639 ? "5"
.COMMENT 5 21  250
.PEN_DOWN
 323  360
 320  360
 315  359
 308  359
 300  358
 289  358
 278  359
 265  362
 252  364
 239  367
 228  369
 217  372
 208  373
 200  373
 195  372
 192  369
 190  365
 189  359
 189  353
 187  346
 187  339
 186  331
 184  325
 183  318
 181  313
 180  309
 179  304
 180  301
 183  299
 189  298
 196  298
 206  298
 217  297
 230  296
 243  292
 256  288
 267  280
 275  273
 282  262
 284  251
 283  240
 278  229
 272  222
 262  215
 250  211
 238  210
 226  211
 216  213
 206  215
 198  219
 192  222
 189  224
 187  226
 189  226
 193  225
 198  222
.PEN_UP
.DT 100

.SEGMENT DIGIT  640-641 ? "7"
.COMMENT 7 20  234
.PEN_DOWN
 137  285
 133  292
 134  302
 141  311
 154  318
 170  324
 188  327
 209  325
 229  319
 248  309
 260  292
 268  273
 271  250
 271  225
 267  201
 263  179
 258  158
 252  143
 245  132
 238  124
.PEN_UP
.DT 100
.PEN_DOWN
 165  197
 162  200
 162  206
 168  210
 180  213
 197  216
 223  221
 252  223
 288  227
.PEN_UP
.DT 100

.SEGMENT DIGIT  642 ? "1"
.COMMENT 1  4  135
.PEN_DOWN
 177  267
 178  267
 178  270
 179  271
 180  273
 181  276
 183  280
 187  284
 192  288
 196  292
 200  298
 205  304
 208  310
 210  313
 210  316
 209  316
 207  314
 205  309
 203  299
 200  288
 198  274
 196  259
 195  242
 195  227
 194  212
 193  200
 190  189
 186  181
 182  174
 176  170
 169  168
 163  167
 156  167
 152  167
 149  168
 147  168
 149  168
 153  169
 157  169
 166  167
.PEN_UP
.DT 100

.SEGMENT DIGIT  643-644 ? "4"
.COMMENT 4 21  173
.PEN_DOWN
 284  310
 284  316
 283  320
 283  323
 281  319
 278  314
 274  303
 270  289
 267  273
 263  254
 262  237
 260  219
 262  203
 265  189
 270  181
 278  175
 288  173
 299  176
.PEN_UP
.DT 100
.PEN_DOWN
 340  268
 339  268
 339  264
 336  255
 334  244
 332  228
 330  211
 328  189
 326  170
 325  150
 322  132
 322  116
 322  102
 323   89
 323   80
 322   74
 321   71
 318   74
.PEN_UP
.DT 100

.SEGMENT DIGIT  645 ? "2"
.COMMENT 2  5  166
.PEN_DOWN
 195  302
 195  303
 196  305
 199  311
 201  315
 206  322
 212  328
 218  334
 228  341
 238  347
 247  353
 258  356
 269  358
 280  357
 289  354
 297  346
 305  334
 309  319
 310  302
 308  281
 301  259
 293  236
 281  213
 266  192
 249  173
 233  158
 218  146
 204  137
 192  132
 183  130
 178  131
 177  133
 178  137
 181  144
 187  150
 194  157
 203  162
 214  167
 231  172
 243  172
 257  170
 273  166
 292  160
 311  154
 333  148
 354  143
 377  140
.PEN_UP
.DT 100

.SEGMENT DIGIT  646 ? "8"
.COMMENT 8 10  208
.PEN_DOWN
 214  336
 212  338
 209  338
 205  337
 202  332
 200  327
 202  318
 205  307
 211  296
 218  280
 233  258
 242  241
 251  225
 256  209
 259  194
 260  181
 256  169
 251  160
 243  155
 236  150
 226  152
 218  155
 212  161
 207  172
 207  187
 211  206
 218  225
 227  247
 238  266
 249  285
 257  303
 264  319
 265  332
 262  340
 255  345
 246  347
 235  349
 225  346
.PEN_UP
.DT 100

.SEGMENT DIGIT  647 ? "1"
.COMMENT 1 14  135
.PEN_DOWN
 212  166
 212  166
 211  168
 211  170
 213  172
 215  175
 219  179
 222  183
 225  189
 229  197
 232  205
 235  211
 236  218
 237  222
 236  223
 235  221
 234  215
 232  207
 228  193
 224  178
 220  159
 216  141
 212  121
 210  103
.PEN_UP
.DT 100

.SEGMENT DIGIT  648 ? "1"
.COMMENT 1 13   87
.PEN_DOWN
 262  305
 263  305
 263  304
 263  306
 263  306
 264  307
 264  309
 265  311
 266  313
 268  316
 270  322
 272  325
 276  329
 278  332
 280  336
 281  338
 282  339
 281  338
 280  337
 279  332
 278  328
 276  322
 275  314
 273  304
 272  294
 271  285
 270  275
 270  265
 270  255
 271  248
 273  240
 277  235
 281  229
 286  226
 293  223
 299  221
 306  220
 311  220
 317  220
 320  221
 322  221
 321  222
 319  223
 314  224
 307  225
 299  225
 291  226
 281  227
 272  227
 265  227
 259  226
 255  226
 253  225
 252  223
 252  223
 253  222
 253  222
 253  222
 253  222
 253  222
 252  223
 252  223
.PEN_UP
.DT 100

.SEGMENT DIGIT  649-650 ? "5"
.COMMENT 5 16   57
.PEN_DOWN
 218  322
 214  326
 209  328
 202  331
 193  332
 185  331
 177  328
 172  324
 171  315
 176  309
 187  301
 202  293
 219  284
 238  272
 254  259
 268  244
 277  229
 280  212
 277  195
 270  178
 260  165
 249  155
 236  148
 221  146
 210  148
 198  156
 189  165
 181  179
.PEN_UP
.DT 100
.PEN_DOWN
 220  303
 220  309
 224  316
 230  323
 240  329
 255  333
 275  338
 298  341
.PEN_UP
.DT 100

.SEGMENT DIGIT  651 ? "1"
.COMMENT 1 26   98
.PEN_DOWN
 227  212
 226  213
 226  213
 227  215
 230  220
 235  224
 240  232
 246  240
 251  250
 256  261
 261  272
 264  280
 267  287
 268  291
 269  292
 270  288
 272  280
 272  270
 273  255
 272  240
 272  223
 272  206
 272  188
 270  172
 269  158
 268  146
 265  136
 263  129
 259  123
 253  121
 246  119
 238  118
 229  117
 221  117
 214  116
 209  116
 205  115
 205  114
 211  113
 218  111
 229  111
 243  111
 260  111
 277  111
 296  113
 314  114
 331  115
 347  116
 360  117
 372  118
 382  119
 391  119
.PEN_UP
.DT 100

.SEGMENT DIGIT  652-653 ? "7"
.COMMENT 7 25  187
.PEN_DOWN
 177  305
 181  309
 188  312
 196  315
 203  317
 213  319
 224  320
 233  320
 242  318
 249  315
 254  307
 255  297
 254  286
 251  272
 246  257
 241  241
 236  226
 229  211
 224  199
 220  189
 218  182
 217  176
 217  173
 218  172
 219  173
 221  178
.PEN_UP
.DT 100
.PEN_DOWN
 196  225
 193  226
 190  226
 188  227
 186  228
 187  229
 189  231
 194  232
 202  232
 213  233
 225  233
 239  233
 254  233
 269  232
 282  232
 293  232
.PEN_UP
.DT 100

.SEGMENT DIGIT  654 ? "1"
.COMMENT 1 18   16
.PEN_DOWN
 214  278
 214  278
 215  278
 216  279
 218  281
 220  285
 223  288
 228  292
 233  299
 240  306
 246  314
 254  323
 259  330
 265  338
 268  344
 270  350
 270  353
 269  354
 267  353
 265  349
 262  340
 260  328
 258  313
 256  296
 254  277
 254  259
 253  240
 252  223
 252  211
 252  200
 251  195
 249  191
 247  189
 243  191
 238  193
 231  195
 223  197
 215  199
 207  200
 200  201
 194  201
 189  201
 186  199
 186  198
 188  198
 193  197
 201  198
 210  198
 220  198
 230  198
 240  198
 249  198
 257  198
.PEN_UP
.DT 100

.SEGMENT DIGIT  655 ? "0"
.COMMENT 0 21  190
.PEN_DOWN
 313  325
 312  328
 309  330
 302  331
 295  331
 285  327
 275  318
 264  305
 250  278
 243  258
 238  235
 236  213
 237  191
 243  173
 254  159
 268  148
 286  142
 308  139
 330  140
 353  144
 374  154
 393  166
 406  180
 414  197
 416  214
 414  232
 406  246
 394  258
 379  264
 362  267
 346  267
 327  262
.PEN_UP
.DT 100

.SEGMENT DIGIT  656 ? "2"
.COMMENT 2  5   54
.PEN_DOWN
 181  304
 180  310
 181  317
 182  325
 184  333
 187  342
 193  352
 199  359
 208  366
 218  370
 227  371
 237  370
 246  365
 252  356
 257  341
 258  322
 254  299
 247  273
 235  245
 221  215
 205  187
 188  161
 171  140
 157  123
 144  110
 134  103
 129  100
 124  103
 126  108
 128  117
 134  127
 141  137
 150  147
 160  155
 171  160
 183  162
 197  161
 212  156
 239  144
 260  135
 279  127
 302  116
.PEN_UP
.DT 100

.SEGMENT DIGIT  657 ? "8"
.COMMENT 8 26  105
.PEN_DOWN
 247  268
 251  271
 256  274
 261  278
 265  285
 272  291
 278  299
 282  307
 284  316
 283  324
 281  331
 276  338
 269  342
 261  344
 252  344
 244  342
 235  336
 229  327
 225  315
 224  301
 225  286
 230  268
 235  252
 243  235
 251  220
 260  203
 267  189
 272  176
 273  165
 273  155
 269  147
 261  142
 252  141
 243  143
 233  148
 223  156
 217  166
 211  178
 211  191
 217  211
 223  224
 233  237
 245  248
 257  259
 269  267
 279  275
 288  280
 296  286
 300  289
 302  290
.PEN_UP
.DT 100

.SEGMENT DIGIT  658 ? "1"
.COMMENT 1 22   10
.PEN_DOWN
 197  283
 197  287
 198  287
 197  288
 197  288
 195  286
 192  281
 190  276
 187  270
 184  262
 183  258
 181  252
 180  249
 180  247
 181  249
 184  252
 187  260
 193  268
 198  279
 204  291
 208  303
 212  314
 216  322
 217  327
 217  329
 216  326
 215  318
 210  301
 208  287
 206  271
 204  254
 203  237
 202  221
 202  208
 203  195
 204  184
 204  176
 204  169
 203  165
 202  161
 198  160
 194  160
 189  162
 180  165
 171  168
 160  172
 150  175
 139  178
 130  181
 123  182
 118  182
 117  183
 121  183
 131  182
 144  182
 160  181
 179  181
 199  180
 221  180
 241  180
 258  181
 272  181
 283  181
 291  182
.PEN_UP
.DT 100

.SEGMENT DIGIT  659-660 ? "5"
.COMMENT 5  7   57
.PEN_DOWN
 191  317
 192  325
 192  329
 191  328
 188  326
 186  318
 181  310
 178  298
 174  278
 171  266
 170  254
 168  246
 170  239
 173  236
 178  237
 186  240
 194  246
 204  251
 216  258
 229  262
 241  263
 251  259
 259  252
 265  239
 267  224
 266  206
 260  185
 254  165
 244  147
 233  132
 223  120
 211  113
 200  108
 190  108
 183  110
 175  115
 170  120
 166  127
 165  131
 165  135
 166  139
 168  143
.PEN_UP
.DT 100
.PEN_DOWN
 177  322
 173  327
 171  330
 171  333
 174  336
 180  337
 189  338
 202  339
 216  339
 230  339
 245  339
 260  339
 272  338
 281  338
 286  337
 289  336
.PEN_UP
.DT 100

.SEGMENT DIGIT  661-662 ? "7"
.COMMENT 7 14   45
.PEN_DOWN
 203  317
 203  317
 204  317
 207  317
 211  317
 221  315
 229  314
 237  314
 246  314
 254  313
 261  314
 265  314
 268  314
 269  312
 269  309
 267  301
 262  292
 258  280
 251  265
 245  250
 238  233
 233  214
 226  197
 221  183
 217  170
 213  161
 211  155
.PEN_UP
.DT 100
.PEN_DOWN
 193  201
 190  202
 187  205
 189  206
 191  207
 196  207
 203  209
 213  209
 224  208
 238  207
 251  206
.PEN_UP
.DT 100

.SEGMENT DIGIT  663-664 ? "4"
.COMMENT 4 26   88
.PEN_DOWN
 179  254
 182  260
 183  264
 185  266
 185  265
 185  262
 183  253
 181  244
 177  232
 173  218
 170  203
 166  191
 165  179
 168  170
 173  162
 179  158
 189  156
 201  156
 214  157
 228  158
 242  161
 254  163
 265  167
 274  170
.PEN_UP
.DT 100
.PEN_DOWN
 256  222
 255  223
 252  222
 251  216
 250  208
 250  196
 250  182
 249  167
 250  149
 250  131
 251  114
 250   98
 251   83
 250   70
 251   60
 253   50
.PEN_UP
.DT 100

.SEGMENT DIGIT  665-666 ? "5"
.COMMENT 5 10    8
.PEN_DOWN
 187  307
 184  302
 179  296
 174  287
 170  278
 165  271
 164  263
 164  258
 169  254
 175  251
 185  249
 197  246
 209  241
 221  235
 230  227
 237  218
 241  206
 240  193
 235  180
 227  167
 217  155
 205  145
 192  139
 182  134
.PEN_UP
.DT 100
.PEN_DOWN
 173  267
 176  277
 184  293
 192  306
 202  317
 213  326
 225  332
 239  337
 256  339
 274  340
 293  340
.PEN_UP
.DT 100

.SEGMENT DIGIT  667 ? "6"
.COMMENT 6 11   43
.PEN_DOWN
 190  375
 188  377
 184  378
 178  377
 172  372
 163  367
 154  357
 144  343
 133  326
 123  305
 115  283
 108  260
 106  237
 106  215
 109  196
 116  181
 125  170
 137  165
 151  162
 165  165
 181  171
 195  181
 208  195
 218  211
 226  226
 230  240
 229  252
 225  261
 216  266
 203  265
 188  260
 173  251
 157  238
 142  224
 130  210
 124  196
.PEN_UP
.DT 100

.SEGMENT DIGIT  668 ? "2"
.COMMENT 2 17   31
.PEN_DOWN
 177  293
 176  294
 173  298
 171  302
 173  306
 175  311
 179  314
 186  319
 193  325
 201  330
 210  334
 219  338
 228  339
 235  337
 242  331
 245  322
 247  307
 245  289
 241  268
 233  247
 225  225
 214  203
 201  183
 188  166
 175  152
 163  141
 152  132
 143  127
 136  123
 131  121
 128  122
 128  126
 130  128
 133  132
 137  135
 142  139
 149  141
 155  142
 164  142
 173  141
 181  139
 192  135
 202  132
 213  129
 223  126
 233  122
 248  117
 256  115
 264  114
 269  113
 274  111
 278  110
 281  111
 283  110
.PEN_UP
.DT 100

.SEGMENT DIGIT  669 ? "3"
.COMMENT 3  1  247
.PEN_DOWN
 273  358
 270  364
 270  367
 273  370
 279  372
 288  371
 297  369
 306  366
 315  360
 321  354
 325  344
 323  336
 318  325
 310  314
 302  305
 295  294
 290  286
 288  278
 290  272
 294  265
 301  257
 307  247
 312  235
 314  223
 313  212
 306  201
 294  194
 279  188
 261  187
 242  191
 223  196
.PEN_UP
.DT 100

.SEGMENT DIGIT  670-671 ? "7"
.COMMENT 7 27   91
.PEN_DOWN
 187  304
 184  304
 181  305
 178  305
 176  306
 175  307
 177  309
 181  309
 188  310
 196  311
 207  313
 218  313
 230  314
 241  315
 251  315
 258  315
 264  315
 267  314
 268  312
 267  309
 264  303
 259  294
 253  284
 246  270
 239  253
 230  234
 221  214
 213  196
 206  179
 200  165
 194  154
 191  146
 189  142
 188  142
 188  145
.PEN_UP
.DT 100
.PEN_DOWN
 189  208
 188  208
 189  207
 196  206
 205  206
 215  206
 228  203
 242  205
.PEN_UP
.DT 100

.SEGMENT DIGIT  672 ? "8"
.COMMENT 8  6  111
.PEN_DOWN
 345  322
 347  327
 346  331
 339  336
 327  337
 313  337
 298  333
 281  326
 266  317
 254  304
 246  290
 244  273
 248  255
 257  238
 268  220
 280  205
 291  189
 299  176
 304  167
 304  159
 300  157
 294  157
 286  159
 278  163
 271  171
 268  181
 269  192
 273  206
 282  222
 295  238
 309  255
 324  273
 338  288
 349  302
 356  314
 357  322
 353  326
 348  328
 339  328
 332  327
.PEN_UP
.DT 100

.SEGMENT DIGIT  673 ? "8"
.COMMENT 8 29  236
.PEN_DOWN
 254  316
 255  318
 257  322
 257  327
 257  332
 256  340
 254  347
 251  356
 246  364
 241  369
 234  372
 226  373
 217  372
 208  368
 201  363
 196  354
 196  345
 200  334
 206  322
 217  310
 230  296
 244  280
 258  266
 269  251
 275  235
 278  219
 277  205
 271  193
 262  183
 252  176
 239  173
 226  172
 214  176
 205  185
 200  198
 196  214
 197  234
 201  253
 207  274
 217  292
 227  309
 239  322
.PEN_UP
.DT 100

.SEGMENT DIGIT  674 ? "0"
.COMMENT 0 22  207
.PEN_DOWN
 263  285
 258  286
 253  285
 247  283
 242  277
 237  268
 233  259
 230  245
 230  231
 233  219
 239  207
 247  198
 259  195
 272  194
 285  197
 298  203
 310  214
 319  225
 324  238
 322  254
 316  262
 306  265
 294  266
 284  264
 275  258
.PEN_UP
.DT 100

.SEGMENT DIGIT  675 ? "4"
.COMMENT 4 14   88
.PEN_DOWN
 207  347
 205  340
 204  324
 203  311
 203  298
 203  285
 203  272
 204  261
 207  252
 209  245
 212  240
 215  239
 220  239
 224  240
 227  244
 231  249
 234  254
 237  260
 239  265
 240  271
 240  275
 241  277
 240  277
 240  274
 240  267
 239  259
 239  248
 239  236
 239  224
 239  211
 241  199
 244  188
 249  181
 254  174
.PEN_UP
.DT 100

.SEGMENT DIGIT  676-677 ? "5"
.COMMENT 5 24  245
.PEN_DOWN
 204  320
 208  326
 210  331
 213  334
 215  337
 215  337
 213  333
 210  324
 206  315
 200  304
 196  294
 190  283
 184  274
 180  265
 178  260
 178  257
 182  257
 190  258
 200  260
 213  264
 228  266
 244  268
 260  268
 275  266
 289  261
 300  253
 308  244
 311  232
 311  219
 305  205
 296  192
 284  180
 269  168
 254  158
 237  152
 224  147
 212  147
 204  150
 197  157
 194  167
.PEN_UP
.DT 100
.PEN_DOWN
 195  323
 195  328
 195  333
 195  339
 197  342
 199  344
 205  344
 212  343
 224  340
 238  339
 256  337
 274  334
 291  333
 309  332
 323  332
 334  331
.PEN_UP
.DT 100

.SEGMENT DIGIT  678-679 ? "7"
.COMMENT 7 15  216
.PEN_DOWN
 160  278
 160  280
 157  285
 161  292
 165  297
 171  301
 179  305
 188  307
 197  307
 206  305
 215  300
 220  293
 225  285
 227  276
 227  264
 226  253
 222  242
 219  232
 216  222
 213  212
 209  205
 206  196
 205  189
 204  184
 204  180
 203  178
 205  174
 205  174
.PEN_UP
.DT 100
.PEN_DOWN
 175  201
 171  203
 166  207
 161  210
 156  213
 155  216
 155  219
 161  221
 169  222
 180  223
 193  224
 209  224
 226  223
 242  223
.PEN_UP
.DT 100

.SEGMENT DIGIT  680-681 ? "7"
.COMMENT 7 10  234
.PEN_DOWN
 161  338
 170  340
 181  343
 195  345
 211  346
 227  347
 242  345
 255  340
 265  331
 271  317
 271  300
 267  279
 260  255
 250  231
 240  206
 232  184
 223  165
 218  150
.PEN_UP
.DT 100
.PEN_DOWN
 194  189
 191  196
 188  201
 188  206
 193  210
 200  214
 212  219
 231  222
 252  224
 279  226
.PEN_UP
.DT 100

.SEGMENT DIGIT  682 ? "6"
.COMMENT 6  5  152
.PEN_DOWN
 228  306
 230  314
 231  323
 232  329
 231  336
 231  341
 230  345
 228  349
 226  349
 220  347
 214  341
 206  331
 198  316
 188  298
 179  276
 173  251
 170  225
 168  200
 172  178
 178  158
 189  143
 202  134
 217  129
 232  129
 247  134
 259  142
 269  153
 275  166
 277  178
 273  187
 267  195
 256  199
 243  199
 230  195
 217  187
 205  174
 196  159
 189  144
 187  129
.PEN_UP
.DT 100

.SEGMENT DIGIT  683 ? "0"
.COMMENT 0 23   30
.PEN_DOWN
 218  376
 218  378
 217  380
 217  382
 215  383
 211  383
 208  380
 204  375
 199  368
 194  359
 187  349
 182  338
 177  324
 173  310
 171  294
 170  280
 171  265
 174  251
 180  239
 186  227
 195  218
 205  211
 216  207
 228  203
 244  203
 255  206
 264  209
 274  214
 282  220
 288  226
 294  234
 298  242
 303  252
 307  262
 310  273
 311  283
 312  294
 311  305
 309  317
 304  328
 299  338
 291  346
 284  355
 273  363
 262  370
 251  376
 239  380
 229  382
 217  385
 205  386
 196  385
.PEN_UP
.DT 100

.SEGMENT DIGIT  684 ? "4"
.COMMENT 4 14  117
.PEN_DOWN
 246  312
 246  316
 245  316
 244  313
 243  306
 243  297
 241  285
 240  272
 240  255
 239  240
 239  226
 241  214
 243  203
 246  197
 252  193
 257  191
 263  191
 268  192
 272  196
 276  201
 278  207
 279  212
 279  218
 277  222
 276  223
 272  222
 270  219
 268  211
 266  202
 265  192
 265  181
 266  169
 268  158
 270  148
 276  140
.PEN_UP
.DT 100

.SEGMENT DIGIT  685 ? "0"
.COMMENT 0 11  128
.PEN_DOWN
 278  330
 277  337
 274  342
 269  346
 263  349
 254  349
 244  345
 234  337
 222  324
 210  307
 198  288
 188  267
 181  244
 175  221
 173  197
 175  178
 179  162
 188  152
 199  145
 212  145
 227  149
 242  159
 257  174
 273  194
 286  218
 295  241
 302  266
 306  289
 306  320
 302  338
 296  351
 288  358
 278  360
 268  358
 257  352
 249  342
 241  329
 236  313
.PEN_UP
.DT 100

.SEGMENT DIGIT  686 ? "8"
.COMMENT 8 19  138
.PEN_DOWN
 244  337
 240  342
 236  345
 230  347
 225  347
 220  347
 217  345
 214  342
 214  336
 217  329
 223  320
 229  310
 237  298
 246  285
 254  272
 262  258
 267  245
 270  234
 272  223
 269  215
 265  210
 260  207
 252  206
 244  208
 237  211
 230  218
 224  225
 218  238
 216  247
 215  257
 217  264
 222  274
 226  281
 231  290
 239  299
 247  306
 253  314
 261  322
 266  329
 270  337
 273  344
 273  351
 269  357
 265  364
 260  368
 251  371
 242  373
 233  372
 224  369
 217  364
 211  358
.PEN_UP
.DT 100

.SEGMENT DIGIT  687 ? "7"
.COMMENT 7 29   62
.PEN_DOWN
 234  341
 229  343
 224  344
 219  345
 217  345
 218  344
 221  345
 227  346
 236  347
 246  349
 259  350
 273  349
 289  347
 302  344
 314  339
 321  331
 327  322
 328  311
 325  297
 320  283
 312  267
 303  251
 292  234
 281  218
 272  200
 265  186
 259  173
 257  163
.PEN_UP
.DT 100

.SEGMENT DIGIT  688-689 ? "7"
.COMMENT 7  5   35
.PEN_DOWN
 160  351
 164  358
 170  365
 178  370
 187  377
 199  381
 213  384
 230  384
 246  384
 262  382
 276  379
 289  372
 300  364
 307  354
 310  341
 310  325
 308  306
 303  286
 299  264
 294  244
 289  221
 286  199
 284  180
 284  163
 283  152
.PEN_UP
.DT 100
.PEN_DOWN
 218  200
 213  207
 212  212
 213  216
 218  221
 226  226
 238  231
 254  231
 271  231
 290  228
 310  227
.PEN_UP
.DT 100

.SEGMENT DIGIT  690 ? "4"
.COMMENT 4 23  191
.PEN_DOWN
 203  380
 204  383
 205  390
 207  397
 210  404
 213  408
 216  411
 219  411
 222  409
 225  403
 228  394
 229  382
 230  369
 230  352
 228  333
 226  315
 222  296
 220  277
 217  261
 216  248
 217  236
 220  228
 227  224
 235  223
 245  224
 257  228
 269  233
 281  239
 293  245
 302  250
 309  255
 314  262
 318  266
 320  271
 321  274
 321  277
 320  278
 320  278
 319  275
 319  267
 319  260
 319  248
 319  236
 319  222
 319  209
 319  196
 320  186
 321  179
 323  172
 326  168
.PEN_UP
.DT 100

.SEGMENT DIGIT  691-692 ? "1"
.COMMENT 1  2   87
.PEN_DOWN
 146  207
 149  211
 153  215
 159  220
 164  226
 170  232
 176  238
 180  246
 186  252
 189  257
 191  259
 193  258
 193  253
 191  247
 189  236
 186  225
 181  212
 177  198
 174  185
 172  174
 167  160
 164  155
 164  152
.PEN_UP
.DT 100
.PEN_DOWN
 155  147
 155  147
 155  148
 154  148
 157  149
 161  150
 166  153
 174  153
 181  153
 191  155
.PEN_UP
.DT 100

.SEGMENT DIGIT  693 ? "2"
.COMMENT 2 18  150
.PEN_DOWN
 236  278
 233  281
 232  286
 233  291
 235  299
 241  305
 248  312
 257  318
 267  323
 276  323
 284  319
 288  313
 289  302
 285  288
 277  272
 264  254
 249  239
 233  224
 217  212
 203  203
 193  200
 189  199
 190  200
 198  205
 206  207
 216  208
 226  206
 237  203
 248  198
 257  193
 265  187
 273  182
 279  176
 283  174
 287  172
.PEN_UP
.DT 100

.SEGMENT DIGIT  694-695 ? "5"
.COMMENT 5 20  182
.PEN_DOWN
 193  325
 189  324
 186  320
 186  313
 190  304
 199  293
 212  280
 228  266
 243  250
 255  234
 263  216
 265  200
 259  184
 251  169
 238  156
 224  146
 211  140
 198  140
.PEN_UP
.DT 100
.PEN_DOWN
 149  283
 145  285
 137  288
 133  293
 134  299
 144  309
 161  318
 187  329
 224  341
 263  355
 307  371
.PEN_UP
.DT 100

.SEGMENT DIGIT  696 ? "1"
.COMMENT 1  1   75
.PEN_DOWN
 180  347
 183  353
 185  355
 187  352
 190  340
 191  323
 191  300
 191  273
 190  247
 187  219
 186  192
.PEN_UP
.DT 100

.SEGMENT DIGIT  697 ? "2"
.COMMENT 2 30    2
.PEN_DOWN
 181  298
 187  299
 194  300
 203  301
 213  301
 223  300
 233  298
 242  292
 249  285
 252  274
 252  261
 247  247
 241  232
 233  215
 221  199
 211  185
 201  173
 191  162
 185  154
 181  146
 183  141
 189  137
 199  137
 214  139
 232  142
 253  144
 273  146
.PEN_UP
.DT 100

.SEGMENT DIGIT  698 ? "2"
.COMMENT 2 11   23
.PEN_DOWN
 212  286
 205  291
 200  299
 197  306
 196  317
 198  327
 203  338
 212  350
 225  360
 239  370
 254  377
 269  379
 282  377
 293  370
 301  352
 300  333
 293  312
 282  289
 266  265
 248  242
 227  222
 209  203
 191  191
 176  182
 166  176
 161  175
 161  176
 166  179
 177  182
 191  184
 209  184
 228  183
 248  181
 267  176
 288  172
 308  169
 328  167
 345  166
 360  167
 377  168
.PEN_UP
.DT 100

.SEGMENT DIGIT  699 ? "9"
.COMMENT 9 26   85
.PEN_DOWN
 285  208
 290  212
 296  216
 301  222
 305  227
 309  236
 312  244
 313  253
 312  263
 309  272
 304  279
 298  286
 289  290
 279  291
 270  288
 259  281
 250  273
 245  263
 242  252
 241  242
 243  234
 248  227
 255  223
 263  222
 272  223
 282  225
 289  228
 297  233
 302  236
 307  238
 311  236
 312  233
 313  225
 313  218
 312  207
 310  195
 307  183
 301  170
 294  159
 285  149
 274  143
 261  139
 247  136
 232  135
 217  136
 200  139
 186  141
 172  143
 162  143
 152  142
 144  141
.PEN_UP
.DT 100

.SEGMENT DIGIT  700-701 ? "4"
.COMMENT 4 19   89
.PEN_DOWN
 267  350
 267  356
 265  359
 261  359
 253  355
 244  347
 233  339
 222  326
 212  313
 204  299
 198  287
 196  276
 198  267
 202  260
 211  254
 221  251
 233  249
 246  248
 258  248
 271  249
 281  252
 291  254
.PEN_UP
.DT 100
.PEN_DOWN
 312  311
 309  310
 302  305
 294  297
 284  285
 272  271
 259  255
 245  238
 233  221
 222  205
 213  191
 208  180
 206  173
.PEN_UP
.DT 100

.SEGMENT DIGIT  702 ? "8"
.COMMENT 8  1   93
.PEN_DOWN
 287  360
 278  366
 267  370
 256  373
 246  372
 237  369
 229  363
 226  354
 227  341
 230  326
 239  306
 250  287
 260  267
 269  249
 277  231
 282  215
 282  205
 279  197
 273  196
 263  198
 253  203
 243  212
 237  224
 233  244
 234  259
 239  273
 248  287
 260  301
 270  315
 281  328
 291  338
 300  345
 304  353
.PEN_UP
.DT 100

.SEGMENT DIGIT  703 ? "3"
.COMMENT 3 26  143
.PEN_DOWN
 198  263
 197  270
 197  277
 198  285
 201  292
 205  300
 212  307
 220  313
 228  318
 237  320
 247  322
 254  319
 262  313
 266  305
 269  296
 269  284
 268  271
 265  258
 261  246
 256  236
 251  228
 248  223
 243  219
 242  216
 243  216
 247  218
 252  218
 260  218
 268  216
 278  215
 289  211
 300  206
 308  197
 316  186
 321  174
 322  162
 319  149
 314  137
 303  127
 290  117
 274  111
 255  107
 237  105
 220  105
 203  105
 190  107
 181  109
 173  113
 172  114
.PEN_UP
.DT 100

.SEGMENT DIGIT  704 ? "9"
.COMMENT 9 16   85
.PEN_DOWN
 210  336
 205  333
 199  330
 196  327
 197  324
 200  320
 208  317
 218  317
 229  318
 241  323
 251  328
 261  337
 267  345
 269  353
 265  360
 259  365
 248  368
 235  368
 221  367
 209  364
 198  358
 191  352
 187  346
 190  342
 197  339
 209  337
 223  334
 237  332
 251  330
 263  327
 271  323
 277  316
 278  307
 278  297
 275  284
 270  268
 261  253
 252  237
 242  221
 231  206
 220  192
 210  181
 203  173
 195  169
 191  169
.PEN_UP
.DT 100

.SEGMENT DIGIT  705 ? "2"
.COMMENT 2  8    9
.PEN_DOWN
 204  272
 204  272
 202  271
 202  271
 202  271
 201  270
 201  270
 200  270
 199  270
 198  271
 199  272
 199  273
 200  275
 201  278
 204  281
 206  285
 209  289
 213  292
 218  297
 221  300
 225  302
 231  303
 235  304
 238  304
 241  302
 244  300
 246  296
 247  291
 247  286
 246  279
 245  273
 242  266
 239  259
 235  252
 231  245
 226  238
 222  232
 217  225
 212  220
 208  214
 204  210
 198  207
 194  202
 188  200
 184  198
 181  196
 176  195
 173  195
 171  195
 170  196
 169  197
 168  198
 169  199
 169  200
 170  201
 171  201
 172  201
 174  201
 176  201
 179  201
 182  200
 185  200
 191  198
 196  198
 201  197
 208  196
 214  196
 221  196
 227  196
 234  196
 238  197
 242  197
 246  198
 248  198
 250  199
 251  197
 251  197
.PEN_UP
.DT 100

.SEGMENT DIGIT  706 ? "8"
.COMMENT 8 21   29
.PEN_DOWN
 258  352
 258  353
 255  353
 251  352
 247  350
 242  346
 240  341
 241  332
 248  320
 257  305
 268  288
 283  271
 297  254
 310  237
 319  221
 324  209
 325  198
 319  193
 311  191
 299  192
 285  196
 271  201
 258  209
 248  216
 244  225
 244  235
 249  244
 260  253
 272  262
 287  272
 301  281
 314  290
 325  300
 330  310
 332  319
 330  328
 325  336
 315  343
 303  350
 291  354
 279  354
.PEN_UP
.DT 100

.SEGMENT DIGIT  707 ? "0"
.COMMENT 0 25   17
.PEN_DOWN
 204  315
 201  317
 198  318
 193  318
 189  316
 184  312
 180  304
 178  296
 178  285
 180  273
 185  261
 191  250
 199  240
 210  235
 221  232
 233  232
 245  235
 255  241
 264  250
 269  262
 270  274
 269  287
 266  300
 259  311
 252  319
 243  327
 233  330
 224  331
 213  330
 203  328
 193  324
 181  319
 172  315
 164  309
.PEN_UP
.DT 100

.SEGMENT DIGIT  708 ? "3"
.COMMENT 3  2  203
.PEN_DOWN
 197  255
 194  260
 191  264
 191  270
 194  275
 200  279
 208  281
 215  283
 223  281
 231  279
 237  275
 241  270
 240  262
 239  254
 234  247
 228  240
 223  234
 217  229
 213  225
 211  222
 211  219
 213  215
 217  213
 222  210
 227  206
 230  201
 233  197
 234  192
 230  186
 224  181
 216  176
 207  171
 196  168
 187  165
 177  162
 170  161
 165  160
 163  161
.PEN_UP
.DT 100

.SEGMENT DIGIT  709 ? "3"
.COMMENT 3 23  204
.PEN_DOWN
 135  341
 135  341
 134  342
 134  344
 134  345
 134  347
 134  350
 134  352
 135  353
 136  355
 140  357
 144  360
 150  363
 158  366
 168  368
 179  370
 192  372
 206  372
 220  370
 232  366
 246  355
 251  345
 252  332
 249  318
 242  304
 232  290
 220  277
 209  266
 198  257
 192  251
 189  248
 194  248
 202  247
 215  247
 229  247
 246  244
 262  240
 275  234
 284  226
 289  216
 289  207
 285  197
 276  187
 264  179
 249  171
 232  165
 212  158
 192  156
 171  153
 153  152
 137  152
 126  153
 119  155
.PEN_UP
.DT 100

.SEGMENT DIGIT  710 ? "6"
.COMMENT 6 19  140
.PEN_DOWN
 248  390
 249  392
 249  393
 246  391
 241  388
 232  382
 221  372
 208  359
 195  343
 182  326
 171  309
 163  290
 157  273
 155  258
 156  245
 160  235
 168  229
 178  228
 187  229
 196  234
 203  240
 208  248
 209  255
 208  263
 204  268
 197  272
 189  274
 180  274
 171  273
 164  268
.PEN_UP
.DT 100

.SEGMENT DIGIT  711 ? "4"
.COMMENT 4 28  181
.PEN_DOWN
 180  302
 187  319
 194  337
 200  351
 204  360
 205  360
 199  351
 183  330
 162  303
 139  273
 120  247
 104  227
  96  218
  94  214
  99  213
 109  211
 124  206
 142  197
 164  188
 187  182
 205  179
 219  180
 228  186
 234  199
 241  220
 246  242
 252  265
 254  281
 249  283
 238  266
 221  237
 202  201
 184  163
 170  129
 164  102
 166   84
.PEN_UP
.DT 100

.SEGMENT DIGIT  712 ? "4"
.COMMENT 4 11  214
.PEN_DOWN
 244  389
 244  389
 244  385
 242  380
 240  371
 237  362
 233  349
 226  334
 220  319
 213  303
 207  288
 201  273
 198  260
 198  247
 201  237
 207  229
 214  225
 224  222
 236  221
 249  223
 262  226
 274  232
 286  239
 297  248
 305  255
 312  264
 315  270
 317  272
 316  270
 312  264
 306  254
 299  241
 291  226
 284  210
 276  192
 270  174
 264  158
 262  145
 260  135
.PEN_UP
.DT 100

.SEGMENT DIGIT  713 ? "6"
.COMMENT 6  7   27
.PEN_DOWN
 297  350
 295  354
 292  357
 286  359
 281  362
 273  360
 266  358
 256  353
 245  345
 233  334
 221  320
 211  302
 201  283
 193  261
 189  238
 187  215
 189  194
 194  175
 202  161
 214  153
 228  149
 243  149
 258  155
 272  162
 284  172
 294  184
 301  196
 302  207
 298  216
 291  224
 280  228
 267  229
 253  227
 238  222
 225  212
 209  194
 202  181
 198  168
 196  157
 198  148
 200  143
 203  139
 209  136
.PEN_UP
.DT 100

.SEGMENT DIGIT  714 ? "8"
.COMMENT 8 10  192
.PEN_DOWN
 166  320
 165  326
 165  330
 165  331
 166  329
 171  324
 175  317
 181  307
 189  297
 198  283
 209  268
 218  253
 229  239
 236  225
 240  211
 241  199
 240  191
 236  184
 229  180
 221  179
 213  180
 206  183
 200  194
 199  205
 200  221
 205  238
 214  259
 225  279
 236  299
 245  316
 252  331
 254  342
 253  349
 246  351
 237  351
 221  349
 207  344
 196  340
 185  333
.PEN_UP
.DT 100

.SEGMENT DIGIT  715 ? "6"
.COMMENT 6 17  172
.PEN_DOWN
 251  320
 251  324
 250  325
 247  324
 240  322
 232  315
 221  304
 208  291
 195  275
 183  258
 172  240
 163  223
 159  207
 159  193
 162  182
 170  173
 180  169
 192  167
 202  167
 213  170
 222  174
 227  181
 232  187
 231  196
 227  201
 220  207
 211  210
 195  212
 184  211
 172  208
 162  203
 154  198
 148  192
 145  185
 145  179
.PEN_UP
.DT 100

.SEGMENT DIGIT  716 ? "2"
.COMMENT 2 27   59
.PEN_DOWN
 207  252
 208  254
 211  257
 217  258
 224  259
 233  258
 241  254
 249  250
 255  244
 257  235
 255  226
 249  216
 239  206
 227  194
 214  183
 202  173
 192  165
 185  157
 181  150
 183  146
 189  143
 199  143
 211  143
 226  144
 241  144
 258  145
 280  144
 294  143
.PEN_UP
.DT 100

.SEGMENT DIGIT  717 ? "8"
.COMMENT 8 29  111
.PEN_DOWN
 258  303
 258  305
 260  307
 261  312
 264  317
 266  325
 268  334
 271  344
 272  353
 273  363
 271  370
 267  377
 260  380
 252  381
 242  378
 231  371
 222  360
 216  347
 214  332
 214  315
 221  286
 230  266
 241  247
 252  227
 259  209
 266  189
 269  172
 269  157
 266  143
 259  132
 251  126
 241  122
 230  126
 221  133
 215  145
 212  163
 212  184
 215  207
 222  231
 232  253
 244  274
 257  291
 270  306
 282  318
 293  327
.PEN_UP
.DT 100

.SEGMENT DIGIT  718-719 ? "5"
.COMMENT 5  1  228
.PEN_DOWN
 283  369
 275  368
 266  366
 260  362
 253  356
 247  350
 244  343
 241  337
 241  329
 245  324
 251  318
 260  314
 270  309
 280  304
 290  298
 300  290
 306  280
 310  270
 309  257
 304  244
 296  233
 285  222
 273  215
 260  210
 248  210
 236  213
 227  220
.PEN_UP
.DT 100
.PEN_DOWN
 257  334
 264  344
 273  351
 280  356
 291  359
 303  362
 317  363
 333  363
 351  363
.PEN_UP
.DT 100

.SEGMENT DIGIT  720 ? "2"
.COMMENT 2 13   41
.PEN_DOWN
 221  235
 220  236
 218  238
 217  242
 216  247
 215  253
 214  260
 214  267
 214  274
 215  280
 218  287
 221  291
 226  294
 230  296
 235  294
 240  291
 245  287
 248  280
 252  271
 254  260
 255  248
 254  235
 252  221
 248  209
 243  197
 235  187
 228  179
 218  171
 209  167
 201  163
 193  162
 184  162
 179  163
 176  167
 176  170
 178  174
 180  179
 184  181
 191  183
 199  183
 206  183
 215  179
 222  173
 232  167
 240  159
 248  152
 255  144
 261  139
 267  134
 272  133
 278  134
 282  137
 286  143
 289  149
 295  155
 298  161
 301  166
 305  169
 306  171
 308  171
 309  171
 309  170
 307  169
 305  169
.PEN_UP
.DT 100

.SEGMENT DIGIT  721 ? "2"
.COMMENT 2 24    2
.PEN_DOWN
 214  255
 214  258
 214  259
 214  260
 213  261
 214  262
 216  265
 219  268
 223  272
 229  276
 237  279
 245  283
 255  284
 266  283
 276  279
 284  273
 291  263
 294  251
 293  238
 289  223
 280  209
 270  196
 257  183
 244  173
 231  166
 218  160
 207  157
 200  157
 193  160
 192  165
 194  169
 199  173
 205  176
 214  179
 225  180
 237  178
 249  173
 263  169
 276  162
 289  156
 301  149
 312  144
 322  140
 331  136
 337  135
 342  135
 345  136
 348  137
 349  140
.PEN_UP
.DT 100

.SEGMENT DIGIT  722-723 ? "5"
.COMMENT 5 27   14
.PEN_DOWN
 224  300
 225  304
 226  306
 225  306
 223  304
 220  302
 217  297
 212  290
 209  284
 205  276
 202  270
 200  263
 201  259
 205  254
 210  252
 218  250
 225  248
 234  245
 242  241
 250  238
 255  233
 259  227
 259  220
 257  212
 251  203
 244  195
 235  186
 225  180
 215  173
 206  170
 198  168
 193  169
.PEN_UP
.DT 100
.PEN_DOWN
 214  296
 213  300
 215  303
 219  305
 225  306
 235  309
 248  309
 262  309
.PEN_UP
.DT 100

.SEGMENT DIGIT  724 ? "6"
.COMMENT 6 24  206
.PEN_DOWN
 308  320
 306  327
 304  331
 297  336
 289  336
 282  333
 274  327
 266  316
 255  302
 245  286
 234  267
 225  247
 218  227
 214  206
 215  187
 218  171
 227  158
 238  148
 251  144
 267  144
 282  148
 295  156
 306  166
 312  175
 313  187
 308  197
 297  203
 282  206
 266  207
 248  203
 234  199
 225  194
 220  187
.PEN_UP
.DT 100

.SEGMENT DIGIT  725 ? "3"
.COMMENT 3 18   18
.PEN_DOWN
 194  275
 195  277
 196  279
 198  281
 203  285
 209  287
 216  288
 223  289
 230  289
 237  287
 242  283
 243  276
 240  270
 235  261
 228  254
 220  247
 212  240
 204  235
 199  232
 198  229
 199  227
 203  226
 209  225
 217  223
 226  221
 235  216
 242  211
 248  205
 252  198
 252  192
 250  185
 246  178
 238  172
 228  169
 217  166
 207  165
 197  166
 188  168
 181  170
 176  174
 173  179
 171  181
 171  184
 174  186
.PEN_UP
.DT 100

.SEGMENT DIGIT  726 ? "8"
.COMMENT 8 18  154
.PEN_DOWN
 236  228
 236  232
 239  234
 245  236
 252  235
 261  233
 268  227
 277  221
 281  213
 284  205
 283  197
 278  188
 271  183
 261  181
 251  181
 241  182
 235  187
 233  194
 235  203
 248  222
 260  235
 273  248
 286  262
 297  276
 304  289
 306  300
 305  307
 298  312
 288  313
 276  311
 263  305
 250  299
 238  290
 227  281
 223  273
.PEN_UP
.DT 100

.SEGMENT DIGIT  727 ? "8"
.COMMENT 8 18   67
.PEN_DOWN
 216  272
 213  274
 210  276
 209  278
 209  280
 211  279
 215  276
 220  271
 228  263
 236  252
 242  240
 249  225
 252  209
 254  192
 252  169
 247  158
 240  149
 231  146
 224  147
 217  150
 212  159
 211  171
 213  186
 215  201
 221  220
 229  236
 236  252
 243  266
 250  280
 253  291
 254  302
 254  311
 251  316
 245  318
 238  318
 228  317
 218  313
 209  307
 201  300
 196  290
.PEN_UP
.DT 100

.SEGMENT DIGIT  728 ? "8"
.COMMENT 8  9  106
.PEN_DOWN
 246  375
 246  376
 245  378
 243  381
 241  384
 238  388
 234  389
 230  390
 226  391
 220  390
 215  389
 208  385
 203  381
 197  376
 193  369
 190  362
 189  350
 190  341
 194  333
 201  325
 209  316
 219  306
 230  297
 241  285
 251  272
 259  258
 265  241
 268  225
 267  208
 265  192
 259  176
 253  162
 244  152
 234  143
 225  139
 215  137
 205  140
 196  146
 190  156
 186  168
 186  182
 190  199
 196  216
 205  236
 216  254
 228  273
 239  291
 248  310
 255  327
 259  342
 261  355
 261  365
 261  373
.PEN_UP
.DT 100

.SEGMENT DIGIT  729 ? "9"
.COMMENT 9 23  119
.PEN_DOWN
 234  362
 236  366
 236  370
 234  375
 229  380
 223  384
 214  384
 205  383
 194  380
 183  376
 174  369
 167  360
 163  353
 163  344
 168  338
 182  330
 194  328
 208  327
 221  328
 233  331
 242  336
 249  342
 252  347
 252  354
 250  359
 247  365
 245  369
 240  372
 238  375
 237  375
 239  371
 244  367
 250  359
 257  350
 265  337
 274  322
 284  304
 292  285
 298  267
 301  249
 302  232
 301  216
 296  203
 290  193
 280  184
 270  178
 258  172
 244  170
 228  170
 212  172
 196  174
 181  181
 166  187
 154  195
 145  201
 139  209
.PEN_UP
.DT 100

.SEGMENT DIGIT  730 ? "2"
.COMMENT 2 13  145
.PEN_DOWN
 224  306
 223  306
 221  307
 220  307
 219  309
 218  310
 217  311
 215  312
 213  313
 211  317
 210  319
 209  324
 208  327
 208  332
 209  334
 212  339
 216  339
 221  339
 226  336
 232  332
 237  326
 242  318
 245  311
 248  301
 249  291
 249  279
 248  270
 245  259
 242  250
 237  240
 232  234
 226  227
 220  224
 213  222
 209  221
 205  221
 202  222
 199  224
 200  226
 203  227
 208  227
 219  225
 228  222
 238  218
 248  212
 258  207
 267  202
 274  200
 281  199
 285  200
 288  203
 290  208
 292  214
 294  222
 295  228
 296  235
 297  240
 297  246
 298  248
 298  250
 298  251
 297  251
 295  251
 292  249
.PEN_UP
.DT 100

.SEGMENT DIGIT  731 ? "0"
.COMMENT 0 25   11
.PEN_DOWN
 182  298
 179  294
 176  289
 173  283
 169  274
 167  264
 166  253
 167  244
 169  233
 174  224
 180  216
 189  212
 199  209
 209  209
 221  211
 232  215
 241  221
 248  229
 254  240
 257  252
 258  266
 257  278
 254  290
 249  300
 243  307
 236  314
 228  318
 219  319
 209  317
 200  316
 189  313
 179  309
 169  305
 161  301
 153  296
 147  290
 141  285
.PEN_UP
.DT 100

.SEGMENT DIGIT  732 ? "8"
.COMMENT 8  6   13
.PEN_DOWN
 310  333
 316  341
 318  346
 316  352
 308  354
 297  356
 283  355
 269  351
 254  343
 243  332
 236  320
 234  304
 235  287
 241  268
 251  251
 262  233
 278  211
 287  199
 291  191
 293  185
 291  183
 286  184
 279  188
 270  195
 262  205
 254  215
 248  228
 244  241
 246  255
 251  268
 260  281
 273  293
 289  304
 306  314
 322  323
 335  330
 342  337
 345  342
 343  345
 335  347
 323  346
 310  346
 299  346
.PEN_UP
.DT 100

.SEGMENT DIGIT  733 ? "3"
.COMMENT 3 29  235
.PEN_DOWN
 204  306
 202  307
 199  309
 197  311
 195  313
 193  316
 193  319
 193  324
 195  328
 199  334
 205  339
 213  343
 222  346
 232  347
 239  346
 245  343
 247  337
 245  329
 239  318
 232  309
 222  298
 211  288
 203  279
 195  273
 192  271
 192  270
 194  271
 205  273
 213  274
 223  273
 233  270
 242  264
 248  257
 251  247
 251  236
 247  224
 239  212
 230  201
 218  193
 203  186
 189  182
 173  179
 160  179
 150  179
 141  181
.PEN_UP
.DT 100

.SEGMENT DIGIT  734 ? "9"
.COMMENT 9 28  167
.PEN_DOWN
 345  411
 345  420
 339  425
 334  428
 330  427
 329  425
 330  427
 332  428
 334  430
 334  430
 332  430
 329  431
 324  432
 319  434
 311  436
 301  437
 285  431
 265  418
 242  401
 221  380
 207  362
 204  347
 214  345
 234  352
 262  364
 288  380
 310  396
 324  407
 329  406
 321  390
 306  359
 286  320
 264  277
 241  238
 219  208
 200  191
 187  184
 180  188
 177  196
.PEN_UP
.DT 100

.SEGMENT DIGIT  735 ? "8"
.COMMENT 8  3  236
.PEN_DOWN
 271  320
 271  323
 271  326
 271  330
 271  334
 271  339
 272  342
 272  346
 272  351
 272  355
 272  359
 272  364
 270  367
 268  370
 264  371
 258  372
 253  371
 245  368
 238  364
 231  358
 225  351
 220  343
 217  334
 216  326
 218  318
 223  309
 230  298
 239  287
 249  275
 260  262
 270  249
 281  236
 289  222
 296  209
 300  193
 299  184
 296  178
 289  173
 281  172
 272  173
 262  178
 255  184
 248  194
 244  203
 242  215
 244  229
 246  245
 253  260
 259  275
 268  291
 275  306
 283  319
 289  331
 295  341
 298  347
 300  354
 300  357
 299  358
.PEN_UP
.DT 100

.SEGMENT DIGIT  736 ? "4"
.COMMENT 4 24  202
.PEN_DOWN
 283  262
 285  268
 289  276
 291  281
 293  286
 295  288
 296  287
 296  280
 295  273
 293  261
 289  247
 284  232
 279  218
 273  203
 266  192
 260  181
 255  173
 251  167
 247  162
 246  160
 247  158
 250  157
 256  155
 264  154
 273  152
 284  149
 295  147
 306  144
 317  142
 325  140
 332  140
 336  139
 339  140
 341  142
 342  145
 342  150
 341  157
 341  166
 341  173
 341  182
 341  191
 342  197
 342  201
 342  205
 339  203
 338  199
 335  193
 332  183
 329  170
 324  156
 320  141
 316  124
 312  109
 309   94
 307   82
 306   72
 304   66
 302   62
 301   60
 302   61
.PEN_UP
.DT 100

.SEGMENT DIGIT  737-738 ? "5"
.COMMENT 5 10  196
.PEN_DOWN
 208  331
 207  332
 202  334
 200  334
 197  333
 195  330
 195  326
 197  319
 203  312
 210  304
 220  296
 232  287
 243  276
 254  266
 262  254
 269  242
 271  231
 271  218
 270  206
 266  197
.PEN_UP
.DT 100
.PEN_DOWN
 190  279
 189  294
 192  309
 197  320
 206  330
 216  339
 229  345
 244  351
 260  356
 279  359
.PEN_UP
.DT 100

.SEGMENT DIGIT  739 ? "1"
.COMMENT 1 26   75
.PEN_DOWN
 195  266
 195  271
 197  276
 199  283
 205  291
 210  300
 220  309
 229  320
 238  332
 246  344
 254  356
 259  367
 262  377
 265  384
 267  388
 267  388
 265  381
 263  370
 261  354
 258  334
 255  312
 251  288
 249  264
 247  241
 246  221
 246  201
 246  185
 248  173
 250  162
 251  153
 251  147
 251  141
 251  136
.PEN_UP
.DT 100

.SEGMENT DIGIT  740 ? "0"
.COMMENT 0  2   70
.PEN_DOWN
 213  247
 212  251
 210  257
 208  260
 205  259
 200  257
 196  251
 193  244
 190  234
 189  224
 190  213
 193  205
 198  198
 206  194
 217  193
 228  195
 237  199
 247  206
 254  214
 257  224
 258  235
 255  245
 249  253
 243  258
 234  261
 226  261
 220  257
.PEN_UP
.DT 100

.SEGMENT DIGIT  741 ? "4"
.COMMENT 4 12  100
.PEN_DOWN
 221  296
 228  302
 233  310
 239  315
 244  319
 247  322
 247  320
 245  316
 241  309
 233  298
 224  285
 215  271
 206  255
 198  241
 194  227
 193  216
 195  209
 200  203
 210  201
 222  200
 235  201
 250  203
 264  206
 276  209
 287  212
 296  215
 300  216
 303  218
 303  216
 302  214
 299  210
 297  203
 292  196
 288  185
 283  174
 278  162
 274  150
 270  139
 267  127
 264  117
 263  107
 264   98
 265   90
.PEN_UP
.DT 100

.SEGMENT DIGIT  742 ? "0"
.COMMENT 0  6    1
.PEN_DOWN
 270  292
 275  302
 278  307
 275  310
 270  310
 260  307
 251  301
 239  290
 227  278
 216  264
 206  248
 201  233
 199  219
 202  207
 209  199
 222  196
 240  195
 259  199
 282  208
 304  220
 324  236
 340  253
 352  271
 358  287
 356  302
 346  313
 330  320
 309  325
 285  322
 261  316
 239  309
 220  299
 207  290
 201  283
.PEN_UP
.DT 100

.SEGMENT DIGIT  743 ? "5"
.COMMENT 5 13    7
.PEN_DOWN
 268  347
 270  351
 271  353
 272  354
 275  357
 275  358
 275  359
 273  359
 271  360
 269  363
 265  364
 258  365
 251  366
 242  368
 233  368
 225  368
 217  365
 210  362
 204  354
 200  346
 198  336
 197  326
 196  315
 196  305
 196  298
 197  290
 197  286
 198  284
 198  283
 199  283
 200  285
 202  287
 205  290
 209  293
 213  296
 218  298
 224  300
 229  300
 236  300
 241  297
 246  292
 251  286
 256  279
 259  272
 262  263
 263  255
 262  247
 259  239
 256  232
 251  227
 243  223
 234  221
 226  220
 216  220
 206  222
 199  225
 191  228
 186  234
 181  238
 178  242
 177  246
 176  249
 176  251
 176  253
 177  254
 177  254
 178  255
 178  255
 178  255
 179  255
.PEN_UP
.DT 100

.SEGMENT DIGIT  744 ? "3"
.COMMENT 3  5  147
.PEN_DOWN
 202  300
 200  305
 200  311
 201  317
 205  324
 211  328
 219  331
 228  336
 238  340
 249  343
 259  344
 269  345
 277  342
 281  339
 284  332
 284  325
 282  316
 277  304
 271  293
 264  283
 256  272
 249  263
 243  254
 240  248
 238  242
 239  239
 242  236
 250  233
 258  228
 270  224
 282  220
 296  212
 308  205
 320  195
 328  183
 332  171
 333  159
 329  148
 321  137
 308  128
 292  121
 273  116
 254  114
 236  114
 217  115
 202  117
 189  121
 179  127
 175  130
.PEN_UP
.DT 100

.SEGMENT DIGIT  745 ? "6"
.COMMENT 6 10  206
.PEN_DOWN
 209  360
 209  362
 209  362
 206  358
 201  351
 192  339
 184  323
 176  303
 166  279
 159  255
 154  229
 152  207
 155  185
 162  170
 173  159
 186  155
 200  156
 214  160
 227  169
 236  180
 242  191
 243  202
 238  211
 228  216
 215  220
 201  218
 188  214
.PEN_UP
.DT 100

.SEGMENT DIGIT  746 ? "9"
.COMMENT 9 15  102
.PEN_DOWN
 148  317
 150  317
 152  317
 153  317
 152  316
 150  314
 146  311
 139  307
 132  303
 124  300
 116  297
 109  294
 102  293
  98  296
  96  299
  96  303
  98  310
 101  316
 106  323
 111  329
 119  333
 124  337
 131  339
 136  340
 141  338
 145  332
 148  325
 149  315
 150  304
 150  291
 149  278
 149  264
 149  251
 150  240
 151  231
 152  225
 157  219
.PEN_UP
.DT 100

.SEGMENT DIGIT  747 ? "4"
.COMMENT 4 20   88
.PEN_DOWN
 255  343
 255  346
 253  344
 247  338
 237  327
 224  315
 207  299
 188  281
 168  265
 149  251
 134  240
 124  232
 124  227
 132  227
 148  229
 171  233
 199  238
 227  244
 255  248
 281  252
 300  257
 313  261
 319  265
 321  270
 320  273
 318  278
 315  284
 313  289
 312  293
 310  297
 309  296
 307  291
 305  283
 302  270
 297  254
 290  236
 282  214
 274  192
 265  171
 257  153
 252  137
 249  127
 249  119
 254  116
.PEN_UP
.DT 100

.SEGMENT DIGIT  748 ? "2"
.COMMENT 2  4  179
.PEN_DOWN
 194  290
 193  294
 192  299
 193  304
 195  309
 199  313
 206  315
 213  316
 221  317
 229  315
 236  313
 241  307
 245  300
 246  290
 242  279
 239  267
 234  254
 227  242
 221  231
 215  221
 211  212
 209  206
 210  201
 213  198
 220  196
 228  195
 240  195
 252  195
 272  194
.PEN_UP
.DT 100

.SEGMENT DIGIT  749 ? "8"
.COMMENT 8 20   34
.PEN_DOWN
 312  329
 303  334
 290  340
 274  343
 255  342
 237  340
 219  337
 205  329
 196  320
 195  310
 199  297
 208  281
 221  265
 236  248
 251  229
 262  211
 270  193
 270  176
 264  161
 254  149
 239  141
 222  135
 205  134
 188  139
 174  146
 166  158
 163  173
 169  192
 179  212
 193  233
 209  253
 226  273
 242  290
 255  306
 264  319
 267  328
 266  334
 261  339
.PEN_UP
.DT 100

.SEGMENT DIGIT  750 ? "0"
.COMMENT 0 23   72
.PEN_DOWN
 245  339
 246  345
 247  352
 249  357
 247  362
 246  366
 244  366
 240  363
 233  357
 227  347
 220  336
 213  320
 206  303
 202  285
 199  267
 198  250
 201  234
 205  222
 214  212
 225  206
 237  202
 252  200
 267  201
 282  202
 296  206
 309  211
 321  219
 329  228
 335  241
 338  255
 338  273
 337  289
 333  305
 325  320
 316  332
 305  342
 292  349
 280  353
 268  355
 256  356
 246  356
.PEN_UP
.DT 100

.SEGMENT DIGIT  751-752 ? "5"
.COMMENT 5 27  177
.PEN_DOWN
 236  324
 237  326
 236  326
 234  326
 231  323
 228  319
 225  314
 221  307
 218  301
 217  297
 219  293
 223  289
 229  287
 237  285
 245  281
 255  277
 264  273
 271  265
 277  258
 278  250
 277  240
 272  232
 262  220
 254  214
 246  210
 240  209
 234  211
.PEN_UP
.DT 100
.PEN_DOWN
 239  317
 239  322
 239  328
 240  332
 242  334
 246  337
 253  338
 262  340
 273  340
 288  339
 303  340
.PEN_UP
.DT 100

.SEGMENT DIGIT  753-754 ? "4"
.COMMENT 4 27  214
.PEN_DOWN
 286  319
 286  316
 281  312
 276  306
 265  299
 250  290
 237  281
 223  271
 210  262
 200  253
 194  247
 193  241
 196  238
 204  236
 215  235
 229  235
 244  236
 259  237
 274  238
 286  239
 294  240
 299  241
 300  241
 298  241
.PEN_UP
.DT 100
.PEN_DOWN
 283  312
 285  311
 285  307
 285  300
 280  288
 275  272
 267  254
 259  234
 248  212
 237  192
 227  172
 220  156
 215  143
 214  133
 214  130
.PEN_UP
.DT 100

.SEGMENT DIGIT  755 ? "6"
.COMMENT 6  3  211
.PEN_DOWN
 273  371
 274  376
 275  383
 277  390
 277  396
 275  399
 273  402
 270  402
 268  398
 265  392
 261  384
 256  373
 251  360
 246  343
 241  326
 238  306
 234  287
 233  267
 234  250
 239  234
 244  221
 253  211
 261  205
 273  202
 285  202
 297  206
 306  210
 313  218
 318  225
 320  234
 319  241
 312  247
 305  249
 295  249
 284  246
 274  239
 268  229
 262  216
.PEN_UP
.DT 100

.SEGMENT DIGIT  756 ? "8"
.COMMENT 8 27   93
.PEN_DOWN
 248  224
 248  221
 249  219
 252  218
 256  220
 261  224
 267  229
 274  236
 280  245
 286  254
 289  263
 288  271
 283  276
 277  278
 269  278
 262  274
 254  267
 250  259
 247  248
 248  237
 252  224
 257  212
 263  201
 268  191
 272  181
 272  172
 269  163
 264  158
 259  155
 253  155
 248  156
 246  161
 246  169
 248  175
 253  184
 260  194
.PEN_UP
.DT 100

.SEGMENT DIGIT  757 ? "1"
.COMMENT 1 12  223
.PEN_DOWN
 187  289
 186  289
 185  288
 185  287
 186  287
 188  286
 190  286
 194  287
 200  289
 207  293
 215  298
 225  304
 235  312
 244  319
 253  328
 262  334
 267  341
 274  349
 276  353
 278  355
 278  355
 278  354
 279  350
 279  343
 279  333
 279  322
 278  306
 277  290
 277  273
 275  255
 274  239
 273  225
 270  213
 269  203
 269  197
 268  191
 268  187
 268  184
 267  181
 267  179
 268  179
 267  178
 268  178
 267  180
 267  180
.PEN_UP
.DT 100

.SEGMENT DIGIT  758-759 ? "4"
.COMMENT 4  1  100
.PEN_DOWN
 241  314
 239  313
 236  310
 231  302
 224  292
 218  280
 211  267
 205  252
 200  238
 199  225
 202  213
 206  206
 213  200
 224  197
 238  195
 256  195
 275  196
 294  197
 312  200
 327  203
 341  207
.PEN_UP
.DT 100
.PEN_DOWN
 304  310
 299  317
 295  319
 291  315
 289  302
 287  281
 286  258
 284  231
 281  201
 275  172
 271  145
 267  121
.PEN_UP
.DT 100

.SEGMENT DIGIT  760 ? "1"
.COMMENT 1 24   53
.PEN_DOWN
 240  285
 240  285
 240  285
 240  285
 240  286
 242  288
 246  290
 249  292
 254  297
 260  302
 266  310
 272  316
 277  325
 281  331
 286  337
 289  341
 292  343
 292  341
 291  336
 290  326
 287  314
 284  300
 282  284
 279  266
 276  249
 274  234
 272  221
 269  210
 267  200
 264  194
 261  188
 256  185
 251  183
 244  182
 238  182
 231  182
 224  183
 217  184
 213  185
 208  186
 205  187
 207  188
 210  188
 217  188
 228  187
 241  186
 256  186
 274  185
 292  184
 308  184
 322  183
 333  184
 342  183
 348  183
.PEN_UP
.DT 100

.SEGMENT DIGIT  761 ? "1"
.COMMENT 1 16   53
.PEN_DOWN
 178  252
 175  250
 173  249
 171  247
 171  246
 173  247
 176  250
 183  255
 191  263
 201  273
 214  286
 226  299
 238  312
 249  323
 257  328
 263  328
 264  323
 263  311
 257  292
 250  271
 242  246
 233  221
 225  197
 217  176
 212  161
 210  150
 210  145
 213  146
.PEN_UP
.DT 100

.SEGMENT DIGIT  762 ? "1"
.COMMENT 1  4  141
.PEN_DOWN
 223  304
 223  305
 223  304
 225  303
 226  302
 228  302
 229  303
 231  304
 233  309
 236  312
 240  318
 243  323
 246  328
 249  332
 252  336
 254  337
 254  337
 254  333
 252  328
 249  322
 246  311
 243  299
 241  285
 239  270
 238  254
 238  240
 239  226
 239  214
 239  202
 239  193
 236  184
 233  178
 229  173
 223  170
 217  168
 209  168
 204  170
 199  171
 195  173
 193  175
 194  178
 200  178
 207  179
 218  178
 233  179
.PEN_UP
.DT 100

.SEGMENT DIGIT  763 ? "9"
.COMMENT 9  3   94
.PEN_DOWN
 211  328
 209  331
 206  332
 204  331
 201  330
 200  326
 199  320
 200  314
 202  309
 207  304
 212  301
 220  300
 229  300
 239  303
 249  307
 259  314
 267  320
 274  328
 278  334
 279  341
 277  346
 273  352
 265  354
 257  356
 246  357
 236  356
 226  354
 218  350
 212  344
 209  337
 208  331
 211  325
 215  319
 221  314
 228  312
 237  312
 245  312
 252  314
 258  316
 263  319
 266  322
 270  325
 272  325
 273  324
 274  320
 274  314
 274  305
 274  296
 273  285
 272  273
 270  261
 266  249
 261  240
 255  232
 248  227
 238  224
 228  222
 218  222
 207  223
 198  224
.PEN_UP
.DT 100

.SEGMENT DIGIT  764 ? "8"
.COMMENT 8 17  154
.PEN_DOWN
 198  341
 196  342
 195  342
 193  343
 189  343
 187  343
 184  343
 180  343
 175  342
 171  341
 167  339
 163  337
 162  332
 163  326
 168  318
 173  310
 182  300
 193  289
 202  277
 211  266
 219  255
 223  240
 221  233
 214  226
 205  222
 194  219
 181  218
 169  218
 158  219
 149  222
 144  226
 143  232
 145  238
 150  247
 158  258
 167  267
 178  279
 187  291
 197  302
 205  312
 210  320
 212  328
 212  333
 210  338
 205  340
 199  341
 192  341
 185  340
 179  338
 172  334
.PEN_UP
.DT 100

.SEGMENT DIGIT  765-766 ? "5"
.COMMENT 5  3   76
.PEN_DOWN
 209  375
 207  372
 205  369
 204  364
 202  357
 200  347
 197  339
 195  329
 192  317
 192  311
 193  306
 195  304
 200  304
 205  305
 212  309
 219  312
 228  316
 238  317
 246  318
 255  317
 265  314
 272  307
 279  299
 285  289
 289  277
 293  264
 294  250
 293  237
 289  224
 284  213
 278  203
 269  197
 260  192
 252  188
 243  188
.PEN_UP
.DT 100
.PEN_DOWN
 193  343
 199  353
 205  362
 215  369
 226  375
 239  381
 252  385
 267  389
 282  390
 296  391
 308  390
 320  389
 332  386
 341  384
.PEN_UP
.DT 100

.SEGMENT DIGIT  767 ? "3"
.COMMENT 3 24   78
.PEN_DOWN
 214  284
 212  286
 211  288
 211  290
 211  292
 213  294
 215  298
 221  302
 228  305
 239  309
 251  311
 264  312
 277  307
 289  303
 299  294
 304  284
 306  272
 304  259
 297  248
 290  237
 282  229
 274  224
 267  221
 261  220
 259  220
 259  222
 262  223
 266  224
 274  224
 281  222
 291  219
 300  213
 308  206
 314  196
 317  184
 317  172
 314  159
 307  147
 296  136
 283  127
 263  118
 248  116
 235  117
 223  120
 213  126
 208  130
 204  135
 205  139
.PEN_UP
.DT 100

.SEGMENT DIGIT  768 ? "2"
.COMMENT 2  5  161
.PEN_DOWN
 210  281
 210  284
 210  289
 213  300
 214  307
 217  315
 221  324
 227  330
 233  336
 242  340
 251  343
 259  344
 269  342
 278  338
 283  328
 286  316
 286  299
 283  279
 275  257
 266  232
 253  206
 239  180
 223  157
 209  137
 196  122
 184  110
 176  104
 169  101
 165  104
 163  108
 162  117
 164  126
 166  134
 170  142
 176  147
 182  152
 192  153
 203  150
 217  147
 233  142
 253  135
 275  130
 299  123
 322  119
 346  113
.PEN_UP
.DT 100

.SEGMENT DIGIT  769 ? "3"
.COMMENT 3 13   84
.PEN_DOWN
 254  305
 254  310
 254  313
 255  317
 257  319
 259  322
 261  324
 266  326
 272  326
 278  326
 286  325
 293  322
 300  318
 305  314
 310  309
 312  303
 311  297
 309  290
 303  285
 298  279
 291  275
 285  271
 279  268
 275  267
 272  266
 272  265
 273  265
 276  265
 280  266
 287  266
 293  264
 301  261
 307  258
 314  252
 319  247
 324  239
 326  232
 327  223
 326  216
 323  210
 318  206
 307  201
 300  200
 291  200
 284  202
 277  205
 272  206
 267  208
 264  210
 263  211
 263  212
 263  213
 264  213
 265  213
.PEN_UP
.DT 100

.SEGMENT DIGIT  770 ? "2"
.COMMENT 2  1  216
.PEN_DOWN
 217  326
 217  331
 218  338
 223  341
 230  343
 238  344
 246  345
 255  342
 263  337
 266  329
 266  319
 260  306
 252  293
 240  280
 226  266
 214  253
 203  241
 197  231
 194  222
 198  214
 205  209
 218  205
 234  200
 254  198
 273  198
 293  198
.PEN_UP
.DT 100

.SEGMENT DIGIT  771-772 ? "7"
.COMMENT 7 25  137
.PEN_DOWN
 205  323
 209  326
 213  330
 219  333
 226  334
 233  334
 241  332
 247  328
 252  319
 255  310
 255  297
 254  283
 249  260
 245  245
 241  229
 238  215
 234  205
 232  196
 231  189
 229  186
 229  185
.PEN_UP
.DT 100
.PEN_DOWN
 185  240
 185  242
 186  244
 189  245
 194  247
 203  248
 214  249
 228  249
 241  250
 255  250
 269  248
 282  248
 292  248
.PEN_UP
.DT 100

.SEGMENT DIGIT  773 ? "8"
.COMMENT 8 19  230
.PEN_DOWN
 208  313
 207  314
 206  312
 206  305
 208  298
 211  286
 215  273
 218  258
 221  241
 222  225
 222  212
 220  202
 216  195
 209  189
 202  187
 193  187
 185  189
 179  193
 176  198
 174  205
 177  212
 182  219
 190  227
 202  236
 216  245
 232  254
 249  264
 265  275
 279  285
 291  296
 300  305
 304  315
 304  324
 299  332
 289  340
 276  345
 261  349
 245  349
 229  347
 212  343
 197  339
 185  329
.PEN_UP
.DT 100

.SEGMENT DIGIT  774-775 ? "4"
.COMMENT 4  5  173
.PEN_DOWN
 189  336
 190  339
 190  342
 191  342
 190  341
 186  338
 185  332
 184  324
 182  314
 178  303
 175  291
 173  279
 170  267
 169  258
 166  249
 166  242
 168  238
 171  235
 175  233
 184  233
 194  234
 207  236
 220  238
 234  240
 248  241
 264  246
 273  248
.PEN_UP
.DT 100
.PEN_DOWN
 274  284
 274  290
 273  298
 273  302
 273  305
 272  305
 272  303
 270  297
 268  286
 267  273
 267  258
 266  239
 265  220
 265  198
 265  176
 265  158
.PEN_UP
.DT 100

.SEGMENT DIGIT  776 ? "9"
.COMMENT 9 17  167
.PEN_DOWN
 281  337
 279  337
 276  337
 271  337
 264  336
 257  332
 247  329
 238  326
 228  320
 221  315
 214  310
 210  304
 208  298
 208  292
 211  287
 217  284
 224  281
 232  280
 240  280
 249  283
 255  287
 261  292
 266  299
 268  305
 270  313
 271  318
 270  325
 270  329
 268  331
 268  332
 268  331
 270  327
 270  320
 270  311
 270  299
 267  285
 264  270
 261  254
 254  239
 247  226
 237  213
 226  203
 214  195
 201  187
 188  183
 176  179
 165  176
 155  175
 146  174
 140  174
 135  174
 132  175
.PEN_UP
.DT 100

.SEGMENT DIGIT  777 ? "8"
.COMMENT 8 27  159
.PEN_DOWN
 277  236
 279  236
 284  237
 289  239
 294  244
 301  250
 305  257
 310  265
 312  274
 312  281
 309  288
 303  293
 296  296
 288  294
 281  289
 274  281
 271  272
 268  260
 268  247
 271  235
 274  223
 277  212
 278  205
 278  199
 275  196
 270  194
 261  194
 252  196
 245  199
 238  205
 234  214
 235  221
 239  227
 248  234
.PEN_UP
.DT 100

.SEGMENT DIGIT  778 ? "0"
.COMMENT 0 15  126
.PEN_DOWN
 175  272
 176  274
 179  275
 182  275
 182  273
 183  268
 183  262
 183  255
 186  246
 190  237
 197  229
 206  223
 218  219
 231  216
 244  218
 256  221
 266  226
 273  235
 278  246
 278  259
 273  271
 266  281
 254  291
 240  298
 217  301
 202  299
 189  293
 178  285
 173  275
 170  266
 171  257
 179  248
.PEN_UP
.DT 100

.SEGMENT DIGIT  779 ? "3"
.COMMENT 3 11   28
.PEN_DOWN
 224  313
 215  317
 210  322
 207  327
 207  332
 210  338
 222  346
 234  352
 248  355
 262  356
 274  355
 282  351
 287  342
 288  331
 283  317
 276  302
 266  288
 256  275
 247  264
 240  257
 237  251
 239  249
 244  249
 254  249
 267  248
 281  245
 294  240
 306  233
 315  224
 319  212
 319  200
 315  186
 306  173
 295  161
 280  152
 263  143
 247  136
 229  133
 214  134
 201  136
.PEN_UP
.DT 100

.SEGMENT DIGIT  780-781 ? "5"
.COMMENT 5  4  120
.PEN_DOWN
 199  284
 200  287
 199  288
 198  289
 196  288
 194  286
 192  284
 192  278
 193  271
 196  263
 199  253
 205  244
 209  235
 215  225
 218  218
 219  210
 217  203
 212  199
 206  195
 197  191
 186  188
 174  187
 165  186
 155  189
.PEN_UP
.DT 100
.PEN_DOWN
 169  268
 171  271
 181  279
 191  285
 202  290
 216  296
 232  301
 247  304
 263  304
.PEN_UP
.DT 100

.SEGMENT DIGIT  782 ? "8"
.COMMENT 8  3  105
.PEN_DOWN
 243  297
 244  302
 245  305
 246  309
 247  313
 248  316
 249  318
 250  320
 251  323
 251  326
 251  329
 250  332
 248  336
 246  338
 242  341
 237  342
 231  343
 224  342
 216  342
 209  339
 202  337
 197  332
 193  328
 192  323
 192  317
 195  310
 200  302
 208  293
 218  284
 228  274
 237  264
 247  254
 255  245
 259  236
 261  228
 259  222
 255  216
 247  214
 238  213
 229  214
 220  216
 212  221
 206  228
 202  236
 202  246
 205  257
 210  267
 219  278
 228  288
 237  298
 247  306
 259  316
 263  319
 264  324
 263  326
 261  326
.PEN_UP
.DT 100

.SEGMENT DIGIT  783 ? "1"
.COMMENT 1 15   80
.PEN_DOWN
 206  244
 207  247
 208  250
 209  257
 213  264
 219  272
 223  279
 230  288
 234  294
 239  301
 244  304
 247  305
 248  303
 247  296
 245  286
 244  273
 242  258
 239  241
 237  222
 235  202
 235  184
 235  168
 238  152
.PEN_UP
.DT 100

.SEGMENT DIGIT  784-785 ? "7"
.COMMENT 7  4  233
.PEN_DOWN
 201  313
 201  314
 203  316
 209  316
 215  317
 225  317
 237  318
 249  319
 262  320
 275  320
 288  320
 299  319
 308  317
 315  313
 320  305
 323  297
 326  285
 327  272
 326  259
 325  245
 323  229
 321  216
 320  205
 319  195
 319  184
 318  179
.PEN_UP
.DT 100
.PEN_DOWN
 276  216
 274  221
 273  223
 274  225
 277  227
 281  228
 288  229
 296  229
.PEN_UP
.DT 100

.SEGMENT DIGIT  786 ? "0"
.COMMENT 0 21   11
.PEN_DOWN
 191  199
 191  198
 191  194
 191  188
 190  181
 191  173
 194  165
 199  157
 204  148
 212  143
 221  139
 233  137
 246  139
 260  144
 274  150
 288  160
 301  173
 311  187
 320  203
 324  220
 325  237
 324  251
 319  264
 310  273
 298  277
 286  277
 273  273
 260  264
 247  252
 232  233
 225  218
 219  203
 215  192
 213  182
 209  173
 207  167
 206  165
.PEN_UP
.DT 100

.SEGMENT DIGIT  787 ? "3"
.COMMENT 3 21  171
.PEN_DOWN
 144  242
 143  246
 142  250
 141  254
 141  259
 143  265
 147  273
 153  279
 167  288
 180  293
 193  298
 208  301
 221  303
 232  303
 240  301
 244  296
 244  289
 239  280
 231  270
 220  260
 208  249
 197  238
 189  229
 183  221
 181  214
 183  210
 191  206
 202  201
 215  196
 229  191
 243  184
 256  178
 267  169
 272  161
 275  153
 272  145
 264  139
 252  134
 236  131
 219  130
 201  131
 182  132
 167  135
 154  140
 147  144
 143  149
 147  155
.PEN_UP
.DT 100

.SEGMENT DIGIT  788-789 ? "5"
.COMMENT 5  9  104
.PEN_DOWN
 205  299
 204  302
 201  304
 199  302
 196  300
 192  296
 188  287
 185  277
 183  267
 180  257
 178  247
 175  240
 176  236
 179  235
 184  236
 192  240
 201  245
 213  250
 226  254
 240  255
 252  254
 262  249
 268  239
 272  227
 271  212
 266  196
 260  181
 251  166
 241  155
 232  146
 223  143
 217  140
 210  145
.PEN_UP
.DT 100
.PEN_DOWN
 196  327
 202  332
 212  336
 225  339
 240  342
 258  345
 275  347
 293  351
 310  353
 325  354
.PEN_UP
.DT 100

.SEGMENT DIGIT  790 ? "3"
.COMMENT 3  9  153
.PEN_DOWN
 170  345
 175  351
 182  357
 189  364
 200  369
 211  372
 221  375
 230  375
 238  370
 242  365
 243  355
 240  344
 234  331
 224  317
 215  305
 204  294
 197  287
 191  283
 190  281
 194  284
 199  287
 207  289
 215  290
 224  289
 233  284
 240  276
 246  265
 247  253
 246  239
 242  227
 235  215
 225  208
 212  201
 199  197
 186  195
 175  196
 166  197
 160  199
 159  202
.PEN_UP
.DT 100

.SEGMENT DIGIT  791-792 ? "7"
.COMMENT 7 24  109
.PEN_DOWN
 162  333
 155  341
 153  346
 154  350
 160  354
 169  356
 181  357
 195  356
 210  354
 225  350
 239  342
 250  332
 257  318
 261  303
 261  287
 259  271
 255  252
 252  236
 249  220
 247  207
 246  197
 246  188
 247  182
 247  178
 248  176
.PEN_UP
.DT 100
.PEN_DOWN
 209  226
 206  229
 204  232
 205  234
 208  235
 213  237
 219  238
 228  238
 239  238
 251  237
 263  237
 276  236
 287  235
.PEN_UP
.DT 100

.SEGMENT DIGIT  793 ? "5"
.COMMENT 5 30   52
.PEN_DOWN
 200  354
 200  355
 200  356
 201  356
 204  357
 210  357
 218  358
 227  359
 237  360
 246  360
 255  362
 265  364
 268  365
 269  365
 266  365
 262  365
 255  364
 246  363
 238  360
 227  359
 218  357
 210  355
 202  353
 197  350
 191  346
 188  342
 185  338
 183  332
 181  326
 178  319
 176  312
 173  305
 171  299
 168  293
 166  289
 167  286
 170  285
 174  285
 181  285
 190  286
 201  285
 213  283
 225  279
 236  275
 245  268
 252  261
 256  251
 257  241
 253  232
 245  223
 233  214
 220  208
 206  202
 192  197
 179  195
.PEN_UP
.DT 100

.SEGMENT DIGIT  794 ? "6"
.COMMENT 6  5  107
.PEN_DOWN
 276  352
 276  359
 273  366
 267  370
 258  373
 245  375
 230  369
 215  360
 198  346
 183  328
 171  306
 162  284
 159  260
 161  236
 167  214
 179  195
 194  181
 214  173
 246  168
 266  169
 283  173
 296  182
 305  192
 307  200
 304  208
 293  213
 279  215
 262  215
 243  211
 224  205
 207  194
 193  181
 185  168
.PEN_UP
.DT 100

.SEGMENT DIGIT  795 ? "9"
.COMMENT 9 11  116
.PEN_DOWN
 337  334
 339  336
 343  339
 345  344
 346  350
 347  356
 348  365
 347  375
 345  383
 341  391
 335  396
 326  401
 314  401
 300  397
 285  391
 270  380
 256  368
 244  353
 236  339
 233  325
 233  314
 238  305
 245  301
 257  301
 269  303
 281  310
 294  317
 305  326
 315  333
 324  339
 332  341
 337  338
 340  330
 344  318
 344  301
 343  281
 338  260
 332  237
 323  214
 313  193
 296  169
 283  158
 272  152
 262  147
 254  146
 246  148
.PEN_UP
.DT 100

.SEGMENT DIGIT  796 ? "0"
.COMMENT 0 15    1
.PEN_DOWN
 196  301
 194  297
 193  290
 192  281
 193  273
 195  263
 200  253
 206  245
 214  239
 222  235
 231  234
 240  236
 247  241
 254  250
 257  260
 257  272
 255  283
 248  292
 240  302
 229  309
 218  313
 206  312
 196  307
 188  301
 181  292
 177  283
 176  274
 177  265
 183  258
.PEN_UP
.DT 100

.SEGMENT DIGIT  797-798 ? "5"
.COMMENT 5 11  120
.PEN_DOWN
 206  367
 204  369
 204  370
 205  372
 208  373
 215  376
 223  378
 235  381
 248  383
 262  385
 274  388
 286  389
 295  390
.PEN_UP
.DT 100
.PEN_DOWN
 221  373
 216  370
 205  363
 194  354
 184  346
 174  336
 166  325
 157  314
 154  303
 151  293
 152  287
 156  280
 163  278
 172  276
 185  276
 199  277
 215  276
 230  275
 243  270
 251  262
 258  252
 259  240
 255  227
 247  212
 234  198
 219  186
 200  174
 181  166
 162  158
 145  155
 131  153
 120  152
 112  154
.PEN_UP
.DT 100

.SEGMENT DIGIT  799 ? "3"
.COMMENT 3 27  209
.PEN_DOWN
 251  261
 253  263
 260  266
 267  266
 278  267
 288  266
 296  264
 306  261
 315  255
 320  249
 322  244
 318  237
 312  233
 305  227
 298  223
 291  220
 286  216
 283  214
 284  211
 288  208
 296  203
 303  198
 311  192
 318  183
 324  174
 326  166
 324  157
 317  148
 309  142
 297  136
 283  133
 268  132
 254  134
 244  137
 236  140
 232  145
.PEN_UP
.DT 100

.SEGMENT DIGIT  800 ? "9"
.COMMENT 9 12  189
.PEN_DOWN
 318  298
 316  299
 314  300
 309  298
 300  296
 288  292
 277  290
 266  288
 254  287
 244  287
 234  289
 226  293
 220  299
 217  305
 217  313
 219  320
 222  327
 227  333
 234  338
 241  341
 248  342
 253  342
 259  339
 263  334
 266  326
 270  315
 271  303
 273  289
 274  274
 275  258
 277  241
 278  225
 280  212
 281  199
 281  187
 283  178
 281  169
 278  162
 275  157
 271  153
 265  149
 259  148
 252  148
 244  150
 236  154
 227  157
 220  161
 212  166
 207  170
 201  175
 197  180
 198  181
.PEN_UP
.DT 100

.SEGMENT DIGIT  801 ? "3"
.COMMENT 3  6   46
.PEN_DOWN
 255  303
 253  310
 252  317
 254  325
 259  331
 266  336
 277  339
 287  340
 304  340
 311  338
 315  331
 315  323
 311  312
 301  299
 291  286
 279  273
 268  261
 259  249
 256  241
 256  234
 261  229
 271  226
 284  225
 297  222
 310  220
 320  215
 325  209
 325  200
 319  189
 308  179
 291  166
 269  152
 244  137
 220  124
 197  113
 178  103
 164   94
 159   90
.PEN_UP
.DT 100

.SEGMENT DIGIT  802-803 ? "5"
.COMMENT 5 28  201
.PEN_DOWN
 241  316
 239  319
 240  324
 245  326
 256  330
 273  331
 292  333
 307  334
 317  331
.PEN_UP
.DT 100
.PEN_DOWN
 274  310
 271  310
 262  310
 255  307
 245  304
 230  296
 219  286
 208  276
 199  265
 192  258
 187  251
 183  246
 183  241
 189  237
 197  232
 208  224
 220  215
 230  203
 232  189
 227  173
 213  158
 194  145
 174  135
 156  131
 146  133
 140  139
.PEN_UP
.DT 100

.SEGMENT DIGIT  804-805 ? "7"
.COMMENT 7 10   96
.PEN_DOWN
 154  359
 153  360
 153  362
 155  363
 161  364
 170  364
 182  365
 196  365
 210  365
 225  365
 238  364
 248  359
 256  354
 260  344
 261  330
 260  314
 257  293
 252  271
 245  247
 233  209
 227  186
 220  167
 217  150
 214  139
 212  131
.PEN_UP
.DT 100
.PEN_DOWN
 189  206
 187  209
 184  210
 184  211
 187  211
 191  213
 200  216
 214  219
 230  220
 249  222
.PEN_UP
.DT 100

.SEGMENT DIGIT  806 ? "3"
.COMMENT 3 15  235
.PEN_DOWN
 250  291
 246  297
 244  302
 243  307
 246  312
 251  316
 259  317
 269  315
 278  311
 287  305
 292  300
 295  293
 295  287
 291  280
 287  274
 282  268
 277  263
 274  258
 272  251
 271  240
 272  233
 273  224
 274  216
 273  209
 271  201
 265  196
 258  191
 248  187
 235  184
 223  183
 211  182
 203  181
 196  180
.PEN_UP
.DT 100

.SEGMENT DIGIT  807 ? "2"
.COMMENT 2  7  184
.PEN_DOWN
 180  278
 175  286
 172  294
 170  303
 171  312
 175  322
 183  330
 195  337
 217  342
 231  340
 244  332
 252  319
 257  302
 255  281
 249  255
 237  231
 222  205
 205  182
 187  163
 170  149
 155  140
 143  134
 134  134
 129  137
 127  145
 129  153
 132  161
 137  168
 146  174
 156  176
 168  178
 181  175
 194  172
 207  168
 221  162
 234  159
 245  155
 254  153
 262  150
.PEN_UP
.DT 100

.SEGMENT DIGIT  808 ? "9"
.COMMENT 9 13  247
.PEN_DOWN
 231  340
 232  342
 233  344
 236  345
 240  347
 243  349
 249  350
 255  349
 265  344
 271  340
 277  333
 281  328
 282  320
 281  313
 277  306
 270  301
 263  298
 254  297
 245  297
 237  300
 230  304
 225  309
 223  315
 223  323
 225  329
 228  334
 234  340
 241  342
 249  344
 256  343
 264  340
 271  334
 279  328
 285  318
 290  307
 293  296
 295  284
 295  272
 293  261
 290  251
 284  242
 278  236
 270  231
 262  227
 254  226
 245  226
 240  227
 234  229
 230  232
 227  234
 227  236
 228  238
 229  240
.PEN_UP
.DT 100

.SEGMENT DIGIT  809 ? "1"
.COMMENT 1 17  220
.PEN_DOWN
 240  221
 239  220
 239  221
 240  222
 242  224
 246  228
 250  234
 256  239
 265  246
 274  253
 282  261
 291  270
 299  276
 304  283
 309  289
 313  291
 314  292
 314  289
 312  284
 309  275
 306  264
 303  252
 299  237
 294  223
 290  210
 287  198
 284  187
 282  180
 282  172
 283  167
.PEN_UP
.DT 100

.SEGMENT DIGIT  810 ? "4"
.COMMENT 4 28  222
.PEN_DOWN
 284  352
 292  378
 296  396
 296  404
 288  395
 271  375
 252  343
 231  313
 214  287
 203  267
 201  254
 210  247
 224  240
 243  234
 267  231
 290  232
 310  237
 325  250
 335  266
 342  284
 345  301
 345  313
 343  313
 335  296
 322  264
 306  220
 288  166
 270  113
 259   68
 252   39
 252   29
.PEN_UP
.DT 100

.SEGMENT DIGIT  811 ? "6"
.COMMENT 6 28  107
.PEN_DOWN
 264  337
 251  325
 233  300
 214  266
 197  231
 187  198
 189  176
 200  168
 216  170
 230  178
 237  188
 233  197
 223  202
 207  203
 193  201
 184  198
 181  192
.PEN_UP
.DT 100

.SEGMENT DIGIT  812-813 ? "7"
.COMMENT 7 12  221
.PEN_DOWN
 152  342
 152  345
 154  346
 155  350
 159  352
 163  356
 169  359
 177  363
 188  365
 200  367
 212  369
 226  371
 239  371
 251  371
 260  370
 269  369
 275  367
 280  364
 283  360
 284  355
 283  349
 281  340
 279  330
 275  316
 273  301
 269  286
 267  270
 264  253
 261  237
 259  223
 257  212
 256  203
 254  197
 253  192
 253  188
 252  187
 251  188
 251  189
.PEN_UP
.DT 100
.PEN_DOWN
 216  254
 216  254
 215  255
 215  257
 216  257
 220  257
 226  259
 232  259
 240  260
 249  260
 262  262
 275  262
 287  263
 299  263
 310  263
 319  263
 326  262
 332  262
 335  261
 336  263
 336  262
.PEN_UP
.DT 100

.SEGMENT DIGIT  814 ? "1"
.COMMENT 1 16   21
.PEN_DOWN
 204  214
 202  214
 200  211
 196  208
 194  203
 192  199
 192  197
 192  197
 194  199
 200  206
 208  215
 219  228
 232  245
 247  263
 264  279
 277  293
 288  302
 295  303
 297  297
 294  285
 288  266
 279  244
 269  219
 259  194
 252  171
 246  154
 244  140
 244  129
 244  123
.PEN_UP
.DT 100

.SEGMENT DIGIT  815 ? "3"
.COMMENT 3 19  209
.PEN_DOWN
 182  313
 178  318
 175  324
 175  328
 176  331
 180  333
 185  333
 193  332
 201  328
 210  323
 217  316
 220  307
 221  299
 218  289
 211  281
 204  274
 194  267
 183  262
 174  259
 168  255
 165  252
 165  250
 168  247
 175  244
 185  239
 196  233
 208  226
 218  218
 225  208
 231  198
 233  187
 231  176
 224  167
 214  158
 202  150
 189  145
 175  142
 161  139
 147  139
 135  140
 127  141
 122  144
.PEN_UP
.DT 100

.SEGMENT DIGIT  816-817 ? "7"
.COMMENT 7 13  165
.PEN_DOWN
 191  303
 191  303
 190  303
 189  304
 187  303
 187  303
 187  303
 187  304
 189  304
 189  304
 189  305
 190  305
 190  305
 190  305
 190  305
 190  306
 189  309
 189  311
 186  314
 185  317
 183  323
 181  327
 179  332
 177  336
 176  339
 173  341
 172  343
 172  343
 171  342
 172  341
 173  339
 176  337
 179  334
 184  332
 190  330
 198  328
 207  326
 217  325
 226  324
 235  323
 245  322
 252  322
 260  322
 265  323
 270  324
 273  324
 276  325
 277  325
 277  325
 276  324
 273  322
 271  319
 268  314
 263  307
 259  299
 255  289
 250  278
 247  267
 244  255
 242  244
 239  233
 238  222
 238  213
 237  206
 237  200
 236  195
 236  191
 236  188
 236  187
 236  186
 237  185
 238  187
.PEN_UP
.DT 100
.PEN_DOWN
 259  231
 260  231
 263  232
 265  234
 265  235
 267  236
 267  237
 265  238
 264  238
 262  238
 260  237
 256  237
 250  237
 244  237
 237  238
 229  239
 221  240
 215  241
 208  244
 204  244
 200  245
 199  245
 199  246
 198  246
 200  246
.PEN_UP
.DT 100

.SEGMENT DIGIT  818-819 ? "4"
.COMMENT 4 19  117
.PEN_DOWN
 275  365
 275  371
 271  373
 269  376
 265  375
 259  371
 256  366
 251  357
 246  349
 242  339
 239  329
 237  318
 237  310
 238  301
 242  296
 249  290
 256  286
 265  284
 275  281
 283  280
 291  278
 297  278
 303  278
 305  278
 307  278
.PEN_UP
.DT 100
.PEN_DOWN
 312  334
 314  336
 312  338
 312  338
 310  334
 307  328
 303  317
 297  302
 290  284
 280  263
 270  242
 260  222
 252  205
 244  189
 239  181
.PEN_UP
.DT 100

.SEGMENT DIGIT  820 ? "6"
.COMMENT 6 22   81
.PEN_DOWN
 238  316
 238  319
 238  326
 231  334
 223  336
 215  331
 203  322
 192  307
 182  289
 173  268
 164  248
 159  227
 156  210
 159  196
 166  186
 176  182
 189  182
 201  185
 212  191
 218  197
 220  205
 216  209
 206  212
 193  212
 179  209
 165  206
 155  200
.PEN_UP
.DT 100

.SEGMENT DIGIT  821 ? "6"
.COMMENT 6  8   81
.PEN_DOWN
 247  336
 243  334
 239  332
 232  328
 225  320
 216  312
 206  302
 196  289
 188  275
 178  259
 171  244
 166  227
 163  213
 162  199
 162  186
 165  175
 168  167
 175  159
 183  155
 191  153
 201  152
 209  153
 219  156
 228  160
 235  166
 241  171
 244  178
 245  183
 243  188
 238  193
 230  196
 220  198
 208  199
 195  200
 184  198
 175  196
 167  193
 162  189
.PEN_UP
.DT 100

.SEGMENT DIGIT  822-823 ? "4"
.COMMENT 4 27   77
.PEN_DOWN
 276  304
 282  307
 286  310
 288  309
 284  305
 279  300
 271  291
 262  280
 251  268
 240  258
 231  248
 224  239
 220  233
 219  229
 224  227
 231  228
 242  229
 255  232
 271  234
 288  235
 304  237
 319  238
 332  239
 343  239
 352  239
 358  240
.PEN_UP
.DT 100
.PEN_DOWN
 301  293
 301  296
 299  296
 297  293
 295  289
 292  283
 288  273
 283  259
 278  244
 272  225
 267  207
 262  188
 257  172
 254  157
 251  144
 252  134
 251  129
.PEN_UP
.DT 100

.SEGMENT DIGIT  824 ? "6"
.COMMENT 6  8  129
.PEN_DOWN
 233  307
 228  304
 224  299
 218  291
 210  283
 202  272
 195  261
 186  248
 181  236
 175  223
 172  212
 170  202
 171  194
 173  186
 176  182
 183  178
 188  175
 195  174
 202  174
 210  175
 218  176
 224  180
 229  183
 234  186
 237  191
 239  196
 239  200
 236  205
 232  209
 225  212
 217  214
 207  215
 196  215
 185  213
 170  209
 162  205
 159  199
.PEN_UP
.DT 100

.SEGMENT DIGIT  825 ? "2"
.COMMENT 2 12   25
.PEN_DOWN
 178  296
 180  300
 184  304
 191  307
 200  310
 211  311
 223  311
 236  309
 248  305
 258  301
 265  297
 271  290
 272  283
 270  275
 264  266
 258  259
 248  251
 238  244
 228  236
 218  229
 207  223
 199  218
 193  212
 187  207
 186  201
 186  196
 191  192
 198  187
 209  183
 222  180
 237  175
 252  173
 268  171
 282  169
 299  168
 308  166
 314  165
 318  162
 320  161
.PEN_UP
.DT 100

.SEGMENT DIGIT  826 ? "2"
.COMMENT 2  7  134
.PEN_DOWN
 187  249
 185  258
 184  267
 186  279
 191  290
 198  301
 209  310
 222  315
 236  317
 251  313
 264  305
 274  293
 278  278
 278  261
 272  242
 261  222
 246  202
 225  184
 205  169
 183  155
 163  145
 147  139
 135  136
 128  139
 127  143
 131  149
 140  157
 150  165
 165  171
 179  174
 194  176
 208  174
 220  170
 231  167
 240  160
 248  156
 254  153
 260  149
 266  148
.PEN_UP
.DT 100

.SEGMENT DIGIT  827 ? "7"
.COMMENT 7  9   40
.PEN_DOWN
 180  317
 179  318
 179  320
 180  323
 180  324
 181  326
 182  329
 182  332
 183  336
 184  340
 184  345
 184  350
 184  355
 184  358
 184  363
 183  366
 183  368
 183  369
 184  370
 185  370
 187  370
 190  368
 193  367
 197  365
 203  364
 210  362
 220  360
 230  359
 242  359
 254  358
 268  358
 281  358
 292  358
 304  357
 313  356
 322  356
 328  354
 333  354
 336  353
 339  354
 340  354
 341  354
 341  353
 342  353
 342  353
 341  352
 341  351
 340  349
 339  346
 337  343
 334  339
 330  334
 326  329
 322  322
 316  312
 309  301
 302  288
 295  273
 286  255
 277  237
 268  216
 259  195
 252  175
 246  157
 242  140
 239  124
 238  114
.PEN_UP
.DT 100

.SEGMENT DIGIT  828 ? "1"
.COMMENT 1  1  145
.PEN_DOWN
 284  338
 283  343
 279  355
 275  362
 273  366
 271  364
 270  354
 269  338
 269  317
 271  293
 272  268
 273  242
 274  219
 278  197
.PEN_UP
.DT 100

.SEGMENT DIGIT  829 ? "5"
.COMMENT 5 13  114
.PEN_DOWN
 222  330
 222  331
 222  332
 223  332
 226  332
 232  330
 238  329
 245  327
 251  327
 259  326
 265  325
 270  324
 273  324
 273  324
 270  325
 264  325
 257  327
 249  328
 240  330
 231  330
 223  331
 217  332
 210  331
 207  329
 206  326
 205  319
 204  314
 202  307
 201  301
 200  293
 198  288
 197  281
 196  277
 194  275
 194  272
 195  272
 196  272
 200  273
 205  274
 212  275
 220  275
 229  274
 240  273
 251  270
 261  265
 268  260
 274  253
 278  246
 279  238
 277  231
 273  224
 266  218
 258  212
 248  209
 237  206
 226  206
 218  206
 209  208
 202  210
 198  213
 194  216
 192  219
 191  222
 189  224
 189  225
 189  226
 187  227
 187  229
.PEN_UP
.DT 100

.SEGMENT DIGIT  830 ? "3"
.COMMENT 3 19  248
.PEN_DOWN
 223  359
 221  365
 221  371
 224  376
 230  378
 239  380
 250  379
 260  375
 270  370
 278  364
 282  356
 283  349
 280  341
 274  333
 266  328
 256  324
 248  320
 241  318
 236  316
 235  315
 237  314
 242  313
 251  310
 261  305
 272  298
 280  290
 288  280
 292  270
 292  258
 288  245
 279  234
 267  224
 251  216
 233  210
 213  207
 194  206
 177  208
 164  209
 155  213
.PEN_UP
.DT 100

.SEGMENT DIGIT  831 ? "3"
.COMMENT 3 20  157
.PEN_DOWN
 183  305
 185  313
 188  320
 193  329
 202  336
 212  342
 224  345
 234  347
 243  344
 246  337
 247  326
 246  314
 244  299
 244  283
 245  265
 249  249
 254  233
 258  216
 262  200
 260  181
 256  163
 245  146
 229  129
 210  114
 190  102
 173   93
 158   89
.PEN_UP
.DT 100

.SEGMENT DIGIT  832 ? "6"
.COMMENT 6  9   24
.PEN_DOWN
 297  403
 296  402
 292  401
 288  397
 283  395
 276  390
 270  385
 263  379
 255  372
 246  362
 239  354
 233  345
 226  334
 221  324
 215  313
 210  300
 206  287
 202  273
 201  259
 201  245
 202  232
 206  219
 209  208
 214  198
 222  189
 229  182
 239  178
 249  173
 261  172
 273  171
 286  172
 298  175
 310  179
 320  185
 330  192
 338  201
 344  212
 349  224
 352  237
 353  249
 352  261
 349  271
 342  278
 332  285
 320  289
 306  291
 291  293
 275  292
 258  290
 241  285
 225  277
 210  265
.PEN_UP
.DT 100

.SEGMENT DIGIT  833 ? "1"
.COMMENT 1 15   68
.PEN_DOWN
 235  329
 233  328
 231  328
 233  328
 234  329
 236  330
 240  332
 243  336
 248  340
 253  343
 257  347
 262  353
 265  357
 268  362
 270  365
 272  367
 272  369
 272  368
 270  366
 268  362
 266  355
 263  347
 261  338
 259  327
 256  314
 255  302
 254  290
 256  280
 256  272
 261  264
.PEN_UP
.DT 100

.SEGMENT DIGIT  834 ? "1"
.COMMENT 1  2  205
.PEN_DOWN
 228  286
 230  289
 230  290
 230  286
 229  279
 226  270
 225  258
 222  244
 220  228
 218  214
 216  202
 213  193
 211  183
 210  175
 208  166
.PEN_UP
.DT 100

.SEGMENT DIGIT  835-836 ? "9"
.COMMENT 9  7   44
.PEN_DOWN
 227  337
 225  343
 221  347
 217  350
 211  350
 205  346
 198  340
 193  329
 188  316
 185  302
 184  287
 186  273
 191  262
 199  253
 211  251
 226  251
 242  257
 260  264
 276  275
 290  287
 301  299
 307  312
 309  323
 304  331
 296  339
 284  343
 268  344
 253  343
 238  338
 223  330
 211  320
 202  310
 198  299
 197  288
 199  279
.PEN_UP
.DT 100
.PEN_DOWN
 287  292
 294  300
 297  303
 298  304
 298  304
 297  302
 294  299
 293  292
 291  283
 289  272
 287  259
 284  246
 279  231
 274  216
 266  202
 258  189
 248  179
 236  171
 223  163
 209  160
 194  158
 180  158
 167  160
 156  163
 147  168
 141  173
 136  180
 137  185
.PEN_UP
.DT 100

.SEGMENT DIGIT  837 ? "2"
.COMMENT 2  9   54
.PEN_DOWN
 197  228
 193  233
 187  239
 183  246
 179  253
 175  262
 174  271
 174  280
 176  290
 181  300
 187  309
 194  317
 202  324
 212  328
 223  330
 233  330
 244  329
 252  324
 262  317
 270  307
 275  297
 278  285
 278  272
 276  259
 272  245
 265  232
 255  218
 246  206
 234  194
 222  183
 210  173
 198  163
 187  156
 176  148
 166  143
 156  140
 147  139
 141  139
 134  141
 130  144
 128  146
 127  150
 127  154
 129  155
 133  156
 139  156
 148  155
 159  154
 180  152
 195  149
 211  148
 228  146
 245  146
 261  145
 275  146
 291  149
.PEN_UP
.DT 100

.SEGMENT DIGIT  838 ? "1"
.COMMENT 1  8  199
.PEN_DOWN
 207  277
 209  279
 212  283
 215  286
 220  290
 223  294
 227  300
 231  305
 234  311
 235  316
 236  320
 236  324
 235  327
 234  327
 232  326
 229  324
 226  317
 224  310
 222  301
 220  289
 217  277
 214  264
 211  251
 208  238
 205  227
 200  216
 195  203
 191  197
 186  192
 182  186
 179  183
 173  180
 169  179
 163  178
 159  178
 156  178
 153  178
 150  179
 149  179
 150  179
 154  180
 158  180
 165  180
 173  181
 183  182
 195  183
 208  183
 221  184
 234  185
 245  185
.PEN_UP
.DT 100

.SEGMENT DIGIT  839 ? "0"
.COMMENT 0 26   72
.PEN_DOWN
 232  239
 229  238
 226  234
 224  227
 220  218
 216  206
 215  192
 216  175
 219  159
 225  144
 233  131
 243  121
 256  116
 270  114
 292  118
 305  124
 317  135
 327  146
 333  159
 336  174
 335  191
 331  208
 324  224
 315  239
 302  252
 288  262
 273  268
 258  271
 245  267
 233  260
 223  248
 216  235
 212  222
 211  208
.PEN_UP
.DT 100

.SEGMENT DIGIT  840 ? "9"
.COMMENT 9 23  183
.PEN_DOWN
 217  372
 220  377
 221  381
 220  385
 216  389
 212  392
 207  393
 198  392
 187  390
 177  385
 168  380
 161  372
 159  365
 159  357
 164  351
 173  344
 184  340
 197  338
 209  337
 218  338
 226  342
 230  347
 231  353
 230  359
 228  366
 225  370
 223  375
 223  375
 224  372
 228  368
 236  359
 244  347
 254  333
 265  317
 279  289
 288  271
 293  252
 295  235
 294  220
 291  206
 283  195
 274  186
 261  181
 248  175
 231  173
 215  172
 199  172
 183  174
 169  178
 158  180
 150  183
.PEN_UP
.DT 100

.SEGMENT DIGIT  841 ? "0"
.COMMENT 0  8   11
.PEN_DOWN
 193  241
 192  241
 192  241
 192  240
 192  239
 192  237
 193  235
 193  232
 194  227
 194  224
 195  219
 195  214
 196  210
 197  206
 200  201
 202  197
 204  195
 207  192
 210  191
 215  188
 218  188
 220  188
 223  189
 228  191
 231  193
 233  195
 236  197
 240  200
 244  203
 247  207
 251  210
 253  213
 255  216
 257  221
 258  225
 259  229
 258  235
 258  239
 257  246
 255  251
 254  257
 252  262
 248  267
 246  273
 244  278
 241  284
 238  289
 234  293
 231  297
 227  299
 222  300
 218  300
 214  299
 210  296
 206  290
 203  285
 200  277
 197  268
 194  261
 191  252
 190  244
 188  235
 189  226
 189  219
.PEN_UP
.DT 100

.SEGMENT DIGIT  842 ? "8"
.COMMENT 8 22  112
.PEN_DOWN
 234  344
 234  349
 233  352
 231  353
 226  352
 218  349
 209  343
 199  337
 189  328
 180  319
 176  310
 175  301
 180  293
 189  285
 202  277
 215  270
 229  261
 241  253
 250  245
 254  237
 253  228
 249  221
 239  214
 228  211
 217  210
 206  211
 199  219
 197  229
 197  245
 201  261
 207  278
 216  296
 226  312
 234  326
 238  337
 239  343
 234  345
 227  344
 217  341
 205  336
 192  328
 179  319
 171  309
.PEN_UP
.DT 100

.SEGMENT DIGIT  843 ? "6"
.COMMENT 6 17  130
.PEN_DOWN
 172  324
 170  323
 166  320
 159  315
 152  307
 142  297
 131  284
 121  270
 113  255
 106  241
 103  228
 104  216
 107  208
 115  202
 125  198
 136  196
 147  196
 159  197
 169  200
 177  205
 181  209
 182  213
 180  219
 173  222
 165  225
 154  226
 143  226
 126  224
 115  221
 105  218
  98  212
.PEN_UP
.DT 100

.SEGMENT DIGIT  844 ? "8"
.COMMENT 8 24   67
.PEN_DOWN
 321  299
 324  305
 325  311
 325  318
 324  325
 320  332
 315  339
 306  343
 296  347
 284  350
 273  350
 263  349
 253  343
 246  338
 243  329
 243  317
 247  305
 255  291
 271  268
 282  252
 293  238
 304  224
 311  213
 315  202
 316  195
 312  188
 305  184
 296  182
 288  181
 278  182
 269  186
 263  192
 258  199
 258  208
 262  220
 267  233
 276  247
 286  262
 297  276
 309  291
 319  304
 328  315
 334  323
 338  327
 338  329
 337  329
 334  327
.PEN_UP
.DT 100

.SEGMENT DIGIT  845 ? "3"
.COMMENT 3 21  203
.PEN_DOWN
  44  283
  51  288
  57  294
  65  301
  74  309
  85  315
  99  320
 113  324
 130  326
 146  327
 162  324
 176  319
 188  313
 196  304
 199  294
 198  284
 192  273
 184  262
 175  253
 166  245
 158  238
 150  233
 146  229
 145  226
 147  224
 151  222
 158  220
 166  216
 176  213
 185  209
 195  203
 202  196
 207  187
 210  178
 208  169
 201  160
 191  153
 177  149
 161  146
 143  148
 125  152
 109  156
  97  162
  87  168
  84  174
.PEN_UP
.DT 100

.SEGMENT DIGIT  846 ? "2"
.COMMENT 2 15  113
.PEN_DOWN
 289  328
 283  332
 282  336
 284  339
 290  342
 296  343
 305  342
 314  339
 320  333
 325  327
 326  317
 322  301
 316  288
 307  277
 299  265
 290  255
 282  247
 277  241
 274  238
 273  237
 276  239
 281  242
 289  246
 296  249
 306  252
 316  253
 325  253
 332  252
 340  249
 346  246
 352  241
 358  237
 362  234
 366  231
 369  227
.PEN_UP
.DT 100

.SEGMENT DIGIT  847-848 ? "5"
.COMMENT 5 26   39
.PEN_DOWN
 152  284
 150  280
 149  275
 148  266
 147  258
 147  247
 146  237
 145  228
 146  222
 147  218
 149  215
 154  216
 159  218
 167  221
 176  224
 187  227
 200  228
 213  229
 226  228
 238  225
 247  221
 254  214
 259  206
 260  196
 258  186
 252  175
 244  165
 234  155
 224  146
 213  139
 201  133
 192  129
 183  128
 175  129
.PEN_UP
.DT 100
.PEN_DOWN
 145  277
 145  278
 147  281
 149  284
 155  286
 163  287
 175  289
 188  291
 202  293
 219  296
 234  297
 248  298
 261  299
 272  299
 281  297
 288  297
.PEN_UP
.DT 100

.SEGMENT DIGIT  849 ? "1"
.COMMENT 1  4   80
.PEN_DOWN
 176  264
 179  268
 183  274
 190  281
 196  289
 205  297
 213  305
 221  314
 228  322
 233  327
 235  330
 235  330
 234  325
 230  311
 225  298
 220  284
 216  266
 212  250
 210  234
 207  220
 205  207
 203  196
 199  189
 195  183
 189  179
 181  175
 174  174
 166  173
 159  173
 154  174
 151  173
 152  174
 156  174
 162  174
 169  174
 180  172
.PEN_UP
.DT 100

.SEGMENT DIGIT  850 ? "2"
.COMMENT 2 25   25
.PEN_DOWN
 160  312
 162  315
 167  320
 172  325
 180  328
 189  330
 198  332
 207  331
 216  328
 222  322
 225  312
 225  301
 222  287
 216  273
 206  258
 195  244
 181  231
 169  220
 156  212
 144  207
 134  203
 125  202
 118  206
 115  209
 114  214
 115  220
 118  225
 125  231
 132  235
 141  238
 151  239
 160  239
 171  238
 180  236
 189  234
 198  231
 207  228
 216  226
 224  225
 233  224
 242  224
 249  225
 256  226
 261  228
 264  229
.PEN_UP
.DT 100

.SEGMENT DIGIT  851-852 ? "1"
.COMMENT 1 25   26
.PEN_DOWN
 171  273
 173  273
 174  271
 176  270
 178  268
 180  270
 184  272
 190  277
 195  283
 203  287
 212  293
 219  300
 228  306
 234  312
 240  316
 242  317
 242  317
 240  314
 236  306
 232  297
 227  285
 220  270
 215  254
 208  238
 204  221
 201  207
 197  194
 195  184
 194  176
 192  171
 192  169
.PEN_UP
.DT 100
.PEN_DOWN
 125  183
 123  184
 120  183
 117  183
 117  183
 118  182
 121  182
 124  182
 127  181
 133  181
 139  181
 149  181
 161  181
 174  183
 189  183
 204  184
 218  184
 232  184
 245  183
 255  181
.PEN_UP
.DT 100

.SEGMENT DIGIT  853 ? "9"
.COMMENT 9 24  247
.PEN_DOWN
 386  316
 385  319
 384  323
 382  327
 382  331
 381  336
 381  338
 381  341
 381  343
 380  346
 377  351
 373  354
 368  358
 360  362
 350  365
 338  366
 325  366
 314  362
 301  356
 289  347
 279  338
 271  326
 268  313
 266  299
 268  287
 272  275
 278  266
 286  260
 296  257
 308  257
 320  260
 333  266
 345  274
 355  284
 364  294
 371  305
 375  315
 377  323
 377  328
 376  332
 375  333
 374  332
 373  328
 372  322
 372  312
 371  300
 370  285
 369  270
 368  254
 365  237
 364  223
 364  208
 364  195
 363  184
 363  174
 363  166
 364  160
 365  155
 364  150
 364  147
 364  145
 364  144
 364  144
 364  145
 363  146
 363  147
 367  149
.PEN_UP
.DT 100

.SEGMENT DIGIT  854 ? "9"
.COMMENT 9 16  122
.PEN_DOWN
 233  331
 227  324
 221  314
 218  304
 219  296
 224  288
 234  284
 249  281
 264  284
 278  289
 289  298
 295  306
 295  317
 289  325
 275  331
 258  336
 240  337
 223  336
 209  331
 199  325
 197  317
 201  310
 211  302
 225  297
 240  290
 255  284
 270  278
 281  271
 289  263
 290  252
 288  241
 282  228
 275  215
 266  201
 257  188
 250  178
 243  168
 238  162
 236  159
 236  158
.PEN_UP
.DT 100

.SEGMENT DIGIT  855 ? "0"
.COMMENT 0  8    6
.PEN_DOWN
 215  255
 215  253
 215  250
 214  245
 214  240
 213  234
 213  228
 214  223
 215  218
 216  212
 217  207
 220  201
 223  197
 227  193
 231  189
 235  185
 240  184
 244  182
 247  180
 252  179
 256  178
 260  178
 265  178
 269  178
 273  178
 278  180
 282  182
 286  185
 291  188
 293  192
 296  196
 298  200
 299  203
 300  208
 300  212
 300  216
 299  222
 298  226
 297  232
 296  238
 293  244
 291  250
 286  255
 283  261
 279  266
 274  272
 269  276
 265  279
 259  284
 254  286
 249  288
 244  288
 240  286
 234  285
 230  281
 227  277
 223  272
 220  264
 219  255
.PEN_UP
.DT 100

.SEGMENT DIGIT  856 ? "3"
.COMMENT 3 27   84
.PEN_DOWN
 238  296
 238  297
 240  299
 246  299
 252  300
 260  298
 267  296
 274  290
 279  284
 281  277
 279  270
 273  263
 265  255
 257  250
 250  245
 244  239
 240  234
 240  229
 242  224
 248  219
 255  212
 263  206
 267  198
 271  191
 271  183
 266  175
 257  169
 242  163
 227  162
 210  161
 194  161
 180  163
 170  168
 167  173
.PEN_UP
.DT 100

.SEGMENT DIGIT  857 ? "8"
.COMMENT 8 19  236
.PEN_DOWN
 275  330
 270  333
 259  338
 248  343
 243  346
 240  346
 240  345
 242  343
 248  336
 258  324
 270  312
 282  298
 294  283
 305  267
 312  252
 315  237
 315  225
 311  215
 300  206
 291  203
 281  203
 273  207
 268  213
 266  221
 268  233
 272  246
 280  261
 289  276
 299  293
 309  311
 317  328
 321  343
 323  356
 322  366
 317  372
 309  375
 298  375
 284  370
 271  362
 258  352
 246  341
.PEN_UP
.DT 100

.SEGMENT DIGIT  858-859 ? "9"
.COMMENT 9 30  214
.PEN_DOWN
 104  179
 103  178
 102  176
 103  176
 105  178
 110  179
 115  181
 124  184
 134  187
 146  194
 160  201
 173  213
 186  228
 197  247
 206  265
 211  285
 212  303
 210  320
 203  334
 193  344
 181  349
 168  350
 154  347
 142  342
 132  334
 127  324
 125  313
 126  301
.PEN_UP
.DT 100
.PEN_DOWN
 144  285
 144  284
 145  283
 147  281
 152  281
 157  281
 163  281
 169  284
 176  284
.PEN_UP
.DT 100

.SEGMENT DIGIT  860 ? "5"
.COMMENT 5 30  163
.PEN_DOWN
 160  345
 161  346
 166  349
 172  350
 180  351
 191  352
 201  352
 213  353
 224  353
 233  353
 239  353
 242  353
 242  352
 239  352
 233  352
 225  351
 214  350
 204  350
 193  349
 182  347
 172  345
 163  344
 157  342
 150  340
 146  337
 144  334
 142  332
 143  329
 145  327
 147  324
 154  322
 160  317
 170  312
 179  305
 188  298
 197  289
 205  280
 209  270
 211  260
 208  250
 198  238
 186  232
 171  226
 155  222
 140  220
 126  219
.PEN_UP
.DT 100

.SEGMENT DIGIT  861 ? "7"
.COMMENT 7  9  101
.PEN_DOWN
 175  342
 173  344
 169  347
 166  351
 163  354
 161  358
 157  362
 157  366
 157  369
 160  372
 164  375
 169  377
 178  378
 187  380
 197  381
 208  382
 220  384
 232  385
 244  388
 255  391
 266  394
 280  397
 287  399
 294  401
 298  399
 300  398
 300  394
 299  388
 297  379
 294  366
 291  350
 286  330
 281  306
 275  283
 270  258
 266  233
 260  209
 256  187
 253  169
 251  156
 247  146
 245  141
 245  137
.PEN_UP
.DT 100

.SEGMENT DIGIT  862 ? "0"
.COMMENT 0 14  198
.PEN_DOWN
 286  299
 279  297
 273  293
 265  287
 257  279
 251  270
 244  259
 240  248
 237  237
 237  227
 239  220
 244  214
 252  211
 262  211
 272  212
 281  215
 290  222
 299  228
 304  237
 307  248
 308  259
 307  271
 305  281
 302  292
 300  301
 296  307
.PEN_UP
.DT 100

.SEGMENT DIGIT  863 ? "2"
.COMMENT 2 30   23
.PEN_DOWN
 187  299
 188  301
 189  304
 192  307
 197  312
 202  315
 209  318
 215  319
 222  319
 227  318
 231  315
 234  310
 235  302
 235  291
 233  280
 229  267
 224  254
 217  240
 205  221
 197  209
 187  198
 178  188
 171  181
 166  175
 165  172
 169  170
 175  169
 186  170
 199  171
 215  172
 231  173
 250  175
.PEN_UP
.DT 100

.SEGMENT DIGIT  864 ? "1"
.COMMENT 1 24   75
.PEN_DOWN
 204  270
 204  270
 204  270
 204  271
 206  272
 208  273
 210  275
 213  278
 219  281
 225  288
 233  294
 242  304
 251  313
 261  324
 271  333
 278  342
 285  349
 290  353
 291  350
 291  342
 288  329
 285  313
 282  294
 278  274
 276  254
 276  235
 276  219
 278  205
 284  195
.PEN_UP
.DT 100

.SEGMENT DIGIT  865 ? "6"
.COMMENT 6 22   43
.PEN_DOWN
 255  318
 256  320
 254  323
 249  323
 239  317
 227  311
 213  301
 201  286
 189  268
 179  251
 174  233
 173  216
 175  203
 183  194
 192  187
 205  186
 218  187
 231  192
 240  199
 246  208
 247  216
 243  225
 229  232
 215  233
 202  231
 189  226
 179  219
.PEN_UP
.DT 100

.SEGMENT DIGIT  866 ? "8"
.COMMENT 8 14   34
.PEN_DOWN
 225  252
 222  259
 220  265
 219  274
 219  283
 222  290
 227  298
 233  304
 239  310
 247  313
 254  314
 261  311
 265  304
 268  294
 267  280
 264  265
 259  248
 251  229
 242  212
 234  197
 226  184
 221  174
 218  168
 217  165
 220  163
 224  166
 232  170
 238  175
 246  182
 251  189
 255  199
 257  208
 254  216
 248  225
 233  236
 221  241
 207  246
 194  249
 183  249
 174  249
 170  247
 172  246
.PEN_UP
.DT 100

.SEGMENT DIGIT  867 ? "3"
.COMMENT 3 13  240
.PEN_DOWN
 200  310
 200  311
 200  310
 199  312
 197  313
 195  317
 193  322
 191  324
 189  327
 189  331
 190  336
 193  339
 197  342
 203  344
 209  344
 217  342
 224  339
 231  333
 237  326
 241  317
 243  306
 243  297
 241  287
 235  278
 230  272
 223  266
 217  263
 211  261
 207  262
 204  262
 203  264
 205  265
 209  266
 216  267
 222  266
 231  264
 238  259
 247  253
 254  245
 258  236
 260  225
 261  214
 258  206
 254  198
 248  193
 239  187
 231  185
 222  184
 215  185
 207  186
 200  188
 196  191
 193  194
 190  197
 186  200
 183  202
 180  202
.PEN_UP
.DT 100

.SEGMENT DIGIT  868 ? "8"
.COMMENT 8  1  153
.PEN_DOWN
 270  334
 258  346
 248  353
 237  357
 226  358
 217  357
 211  351
 209  342
 211  330
 218  314
 226  296
 235  276
 244  255
 250  235
 252  216
 251  199
 246  185
 237  174
 225  169
 213  168
 202  170
 193  175
 188  183
 188  192
 193  203
 202  216
 215  231
 232  246
 249  262
 266  278
 280  293
 292  309
 302  320
 306  330
.PEN_UP
.DT 100

.SEGMENT DIGIT  869 ? "3"
.COMMENT 3  6  176
.PEN_DOWN
 204  283
 204  285
 203  290
 203  297
 206  303
 212  311
 219  315
 228  317
 240  319
 252  318
 261  315
 267  309
 269  301
 266  290
 259  279
 251  268
 241  258
 233  248
 228  238
 227  231
 231  223
 239  218
 249  211
 262  206
 274  200
 284  194
 289  186
 289  178
 286  169
 278  158
 267  148
 254  139
 241  130
 231  121
 223  116
 222  114
.PEN_UP
.DT 100

.SEGMENT DIGIT  870 ? "0"
.COMMENT 0 18  197
.PEN_DOWN
 232  231
 230  231
 228  229
 225  226
 223  221
 223  213
 224  206
 226  199
 230  194
 237  191
 244  189
 254  192
 265  197
 273  205
 281  214
 286  226
 288  238
 284  249
 278  258
 268  264
 256  267
 242  266
 224  259
 215  251
 210  240
 210  231
 214  221
.PEN_UP
.DT 100

.SEGMENT DIGIT  871 ? "8"
.COMMENT 8  4  230
.PEN_DOWN
 250  294
 254  300
 254  303
 250  306
 245  309
 236  310
 226  310
 218  307
 209  304
 203  299
 199  292
 198  285
 200  276
 206  266
 211  255
 217  246
 221  236
 223  227
 224  220
 222  213
 218  207
 212  202
 205  199
 197  197
 190  196
 183  197
 178  199
 174  202
 173  207
 176  213
 178  220
 183  227
 190  237
 198  246
 208  255
 218  264
 228  272
 242  283
 249  288
 254  292
 255  294
 251  296
.PEN_UP
.DT 100

.SEGMENT DIGIT  872 ? "3"
.COMMENT 3  2   51
.PEN_DOWN
 188  298
 188  300
 188  304
 191  307
 193  311
 199  313
 204  316
 210  318
 218  319
 226  319
 232  317
 238  314
 241  310
 241  303
 239  296
 234  288
 229  279
 222  272
 216  264
 210  259
 206  254
 205  251
 208  249
 214  248
 220  246
 228  245
 235  241
 242  238
 246  234
 248  227
 246  221
 241  214
 232  208
 222  201
 210  197
 200  193
 190  191
 182  189
 176  191
 174  191
.PEN_UP
.DT 100

.SEGMENT DIGIT  873 ? "0"
.COMMENT 0 10    1
.PEN_DOWN
 194  218
 193  219
 191  216
 188  214
 184  209
 182  203
 180  195
 180  186
 181  178
 186  169
 192  162
 201  158
 212  157
 223  159
 235  163
 245  169
 255  178
 261  187
 265  198
 265  210
 261  221
 255  231
 247  239
 236  246
 225  250
 212  250
 200  248
 189  242
 180  237
 177  227
.PEN_UP
.DT 100

.SEGMENT DIGIT  874-875 ? "7"
.COMMENT 7 17   96
.PEN_DOWN
 182  307
 183  311
 186  313
 190  314
 194  314
 201  314
 207  313
 216  313
 225  312
 234  312
 244  311
 254  309
 262  305
 270  301
 274  293
 277  284
 275  272
 272  258
 267  242
 261  227
 254  210
 247  193
 241  175
 235  159
 232  143
 231  129
 230  116
 229  104
 229   94
 229   85
 229   79
 227   76
.PEN_UP
.DT 100
.PEN_DOWN
 181  150
 181  153
 183  155
 187  157
 192  159
 199  161
 207  162
 218  165
 229  163
 241  162
.PEN_UP
.DT 100

.SEGMENT DIGIT  876-877 ? "5"
.COMMENT 5 11  125
.PEN_DOWN
 195  344
 195  346
 196  347
 199  349
 205  351
 213  352
 224  354
 238  356
 252  358
 267  359
 279  360
 289  362
.PEN_UP
.DT 100
.PEN_DOWN
 209  358
 206  356
 202  353
 197  347
 192  341
 187  333
 182  324
 177  313
 172  301
 169  290
 166  280
 166  273
 168  268
 172  267
 181  267
 193  268
 207  271
 224  270
 242  267
 258  262
 273  253
 284  241
 290  227
 291  212
 287  196
 276  182
 261  168
 243  157
 223  147
 203  140
 184  133
 169  129
 157  128
.PEN_UP
.DT 100

.SEGMENT DIGIT  878-879 ? "5"
.COMMENT 5 10  239
.PEN_DOWN
 202  327
 198  324
 194  319
 191  313
 187  306
 187  299
 191  291
 196  283
 204  273
 212  263
 222  251
 231  239
 237  227
 240  215
 240  201
 236  189
 231  179
 223  169
 213  163
.PEN_UP
.DT 100
.PEN_DOWN
 168  275
 174  289
 183  302
 194  314
 206  323
 222  330
 240  336
 259  340
 278  342
 301  343
.PEN_UP
.DT 100

.SEGMENT DIGIT  880 ? "2"
.COMMENT 2 18   60
.PEN_DOWN
 242  298
 237  299
 234  302
 232  305
 232  310
 235  314
 239  317
 246  322
 255  325
 264  328
 274  328
 284  325
 291  319
 297  310
 298  298
 295  284
 289  268
 281  252
 269  237
 257  224
 244  213
 233  206
 224  202
 219  201
 215  203
 215  207
 216  210
 220  216
 224  219
 230  219
 235  219
 242  215
 248  211
 257  205
 264  199
 272  193
 279  187
 286  181
 290  178
 295  173
 296  171
 297  171
 297  170
 297  171
 296  172
 295  174
.PEN_UP
.DT 100

.SEGMENT DIGIT  881 ? "2"
.COMMENT 2  2  113
.PEN_DOWN
 174  233
 174  237
 175  242
 177  248
 179  254
 184  260
 190  265
 196  270
 203  274
 210  275
 216  274
 221  270
 223  262
 222  252
 218  240
 213  228
 204  214
 195  202
 185  191
 177  180
 172  172
 171  165
 172  161
 176  159
 185  159
 195  160
 204  162
 215  165
 225  167
 233  168
 238  167
.PEN_UP
.DT 100

.SEGMENT DIGIT  882-883 ? "7"
.COMMENT 7 19  108
.PEN_DOWN
 211  337
 221  344
 229  350
 242  356
 249  355
 253  352
 257  345
 259  333
 259  318
 255  301
 251  283
 243  262
 236  242
 227  221
 217  201
 209  184
 200  169
 195  157
 188  149
 184  145
 183  144
.PEN_UP
.DT 100
.PEN_DOWN
 168  239
 168  241
 169  242
 172  244
 176  245
 184  247
 194  249
 204  249
 217  249
 233  247
 248  247
 264  247
.PEN_UP
.DT 100

.SEGMENT DIGIT  884 ? "8"
.COMMENT 8 22   34
.PEN_DOWN
 214  291
 211  300
 205  307
 194  312
 183  314
 173  314
 166  310
 162  301
 163  291
 171  280
 184  268
 201  255
 220  244
 238  232
 253  222
 264  212
 267  205
 263  197
 251  194
 236  193
 220  193
 204  196
 192  203
 186  214
 188  232
 198  250
 213  270
 231  290
 248  309
 263  325
 273  338
 275  345
 270  346
 257  343
 239  336
 213  319
.PEN_UP
.DT 100

.SEGMENT DIGIT  885 ? "9"
.COMMENT 9 24  241
.PEN_DOWN
 246  290
 253  293
 258  299
 261  303
 266  307
 268  313
 270  318
 273  322
 274  326
 277  333
 277  339
 275  344
 272  349
 266  353
 256  355
 241  357
 225  356
 206  354
 188  350
 170  343
 156  332
 144  322
 137  307
 135  293
 137  279
 140  265
 146  253
 153  244
 165  238
 180  236
 195  238
 212  244
 227  252
 241  263
 253  275
 264  286
 270  297
 273  303
 277  310
 277  313
 277  313
 277  309
 278  302
 275  293
 272  283
 268  270
 261  254
 255  239
 249  223
 243  206
 238  191
 233  175
 230  161
 228  149
 227  139
 226  130
 225  122
 225  119
 223  116
 222  115
 221  115
 220  114
 219  115
 219  116
 221  117
 221  120
.PEN_UP
.DT 100

.SEGMENT DIGIT  886 ? "3"
.COMMENT 3 28  143
.PEN_DOWN
 240  289
 241  298
 249  305
 261  311
 274  310
 286  305
 293  298
 292  286
 286  272
 277  255
 270  240
 268  225
 269  209
 270  195
 267  182
 256  170
 240  160
 222  156
 201  155
 183  157
 170  162
 162  173
.PEN_UP
.DT 100

.SEGMENT DIGIT  887 ? "0"
.COMMENT 0 28    1
.PEN_DOWN
 225  237
 223  242
 218  254
 210  260
 201  257
 189  241
 179  219
 175  194
 178  175
 189  168
 207  174
 233  193
 258  220
 277  249
 284  274
 277  292
 258  291
 236  279
 213  262
 194  244
 184  228
.PEN_UP
.DT 100

.SEGMENT DIGIT  888 ? "3"
.COMMENT 3  5  204
.PEN_DOWN
 157  313
 154  318
 154  325
 158  330
 168  337
 183  342
 200  346
 221  351
 241  353
 261  354
 276  352
 288  349
 293  343
 293  336
 288  326
 278  315
 266  303
 252  291
 239  280
 228  270
 221  260
 218  252
 219  246
 225  239
 236  234
 250  229
 265  225
 280  220
 294  214
 305  207
 312  199
 313  191
 310  182
 300  172
 285  162
 266  153
 246  143
 224  134
 202  126
 183  119
 167  113
 156  106
 149  102
 149   97
.PEN_UP
.DT 100

.SEGMENT DIGIT  889 ? "1"
.COMMENT 1  3   63
.PEN_DOWN
 201  271
 198  272
 196  272
 194  273
 192  274
 191  276
 192  277
 194  280
 198  286
 201  292
 205  301
 211  310
 215  320
 220  330
 224  340
 227  349
 229  356
 231  362
 233  365
 233  368
 233  369
 233  367
 233  364
 231  358
 230  350
 228  341
 226  329
 225  315
 223  300
 221  286
 218  271
 217  257
 216  244
 215  233
 214  223
 213  216
 212  210
 212  205
.PEN_UP
.DT 100

.SEGMENT DIGIT  890-891 ? "5"
.COMMENT 5 16  250
.PEN_DOWN
 257  332
 243  337
 229  337
 216  334
 207  329
 203  318
 204  304
 210  288
 220  270
 232  249
 245  227
 257  206
 267  184
 271  163
 271  145
 264  129
 251  117
 232  110
 210  108
 187  113
 165  123
 144  140
 128  161
.PEN_UP
.DT 100
.PEN_DOWN
 144  298
 163  311
 182  317
 204  320
 226  322
 250  320
 276  318
 299  315
 323  311
.PEN_UP
.DT 100

.SEGMENT DIGIT  892 ? "2"
.COMMENT 2 22  134
.PEN_DOWN
 172  285
 174  291
 178  298
 182  303
 189  306
 197  307
 205  304
 211  298
 215  288
 218  276
 215  261
 209  245
 199  228
 188  213
 176  201
 165  192
 156  185
 149  181
 149  180
 154  181
 162  183
 175  186
 192  189
 210  193
 227  195
.PEN_UP
.DT 100

.SEGMENT DIGIT  893-894 ? "8"
.COMMENT 8 30   13
.PEN_DOWN
 239  328
 234  331
 226  332
 220  332
 211  330
 203  326
 197  320
 192  314
 192  307
 196  300
 204  293
 216  288
 231  284
 248  283
 263  284
 278  286
 289  291
 297  298
 301  305
 299  313
 293  319
 286  326
 274  329
 262  331
 250  331
 238  330
 229  328
 221  325
 215  319
.PEN_UP
.DT 100
.PEN_DOWN
 221  284
 218  281
 215  279
 211  277
 205  273
 201  267
 196  259
 191  250
 188  241
 188  232
 191  223
 197  215
 207  210
 218  208
 233  207
 247  209
 259  212
 268  218
 274  224
 274  231
 269  238
 261  245
 250  251
 236  257
 223  260
 210  262
.PEN_UP
.DT 100

.SEGMENT DIGIT  895 ? "6"
.COMMENT 6 14  211
.PEN_DOWN
 228  365
 225  363
 221  357
 217  350
 210  340
 204  326
 197  311
 190  293
 184  276
 181  259
 179  244
 180  229
 183  220
 190  212
 197  208
 207  208
 222  210
 230  214
 236  220
 239  227
 239  235
 234  242
 228  248
 218  252
 207  255
 196  257
 187  257
 179  255
.PEN_UP
.DT 100

.SEGMENT DIGIT  896 ? "6"
.COMMENT 6 12  206
.PEN_DOWN
 304  338
 302  340
 300  342
 298  343
 293  342
 287  341
 280  338
 270  332
 255  319
 244  307
 232  294
 221  279
 212  264
 204  248
 199  232
 195  216
 194  205
 195  194
 200  186
 205  181
 213  178
 220  176
 230  176
 240  180
 249  184
 258  191
 267  197
 273  205
 278  213
 280  221
 279  229
 274  237
 268  244
 260  248
 251  251
 241  253
 231  254
 223  254
 217  253
 213  251
 213  249
 214  246
.PEN_UP
.DT 100

.SEGMENT DIGIT  897 ? "4"
.COMMENT 4 23   66
.PEN_DOWN
 199  355
 201  362
 202  368
 204  372
 205  373
 205  372
 205  368
 204  359
 202  346
 199  330
 196  313
 193  294
 190  277
 188  261
 188  248
 191  237
 195  228
 203  224
 212  221
 221  221
 231  222
 241  223
 251  226
 257  231
 261  235
 266  241
 267  247
 268  253
 268  260
 267  265
 266  270
 266  272
 266  272
 265  268
 266  262
 266  254
 267  244
 268  232
 269  220
 270  208
 271  198
 273  191
 274  185
 275  182
 277  181
.PEN_UP
.DT 100

.SEGMENT DIGIT  898 ? "6"
.COMMENT 6 30   27
.PEN_DOWN
 210  331
 210  334
 210  337
 209  339
 206  339
 202  338
 197  332
 190  324
 185  312
 179  298
 174  280
 170  263
 166  245
 164  229
 166  215
 168  206
 174  200
 180  197
 187  198
 194  200
 201  206
 205  212
 207  221
 206  229
 203  238
 196  246
 188  251
 178  255
 164  259
 157  258
.PEN_UP
.DT 100

.SEGMENT DIGIT  899 ? "2"
.COMMENT 2  3   60
.PEN_DOWN
 177  329
 174  333
 173  337
 172  340
 172  343
 172  346
 172  351
 173  354
 176  358
 180  363
 185  367
 191  369
 197  371
 206  372
 215  371
 223  369
 232  365
 238  357
 245  349
 248  337
 249  323
 246  307
 241  291
 234  275
 224  260
 212  245
 199  231
 185  221
 171  212
 159  206
 147  202
 138  199
 130  197
 126  198
 126  199
 128  200
 134  201
 143  202
 155  203
 168  203
 184  203
 200  202
 219  200
 238  198
 256  197
 272  195
.PEN_UP
.DT 100

.SEGMENT DIGIT  900 ? "0"
.COMMENT 0  1   30
.PEN_DOWN
 327  332
 327  334
 325  332
 321  324
 315  311
 310  294
 303  275
 301  254
 301  234
 305  215
 312  199
 323  188
 336  182
 350  182
 365  188
 379  199
 391  216
 400  237
 402  260
 399  284
 389  306
 372  325
 350  337
 324  344
 296  343
.PEN_UP
.DT 100

.SEGMENT DIGIT  901 ? "3"
.COMMENT 3 18  171
.PEN_DOWN
 180  263
 183  265
 188  270
 192  276
 197  283
 202  289
 207  297
 213  304
 219  310
 231  315
 240  316
 247  314
 253  311
 256  302
 255  293
 251  283
 243  271
 233  260
 223  249
 214  241
 206  235
 202  232
 202  229
 205  228
 213  226
 221  223
 231  220
 240  215
 248  209
 252  201
 253  194
 248  185
 241  176
 230  170
 217  166
 204  162
 191  162
 180  163
 171  166
 164  168
 162  169
.PEN_UP
.DT 100

.SEGMENT DIGIT  902-903 ? "8"
.COMMENT 8 30  230
.PEN_DOWN
 261  356
 261  357
 261  358
 260  359
 258  362
 255  364
 252  366
 247  368
 241  368
 232  369
 217  367
 206  363
 195  358
 184  351
 176  343
 168  333
 165  323
 166  313
 171  303
 181  296
 193  291
 208  289
 225  289
 242  292
 258  299
 272  307
 282  318
 288  329
 289  340
 287  349
 280  356
 269  362
 255  364
 241  365
 228  363
 216  358
.PEN_UP
.DT 100
.PEN_DOWN
 227  261
 227  262
 226  266
 222  268
 218  271
 212  271
 204  270
 195  265
 187  258
 179  249
 173  237
 169  224
 168  211
 171  198
 177  187
 186  180
 199  175
 212  174
 227  178
 242  184
 253  193
 261  205
 266  219
 267  233
 264  247
 257  259
 247  268
 236  276
 226  280
 212  279
.PEN_UP
.DT 100

.SEGMENT DIGIT  904 ? "1"
.COMMENT 1 18  146
.PEN_DOWN
 197  240
 199  244
 200  247
 201  250
 203  254
 207  259
 214  265
 220  273
 228  281
 235  291
 242  301
 247  310
 252  318
 254  325
 255  328
 254  327
 252  322
 249  311
 246  296
 244  278
 241  258
 238  238
 236  218
 234  200
 233  186
 233  176
 232  170
 231  168
 229  168
 225  168
 219  170
 213  171
 206  173
 200  174
 193  173
 188  172
 183  171
 182  170
 184  169
 189  168
 195  167
 203  169
 215  171
.PEN_UP
.DT 100

.SEGMENT DIGIT  905-906 ? "7"
.COMMENT 7 22  109
.PEN_DOWN
 162  322
 158  327
 155  332
 157  338
 162  342
 171  345
 183  345
 197  345
 210  342
 222  338
 232  329
 238  319
 241  307
 240  294
 237  279
 232  265
 226  250
 221  237
 215  224
 211  212
 208  201
 207  192
 207  184
 208  178
 211  172
 215  169
 219  170
.PEN_UP
.DT 100
.PEN_DOWN
 184  235
 180  238
 172  244
 168  248
 168  251
 173  253
 182  254
 195  254
 211  253
 227  252
.PEN_UP
.DT 100

.SEGMENT DIGIT  907 ? "6"
.COMMENT 6  3   81
.PEN_DOWN
 285  408
 285  409
 283  409
 280  409
 275  404
 270  398
 264  388
 256  375
 249  357
 242  338
 236  315
 233  292
 232  268
 233  247
 236  227
 243  210
 253  198
 264  191
 277  188
 289  189
 301  194
 311  200
 320  209
 324  219
 326  227
 324  235
 319  240
 310  244
 300  244
 291  239
 281  233
 273  224
 268  213
.PEN_UP
.DT 100

.SEGMENT DIGIT  908 ? "2"
.COMMENT 2 21  134
.PEN_DOWN
 222  292
 221  292
 222  293
 224  296
 229  299
 237  302
 246  305
 254  307
 264  310
 274  311
 283  309
 290  304
 296  297
 298  288
 297  277
 291  265
 280  252
 267  238
 252  226
 236  214
 220  205
 205  196
 192  188
 183  184
 178  180
 176  176
 181  175
 188  174
 200  173
 215  174
 234  173
 251  174
 271  174
 287  173
 302  173
 314  173
 323  172
 328  172
 331  172
 332  171
 329  172
.PEN_UP
.DT 100

.SEGMENT DIGIT  909 ? "4"
.COMMENT 4 14  186
.PEN_DOWN
 192  301
 193  310
 194  317
 195  324
 197  329
 199  332
 201  333
 202  330
 204  324
 204  313
 204  301
 204  287
 203  272
 203  257
 203  241
 205  228
 207  219
 210  211
 216  208
 221  207
 227  208
 233  211
 239  215
 243  220
 246  224
 247  227
 247  229
 247  229
 246  226
 245  222
 244  215
 244  207
 245  198
 247  188
 251  179
.PEN_UP
.DT 100

.SEGMENT DIGIT  910-911 ? "5"
.COMMENT 5 14   39
.PEN_DOWN
 206  292
 209  294
 210  298
 211  298
 210  297
 208  294
 205  291
 201  285
 197  279
 195  273
 194  265
 193  259
 194  252
 197  247
 201  241
 208  237
 214  232
 221  225
 227  220
 232  214
 235  207
 236  200
 234  193
 231  186
 225  181
 219  175
 211  170
 204  168
 197  168
 193  170
.PEN_UP
.DT 100
.PEN_DOWN
 184  283
 183  288
 183  291
 184  296
 187  300
 193  302
 202  304
 211  304
 222  304
 235  304
 249  304
 264  304
 278  303
 293  302
 307  301
 322  300
.PEN_UP
.DT 100

.SEGMENT DIGIT  912 ? "2"
.COMMENT 2 23  179
.PEN_DOWN
 179  325
 176  327
 175  328
 174  329
 174  330
 175  331
 178  331
 180  332
 182  333
 184  334
 187  336
 189  338
 195  341
 198  344
 200  347
 205  352
 209  356
 214  362
 222  366
 232  371
 241  377
 252  381
 263  382
 273  383
 283  380
 289  373
 292  366
 293  353
 291  337
 286  318
 277  298
 266  276
 252  255
 236  236
 221  219
 206  203
 193  193
 182  184
 174  178
 173  173
 178  170
 188  167
 202  163
 222  161
 244  159
 266  157
 288  155
 307  155
 323  155
 333  157
 341  158
 343  161
.PEN_UP
.DT 100

.SEGMENT DIGIT  913 ? "8"
.COMMENT 8  9   13
.PEN_DOWN
 256  369
 255  369
 254  369
 252  369
 251  370
 249  371
 246  372
 243  373
 241  375
 237  375
 233  375
 228  375
 224  375
 218  376
 214  375
 209  376
 204  375
 200  375
 196  373
 192  373
 188  372
 185  372
 182  370
 178  369
 175  367
 172  365
 168  363
 165  360
 162  358
 160  355
 158  352
 157  349
 156  346
 155  343
 155  341
 155  339
 155  337
 155  334
 156  333
 156  331
 157  328
 157  326
 158  323
 160  320
 162  316
 164  315
 166  313
 170  312
 173  311
 176  309
 179  307
 184  306
 187  305
 191  303
 195  301
 198  300
 202  299
 207  299
 210  298
 213  298
 216  299
 221  299
 225  298
 229  298
 233  297
 237  294
 240  294
 244  292
 248  292
 252  291
 256  291
 261  290
 264  288
 268  287
 272  285
 275  281
 278  278
 280  275
 283  272
 286  268
 289  264
 292  261
 295  258
 297  254
 301  250
 303  246
 306  241
 308  237
 310  233
 313  229
 315  225
 317  221
 319  215
 320  211
 321  205
 322  200
 322  194
 321  186
 320  181
 318  174
 315  169
 312  163
 307  158
 303  152
 297  146
 292  141
 286  135
 279  130
 273  126
 266  121
 260  118
 253  115
 248  114
 242  113
 237  111
 231  111
 227  113
 222  113
 218  114
 215  115
 212  116
 209  118
 205  120
 202  121
 200  123
 197  124
 194  128
 190  130
 187  132
 183  136
 179  139
 176  142
 175  145
 173  148
 172  152
 171  156
 170  160
 170  165
 170  169
 169  173
 168  179
 166  182
 164  186
 163  189
 163  194
 162  197
 163  202
 163  207
 164  212
 165  219
 168  224
 170  231
 171  236
 174  241
 176  247
 181  253
 185  260
 190  265
 196  271
 202  277
 208  283
 213  288
 218  293
 224  299
 228  304
 233  310
 237  314
 242  319
 247  324
 252  328
 256  332
 260  337
 262  340
 263  343
 264  346
 264  350
 263  354
 261  358
 257  362
 254  365
 251  369
 246  371
 239  377
 233  379
 225  381
.PEN_UP
.DT 100

.SEGMENT DIGIT  914 ? "1"
.COMMENT 1 11   63
.PEN_DOWN
 229  233
 226  229
 225  228
 225  229
 227  235
 231  242
 239  254
 248  270
 256  286
 266  304
 276  322
 284  338
 292  351
 297  360
 300  365
 300  365
 297  358
 293  346
 288  329
 280  310
 274  287
 266  264
 260  240
 254  218
 250  197
 247  182
 246  169
.PEN_UP
.DT 100

.SEGMENT DIGIT  915-916 ? "5"
.COMMENT 5 14   76
.PEN_DOWN
 163  315
 164  319
 165  324
 165  326
 165  328
 165  328
 164  328
 164  325
 164  323
 165  318
 165  314
 166  310
 167  303
 169  297
 171  290
 175  284
 179  276
 183  267
 189  259
 193  249
 197  240
 200  231
 202  221
 201  212
 197  203
 193  196
 189  191
 182  187
 176  186
 169  188
 161  197
.PEN_UP
.DT 100
.PEN_DOWN
 136  304
 136  306
 137  307
 139  309
 143  310
 151  310
 162  311
 171  311
 184  311
 197  312
 212  313
 228  315
.PEN_UP
.DT 100

.SEGMENT DIGIT  917 ? "5"
.COMMENT 5 13   71
.PEN_DOWN
 187  324
 187  324
 187  325
 187  326
 187  327
 187  327
 187  328
 188  328
 191  327
 196  327
 204  327
 212  326
 220  324
 230  324
 239  323
 246  322
 253  322
 257  322
 259  320
 258  320
 255  322
 249  322
 243  323
 236  324
 229  325
 222  325
 215  325
 209  324
 205  323
 201  320
 197  316
 194  312
 192  305
 189  299
 188  292
 187  287
 186  281
 184  276
 184  274
 183  272
 183  271
 186  272
 188  274
 191  275
 195  277
 202  277
 208  277
 217  275
 226  273
 232  268
 241  260
 244  253
 245  246
 244  238
 241  232
 235  225
 228  220
 219  216
 210  214
 201  214
 192  215
 184  218
 178  221
 173  223
 169  226
 167  228
 165  231
 164  233
 163  233
.PEN_UP
.DT 100

.SEGMENT DIGIT  918-919 ? "5"
.COMMENT 5  8  139
.PEN_DOWN
 189  338
 189  336
 187  334
 185  331
 183  328
 181  324
 179  318
 176  313
 174  309
 173  304
 172  301
 172  298
 172  297
 172  296
 172  294
 173  296
 174  297
 178  298
 181  298
 186  299
 192  298
 198  297
 209  291
 217  286
 224  280
 231  273
 236  266
 239  258
 242  250
 244  244
 242  237
 239  232
 234  225
 227  221
 219  215
 210  212
 200  209
 192  207
 184  205
 178  205
 173  203
 170  203
 169  206
.PEN_UP
.DT 100
.PEN_DOWN
 170  310
 169  311
 167  313
 166  314
 167  316
 167  318
 170  320
 174  322
 181  323
 191  324
 201  325
 213  326
 225  327
 239  328
 251  328
 262  329
 271  329
 277  329
 283  328
 285  328
.PEN_UP
.DT 100

.SEGMENT DIGIT  920-921 ? "7"
.COMMENT 7  4   96
.PEN_DOWN
 175  327
 177  328
 181  328
 188  328
 195  328
 204  328
 215  328
 229  328
 243  327
 258  327
 271  324
 282  322
 291  316
 297  311
 300  301
 299  290
 295  278
 288  263
 281  249
 273  233
 265  216
 257  200
 251  185
 245  172
 241  160
 239  149
 235  142
 233  135
 232  130
.PEN_UP
.DT 100
.PEN_DOWN
 194  205
 193  207
 195  209
 199  212
 203  215
 210  219
 220  221
 231  222
 244  224
.PEN_UP
.DT 100

.SEGMENT DIGIT  922-923 ? "1"
.COMMENT 1 30   86
.PEN_DOWN
 209  303
 206  303
 205  303
 204  302
 204  301
 203  301
 204  301
 204  302
 206  302
 209  304
 211  307
 214  311
 217  316
 221  322
 226  327
 230  333
 233  340
 237  346
 240  351
 241  355
 241  357
 240  356
 239  353
 236  346
 233  336
 229  322
 226  305
 223  288
 221  270
 219  252
 219  236
 219  216
 220  208
 223  201
 224  198
.PEN_UP
.DT 100
.PEN_DOWN
 186  188
 184  187
 180  187
 177  187
 175  187
 174  188
 175  188
 177  189
 183  191
 189  192
 199  193
 210  194
 221  196
 233  196
 245  196
.PEN_UP
.DT 100

.SEGMENT DIGIT  924-925 ? "1"
.COMMENT 1 25  151
.PEN_DOWN
 220  294
 218  293
 215  296
 213  297
 213  300
 214  303
 216  306
 217  312
 221  316
 227  322
 232  327
 238  332
 241  337
 245  341
 246  342
 246  341
 245  336
 242  327
 238  316
 233  301
 228  285
 222  265
 217  247
 213  229
 209  216
 207  205
 206  197
 206  189
 206  188
.PEN_UP
.DT 100
.PEN_DOWN
 151  205
 148  203
 144  201
 143  199
 146  197
 149  197
 155  196
 166  196
 178  197
 192  197
 207  197
 223  198
 239  199
 254  200
 265  201
 275  201
.PEN_UP
.DT 100

.SEGMENT DIGIT  926 ? "3"
.COMMENT 3 28   18
.PEN_DOWN
 216  312
 226  322
 240  329
 255  332
 269  332
 279  328
 280  318
 274  306
 265  293
 256  276
 250  259
 248  240
 250  224
 251  209
 248  198
 239  189
 226  183
 212  179
 198  174
 187  173
.PEN_UP
.DT 100

.SEGMENT DIGIT  927 ? "9"
.COMMENT 9 14  227
.PEN_DOWN
 251  353
 243  349
 236  344
 229  338
 225  332
 221  326
 221  320
 224  315
 228  312
 234  310
 243  309
 251  310
 259  312
 267  315
 273  319
 277  324
 279  329
 278  332
 275  337
 270  339
 266  339
 263  337
 260  331
 260  325
 263  315
 269  304
 277  290
 285  275
 295  260
 304  245
 310  229
 314  215
 315  202
 311  193
 305  185
 296  181
 280  178
 268  178
 258  180
 249  183
 242  186
 238  191
.PEN_UP
.DT 100

.SEGMENT DIGIT  928 ? "2"
.COMMENT 2 21    2
.PEN_DOWN
 153  292
 157  297
 160  301
 166  304
 174  309
 185  311
 194  312
 205  311
 215  309
 225  303
 232  297
 237  287
 238  275
 236  261
 229  246
 219  232
 209  216
 197  202
 184  189
 173  179
 163  170
 157  162
 154  156
 157  150
 162  147
 172  144
 185  142
 200  140
 218  139
 238  137
 257  135
 277  135
 294  134
 309  134
 321  133
 329  132
 333  131
.PEN_UP
.DT 100

.SEGMENT DIGIT  929 ? "3"
.COMMENT 3  8   32
.PEN_DOWN
 206  330
 206  330
 205  331
 204  331
 204  331
 203  331
 202  331
 202  332
 202  331
 202  332
 202  332
 203  333
 204  334
 206  336
 209  338
 211  339
 214  341
 218  343
 223  344
 227  344
 231  344
 234  343
 238  341
 241  339
 244  334
 245  330
 245  325
 244  319
 243  313
 241  307
 238  302
 233  297
 229  292
 226  289
 221  285
 219  283
 218  281
 218  280
 218  280
 220  280
 221  281
 224  281
 226  281
 229  280
 233  280
 238  278
 242  276
 247  273
 253  268
 257  263
 260  258
 263  252
 265  245
 265  239
 264  232
 260  225
 257  220
 252  214
 246  210
 239  207
 231  205
 223  202
 215  202
 206  203
 200  206
 192  209
 188  212
.PEN_UP
.DT 100

.SEGMENT DIGIT  930-932 ? "7"
.COMMENT 7 17  246
.PEN_DOWN
 149  314
 150  318
 154  322
 158  325
 165  327
 172  330
 181  332
 192  333
 204  334
 215  336
 227  336
 237  336
 246  334
.PEN_UP
.DT 100
.PEN_DOWN
 238  336
 238  336
 237  336
 237  336
 237  337
 237  337
 237  337
 237  336
 236  336
 235  334
 234  332
 231  328
 223  319
 217  311
 208  300
 198  287
 188  272
 179  255
 167  238
 157  220
 146  202
 137  186
 129  172
 123  160
 118  150
 115  143
 113  137
 111  133
 110  132
 110  132
.PEN_UP
.DT 100
.PEN_DOWN
 120  197
 121  200
 123  202
 127  203
 131  205
 137  207
 144  209
 153  210
 163  210
 173  212
 184  212
.PEN_UP
.DT 100

.SEGMENT DIGIT  933 ? "8"
.COMMENT 8 29  154
.PEN_DOWN
 270  294
 275  300
 281  307
 287  314
 289  323
 290  329
 289  334
 285  340
 278  343
 268  345
 258  346
 247  345
 238  342
 231  338
 225  332
 224  325
 227  315
 233  304
 241  290
 253  276
 264  262
 275  247
 283  232
 288  216
 288  205
 286  193
 279  184
 270  179
 259  175
 248  174
 238  179
 231  185
 226  195
 225  207
 228  221
 235  236
 245  252
 257  267
 270  280
 284  293
 296  304
 305  314
 313  323
 319  328
.PEN_UP
.DT 100

.SEGMENT DIGIT  934 ? "0"
.COMMENT 0 27  118
.PEN_DOWN
 235  259
 235  262
 234  263
 233  261
 231  258
 228  253
 225  247
 222  235
 220  221
 218  206
 217  192
 218  178
 222  168
 228  160
 238  157
 249  157
 262  162
 275  171
 287  185
 297  201
 305  218
 307  234
 305  248
 295  265
 284  274
 273  277
 260  279
 248  277
.PEN_UP
.DT 100

.SEGMENT DIGIT  935 ? "8"
.COMMENT 8 28  208
.PEN_DOWN
 269  359
 265  368
 257  370
 247  363
 243  345
 241  322
 239  291
 234  260
 223  231
 210  209
 195  196
 184  194
 179  201
 185  221
 199  248
 220  277
 244  306
 268  331
 289  351
 306  363
 315  370
 312  370
 296  364
 275  353
 253  341
 235  330
.PEN_UP
.DT 100

.SEGMENT DIGIT  936 ? "1"
.COMMENT 1 27   87
.PEN_DOWN
 212  240
 214  239
 216  239
 220  241
 226  245
 232  250
 241  255
 249  262
 255  267
 262  273
 266  277
 268  280
 267  279
 265  276
 262  268
 258  257
 253  244
 249  225
 243  206
 238  186
 233  167
 228  148
 224  134
 219  123
 216  117
 215  115
.PEN_UP
.DT 100

.SEGMENT DIGIT  937-938 ? "5"
.COMMENT 5 11  201
.PEN_DOWN
 197  351
 197  351
 197  351
 200  352
 205  353
 214  354
 223  356
 235  358
 248  359
 261  362
 273  363
 283  364
 289  364
 295  364
 297  363
.PEN_UP
.DT 100
.PEN_DOWN
 217  341
 210  338
 204  333
 200  328
 194  322
 190  315
 186  310
 182  303
 180  299
 179  294
 179  291
 181  291
 186  292
 194  293
 204  296
 216  297
 230  296
 243  292
 255  286
 265  276
 270  264
 273  251
 272  238
 267  224
 257  212
 245  201
 232  193
 218  186
 205  182
 193  179
 182  179
 174  180
 168  180
.PEN_UP
.DT 100

.SEGMENT DIGIT  939-940 ? "5"
.COMMENT 5  5  125
.PEN_DOWN
 172  347
 176  353
 179  356
 181  358
 181  359
 181  357
 179  353
 177  346
 172  339
 168  330
 164  322
 159  312
 156  304
 155  297
 154  291
 156  287
 159  285
 166  285
 174  284
 184  284
 195  283
 208  281
 221  279
 234  275
 246  268
 256  260
 264  250
 272  238
 276  225
 277  212
 277  198
 272  179
 264  169
 254  159
 242  153
 228  149
 212  149
 196  152
 181  156
 167  163
 155  171
 145  180
 139  189
.PEN_UP
.DT 100
.PEN_DOWN
 168  322
 168  330
 170  338
 172  344
 179  351
 187  356
 198  360
 212  364
 230  365
 248  366
 268  365
 287  362
 304  358
.PEN_UP
.DT 100

.SEGMENT DIGIT  941 ? "2"
.COMMENT 2  8   41
.PEN_DOWN
 227  294
 227  294
 226  294
 226  293
 225  292
 225  292
 223  292
 223  293
 222  296
 222  298
 222  300
 223  304
 226  307
 228  312
 231  316
 235  320
 240  324
 244  326
 247  327
 252  328
 254  327
 256  324
 258  320
 258  314
 258  306
 257  297
 256  286
 249  268
 245  255
 239  244
 232  232
 225  221
 217  211
 209  203
 201  198
 194  194
 188  191
 182  188
 179  188
 176  188
 174  189
 173  191
 174  193
 176  194
 177  196
 179  197
 181  197
 184  197
 188  196
 192  195
 196  193
 202  192
 208  189
 215  188
 221  187
 229  187
 235  188
 242  189
 248  191
 254  192
 257  193
 261  194
.PEN_UP
.DT 100

.SEGMENT DIGIT  942 ? "6"
.COMMENT 6  1  151
.PEN_DOWN
 360  332
 359  339
 355  344
 346  349
 333  346
 319  340
 305  328
 292  312
 281  292
 275  270
 273  246
 279  222
 289  200
 302  183
 318  173
 335  168
 350  168
 363  171
 371  179
 372  193
 367  201
 357  208
 344  212
 331  213
 318  211
 307  208
.PEN_UP
.DT 100

.SEGMENT DIGIT  943 ? "2"
.COMMENT 2 18  179
.PEN_DOWN
 158  275
 158  278
 159  283
 159  287
 160  291
 162  297
 165  301
 169  306
 174  311
 182  314
 189  314
 197  311
 205  304
 209  296
 210  284
 207  270
 200  254
 191  239
 176  226
 162  214
 148  207
 135  202
 126  199
 119  199
 117  200
 118  203
 122  206
 130  209
 139  210
 148  210
 159  210
 169  208
 179  206
 187  201
 195  198
 201  195
 207  192
 212  191
 217  189
 221  189
.PEN_UP
.DT 100

.SEGMENT DIGIT  944 ? "8"
.COMMENT 8 22  192
.PEN_DOWN
 255  324
 251  327
 244  329
 234  329
 224  327
 214  324
 204  316
 199  309
 196  298
 197  288
 200  277
 207  267
 216  258
 226  248
 234  239
 240  228
 241  221
 239  213
 232  206
 224  200
 213  197
 202  196
 193  199
 188  206
 189  223
 196  238
 204  255
 214  274
 224  292
 232  307
 238  322
 240  331
 237  336
 230  336
 220  331
 209  323
 197  314
 187  302
.PEN_UP
.DT 100

.SEGMENT DIGIT  945 ? "3"
.COMMENT 3 18   79
.PEN_DOWN
 208  346
 215  349
 224  351
 234  352
 244  352
 253  351
 261  349
 266  345
 267  340
 265  333
 258  327
 249  320
 239  313
 229  309
 221  304
 214  301
 212  298
 214  296
 221  291
 232  288
 242  283
 255  276
 266  267
 275  259
 279  251
 280  242
 274  235
 262  229
 247  225
 228  223
 209  223
 192  227
 170  238
 163  247
.PEN_UP
.DT 100

.SEGMENT DIGIT  946 ? "6"
.COMMENT 6 20    5
.PEN_DOWN
 269  345
 261  344
 252  339
 241  330
 226  317
 212  301
 197  281
 184  259
 172  235
 164  209
 159  184
 158  162
 163  143
 171  128
 184  116
 199  109
 216  106
 230  108
 242  114
 249  120
 250  128
 246  137
 237  144
 223  149
 205  153
 185  153
 166  148
 149  144
 136  135
.PEN_UP
.DT 100

.SEGMENT DIGIT  947 ? "2"
.COMMENT 2 22   25
.PEN_DOWN
  60  314
  62  323
  66  332
  74  342
  82  351
  93  357
 105  360
 118  360
 130  357
 139  347
 143  336
 143  320
 139  302
 130  284
 118  265
 104  248
  90  233
  77  222
  66  212
  58  207
  53  203
  53  201
  60  202
  69  203
  82  205
 100  206
 118  206
 140  206
 160  205
 180  199
.PEN_UP
.DT 100

.SEGMENT DIGIT  948 ? "8"
.COMMENT 8 13  236
.PEN_DOWN
 220  313
 221  314
 221  317
 220  319
 219  323
 215  324
 212  325
 207  324
 203  323
 199  318
 194  314
 193  307
 192  300
 195  290
 201  280
 208  270
 217  259
 227  249
 238  238
 245  227
 253  218
 256  209
 255  202
 252  197
 244  193
 236  191
 227  191
 217  192
 207  195
 200  200
 196  206
 195  214
 200  223
 210  238
 221  248
 232  257
 244  266
 254  275
 260  284
 264  291
 261  297
 257  302
 248  305
 239  307
 227  309
 216  310
 205  309
 197  306
 192  304
 191  301
.PEN_UP
.DT 100

.SEGMENT DIGIT  949 ? "9"
.COMMENT 9 12  246
.PEN_DOWN
 283  324
 284  323
 283  318
 282  315
 280  310
 275  304
 270  297
 264  290
 255  285
 246  280
 236  277
 227  275
 217  275
 209  277
 202  280
 197  287
 194  293
 193  301
 194  310
 196  318
 201  327
 205  336
 210  343
 216  349
 221  353
 228  356
 233  358
 242  357
 247  355
 253  352
 258  347
 264  342
 269  334
 273  326
 277  316
 281  305
 283  293
 285  280
 287  266
 289  252
 293  239
 295  226
 297  213
 299  200
 302  188
 305  178
 306  168
 307  160
 306  154
 304  148
 300  144
 297  142
 291  141
 284  141
 275  141
 267  142
 257  144
 248  146
 239  148
 230  152
 223  153
 219  154
 217  156
.PEN_UP
.DT 100

.SEGMENT DIGIT  950-951 ? "4"
.COMMENT 4 13   48
.PEN_DOWN
 235  339
 236  344
 238  349
 240  350
 242  349
 246  342
 247  337
 247  328
 246  318
 244  306
 243  293
 240  279
 238  266
 235  252
 231  241
 228  232
 225  225
 222  220
 220  218
 220  218
 221  219
 224  222
 229  224
 238  226
 247  228
 256  231
 267  233
 278  233
 287  233
 295  232
 303  229
 307  228
 312  227
 314  226
 316  225
 316  224
 317  223
 316  223
 315  222
 313  223
 312  224
.PEN_UP
.DT 100
.PEN_DOWN
 293  275
 291  278
 290  281
 288  285
 287  288
 287  289
 288  288
 288  286
 288  284
 289  280
 290  277
 291  273
 292  268
 292  262
 292  257
 292  250
 292  241
 291  232
 291  222
 290  211
 289  200
 289  192
 288  183
 288  175
 288  171
 287  168
 286  167
 286  167
 286  168
 286  170
 286  170
 287  172
 289  173
 292  174
 295  175
.PEN_UP
.DT 100

.SEGMENT DIGIT  952 ? "1"
.COMMENT 1 23   74
.PEN_DOWN
 200  292
 201  291
 201  290
 201  289
 202  289
 202  288
 205  288
 206  289
 209  291
 214  296
 219  300
 224  306
 229  314
 236  322
 241  330
 247  339
 252  347
 255  355
 260  363
 262  369
 264  373
 265  377
 266  378
 267  377
 268  372
 268  364
 268  352
 268  337
 267  318
 265  299
 263  277
 260  255
 255  237
 252  220
 249  205
 246  194
 245  185
 247  181
 249  178
 252  178
 258  180
.PEN_UP
.DT 100

.SEGMENT DIGIT  953-954 ? "7"
.COMMENT 7 30   37
.PEN_DOWN
 160  319
 158  322
 157  323
 157  325
 159  325
 163  326
 168  326
 176  327
 185  327
 194  329
 206  330
 216  332
 226  334
 232  337
 239  338
 242  339
 243  338
 243  334
 240  327
 237  316
 233  301
 230  284
 226  265
 223  245
 219  225
 216  206
 214  188
 211  174
 209  163
 207  156
 206  150
 206  149
.PEN_UP
.DT 100
.PEN_DOWN
 174  232
 170  234
 165  235
 164  236
 165  236
 168  237
 177  237
 186  238
 196  240
 207  242
 220  246
 230  249
 242  250
.PEN_UP
.DT 100

.SEGMENT DIGIT  955 ? "2"
.COMMENT 2 12    9
.PEN_DOWN
 166  320
 163  323
 163  325
 163  328
 165  330
 168  332
 171  333
 176  336
 187  338
 196  339
 206  340
 217  340
 226  340
 235  338
 244  336
 252  333
 259  330
 263  326
 266  320
 267  315
 267  309
 265  301
 262  293
 257  285
 250  276
 242  267
 235  259
 226  250
 218  242
 209  235
 201  228
 194  222
 186  216
 180  211
 174  207
 171  202
 168  199
 167  196
 167  193
 170  189
 175  188
 182  187
 193  186
 204  187
 218  186
 232  187
 246  187
 261  187
 273  187
 285  186
 293  185
 301  184
 306  183
 311  183
 314  183
 315  182
 315  183
.PEN_UP
.DT 100

.SEGMENT DIGIT  956 ? "0"
.COMMENT 0  2    1
.PEN_DOWN
 219  289
 217  290
 213  288
 205  278
 201  270
 196  258
 193  246
 193  234
 195  223
 200  215
 207  212
 217  212
 230  218
 242  226
 254  239
 264  254
 270  271
 272  286
 269  299
 261  309
 251  315
 236  316
 223  313
 213  304
 204  293
 200  280
.PEN_UP
.DT 100

.SEGMENT DIGIT  957 ? "0"
.COMMENT 0 30  117
.PEN_DOWN
 218  306
 216  309
 212  309
 204  303
 196  294
 186  283
 176  267
 169  251
 165  234
 166  218
 174  203
 187  195
 204  189
 223  188
 241  192
 257  200
 270  212
 278  229
 280  247
 278  265
 270  281
 260  296
 246  305
 231  312
 214  313
.PEN_UP
.DT 100

.SEGMENT DIGIT  958 ? "6"
.COMMENT 6 15  129
.PEN_DOWN
 294  359
 294  362
 292  363
 289  362
 284  358
 276  351
 268  341
 260  330
 251  316
 244  303
 238  288
 236  275
 236  263
 239  253
 244  247
 250  244
 257  242
 263  246
 268  251
 273  257
 276  264
 277  271
 276  277
 274  284
 270  288
 263  289
 258  287
 251  285
 245  281
 241  277
.PEN_UP
.DT 100

.SEGMENT DIGIT  959 ? "8"
.COMMENT 8 16  154
.PEN_DOWN
 338  304
 342  316
 341  328
 335  338
 323  345
 307  352
 289  356
 268  358
 249  358
 232  355
 220  350
 213  340
 214  327
 222  311
 235  290
 251  270
 270  246
 286  223
 300  201
 309  181
 311  166
 307  155
 298  148
 285  147
 270  153
 253  162
 238  176
 226  194
 219  213
 218  233
 224  253
 236  272
 253  287
 273  301
 294  312
 313  322
 327  330
 336  338
.PEN_UP
.DT 100

.SEGMENT DIGIT  960 ? "9"
.COMMENT 9  1  226
.PEN_DOWN
 342  316
 339  324
 334  331
 325  338
 312  342
 299  345
 284  344
 269  341
 256  334
 246  327
 241  317
 239  307
 242  299
 249  292
 258  288
 270  286
 283  288
 296  291
 309  296
 320  301
 330  304
 337  304
 343  300
 346  291
 346  279
 345  265
 339  249
 332  233
 322  219
 310  208
 296  201
 283  198
 268  199
.PEN_UP
.DT 100

.SEGMENT DIGIT  961 ? "1"
.COMMENT 1 20   53
.PEN_DOWN
 152  197
 152  196
 156  198
 162  201
 170  208
 181  219
 195  232
 210  249
 226  267
 240  287
 253  305
 264  322
 273  337
 277  346
 279  351
 278  350
 273  341
 266  326
 252  294
 240  268
 227  240
 215  210
 203  182
 192  157
 185  139
 181  126
 181  119
.PEN_UP
.DT 100

.SEGMENT DIGIT  962 ? "5"
.COMMENT 5 12   39
.PEN_DOWN
 247  327
 244  329
 239  331
 233  331
 224  331
 214  331
 204  331
 193  329
 183  327
 176  324
 171  319
 168  314
 168  307
 170  300
 175  292
 182  285
 191  276
 199  268
 209  260
 218  252
 226  245
 233  238
 238  232
 241  224
 241  219
 240  212
 237  208
 232  203
 224  200
 217  197
 207  196
 197  195
 187  195
 176  196
 167  197
 158  198
 150  198
 145  199
 141  199
 137  198
 135  198
 135  196
.PEN_UP
.DT 100

.SEGMENT DIGIT  963-964 ? "5"
.COMMENT 5 14  229
.PEN_DOWN
 270  302
 268  299
 268  296
 268  290
 271  285
 274  279
 279  273
 286  265
 293  258
 302  250
 310  241
 316  232
 319  223
 322  213
 319  205
 316  197
 310  191
 302  184
 293  181
 287  178
 280  178
 275  181
.PEN_UP
.DT 100
.PEN_DOWN
 274  302
 274  304
 274  307
 275  310
 278  311
 284  313
 290  314
 299  315
 310  315
 322  315
 337  315
 351  313
 366  312
.PEN_UP
.DT 100

.SEGMENT DIGIT  965 ? "8"
.COMMENT 8 16  112
.PEN_DOWN
 263  290
 266  298
 269  305
 272  314
 276  322
 277  328
 278  334
 278  339
 273  342
 267  344
 257  346
 245  346
 231  346
 216  345
 201  342
 187  338
 175  332
 168  325
 168  314
 174  302
 185  289
 200  274
 217  257
 237  239
 255  222
 271  203
 281  185
 286  169
 285  154
 280  142
 269  133
 256  129
 241  129
 225  133
 210  143
 198  155
 189  169
 186  185
 188  201
 197  219
 210  234
 227  250
 246  263
 265  274
 280  286
 289  298
.PEN_UP
.DT 100

.SEGMENT DIGIT  966 ? "2"
.COMMENT 2 13  238
.PEN_DOWN
 254  283
 252  285
 248  290
 247  294
 247  299
 248  302
 250  306
 252  312
 256  315
 262  318
 266  320
 272  320
 278  318
 283  315
 289  309
 293  300
 296  290
 297  279
 297  267
 295  255
 290  245
 283  235
 274  226
 263  219
 253  213
 242  209
 234  207
 226  205
 221  203
 218  205
 220  206
 223  207
 228  207
 237  206
 248  205
 259  202
 272  199
 283  196
 294  192
 305  189
 314  186
 320  185
 326  186
 331  188
 334  193
 336  198
 339  202
 340  208
 343  214
 344  219
 345  223
 343  227
 344  231
.PEN_UP
.DT 100

.SEGMENT DIGIT  967 ? "8"
.COMMENT 8 19  237
.PEN_DOWN
 214  320
 215  319
 218  316
 225  313
 232  307
 242  299
 253  286
 263  272
 272  255
 279  241
 283  228
 282  216
 279  207
 272  200
 264  196
 250  197
 242  200
 236  207
 231  214
 230  225
 232  236
 236  250
 242  264
 249  278
 256  294
 265  311
 270  327
 276  341
 279  353
 278  362
 275  369
 267  372
 257  371
 244  368
 230  362
 214  352
 199  342
 185  334
 175  324
.PEN_UP
.DT 100

.SEGMENT DIGIT  968 ? "1"
.COMMENT 1 18   87
.PEN_DOWN
 179  266
 179  266
 180  267
 181  270
 185  272
 189  275
 196  279
 203  285
 211  291
 218  300
 225  309
 231  316
 236  324
 238  330
 240  334
 240  338
 239  338
 238  333
 236  326
 233  316
 231  302
 230  287
 229  272
 229  257
 229  242
 230  231
 231  220
 231  213
 230  209
 227  206
 224  203
 216  202
 210  202
 204  202
 200  202
 197  202
 197  202
 200  203
 205  206
 213  207
 223  209
 232  210
.PEN_UP
.DT 100

.SEGMENT DIGIT  969 ? "8"
.COMMENT 8  5  159
.PEN_DOWN
 209  182
 214  183
 222  186
 232  191
 244  196
 257  203
 272  214
 288  225
 303  240
 316  257
 327  273
 336  291
 340  307
 341  323
 338  334
 331  344
 320  350
 309  350
 296  347
 280  341
 267  330
 257  318
 249  304
 245  288
 247  273
 251  257
 261  241
 274  225
 289  212
 304  199
 318  186
 330  175
 338  166
 341  156
 335  145
 324  141
 309  139
 290  137
 271  140
 251  143
 234  148
 222  156
 215  162
 214  170
 221  181
.PEN_UP
.DT 100

.SEGMENT DIGIT  970 ? "1"
.COMMENT 1 22  200
.PEN_DOWN
 221  304
 222  312
 223  318
 223  323
 221  326
 218  325
 216  324
 212  317
 210  309
 207  300
 204  290
 200  281
 198  275
 197  271
 197  270
 198  273
 202  280
 206  296
 209  307
 211  319
 213  330
 215  338
 215  342
 213  341
 211  336
 210  325
 210  311
 210  297
 212  279
 215  263
 217  246
 220  233
 222  220
 223  212
 223  205
 222  200
 218  197
 212  195
 204  194
 195  193
 187  193
 179  192
 172  192
 170  192
 171  192
 178  192
 189  193
 202  193
 216  195
 231  195
.PEN_UP
.DT 100

.SEGMENT DIGIT  971 ? "0"
.COMMENT 0  2  207
.PEN_DOWN
 220  283
 220  289
 221  296
 221  300
 223  303
 223  305
 223  305
 221  305
 220  304
 217  302
 215  298
 211  292
 204  280
 199  270
 194  260
 191  248
 189  236
 189  225
 190  214
 194  206
 201  199
 211  195
 220  194
 231  194
 241  197
 251  202
 258  210
 265  220
 268  229
 268  242
 266  254
 260  265
 254  275
 246  284
 237  289
 228  292
 220  292
 213  288
 209  283
 205  275
 204  266
.PEN_UP
.DT 100

.SEGMENT DIGIT  972 ? "6"
.COMMENT 6 25  211
.PEN_DOWN
 240  317
 239  318
 234  318
 229  315
 222  311
 215  302
 209  292
 202  279
 196  265
 193  250
 189  227
 188  215
 189  205
 191  197
 194  192
 200  188
 206  186
 213  187
 219  188
 226  192
 231  197
 234  202
 236  209
 236  215
 235  222
 231  228
 227  235
 221  238
 214  240
 205  238
 197  236
 189  232
 181  225
 176  219
 170  213
.PEN_UP
.DT 100

.SEGMENT DIGIT  973-974 ? "4"
.COMMENT 4  4  180
.PEN_DOWN
 191  311
 195  315
 199  317
 204  318
 206  318
 207  316
 206  311
 204  302
 199  290
 193  276
 186  262
 179  246
 172  231
 168  218
 165  207
 164  197
 166  191
 170  187
 176  184
 184  182
 192  183
.PEN_UP
.DT 100
.PEN_DOWN
 220  232
 219  232
 218  229
 217  224
 215  218
 213  208
 210  197
 208  185
 207  170
 206  155
 205  137
.PEN_UP
.DT 100

.SEGMENT DIGIT  975 ? "3"
.COMMENT 3  8   18
.PEN_DOWN
 204  315
 203  316
 203  317
 202  318
 203  319
 204  320
 205  322
 208  324
 211  326
 213  327
 216  328
 220  329
 224  330
 227  330
 230  330
 235  329
 238  326
 241  324
 244  320
 246  317
 247  313
 247  309
 246  303
 244  298
 241  292
 236  285
 233  280
 229  277
 227  274
 225  271
 224  268
 223  267
 223  267
 223  267
 224  267
 226  267
 227  267
 229  267
 233  268
 237  267
 240  266
 244  265
 249  263
 253  261
 256  257
 260  253
 263  248
 264  244
 265  237
 265  232
 265  225
 265  220
 263  214
 262  209
 260  205
 256  200
 253  197
 249  194
 244  193
 239  192
 234  192
 228  193
 222  194
 215  196
 210  198
 205  199
 201  201
 198  203
 195  205
 194  205
 194  205
 194  206
.PEN_UP
.DT 100

.SEGMENT DIGIT  976 ? "5"
.COMMENT 5 18  201
.PEN_DOWN
 291  320
 292  322
 294  325
 295  327
 293  329
 288  331
 281  332
 271  333
 260  333
 249  333
 239  332
 229  331
 220  330
 213  328
 206  325
 202  320
 199  315
 195  309
 193  301
 190  291
 189  284
 187  272
 186  265
 186  260
 186  257
 190  255
 195  257
 202  259
 212  261
 222  263
 234  264
 246  263
 256  260
 262  253
 266  245
 266  235
 262  224
 255  213
 245  205
 232  198
 219  194
 206  192
 194  192
 187  192
 181  193
.PEN_UP
.DT 100

.SEGMENT DIGIT  977-978 ? "7"
.COMMENT 7 12  234
.PEN_DOWN
 132  350
 132  352
 132  354
 135  355
 140  356
 146  356
 155  357
 166  357
 178  357
 189  357
 202  356
 213  355
 224  354
 232  352
 237  349
 241  345
 242  340
 244  332
 245  324
 245  313
 244  300
 242  286
 241  272
 240  257
 238  242
 236  229
 233  218
 229  208
 226  200
 223  193
 221  186
 220  182
 218  179
 218  176
 217  175
 217  174
.PEN_UP
.DT 100
.PEN_DOWN
 176  239
 175  239
 172  242
 169  245
 168  246
 168  247
 169  248
 173  248
 179  248
 187  248
 197  248
 209  247
 222  247
 235  246
 247  245
 259  245
 268  244
 277  244
 284  242
 288  242
 291  242
 294  241
 297  242
.PEN_UP
.DT 100

.SEGMENT DIGIT  979 ? "6"
.COMMENT 6 13    5
.PEN_DOWN
 254  341
 255  342
 256  343
 256  343
 256  343
 256  343
 256  342
 255  341
 254  340
 251  337
 249  332
 245  327
 242  319
 237  311
 232  302
 226  291
 221  281
 217  271
 211  260
 206  245
 203  234
 200  225
 200  215
 202  207
 205  198
 208  192
 213  185
 219  181
 225  179
 232  176
 238  176
 244  179
 249  182
 255  186
 259  192
 263  197
 265  203
 268  210
 269  216
 269  222
 268  227
 267  233
 263  237
 260  240
 256  244
 251  246
 246  248
 241  249
 234  249
 229  248
 224  246
 220  244
 217  241
 215  238
 212  235
 211  233
 211  231
 211  228
 211  226
 210  224
 210  222
 209  221
 207  219
 208  214
.PEN_UP
.DT 100

.SEGMENT DIGIT  980-981 ? "7"
.COMMENT 7 28  162
.PEN_DOWN
 191  378
 196  383
 203  390
 218  396
 238  402
 263  404
 289  405
 316  395
 324  379
 324  350
 314  311
 298  266
 279  221
 259  178
 244  145
 234  124
 234  116
.PEN_UP
.DT 100
.PEN_DOWN
 225  218
 218  222
 221  226
 237  232
 265  238
 298  244
 336  251
.PEN_UP
.DT 100

.SEGMENT DIGIT  982 ? "1"
.COMMENT 1 20  205
.PEN_DOWN
 220  263
 226  272
 234  280
 243  293
 252  305
 263  319
 274  331
 284  342
 291  351
 298  357
 302  357
 303  350
 302  337
 299  317
 292  293
 285  265
 276  236
 268  205
 259  176
 252  149
 246  127
 242  107
 237   93
.PEN_UP
.DT 100

.SEGMENT DIGIT  983 ? "1"
.COMMENT 1 28  135
.PEN_DOWN
 162  249
 164  252
 170  262
 181  275
 196  289
 211  303
 223  313
 232  317
 234  311
 228  294
 218  273
 205  247
 191  221
 179  196
 171  178
 170  165
 177  160
.PEN_UP
.DT 100

.SEGMENT DIGIT  984 ? "3"
.COMMENT 3  6   78
.PEN_DOWN
 265  319
 265  325
 264  330
 266  336
 268  341
 274  345
 281  346
 289  346
 296  345
 303  341
 307  337
 308  330
 305  322
 295  309
 286  300
 276  291
 266  284
 259  276
 254  271
 252  265
 254  260
 260  255
 266  248
 274  241
 281  233
 287  224
 289  214
 288  205
 283  194
 276  185
 265  176
 251  170
 235  166
 217  162
 200  162
 185  161
 172  163
.PEN_UP
.DT 100

.SEGMENT DIGIT  985-986 ? "7"
.COMMENT 7  1   69
.PEN_DOWN
 245  350
 240  353
 236  356
 233  358
 231  359
 228  360
 229  362
 232  362
 236  362
 245  363
 257  363
 270  363
 284  362
 298  359
 312  357
 322  352
 329  344
 332  331
 331  316
 327  298
 320  278
 313  258
 306  237
 300  218
 297  201
 294  189
.PEN_UP
.DT 100
.PEN_DOWN
 347  231
 349  235
 347  245
 340  252
 328  260
 312  265
 292  271
 272  274
 251  276
.PEN_UP
.DT 100

.SEGMENT DIGIT  987 ? "3"
.COMMENT 3 19   78
.PEN_DOWN
 185  313
 183  320
 181  326
 183  332
 186  338
 191  345
 197  349
 205  350
 214  347
 222  344
 228  340
 234  334
 235  327
 233  318
 228  309
 221  299
 211  289
 201  281
 191  274
 184  267
 178  264
 176  260
 178  258
 184  254
 192  251
 202  247
 212  240
 221  233
 229  223
 235  212
 237  201
 237  188
 234  178
 227  168
 218  160
 207  155
 192  153
 177  150
 162  153
 148  156
 136  160
 126  165
 122  171
.PEN_UP
.DT 100

.SEGMENT DIGIT  988 ? "3"
.COMMENT 3  9   79
.PEN_DOWN
 185  287
 182  290
 180  294
 179  298
 179  303
 181  309
 186  315
 193  320
 204  325
 214  329
 227  331
 240  332
 253  330
 264  327
 272  322
 276  313
 277  299
 273  288
 265  277
 255  266
 246  258
 236  250
 227  245
 221  241
 219  239
 220  239
 224  240
 233  240
 244  239
 254  237
 267  233
 278  226
 288  218
 293  208
 297  196
 297  183
 293  171
 287  159
 276  150
 263  142
 248  137
 232  135
 215  136
 200  139
 188  143
 179  149
 174  156
.PEN_UP
.DT 100

.SEGMENT DIGIT  989 ? "2"
.COMMENT 2 21   25
.PEN_DOWN
 187  342
 184  344
 182  346
 181  347
 182  350
 185  352
 191  354
 197  355
 206  357
 216  359
 226  360
 239  360
 252  360
 263  359
 273  356
 282  353
 287  343
 287  333
 282  323
 274  310
 262  296
 247  280
 230  265
 212  250
 194  237
 179  224
 165  213
 155  203
 149  196
 145  189
 146  184
 152  180
 159  176
 170  173
 182  171
 197  169
 212  166
 228  163
 243  161
 257  158
 270  156
 281  153
 289  149
 297  148
 302  146
 305  145
 307  144
 308  144
 307  144
 303  144
 299  142
 295  139
 287  134
.PEN_UP
.DT 100

.SEGMENT DIGIT  990 ? "9"
.COMMENT 9 14  167
.PEN_DOWN
 233  316
 236  322
 238  327
 239  331
 239  334
 238  337
 233  338
 229  337
 221  333
 215  329
 207  324
 201  317
 197  310
 193  302
 193  296
 197  291
 201  288
 207  287
 214  287
 219  289
 225  293
 229  298
 231  303
 232  307
 232  310
 231  312
 230  312
 229  309
 229  304
 231  297
 233  288
 238  277
 243  265
 249  252
 254  239
 259  225
 263  213
 265  202
 264  194
 257  183
 250  178
 239  175
 227  174
 214  175
 201  179
 189  182
 180  186
.PEN_UP
.DT 100

.SEGMENT DIGIT  991 ? "6"
.COMMENT 6  7  140
.PEN_DOWN
 283  313
 281  323
 278  332
 274  339
 268  343
 258  343
 247  337
 233  324
 219  306
 204  285
 189  259
 177  232
 168  203
 165  179
 167  159
 176  145
 191  136
 210  133
 231  135
 262  145
 281  154
 292  166
 298  178
 294  188
 283  197
 267  203
 248  207
 228  207
 208  203
 191  196
 179  184
 172  171
 170  159
 172  145
.PEN_UP
.DT 100

.SEGMENT DIGIT  992-993 ? "5"
.COMMENT 5  3    7
.PEN_DOWN
 181  315
 180  314
 179  312
 178  309
 177  306
 176  303
 176  300
 176  296
 177  293
 179  291
 183  290
 187  290
 192  290
 199  291
 206  292
 213  292
 219  292
 226  290
 231  287
 234  281
 238  275
 239  267
 238  258
 238  248
 236  239
 232  231
 227  224
 223  219
 216  216
 210  215
 202  215
 194  218
.PEN_UP
.DT 100
.PEN_DOWN
 176  302
 176  306
 179  312
 184  317
 190  323
 199  329
 210  333
 223  336
 234  340
 246  341
.PEN_UP
.DT 100

.SEGMENT DIGIT  994 ? "8"
.COMMENT 8  5  237
.PEN_DOWN
 241  178
 242  184
 245  194
 252  203
 260  215
 270  231
 281  247
 294  265
 306  283
 316  301
 324  317
 328  331
 328  343
 323  351
 314  353
 302  353
 288  347
 272  339
 257  328
 246  315
 238  301
 233  287
 233  274
 240  262
 250  251
 263  242
 278  234
 292  226
 306  219
 317  212
 323  205
 325  198
 322  189
 315  182
 301  174
 285  168
 268  162
 251  159
 236  159
 221  160
 212  165
 209  172
.PEN_UP
.DT 100

.SEGMENT DIGIT  995 ? "8"
.COMMENT 8  8  237
.PEN_DOWN
 186  306
 186  302
 188  297
 191  289
 196  280
 202  264
 207  253
 212  242
 217  232
 220  222
 224  212
 225  203
 223  196
 219  188
 215  183
 209  178
 201  174
 193  172
 186  171
 179  172
 174  174
 170  179
 167  184
 166  191
 166  198
 168  206
 172  213
 175  222
 180  232
 187  241
 193  251
 200  262
 206  273
 212  284
 216  294
 219  304
 221  314
 221  320
 220  327
 218  332
 215  334
 210  336
 204  334
 197  332
 190  329
 184  322
.PEN_UP
.DT 100

.SEGMENT DIGIT  996 ? "0"
.COMMENT 0 27  131
.PEN_DOWN
 228  322
 226  320
 223  318
 221  314
 217  309
 212  300
 207  291
 202  279
 199  267
 194  254
 192  240
 190  227
 190  214
 192  202
 194  193
 196  184
 201  176
 205  172
 212  169
 217  168
 223  168
 230  169
 236  170
 244  173
 251  176
 257  180
 264  184
 270  188
 275  193
 281  199
 285  206
 287  213
 289  223
 291  237
 289  248
 289  259
 287  271
 285  281
 284  292
 282  301
 279  310
 274  317
 269  324
 264  328
 256  331
 248  333
 240  332
 231  330
 223  326
 217  322
 213  316
 209  310
 208  305
.PEN_UP
.DT 100

.SEGMENT DIGIT  997 ? "5"
.COMMENT 5 18  133
.PEN_DOWN
 239  346
 236  347
 233  349
 223  350
 214  350
 207  350
 198  350
 189  350
 182  349
 175  349
 170  347
 165  345
 162  342
 160  339
 159  333
 158  328
 156  322
 156  313
 156  304
 155  297
 155  289
 155  283
 155  277
 154  274
 155  272
 156  273
 159  276
 164  279
 170  284
 177  287
 186  290
 196  291
 204  290
 211  286
 216  279
 220  271
 221  260
 220  250
 214  240
 207  231
 198  225
 187  221
 176  220
 166  221
 157  224
 149  226
 146  229
.PEN_UP
.DT 100

.SEGMENT DIGIT  998 ? "1"
.COMMENT 1 21  146
.PEN_DOWN
 183  207
 182  206
 183  205
 186  205
 189  207
 193  211
 199  218
 204  224
 208  235
 215  247
 221  261
 229  275
 236  288
 243  299
 249  309
 254  316
 257  318
 258  317
 258  312
 257  301
 255  288
 251  272
 247  254
 243  236
 240  219
 236  202
 234  189
 232  179
 231  171
 230  166
 230  161
 232  159
 233  158
.PEN_UP
.DT 100

.SEGMENT DIGIT  999-1000 ? "5"
.COMMENT 5 23  139
.PEN_DOWN
 250  352
 250  355
 248  356
 242  356
 235  354
 224  351
 212  344
 199  337
 185  328
 172  319
 162  311
 156  305
 155  300
 158  297
 167  296
 179  293
 194  291
 209  290
 226  286
 240  279
 252  271
 260  259
 264  246
 264  231
 261  216
 255  200
 248  187
 239  176
 228  167
 218  161
 207  159
 195  159
 183  161
 170  167
 159  171
 148  179
 140  185
 134  193
 131  199
 131  207
.PEN_UP
.DT 100
.PEN_DOWN
 217  317
 214  326
 219  331
 226  338
 237  343
 251  350
 268  354
 286  358
 303  363
 318  366
 335  368
.PEN_UP
.DT 100

.SEGMENT DIGIT 1001 ? "8"
.COMMENT 8 19  154
.PEN_DOWN
 162  309
 161  309
 161  305
 163  301
 168  292
 175  283
 183  270
 192  255
 199  240
 206  225
 208  213
 208  202
 202  194
 193  188
 181  185
 167  184
 153  186
 141  191
 130  197
 120  209
 119  218
 122  227
 130  238
 141  249
 154  261
 167  273
 179  286
 189  298
 197  309
 202  318
 204  327
 200  333
 195  338
 186  341
 175  341
 163  340
 154  337
 144  332
 136  328
.PEN_UP
.DT 100

.SEGMENT DIGIT 1002 ? "2"
.COMMENT 2 16  145
[truncated: 3,241,681 more chars]
