# Supplementary material for: A hybrid anomaly detection method for high dimensional data
Source: PeerJ Comput Sci. 2023 Jan 12;9:e1199. doi: 10.7717/peerj-cs.1199 (PMC10280180; doi:10.7717/peerj-cs.1199)
Supplement: Supplemental Information 2 [file peerj-cs-09-1199-s002.zip › datasets/shuttle.tst]

55 0 81 0 -6 11 25 88 64 4
56 0 96 0 52 -4 40 44 4 4
50 -1 89 -7 50 0 39 40 2 1
53 9 79 0 42 -2 25 37 12 4
55 2 82 0 54 -6 26 28 2 1
41 0 84 3 38 -4 43 45 2 1
37 0 100 0 36 -8 63 64 2 1
46 0 83 0 46 0 37 36 0 1
44 0 79 0 42 -17 35 37 2 1
44 -1 78 0 44 0 34 34 0 1
55 0 81 0 54 -10 25 26 2 1
56 0 95 0 52 -3 40 44 4 4
37 0 100 0 34 6 64 67 4 1
43 -3 86 2 44 14 43 42 0 1
46 -5 84 0 46 0 38 37 0 1
45 0 81 0 44 0 36 37 0 1
48 0 86 0 50 30 38 37 0 1
56 0 78 0 42 -2 22 37 14 4
56 0 77 0 18 -18 22 59 38 4
45 5 90 0 44 0 44 46 2 1
37 0 77 0 -20 27 41 98 58 1
37 0 90 -6 18 0 53 72 20 1
37 -8 77 0 20 0 40 57 16 1
50 5 95 -3 50 0 45 46 2 1
43 -2 76 0 44 15 32 32 0 1
42 -1 85 -5 42 0 44 44 0 1
55 0 97 0 46 -2 42 51 8 4
37 0 76 0 26 20 39 50 12 1
37 0 76 8 30 0 40 45 6 1
45 0 106 0 46 9 61 60 0 1
37 0 81 0 38 17 44 43 0 1
49 4 83 0 46 0 34 37 2 1
50 0 88 1 50 0 38 39 0 1
42 2 77 0 42 0 36 36 0 1
49 0 78 0 50 11 29 29 0 1
55 0 95 0 44 -12 40 51 12 4
37 0 77 0 34 -12 40 43 2 1
37 3 81 0 36 0 44 44 0 1
37 0 84 0 26 -3 47 58 10 1
53 0 86 0 54 0 33 32 0 1
44 0 81 -3 44 17 37 37 0 1
46 0 81 7 46 3 35 34 0 1
45 -4 83 0 44 -14 37 39 2 1
79 0 84 0 -36 -196 4 120 116 5
81 0 84 0 -20 26 3 105 102 5
55 -5 87 2 54 0 32 33 0 1
45 0 89 -3 44 0 44 45 0 1
51 0 86 0 52 22 35 34 0 1
80 0 84 -1 -28 -24 4 112 108 5
53 0 87 -6 52 -7 34 35 2 1
56 0 86 0 56 2 30 30 0 1
49 0 87 0 50 1 38 38 0 1
55 0 97 5 46 -19 41 50 8 4
56 0 96 0 56 10 40 39 0 1
37 0 95 0 18 -24 57 77 20 1
48 0 86 -4 46 0 39 40 2 1
108 3 109 0 72 7 1 36 36 5
41 5 93 0 38 0 53 55 2 1
85 0 88 7 2 0 3 86 82 5
55 0 78 1 26 0 23 52 30 4
56 3 77 0 -24 0 21 103 82 4
56 0 85 0 56 15 29 28 0 1
81 0 84 0 -20 -17 4 105 102 5
53 0 88 0 52 -4 35 37 2 1
37 0 78 0 -6 -5 42 86 44 1
41 5 80 0 42 7 39 39 0 1
45 2 108 0 44 0 63 64 2 1
48 2 89 0 46 0 41 42 2 1
56 0 95 0 50 -26 39 46 6 4
55 0 77 0 8 -18 22 70 48 4
49 0 85 0 46 -5 36 39 2 1
44 0 76 2 42 -29 32 34 2 1
49 0 95 4 50 0 46 46 0 1
51 0 88 0 52 8 36 36 0 1
56 0 97 0 44 6 41 53 12 4
49 3 95 0 46 -9 47 49 2 1
40 0 84 6 38 0 44 45 2 1
59 0 86 -2 60 18 27 26 0 1
37 0 108 15 26 -1 71 82 12 1
37 0 104 0 28 1 66 75 8 1
55 1 83 0 54 0 28 29 0 1
43 0 97 0 42 -9 53 55 2 1
45 -1 83 0 44 0 38 39 0 1
37 0 76 -7 20 -6 39 55 16 1
38 0 81 0 36 -30 43 45 2 1
37 0 77 0 30 -9 40 46 6 1
37 0 102 0 36 0 64 66 2 1
52 5 78 -1 52 0 26 26 0 1
43 0 88 0 42 -11 45 47 2 1
42 0 86 1 42 0 45 45 0 1
53 0 79 0 52 -26 26 27 2 1
37 0 74 -7 28 0 37 46 8 1
55 0 96 2 46 0 41 50 8 4
58 0 79 0 56 0 21 22 0 1
41 -1 84 -3 42 -1 43 43 0 1
56 0 97 3 50 -8 41 48 6 4
37 0 79 0 20 1 42 58 16 1
41 0 88 0 42 24 48 47 0 1
44 0 82 6 44 0 38 38 0 1
37 0 77 8 36 6 40 41 0 1
37 0 78 0 2 25 41 75 34 1
44 4 80 0 42 -14 36 39 2 1
41 1 86 0 42 26 46 45 0 1
39 2 85 -2 38 0 46 46 0 1
37 0 76 6 34 26 39 43 4 1
55 0 96 -1 38 -1 41 57 16 4
37 0 77 0 -20 6 41 98 58 1
50 -2 111 0 50 0 61 62 0 1
41 0 78 0 42 31 37 37 0 1
55 0 93 0 42 -20 37 51 14 4
43 3 76 0 42 -2 33 35 2 1
37 0 76 1 26 -6 39 50 10 1
56 0 76 0 -18 -25 20 94 74 4
42 -3 90 0 42 0 47 48 2 1
49 0 95 5 46 -10 46 48 2 1
46 -5 86 -1 46 -2 40 40 0 1
47 2 85 4 46 0 38 39 0 1
41 2 77 0 42 8 36 36 0 1
45 1 80 2 44 0 35 36 0 1
45 0 86 1 44 0 40 42 2 1
48 -1 89 -1 46 -4 41 42 2 1
46 0 92 6 46 0 45 45 0 1
37 0 80 -6 18 0 43 62 18 1
49 0 81 0 46 0 33 35 2 1
45 -3 77 2 44 0 32 33 0 1
37 0 77 0 34 9 41 44 2 1
48 -1 79 0 46 0 30 32 2 1
41 0 86 0 42 29 46 45 0 1
50 -5 83 0 50 0 32 33 2 1
37 1 99 0 28 0 62 71 8 1
46 -1 107 0 46 0 61 60 0 1
38 0 92 0 16 3 54 77 22 1
53 0 83 0 52 -30 30 32 2 1
47 1 78 -6 46 0 31 32 0 1
44 4 86 4 44 13 43 42 0 1
37 0 83 5 -2 0 46 85 40 1
37 5 79 0 18 0 42 61 20 1
55 0 77 0 26 2 21 51 30 4
55 0 95 0 38 0 40 57 16 4
41 -1 83 4 38 -3 42 44 2 1
56 2 95 0 34 0 40 62 22 4
46 2 90 0 46 8 44 43 0 1
48 -2 110 0 46 -3 62 64 2 1
81 0 84 0 -14 -2 4 100 96 5
54 -1 87 0 54 0 33 33 0 1
45 0 81 0 44 14 36 37 2 1
37 0 84 0 26 0 47 58 10 1
56 0 83 0 54 -11 27 29 2 1
37 0 82 0 16 11 45 66 22 1
80 -4 84 0 -42 0 5 128 124 5
49 -1 81 0 50 0 32 32 0 1
53 0 87 0 54 27 34 33 0 1
37 0 78 0 0 8 41 78 36 1
56 0 92 0 52 2 36 40 4 4
37 0 77 0 34 -30 40 43 2 1
55 -1 79 -3 24 -7 23 55 32 4
46 0 81 1 46 0 35 35 0 1
55 0 77 4 0 0 22 77 56 4
56 0 108 3 54 -5 52 53 2 1
56 0 81 0 -18 11 25 99 74 4
50 0 87 -2 50 0 37 38 0 1
41 0 76 -3 38 0 35 37 2 1
37 0 79 0 30 -7 43 48 6 1
37 0 79 2 12 0 42 66 24 1
81 0 84 0 -20 16 4 105 102 5
56 -4 79 0 56 0 22 22 0 1
44 0 76 -2 44 2 32 32 0 1
37 0 108 0 36 2 71 72 0 1
37 0 79 0 18 2 42 61 18 1
37 0 97 6 34 0 60 64 4 1
43 0 77 0 44 21 34 34 0 1
46 0 79 8 46 2 34 33 0 1
53 2 81 0 54 23 28 26 0 1
46 1 83 0 46 14 37 37 0 1
37 0 80 0 34 -1 43 46 2 1
46 0 76 2 46 2 30 30 0 1
37 0 80 2 26 0 43 54 10 1
56 -1 96 0 52 0 40 44 4 4
37 0 83 0 34 18 46 49 4 1
55 0 77 3 -24 0 22 103 82 4
47 0 88 -2 46 -4 41 41 0 1
56 2 97 0 42 0 40 55 14 4
45 0 80 0 44 -9 35 36 2 1
43 -1 81 4 42 -3 38 40 2 1
55 0 96 2 42 -24 41 55 14 4
39 1 106 0 38 0 68 67 0 1
56 0 85 0 56 5 29 28 0 1
45 -3 84 0 46 17 38 37 0 1
37 0 76 0 36 -18 38 39 2 1
50 0 86 -5 50 0 35 37 2 1
40 -1 80 -3 38 14 40 41 2 1
37 0 105 0 24 9 68 82 14 1
56 -5 97 0 50 0 41 48 6 4
38 0 92 0 20 17 54 71 18 1
43 -4 79 0 42 3 36 38 2 1
51 -1 86 0 50 -2 35 37 2 1
41 2 79 0 38 -21 38 41 2 1
37 0 76 -4 20 -6 40 55 16 1
37 0 74 0 34 2 37 41 4 1
56 0 77 0 16 -1 22 62 40 4
37 0 79 0 28 29 42 50 8 1
53 0 82 0 54 27 29 28 0 1
53 -3 81 0 54 15 28 26 0 1
46 0 82 0 46 3 36 35 0 1
36 -2 82 -1 36 0 46 46 0 1
37 -5 106 0 34 0 69 72 2 1
37 0 95 0 20 -26 58 75 16 1
76 0 81 0 -42 -20 5 125 120 5
49 0 90 0 46 -13 42 44 2 1
42 -1 76 1 42 0 34 35 0 1
53 0 88 0 54 8 35 34 0 1
82 0 86 0 -10 10 3 96 92 5
49 0 86 3 50 0 37 37 0 1
53 0 88 0 54 6 35 33 0 1
37 0 105 3 20 0 68 84 16 1
56 0 86 0 54 -11 31 32 2 1
37 0 83 0 16 -7 47 68 22 1
45 -4 76 0 44 0 32 32 0 1
45 0 83 6 44 -5 38 39 2 1
106 0 107 0 72 0 1 35 34 5
76 -1 81 0 -42 -3 5 125 120 5
46 0 83 0 44 -16 37 39 2 1
48 5 90 0 46 0 41 43 2 1
54 -3 86 -3 54 -4 32 32 0 1
41 -2 82 0 42 10 41 41 0 1
37 0 83 0 8 6 46 75 30 1
56 0 81 0 -18 24 25 99 74 4
84 -2 88 0 0 0 4 88 84 5
43 -3 83 0 42 -12 39 41 2 1
37 0 76 -3 34 -21 38 42 4 1
41 -5 86 0 42 0 45 45 0 1
55 0 77 0 12 4 22 65 42 4
37 0 79 0 8 -26 42 71 28 1
55 0 95 0 50 -1 40 46 6 4
41 0 83 6 38 -13 42 44 2 1
37 0 106 -1 26 0 69 80 12 1
55 0 96 1 52 0 41 44 4 4
38 1 77 0 38 5 40 39 0 1
55 0 76 0 -14 -8 21 92 70 4
42 1 85 0 42 0 43 44 0 1
55 0 76 -1 -18 0 21 94 74 4
55 0 96 5 54 0 41 42 2 1
37 0 74 0 26 -30 38 48 10 1
42 0 79 -7 42 0 37 38 2 1
39 6 76 -1 38 -1 37 37 0 1
47 -3 109 0 46 0 61 62 0 1
41 5 82 0 42 8 41 41 0 1
51 0 80 0 52 22 29 28 0 1
77 4 81 3 -40 10 4 123 118 5
38 -5 86 0 38 0 48 47 0 1
43 2 85 0 42 -1 42 44 2 1
37 0 97 0 36 9 59 60 2 1
56 0 96 -3 54 11 40 42 2 1
41 0 109 3 38 -6 68 70 2 1
45 0 81 0 44 -25 35 37 2 1
51 0 91 0 52 4 40 39 0 1
50 1 106 0 50 0 57 57 0 1
44 3 85 0 44 15 41 41 0 1
56 -4 88 0 54 -29 32 33 2 1
37 0 78 -2 2 5 41 75 34 1
37 0 77 0 18 17 40 59 18 1
53 0 85 0 52 -23 32 33 2 1
56 0 79 0 56 14 23 22 0 1
56 0 77 0 20 5 22 57 36 4
43 0 95 0 42 -20 52 54 2 1
55 -1 80 0 -4 5 25 85 60 4
37 0 105 0 36 10 68 69 2 1
56 7 74 9 -4 -1 18 79 62 4
55 0 95 0 42 -15 40 54 14 4
41 1 84 0 38 -30 43 45 2 1
50 5 83 0 50 0 33 33 0 1
46 1 87 0 46 8 41 41 0 1
84 0 86 -1 -2 0 3 89 86 5
50 4 88 0 50 0 39 39 0 1
41 1 81 0 42 11 39 39 0 1
51 3 86 0 50 -12 35 37 2 1
55 0 78 0 8 10 23 70 48 4
41 -3 77 0 42 8 37 36 0 1
55 0 77 0 26 -13 21 51 30 4
49 0 77 0 50 24 28 28 0 1
46 1 77 0 44 -10 31 33 2 1
37 0 79 0 12 -19 43 66 24 1
55 0 77 0 26 19 21 51 30 4
43 0 86 0 42 -20 42 44 2 1
37 0 81 0 24 7 44 57 14 1
37 0 79 -1 26 -21 42 53 12 1
44 0 81 0 42 -29 37 39 2 1
73 8 77 9 -42 -4 4 121 116 5
46 -5 79 0 46 0 33 32 0 1
102 0 102 -5 70 -10 1 33 32 5
37 0 95 0 18 5 58 77 20 1
37 0 77 0 20 3 40 57 16 1
41 0 84 0 42 10 43 43 0 1
44 0 87 -6 44 2 43 43 0 1
41 0 78 4 42 12 37 37 0 1
42 1 102 0 42 0 60 61 2 1
55 0 86 0 56 21 31 30 0 1
37 0 76 -3 28 -3 39 47 8 1
105 0 107 2 70 0 1 37 36 5
47 -2 80 0 46 0 33 34 0 1
43 0 82 0 42 -19 39 41 2 1
42 0 77 2 42 0 35 35 0 1
47 4 84 0 46 0 37 37 0 1
37 0 78 0 10 4 41 68 26 1
55 4 83 0 54 0 27 28 2 1
52 0 86 -6 52 0 33 34 0 1
85 0 88 0 0 -1 3 88 86 5
55 0 82 0 -18 7 26 100 74 4
44 2 77 0 42 -21 33 35 2 1
45 -4 100 0 44 0 55 56 2 1
48 -1 86 0 46 -11 38 40 2 1
55 0 89 0 56 29 34 32 0 1
49 1 86 0 50 2 37 37 0 1
45 0 83 8 44 -3 38 39 2 1
37 0 95 4 10 0 58 84 26 1
46 2 87 0 46 1 41 41 0 1
53 0 79 0 52 -22 26 27 2 1
37 0 79 0 0 -12 42 79 36 1
55 0 82 -7 -24 0 26 108 82 4
41 0 87 -4 38 -10 46 48 2 1
55 0 77 5 30 0 22 46 24 4
37 0 76 8 26 8 39 50 12 1
37 0 108 0 34 13 71 75 4 1
79 0 83 0 -42 21 4 127 122 5
44 0 83 0 42 -11 39 41 2 1
40 -2 86 0 38 0 46 48 2 1
55 0 82 0 54 889 26 28 2 1
55 0 80 0 54 0 25 26 2 1
45 0 79 0 44 -20 34 35 2 1
49 2 87 0 46 -6 38 41 2 1
74 5 79 10 -42 0 4 123 118 5
46 3 80 0 46 0 34 34 0 1
52 -5 86 0 52 -2 33 34 0 1
41 -5 100 2 42 0 59 59 0 1
82 0 86 0 -40 16 4 128 124 5
42 0 82 -7 42 0 40 41 0 1
49 -1 80 0 50 7 31 31 0 1
37 0 79 -4 36 0 41 43 2 1
44 0 79 0 42 -23 35 37 2 1
45 0 86 -1 44 4 40 42 2 1
57 -2 80 0 56 0 23 23 0 1
37 0 106 3 36 0 69 70 2 1
43 0 82 -6 42 -4 39 41 2 1
47 1 86 0 46 0 40 40 0 1
44 0 81 0 42 -25 37 39 2 1
54 -5 88 0 54 0 34 34 0 1
57 5 92 0 56 0 35 35 0 1
37 0 76 0 34 5 40 43 2 1
41 0 79 3 38 -4 39 41 2 1
49 1 84 0 46 -9 35 37 2 1
51 3 85 0 50 -12 34 36 2 1
38 0 75 0 36 -24 37 39 2 1
56 0 81 0 -6 13 25 89 64 4
37 3 108 0 36 0 71 72 0 1
55 0 77 0 -24 7 21 103 82 4
56 2 97 6 52 0 40 45 4 4
56 0 78 0 6 0 22 73 50 4
80 0 84 6 -36 29 5 121 116 5
52 -1 81 0 52 -1 28 29 0 1
55 0 96 0 52 -15 41 44 4 4
37 0 81 -1 30 0 45 50 6 1
48 -3 83 0 46 0 34 36 2 1
56 0 76 0 -14 14 20 92 72 4
55 0 78 0 6 2 23 73 50 4
46 1 86 3 46 0 40 39 0 1
45 1 90 0 44 0 45 46 0 1
37 0 108 1 36 5 71 72 0 1
45 0 77 8 44 0 32 33 2 1
55 0 87 -1 56 23 32 30 0 1
45 -1 109 0 44 0 64 66 2 1
37 0 79 -4 30 0 42 48 6 1
51 0 84 0 52 0 33 32 0 1
37 0 76 3 36 0 39 40 0 1
37 0 97 0 26 -12 60 71 12 1
79 0 83 -1 -40 7 4 124 120 5
47 -2 90 -2 46 0 43 43 0 1
49 0 77 0 46 -10 28 30 2 1
37 0 79 -1 26 -4 42 53 10 1
56 0 86 0 56 2 31 30 0 1
55 0 93 -1 10 -3 37 82 46 4
42 0 84 8 42 0 43 43 0 1
37 0 97 -2 34 5 60 64 4 1
37 0 79 0 16 14 42 63 22 1
81 5 85 0 -12 0 4 98 94 5
45 0 80 -2 44 0 35 36 0 1
46 1 83 0 44 -25 37 39 2 1
48 0 88 2 46 0 40 42 2 1
107 5 108 1 72 6 1 36 34 5
37 -2 77 0 36 0 41 41 0 1
55 0 99 8 42 -1 43 57 14 4
55 1 86 1 54 0 31 32 2 1
45 0 83 0 46 15 37 36 0 1
56 -3 87 1 56 0 31 30 0 1
56 0 96 0 52 -16 40 44 4 4
37 0 75 0 28 10 38 46 8 1
49 -2 88 0 46 -28 39 41 2 1
44 0 83 8 44 0 38 39 0 1
37 0 78 0 24 24 42 55 14 1
43 0 80 3 42 -17 37 39 2 1
41 0 78 0 38 -1 37 39 2 1
47 -3 75 0 46 0 28 28 0 1
55 -2 80 -5 20 -11 25 59 34 4
50 -1 88 0 50 0 38 39 2 1
37 0 100 0 34 -23 64 67 4 1
55 0 79 0 20 9 23 58 34 4
56 0 77 -3 24 0 22 54 32 4
45 1 81 0 44 -3 35 37 2 1
52 -1 81 0 52 -2 28 29 0 1
38 0 81 0 38 9 43 42 0 1
55 0 77 0 28 -4 21 48 28 4
43 0 76 6 42 -5 33 35 2 1
38 0 82 0 38 6 44 43 0 1
82 0 85 0 -6 5 3 93 90 5
43 1 77 0 42 0 35 36 2 1
56 0 81 2 54 -24 24 26 2 1
46 3 78 0 44 -25 32 34 2 1
37 0 79 0 28 10 42 50 8 1
44 0 77 4 44 0 33 34 0 1
47 -3 76 0 46 0 29 30 0 1
43 0 86 -3 42 -2 42 44 2 1
44 0 88 0 44 3 45 44 0 1
55 0 95 0 46 -3 40 49 8 4
37 1 83 0 36 0 45 46 2 1
37 0 77 0 6 -22 40 72 32 1
44 0 83 0 44 3 39 39 0 1
41 1 76 0 42 17 35 35 0 1
44 1 86 0 44 12 43 42 0 1
37 0 80 5 10 0 43 70 26 1
48 2 77 0 46 0 29 30 2 1
49 0 77 0 46 -7 28 30 2 1
45 0 86 -4 46 22 41 40 0 1
45 -2 83 0 44 -15 37 39 2 1
39 1 77 8 38 0 39 39 0 1
44 1 85 0 44 5 41 41 0 1
51 3 85 0 50 -9 34 36 2 1
56 -3 96 -3 56 0 40 39 0 1
41 0 81 1 42 25 40 39 0 1
38 4 96 0 38 14 58 57 0 1
44 -1 84 0 44 2 40 40 0 1
37 0 78 0 2 -10 41 75 34 1
58 2 84 0 56 0 25 27 2 1
50 0 101 -1 50 0 51 52 0 1
44 1 82 0 44 0 38 38 0 1
42 2 83 0 42 0 41 41 0 1
86 2 89 0 8 4 3 81 78 5
37 0 77 0 8 11 40 69 30 1
49 0 77 4 50 4 28 28 0 1
53 -1 77 4 54 18 25 23 0 1
38 -2 76 -1 38 0 37 37 0 1
51 0 88 0 52 20 37 37 0 1
51 0 83 0 52 10 32 32 0 1
37 0 107 0 30 3 70 76 6 1
46 0 76 1 46 8 30 29 0 1
46 0 88 0 44 -23 42 44 2 1
40 2 81 3 38 0 41 43 2 1
37 0 77 7 20 -6 41 57 16 1
51 0 88 0 50 -12 37 39 2 1
49 5 78 0 50 4 29 29 0 1
49 -1 81 -4 50 -6 32 32 0 1
52 -3 109 0 52 -1 56 57 0 1
57 2 86 0 56 0 29 30 0 1
49 0 77 0 46 -19 28 30 2 1
41 0 81 0 42 24 40 39 0 1
45 -3 81 -4 44 -27 35 37 2 1
37 0 78 0 18 -18 42 60 18 1
37 0 78 0 20 -20 41 57 16 1
56 -1 80 -6 54 -13 24 26 2 1
55 0 98 0 50 -9 42 49 6 4
37 0 78 0 10 6 42 68 26 1
37 0 79 0 28 19 42 50 8 1
51 1 81 0 52 11 29 29 0 1
37 0 90 0 34 -4 53 57 4 1
52 -1 82 0 52 0 30 30 0 1
53 3 86 0 52 -7 33 34 2 1
49 2 86 0 46 -16 38 40 2 1
49 0 79 0 46 -12 30 32 2 1
56 -2 96 -1 52 0 40 44 4 4
37 0 77 0 2 5 40 74 34 1
55 0 79 0 20 0 24 59 34 4
37 0 77 0 26 13 40 51 10 1
43 0 79 5 42 0 35 37 2 1
45 0 83 -1 44 -7 37 39 2 1
56 0 83 0 54 -7 27 28 2 1
49 0 81 0 50 4 33 32 0 1
55 0 77 0 18 5 22 59 38 4
40 0 97 -4 38 0 57 58 2 1
55 0 83 0 -30 -5 27 114 86 4
41 -3 81 0 42 18 40 39 0 1
37 0 82 0 10 31 45 72 26 1
43 0 90 3 42 0 46 48 2 1
52 2 82 0 52 0 30 30 0 1
41 0 86 0 38 -27 45 47 2 1
37 0 79 0 20 31 42 58 16 1
55 -1 91 0 54 -6 35 37 2 1
45 0 86 1 46 20 41 40 0 1
45 0 88 0 46 8 42 41 0 1
37 0 106 0 26 2 68 80 12 1
56 5 86 0 54 -2 30 32 2 1
37 0 108 4 36 0 71 71 0 1
55 0 77 0 -2 -8 21 79 58 4
53 2 84 0 52 -11 31 32 2 1
53 0 108 0 52 -12 55 56 2 1
40 -4 109 0 38 0 70 71 2 1
49 0 86 0 50 25 38 37 0 1
80 0 84 5 -42 0 5 128 124 5
55 0 82 0 -36 -3 26 118 92 4
37 0 77 2 28 0 40 48 8 1
58 -1 86 0 56 -6 27 29 2 1
105 -1 106 -4 70 -5 1 36 36 5
44 3 81 0 44 13 37 37 0 1
51 0 77 0 50 -14 26 28 2 1
56 0 95 0 46 8 40 49 10 4
56 0 78 -1 44 6 22 34 12 4
44 0 83 7 44 0 39 39 0 1
40 -1 88 0 38 0 48 49 2 1
55 0 79 0 -4 2 24 85 60 4
47 -5 90 7 46 0 43 44 0 1
64 -5 111 2 62 -9 47 49 2 1
55 0 77 0 12 -15 22 65 42 4
56 -4 81 0 54 -28 25 26 2 1
55 0 95 0 54 -8 40 41 2 1
37 0 80 -1 38 15 43 41 0 1
41 0 79 0 42 10 38 37 0 1
45 0 86 1 44 -17 41 42 2 1
44 0 79 0 42 -21 35 37 2 1
37 0 83 0 34 10 46 50 4 1
45 0 76 -1 44 -1 31 32 2 1
43 0 80 1 42 -24 37 39 2 1
53 1 81 0 52 -4 28 30 2 1
44 -1865 82 -2 44 -4 38 38 0 1
43 -1 86 0 42 -7 43 45 2 1
50 5 81 0 50 0 32 32 0 1
37 0 74 0 30 22 37 43 6 1
37 0 76 -4 36 0 39 39 0 1
55 0 93 8 6 0 38 88 50 4
43 0 80 2 44 17 37 36 0 1
52 -2 86 0 52 -1 34 35 0 1
45 2 90 0 44 0 45 46 2 1
45 -1 81 0 44 -15 36 37 2 1
56 0 97 6 54 0 41 42 2 1
37 0 93 0 12 14 56 81 24 1
44 0 85 0 44 0 41 41 0 1
43 0 84 2 42 -2 41 43 2 1
38 0 100 0 38 0 62 62 0 1
37 0 76 0 20 10 40 55 16 1
45 -1 79 2 46 13 33 32 0 1
37 0 79 0 24 -12 43 56 14 1
56 0 92 0 56 5 36 35 0 1
52 0 86 8 52 0 33 34 0 1
37 0 77 -3 -10 18 40 87 46 1
47 4 87 -5 46 0 40 41 0 1
37 0 94 1 30 -3 57 63 6 1
37 0 76 0 24 25 39 52 14 1
37 1 75 0 20 14 38 54 16 1
53 3 86 -1 52 -12 33 34 2 1
37 0 106 0 20 -22 69 85 16 1
56 4 85 0 56 1 29 28 0 1
48 -2 89 0 46 0 41 42 2 1
46 0 90 7 46 0 44 44 0 1
56 3 77 1 10 9 22 67 46 4
53 0 104 0 54 3 50 49 0 1
49 5 78 -7 50 2 29 29 0 1
45 2 83 0 44 0 37 39 2 1
45 0 90 0 46 11 44 43 0 1
104 0 106 0 72 2 1 33 32 5
54 0 81 -3 54 0 27 26 0 1
80 0 84 0 -36 0 4 120 116 5
53 0 77 0 52 -16 25 26 2 1
37 -18 106 -1 34 -3 69 72 4 1
45 0 80 0 44 -22 35 36 2 1
37 1 109 7 26 0 71 83 12 1
45 0 84 0 44 -2 38 40 2 1
37 0 76 0 28 -3 40 48 8 1
41 3 102 0 42 6 61 60 0 1
56 4 94 0 50 0 38 45 6 4
37 0 76 0 26 5 39 50 12 1
37 0 106 0 34 28 69 73 4 1
37 0 77 0 30 0 40 46 6 1
47 4 102 0 46 0 56 56 0 1
37 0 83 0 36 13 46 46 0 1
62 1 109 0 60 -30 47 50 2 1
56 0 77 0 -6 -24 21 85 64 4
81 0 86 0 -22 15 4 109 104 5
50 -4 111 3 50 0 61 62 0 1
52 0 88 0 52 -2 35 36 0 1
56 2 82 0 56 4 26 25 0 1
55 0 92 0 -6 -14 36 99 64 4
84 2 87 2 -4 0 3 92 88 5
41 2 81 0 38 -18 39 42 2 1
41 0 79 0 38 -11 39 41 2 1
55 0 97 0 52 14 41 45 4 4
47 0 83 0 46 -1 35 36 0 1
37 5 79 3 0 0 41 79 38 1
55 0 77 0 12 7 21 64 42 4
45 -3 83 0 46 20 37 36 0 1
37 -1 78 -3 12 22 42 65 24 1
56 1 89 0 56 0 33 32 0 1
101 0 102 0 72 8 1 29 28 5
78 1 82 3 -42 0 4 126 122 5
37 0 76 0 36 9 39 39 0 1
44 0 108 0 44 8 64 64 0 1
37 0 92 0 18 2 55 74 20 1
37 0 77 7 34 -6 41 44 2 1
37 1 81 -8 34 0 44 48 4 1
59 0 84 0 60 9 25 24 0 1
49 -4 83 0 50 0 34 34 0 1
37 0 74 -2 24 -5 37 51 14 1
55 5 83 0 54 0 28 28 0 1
49 5 106 0 50 13 56 57 0 1
56 0 84 0 54 -15 28 30 2 1
106 -1 108 0 72 3 1 35 34 5
55 1 82 3 54 0 27 28 0 1
44 2 76 0 44 13 32 32 0 1
37 0 77 0 26 -14 41 52 10 1
107 1 109 5 72 1 2 36 34 5
38 0 97 5 38 1 59 58 0 1
37 0 78 0 6 5 41 73 32 1
43 5 75 -1 42 0 32 34 2 1
56 1 81 0 -10 -16 25 91 66 4
56 0 97 0 54 26 40 42 2 1
37 0 79 0 16 -4 43 64 22 1
47 3 93 0 46 0 47 47 0 1
37 -1 77 0 0 0 40 77 36 1
47 0 84 -2 46 0 37 38 0 1
37 4 78 0 -6 0 41 86 44 1
45 2 83 0 44 0 39 39 0 1
48 0 78 0 50 24 30 29 0 1
56 0 76 0 -12 25 20 89 68 4
37 0 83 0 16 -2 47 68 22 1
55 0 77 -1 -10 0 21 87 66 4
37 -1 81 -4 36 -13 43 44 2 1
37 0 83 0 -4 -1 46 88 42 1
47 1 79 5 46 0 32 32 0 1
57 -4 86 0 56 0 30 30 0 1
46 -1 82 0 46 0 36 35 0 1
37 0 83 0 2 -19 46 80 34 1
61 0 111 -3 60 0 50 51 2 1
59 0 87 0 56 -6 28 30 2 1
40 2 79 0 38 0 38 40 2 1
102 2 103 1 72 29 1 31 30 5
46 0 81 7 46 2 35 35 0 1
37 0 77 0 34 -1 40 43 2 1
56 0 77 0 46 15 22 31 10 4
37 0 79 0 8 -10 43 72 28 1
44 1 84 0 42 -24 41 43 2 1
37 0 106 6 24 -18 69 83 14 1
37 0 76 -1 36 -18 39 40 2 1
37 0 79 0 8 1 42 71 30 1
79 2 83 0 -46 0 4 129 126 5
55 0 77 0 -18 -12 21 95 74 4
37 0 77 -4 10 0 41 67 26 1
45 0 82 0 44 -20 37 38 2 1
42 -3 85 0 42 0 43 44 0 1
55 -2 85 0 54 -6 30 31 2 1
46 -1 86 -5 46 -8 40 39 0 1
56 -1 95 0 46 1 40 49 10 4
50 0 79 -7 50 0 30 30 0 1
83 0 87 7 -6 -18 4 95 90 5
56 0 97 0 50 13 41 48 6 4
41 1 77 0 38 -3 37 39 2 1
42 5 77 0 42 0 35 36 2 1
46 0 81 1 46 7 35 35 0 1
46 -3 93 3 46 6 47 46 0 1
37 0 76 -1 26 -14 39 50 10 1
42 0 80 -1 42 0 38 39 2 1
37 0 77 0 6 16 40 72 32 1
51 0 86 0 50 -6 35 37 2 1
56 0 78 0 10 10 22 68 46 4
55 0 93 0 46 -14 37 46 8 4
37 0 75 -5 24 0 38 52 14 1
37 0 92 4 8 3 55 84 30 1
53 2 88 0 54 3 35 34 0 1
37 0 76 0 34 -23 40 43 2 1
37 0 104 1 24 0 66 80 14 1
47 0 82 -3 46 0 35 35 0 1
38 3 83 0 36 -26 45 46 2 1
44 0 81 -6 42 -30 38 40 2 1
42 4 79 0 42 0 37 38 2 1
55 0 92 -6 -2 -30 36 94 58 4
48 1 80 -2 46 0 32 34 2 1
46 -5 83 0 46 0 37 36 0 1
56 0 96 1 44 8 40 52 12 4
56 0 95 0 46 -11 40 49 10 4
55 0 93 0 50 1 37 44 6 4
82 0 86 8 -10 14 4 97 92 5
51 0 84 0 50 -27 33 35 2 1
43 0 81 0 44 24 38 37 0 1
44 0 95 0 44 0 52 51 0 1
42 -2 76 1 42 0 34 35 0 1
53 0 78 0 54 1 25 24 0 1
55 0 77 0 -2 -7 21 79 58 4
53 0 78 0 54 24 25 24 0 1
43 0 81 -2 42 -23 38 40 2 1
45 0 86 5 44 -1 41 42 2 1
37 0 77 0 8 -15 40 69 30 1
105 -4 106 0 72 6 1 34 32 5
85 -7 89 0 8 0 4 81 78 5
50 5 96 0 50 0 46 47 0 1
37 0 76 0 24 -13 39 52 14 1
43 0 86 -2 42 -1 43 45 2 1
56 1 83 0 56 0 26 26 0 1
55 0 79 0 2 -26 23 76 52 4
56 1 80 5 -4 0 24 85 62 4
56 0 92 0 56 20 36 35 0 1
40 0 110 5 38 0 70 71 2 1
37 0 97 0 24 -8 60 74 14 1
53 2 82 0 54 2 29 28 0 1
47 5 84 -7 46 0 37 38 0 1
37 0 78 0 -2 -4 42 81 40 1
41 0 75 0 38 -23 34 36 2 1
38 1 77 0 38 8 39 38 0 1
43 0 77 -3 42 0 34 35 2 1
45 -1 106 -2 44 0 61 62 2 1
51 0 86 0 50 -20 35 37 2 1
44 4 86 0 44 8 43 42 0 1
44 0 85 0 44 10 41 41 0 1
45 0 88 -2 44 -3 43 44 2 1
55 0 92 0 8 -27 37 84 48 4
37 0 83 0 10 5 46 72 26 1
49 5 86 0 50 13 37 37 0 1
38 0 79 8 38 0 41 41 0 1
45 -1 88 0 44 -12 43 44 2 1
45 0 79 -1 46 8 33 32 0 1
82 3 86 -2 -10 14 3 96 92 5
38 0 82 7 38 0 44 43 0 1
44 2 81 2 44 1 37 37 0 1
37 0 96 -4 20 0 59 75 16 1
48 0 88 1 46 -3 40 42 2 1
37 0 80 -5 34 0 43 46 4 1
55 0 78 0 44 -4 23 34 12 4
55 -2 99 0 50 0 43 49 6 4
43 0 77 3 42 -6 34 36 2 1
44 -1 77 0 44 3 33 33 0 1
37 0 105 0 16 -23 68 89 22 1
49 0 79 -1 50 0 30 30 0 1
37 0 83 0 28 -9 46 54 8 1
41 3 107 0 38 0 66 68 2 1
41 -1 79 0 42 11 39 38 0 1
79 2 83 0 -40 15 4 124 120 5
41 0 82 -1 42 23 41 41 0 1
41 0 81 0 38 -12 40 42 2 1
42 -3 87 0 42 0 45 46 0 1
55 1 83 -1 54 0 28 29 0 1
43 3 88 -1 42 0 45 47 2 1
58 0 83 8 56 0 25 26 0 1
55 0 97 0 46 20 41 50 8 4
46 0 80 0 46 2 34 34 0 1
45 5 84 0 44 0 39 40 2 1
37 0 81 0 28 3 44 52 8 1
37 0 76 3 28 0 40 48 8 1
37 0 79 0 8 -9 43 72 28 1
55 1 81 2 54 0 25 26 2 1
37 0 77 0 36 3 40 41 2 1
51 1 84 0 52 17 33 32 0 1
45 -10 77 0 44 -1 32 34 2 1
37 -1 77 0 36 -18 39 41 2 1
37 0 104 -5 28 0 67 75 8 1
56 0 81 0 -10 -12 25 92 66 4
52 0 88 0 52 -3 35 36 0 1
48 0 78 0 46 -3 30 32 2 1
56 0 78 0 10 -16 22 68 46 4
41 0 81 1 42 29 40 39 0 1
56 0 76 0 -12 -23 20 89 68 4
56 1 96 0 54 4 40 42 2 1
40 0 77 -6 38 0 38 39 2 1
45 -1 79 0 44 -13 33 35 2 1
37 0 93 8 26 16 55 67 12 1
82 0 86 0 -4 -10 3 91 88 5
37 0 107 15 28 0 70 78 8 1
43 0 86 0 42 -4 42 44 2 1
37 0 76 0 34 7 39 42 4 1
55 0 92 0 28 -12 36 63 28 4
37 0 97 1 20 -22 60 77 16 1
49 2 80 0 50 3 31 31 0 1
37 0 83 0 12 -14 46 70 24 1
56 0 79 0 12 -2 23 66 42 4
44 0 81 7 44 7 38 37 0 1
57 0 92 4 56 0 34 35 0 1
43 0 88 0 42 -5 44 46 2 1
49 0 95 0 50 5 46 46 0 1
56 0 95 0 52 10 40 44 4 4
44 2 83 0 42 -27 39 41 2 1
41 0 83 1 38 -6 42 44 2 1
37 0 77 0 26 5 40 51 12 1
47 -4 76 0 46 0 28 29 0 1
56 0 79 0 0 13 24 79 56 4
43 0 86 6 42 0 44 45 2 1
45 0 85 0 44 12588 41 41 0 1
51 0 85 3 50 0 34 36 2 1
55 -4 83 0 54 0 28 28 0 1
52 -1 87 1 52 -1 35 35 0 1
37 0 77 0 36 31 41 41 0 1
53 0 80 0 52 -18 27 28 2 1
37 0 79 4 2 0 42 76 34 1
43 0 88 -5 42 0 45 46 2 1
49 0 86 2 50 0 37 37 0 1
62 -5 112 0 62 0 50 50 0 1
102 0 103 2 72 30 1 31 30 5
41 -4 77 0 42 15 37 36 0 1
47 -2 108 0 46 0 61 62 0 1
56 0 83 0 54 -10 27 29 2 1
44 0 86 -1 42 -25 42 44 2 1
53 2 86 0 52 -3 33 34 2 1
41 0 81 0 42 5 40 39 0 1
102 0 103 0 70 -26 1 33 32 5
53 2 80 0 54 9 27 26 0 1
39 5 85 -3 38 0 46 46 0 1
37 0 104 0 26 16 66 78 12 1
83 0 86 0 -6 0 3 94 90 5
47 0 90 0 46 0 43 43 0 1
76 3 80 2 -42 0 4 124 120 5
56 1 97 0 50 0 41 48 6 4
43 0 80 0 42 -9 37 39 2 1
37 0 80 0 34 2 43 46 2 1
53 0 77 2 54 14 25 23 0 1
37 1 76 -2 30 -4 40 45 6 1
45 0 79 0 46 16 34 33 0 1
37 0 78 -3 12 0 42 65 24 1
52 -1 88 1 52 -3 35 36 0 1
55 -1 79 -3 20 -15 24 59 34 4
41 0 80 0 42 13 39 39 0 1
37 0 78 1 10 -26 42 68 26 1
49 1 80 0 46 -20 31 34 2 1
43 0 95 -1 44 14 52 51 0 1
51 -4 79 0 52 0 27 27 0 1
56 0 95 0 44 13 40 51 12 4
44 0 82 1 42 -30 38 41 2 1
49 1 111 0 50 2 62 62 0 1
53 5 86 0 52 -7 33 35 2 1
37 0 83 0 10 0 46 72 26 1
53 2 86 0 54 29 33 32 0 1
56 0 97 0 54 18 41 42 2 1
38 0 79 5 38 0 41 41 0 1
64 0 111 2 62 -12 46 49 2 1
56 0 97 0 54 15 41 42 2 1
37 1 83 6 36 0 46 46 0 1
39 0 76 -2 38 -4 37 37 0 1
64 2 111 1 62 -6 46 49 2 1
46 0 102 0 46 7 57 56 0 1
37 0 81 0 36 -21 44 45 2 1
37 0 79 0 6 4 42 74 32 1
37 0 78 0 -4 23 42 83 42 1
51 2 86 0 50 -22 35 37 2 1
37 0 76 0 24 -6 40 53 14 1
102 0 104 0 70 -10 1 34 32 5
42 1 83 0 42 0 41 41 0 1
85 -2 89 0 2 -4 4 86 82 5
56 0 81 0 6 20 25 75 50 4
43 0 88 0 44 8 45 44 0 1
55 -4 81 0 -4 2 26 86 60 4
37 0 78 0 -2 0 42 81 40 1
41 -2 79 0 38 -9 38 40 2 1
79 0 83 0 -42 1 4 127 122 5
37 0 74 0 30 9 37 43 6 1
37 -1 76 0 38 17 39 37 0 1
37 0 97 0 18 -26 60 79 18 1
38 0 86 0 38 0 48 47 0 1
37 0 106 -2 26 0 69 80 12 1
44 0 83 3 44 0 39 39 0 1
49 0 86 0 46 -3 37 39 2 1
46 -1 85 -5 46 14 39 39 0 1
46 4 79 0 46 12 33 32 0 1
51 4 88 0 52 13 36 36 0 1
52 0 86 0 52 -14 33 34 0 1
37 -1 76 0 36 -13 39 40 2 1
55 -5 95 0 46 0 40 49 8 4
46 0 86 0 44 -19 40 42 2 1
56 0 77 0 -12 4 21 90 68 4
51 -1 84 0 50 -30 33 35 2 1
40 0 81 -4 38 0 41 43 2 1
49 0 77 6 50 0 28 28 0 1
51 -3 90 0 52 5 38 38 0 1
52 0 88 1 52 0 36 37 0 1
55 0 96 0 44 -9 41 52 12 4
48 0 81 0 46 -3 33 35 2 1
37 0 81 0 38 20 43 42 0 1
55 0 96 0 46 -8 41 50 8 4
47 -1 88 -6 46 -9 41 41 0 1
55 0 81 0 54 -2 26 27 2 1
43 0 81 -2 42 -1 37 39 2 1
80 0 84 0 -24 14 4 110 106 5
56 0 97 -1 46 -5 41 51 10 4
41 0 83 0 42 14 42 41 0 1
37 0 83 0 12 -22 46 70 24 1
53 0 79 0 52 -13 26 27 2 1
49 0 106 -7 50 20 57 57 0 1
48 3 94 2 46 0 46 48 2 1
39 2 97 0 38 0 58 59 0 1
41 0 81 0 38 -27 40 43 2 1
47 -2 95 -5 46 0 48 48 0 1
45 0 86 6 44 0 42 42 0 1
54 -1 81 0 54 -1 27 27 0 1
37 0 79 0 28 11 42 50 8 1
56 -2 97 0 54 4 41 42 2 1
44 -1 92 -2 44 0 47 48 0 1
44 4 83 0 42 -14 40 42 2 1
49 3 86 0 50 22 38 37 0 1
42 0 83 4 42 0 41 41 0 1
50 -1 101 0 50 0 52 52 0 1
47 -2 84 1 46 0 37 37 0 1
37 0 82 0 16 -11 45 66 22 1
40 -5 82 0 38 0 42 43 2 1
45 0 76 0 46 14 31 30 0 1
37 0 78 0 -2 10 41 81 40 1
37 0 82 0 36 3 45 46 2 1
56 0 96 -2 50 -6 40 47 6 4
40 4 77 -1 38 0 38 39 2 1
56 4 76 -1 -18 -10 20 94 74 4
46 -1 84 -2 46 -3 38 38 0 1
41 0 86 0 42 7 45 45 0 1
43 -2 76 0 44 24 33 32 0 1
56 4 98 0 42 -5 42 57 14 4
55 0 77 0 36 -2 22 41 20 4
45 -1 86 -4 46 22 40 39 0 1
37 0 106 0 30 17 68 75 6 1
42 2 78 0 42 0 36 37 0 1
55 0 79 0 10 15 23 68 46 4
47 0 84 7 46 0 38 38 0 1
37 0 80 3 2 0 43 77 34 1
55 -2 95 0 46 -1 40 49 8 4
37 1 93 0 10 0 56 83 28 1
42 5 93 0 42 1 52 52 0 1
37 -70 105 0 36 -1 68 69 0 1
52 0 82 0 54 23 29 28 0 1
55 0 78 3 46 0 23 32 8 4
37 0 100 0 30 0 64 69 6 1
37 0 79 0 34 0 41 45 4 1
44 4 83 0 44 8 39 39 0 1
38 0 75 0 36 -30 37 39 2 1
37 0 95 2 20 0 58 75 16 1
43 0 75 0 42 -12 32 34 2 1
55 0 81 -3 -12 0 26 94 68 4
55 0 79 0 12 -3 23 66 42 4
37 0 108 -14 28 0 70 79 8 1
44 -1 93 2 44 0 49 50 0 1
56 0 81 2 -2 0 25 83 58 4
41 0 77 0 42 17 36 35 0 1
44 0 81 0 44 21 37 37 0 1
102 -5 104 -2 72 16 1 31 30 5
47 1 84 -5 46 0 37 38 0 1
53 2 88 0 54 2 35 34 0 1
41 0 78 0 42 22 37 37 0 1
37 0 81 -6 -2 0 44 83 40 1
42 3 82 0 42 0 39 41 2 1
37 -2 76 0 38 13 39 37 0 1
38 -1 76 -2 38 0 37 37 0 1
50 -5 78 0 50 0 28 29 2 1
37 0 79 -3 20 0 43 59 16 1
49 0 87 2 50 5 38 38 0 1
37 0 81 0 26 5 44 55 10 1
48 0 88 0 46 0 40 42 2 1
38 0 86 0 38 3 48 47 0 1
55 0 85 0 54 -6 30 31 2 1
56 0 78 -2 26 -5 22 52 30 4
59 0 86 1 56 -17 28 30 2 1
51 1 81 8 50 0 30 32 2 1
48 0 83 0 46 -1 34 36 2 1
41 0 88 -2 38 -45 48 50 2 1
46 0 81 -2 46 0 35 34 0 1
53 7 79 0 42 -1 25 37 12 4
55 0 98 0 50 -20 42 49 6 4
41 -1 78 0 38 -19 37 39 2 1
56 0 97 0 52 13 41 46 4 4
55 -5 78 0 10 1 23 68 46 4
56 0 78 0 10 9 22 68 46 4
56 0 97 2 44 -6 41 53 12 4
37 -2 76 -2 20 -4 39 55 16 1
55 0 97 -7 42 0 42 56 14 4
44 0 106 -6 44 4 61 62 0 1
42 -3 77 0 42 0 35 36 2 1
45 1 102 0 44 0 58 58 0 1
55 0 93 0 38 -3 37 54 16 4
45 0 84 0 46 28 38 37 0 1
42 0 86 8 42 0 44 45 0 1
106 -1 107 -6 70 0 1 37 36 5
43 0 79 -2 42 -5 35 37 2 1
56 0 97 0 54 5 40 42 2 1
37 0 95 2 10 6 57 84 28 1
50 -3 78 0 50 0 28 29 0 1
47 1 81 0 46 0 34 35 0 1
56 1 97 0 54 0 41 42 2 1
40 0 79 -3 38 0 39 41 2 1
37 0 75 0 34 2 38 41 2 1
37 0 106 8 24 -6 68 82 14 1
39 1 76 0 38 0 36 37 0 1
37 0 104 0 26 -17 66 78 12 1
43 -1 82 0 42 -14 39 41 2 1
43 -1 86 0 42 -27 42 44 2 1
41 -1 82 0 42 11 41 41 0 1
45 -4 83 0 46 8 37 36 0 1
43 -3 77 0 42 0 34 35 2 1
37 0 77 0 28 -24 40 48 8 1
37 0 75 0 30 5 38 44 6 1
41 0 80 0 38 -28 39 41 2 1
45 0 85 -3 44 -4 40 41 2 1
37 0 97 0 34 6 60 64 4 1
56 3 98 1 38 -15 42 59 18 4
56 0 86 0 56 1 31 30 0 1
55 0 82 7 54 -1 26 28 2 1
80 -1 84 -1 -42 4 5 128 124 5
41 0 81 0 42 10 40 40 0 1
48 0 87 -2 46 -3 39 41 2 1
37 0 79 -2 18 -36 43 61 18 1
55 1 83 0 54 0 29 29 0 1
53 0 85 0 52 -24 32 33 2 1
45 0 82 0 46 24 37 35 0 1
56 0 97 6 54 0 40 42 2 1
43 -1 81 0 44 14 37 37 0 1
37 0 83 6 26 0 46 57 12 1
49 1 78 0 50 1 29 29 0 1
38 1 76 0 36 -22 38 39 2 1
56 0 92 0 46 -15 36 46 10 4
46 0 78 0 46 3 32 32 0 1
48 1 88 2 46 0 40 41 2 1
56 0 77 0 0 11 21 77 56 4
49 1 106 0 50 28 58 57 0 1
43 -1 109 -6 42 -6 66 67 2 1
44 0 85 4 44 3 41 41 0 1
37 0 74 0 26 -15 38 48 10 1
37 0 80 -5 18 0 43 62 18 1
46 0 83 0 44 -27 37 39 2 1
37 0 77 0 6 -17 40 72 32 1
41 0 86 0 42 20 45 44 0 1
37 0 76 0 38 15 38 37 0 1
45 -5 87 0 44 -22 42 43 2 1
56 0 98 0 44 18 42 54 12 4
45 0 85 0 44 -10 40 41 2 1
37 -1 76 0 36 -4 39 39 0 1
51 -2 88 0 52 8 37 36 0 1
39 -1 77 5 38 0 38 38 0 1
43 0 88 0 42 -19 44 46 2 1
51 1 84 0 52 4 33 32 0 1
37 0 79 0 10 5 42 68 26 1
55 0 96 0 54 16 41 42 2 1
55 0 95 0 52 12 40 44 4 4
43 0 83 0 42 -1 39 41 2 1
82 0 86 3 -10 -30 4 96 92 5
55 0 81 0 54 -1 26 27 0 1
45 -2 82 5 44 -17 37 38 2 1
49 -4 86 0 50 0 37 37 0 1
43 0 77 -2 44 11 34 33 0 1
43 0 83 1 44 26 39 39 0 1
49 0 79 1 50 2 31 30 0 1
37 -2 77 -1 34 -5 41 44 2 1
45 -3 88 0 46 19 42 41 0 1
38 5 79 0 36 -16 42 43 2 1
55 0 80 0 -6 -29 25 88 64 4
53 1 84 0 52 -10 31 32 2 1
42 3 83 0 42 0 41 41 0 1
45 -4 83 -5 44 -7 38 39 0 1
55 0 77 0 10 6 22 67 46 4
48 2 94 2 46 0 46 48 2 1
41 0 82 -2 42 3 41 41 0 1
43 0 83 2 44 31 40 39 0 1
49 0 86 2 46 -15 38 40 2 1
82 0 86 0 -12 -28 3 99 96 5
56 0 97 0 46 -14 41 50 10 4
42 0 79 8 42 0 37 37 0 1
41 0 86 0 42 17 46 45 0 1
43 -3 76 0 42 -12 32 34 2 1
37 0 77 0 28 -14 40 48 8 1
56 1 88 0 56 0 31 31 0 1
55 0 76 0 -18 -19 21 94 74 4
45 1 80 0 44 -2 35 36 2 1
45 0 78 0 46 27 33 32 0 1
51 1 86 0 50 -24 35 37 2 1
37 0 76 5 24 0 39 52 14 1
55 0 79 0 26 7 23 53 30 4
48 -1 86 0 46 -5 37 39 2 1
45 -2 78 0 44 -13 33 34 2 1
43 0 75 0 42 -15 32 34 2 1
37 0 76 0 30 22 40 45 6 1
56 0 97 0 42 31 41 55 14 4
50 -1 81 3 50 0 32 32 0 1
56 0 107 0 54 -21 51 53 2 1
55 -4 98 -1 46 0 42 51 8 4
37 0 84 0 24 -17 47 61 14 1
37 0 95 -2 26 6 58 70 12 1
56 0 79 0 8 18 24 72 48 4
58 5 97 0 56 0 39 40 2 1
55 0 78 0 56 30 23 21 0 1
39 0 79 1 38 0 39 40 0 1
37 0 80 5 8 16 43 72 28 1
37 0 76 -1 24 4 39 52 14 1
48 0 86 -2 46 0 38 39 2 1
37 0 79 0 10 -13 42 68 26 1
45 0 87 1 44 -4 42 43 2 1
83 0 86 0 -2 0 3 88 86 5
53 0 83 0 54 6 30 29 0 1
39 -3 83 0 38 0 44 44 0 1
45 -1 76 0 46 17 30 29 0 1
37 0 106 -2 36 0 68 69 2 1
37 0 101 0 28 -5 64 73 8 1
37 0 104 0 26 11 67 78 12 1
55 0 78 0 54 0 23 24 2 1
39 -5 90 1 6 0 52 85 34 1
45 -1 81 0 46 13 36 35 0 1
53 1 77 0 54 4 24 23 0 1
59 0 87 0 56 -8 28 30 2 1
53 3 86 0 52 -4 33 35 2 1
46 0 76 1 46 4 30 29 0 1
37 0 78 0 24 20 41 55 14 1
56 0 80 0 56 16 24 23 0 1
41 1 76 0 42 7 35 35 0 1
80 0 84 0 -38 0 4 123 118 5
77 -44 107 0 62 -4 30 45 16 3
44 -2 84 0 44 2 41 41 0 1
56 0 98 0 46 1 42 51 10 4
56 -1 97 0 52 5 41 45 4 4
55 3 81 0 54 0 26 26 0 1
45 0 86 2 44 0 40 42 2 1
37 0 76 3 26 20 39 50 12 1
51 1 86 0 52 7 35 34 0 1
44 0 76 3 44 0 32 32 0 1
41 0 81 0 42 12 40 40 0 1
40 3 76 0 38 0 36 37 2 1
56 -1 97 0 36 -4 41 60 20 4
56 3 76 0 -18 -3 20 94 74 4
79 -5 83 0 -40 0 4 125 120 5
56 2 81 0 -6 -16 25 88 64 4
44 -1 77 0 42 -30 33 35 2 1
52 0 83 -1 52 0 31 32 0 1
49 0 88 0 50 6 39 39 0 1
37 0 77 0 36 7 41 41 0 1
42 -2 80 8 42 0 38 39 0 1
37 0 106 0 34 -3 69 72 4 1
55 0 79 0 12 7 23 66 42 4
37 0 84 0 30 18 47 53 6 1
55 0 81 0 56 29 26 24 0 1
41 -2 86 0 42 9 46 45 0 1
37 0 95 0 20 31 57 74 16 1
46 1 88 5 44 -20 42 44 2 1
44 4 76 0 44 0 31 32 0 1
37 0 77 0 36 12 41 41 0 1
37 0 83 0 34 8 46 49 4 1
106 0 107 0 72 7 1 35 34 5
56 0 77 0 -20 -19 21 97 76 4
39 -4 88 0 38 0 49 50 0 1
49 -1 88 0 46 -21 39 41 2 1
51 0 78 -5 52 0 27 26 0 1
45 -1 81 2 44 0 36 37 0 1
41 5 102 0 38 0 61 63 2 1
42 1 86 0 42 0 45 45 0 1
105 -1 106 -3 70 -4 1 36 36 5
49 -4 77 0 50 2 28 28 0 1
48 0 78 0 46 -7 30 32 2 1
81 4 84 0 -24 0 3 110 106 5
49 0 86 0 50 12 38 37 0 1
49 -5 79 0 50 0 30 30 0 1
52 2 102 0 52 0 50 50 0 1
56 4 91 0 -4 0 35 96 62 4
43 0 81 3 42 -7 37 39 2 1
48 -4 110 0 46 -4 62 64 2 1
80 0 84 -5 -20 0 4 105 100 5
41 0 83 0 38 -18 42 44 2 1
45 2 77 0 44 -1 32 34 2 1
37 0 83 0 -4 -2 46 88 42 1
50 5 78 0 50 0 29 29 0 1
42 -2 77 -2 42 0 35 36 2 1
45 4 86 0 44 -3 40 42 2 1
39 0 83 7 38 0 44 44 0 1
56 0 92 0 50 1 36 43 6 4
66 0 113 0 64 -20 47 48 2 1
37 0 76 0 28 -23 40 48 8 1
55 0 86 -7 54 0 31 32 2 1
37 0 80 0 8 14 43 72 30 1
39 1 77 4 38 0 38 38 0 1
41 -2 76 0 38 -19 35 37 2 1
53 0 81 0 52 -22 28 29 2 1
59 0 87 0 56 -19 28 30 2 1
56 0 95 0 56 7 39 39 0 1
41 -5 80 0 42 6 39 39 0 1
55 0 79 0 24 6 23 55 32 4
46 0 77 -2 46 1 31 30 0 1
46 0 85 0 46 21 39 39 0 1
37 0 79 0 28 4 43 51 8 1
49 -1 111 0 50 9 62 62 0 1
38 0 77 0 36 -29 40 41 2 1
44 0 81 -3 44 11 37 37 0 1
55 -1 78 0 16 -7 23 63 40 4
53 0 85 0 52 -6 32 33 2 1
44 1 81 0 44 16 37 37 0 1
36 -2 79 0 36 0 43 43 0 1
55 0 96 0 46 -20 41 50 8 4
46 2 76 0 46 0 29 29 0 1
56 5 97 0 42 0 40 55 14 4
41 4 80 0 42 13 39 39 0 1
84 0 87 -5 0 1 3 87 84 5
38 1 77 1 38 17 39 38 0 1
56 0 96 0 42 18 40 55 14 4
46 0 88 0 46 10 43 42 0 1
64 0 110 0 62 -27 46 48 2 1
45 0 79 0 46 21 33 32 0 1
45 5 86 0 44 0 42 42 0 1
37 0 80 0 34 8 43 46 4 1
46 0 76 -3 46 0 30 30 0 1
49 0 83 0 46 -30 33 36 2 1
37 0 77 0 38 25 39 38 0 1
37 0 77 0 30 23 40 46 6 1
42 0 77 -7 42 0 34 35 2 1
51 1 84 0 50 -23 33 35 2 1
52 -3 87 3 52 0 35 35 0 1
54 5 79 0 54 0 25 24 0 1
37 -27 77 0 20 0 40 57 16 1
55 0 95 0 42 -4 40 54 14 4
55 0 91 0 54 -8 35 37 2 1
41 -5 81 0 38 -30 40 43 2 1
56 0 81 8 -10 0 25 91 66 4
37 0 79 0 10 -26 43 69 26 1
55 4 81 7 54 0 26 27 0 1
45 -2 87 0 44 0 42 43 2 1
38 1 81 0 36 -19 43 44 2 1
55 -2 86 0 54 -13 31 32 2 1
41 0 79 -4 38 -6 38 40 2 1
55 0 79 -1 20 -2 23 58 34 4
41 0 87 0 38 -3 46 48 2 1
50 -5 78 0 50 0 28 29 0 1
53 3 86 0 52 -2 33 34 2 1
45 -1 86 -6 46 22 40 39 0 1
37 0 77 0 36 31 40 41 0 1
49 1 85 0 46 -3 36 39 2 1
56 1 84 0 56 11 29 28 0 1
46 0 86 -5 46 0 40 39 0 1
44 0 87 -2 44 0 43 43 0 1
39 1 79 -1 38 -2 41 41 0 1
41 0 83 0 42 4 42 41 0 1
37 0 77 4 -2 0 39 79 40 1
55 -2 86 -2 54 0 31 32 0 1
53 5 84 0 54 3 30 30 0 1
56 0 96 0 52 -28 40 44 4 4
37 0 107 0 28 -1 70 78 8 1
55 -1 108 5 54 -6 53 54 2 1
56 0 77 -5 44 0 22 34 12 4
50 -3 81 0 50 0 32 32 0 1
55 0 93 0 46 -10 37 46 8 4
49 0 88 0 46 -29 39 41 2 1
56 0 92 4 -2 0 36 95 58 4
37 0 104 0 16 -22 67 89 22 1
46 0 79 0 46 2 33 32 0 1
37 0 77 -4 -12 -4 40 90 50 1
56 -2 95 -7 42 -10 40 54 14 4
48 0 86 0 46 0 38 40 2 1
51 0 86 0 52 21 36 35 0 1
55 0 77 -4 28 -17 21 48 28 4
43 -1 87 2 42 0 44 46 2 1
47 -1 76 -4 46 -6 30 30 0 1
45 -4 88 0 44 0 43 44 2 1
56 0 81 0 -6 -1 25 88 64 4
38 0 79 -1 38 0 41 41 0 1
56 -2 95 0 52 0 40 44 4 4
53 1 78 0 54 2 25 24 0 1
39 0 81 -6 38 0 42 42 0 1
43 0 83 3 42 -2 39 41 2 1
41 -2 79 0 42 0 38 38 0 1
80 1 84 0 -24 26 4 110 106 5
37 0 80 0 6 -26 43 75 32 1
37 0 77 0 6 -11 40 72 32 1
40 1 88 0 38 0 47 49 2 1
55 0 92 -2 36 -13 37 56 20 4
41 0 88 0 42 8 47 47 0 1
49 -1 83 0 46 -27 34 37 2 1
51 4 82 0 50 0 31 33 2 1
37 0 104 -4 24 0 67 81 14 1
41 1 77 0 38 -28 36 39 2 1
39 1 86 0 38 0 47 47 0 1
41 1 76 0 42 15 35 35 0 1
55 0 76 0 -22 -1 21 99 78 4
55 0 77 -1 16 0 21 61 40 4
45 -1 86 0 44 -6 41 42 2 1
44 2 84 0 42 -19 40 43 2 1
37 0 77 0 24 15 40 54 14 1
55 0 98 -1 46 -9 42 51 8 4
45 0 77 0 44 -9 32 34 2 1
53 0 85 0 54 10 32 31 0 1
56 2 94 0 50 0 38 45 6 4
51 3 83 0 50 0 32 33 2 1
46 4 81 0 44 -17 35 37 2 1
51 0 86 0 50 -28 35 37 2 1
44 0 79 1 44 0 35 35 0 1
37 0 80 0 6 24 43 75 32 1
48 -3 86 0 46 0 38 40 2 1
45 -5 88 0 46 8 42 41 0 1
57 0 84 5 56 0 27 27 0 1
37 0 82 0 34 -19 45 48 2 1
56 0 97 0 56 2 40 40 0 1
45 0 83 0 44 -21 37 39 2 1
55 0 95 0 44 -6 40 51 12 4
44 3 86 -2 44 0 42 42 0 1
49 -1 81 0 46 -24 33 35 2 1
41 0 77 0 42 23 36 35 0 1
55 0 97 -1 46 -2 41 50 8 4
56 0 81 0 -4 -6 25 86 62 4
46 2 79 1 46 0 33 33 0 1
52 0 84 0 52 -5 32 33 0 1
42 3 89 0 42 0 47 48 2 1
37 0 95 -1 26 7 58 70 12 1
58 0 85 2 56 0 28 28 0 1
49 4 81 0 46 -14 33 35 2 1
41 4 79 0 38 -27 38 41 2 1
80 0 84 0 -24 24 4 110 106 5
42 -3 86 4 42 -1 44 44 0 1
56 0 97 0 54 27 41 42 2 1
41 0 88 0 42 18 48 47 0 1
43 0 82 0 44 23 39 38 0 1
45 3 83 0 44 0 38 39 0 1
38 3 83 -1 38 -1 44 44 0 1
56 0 77 0 -4 20 21 82 62 4
56 0 97 0 54 -22 40 42 2 1
37 0 76 -2 36 0 39 40 0 1
37 0 84 0 20 -5 47 63 16 1
45 0 88 -7 46 -53 42 41 0 1
46 2 88 0 46 2 42 41 0 1
56 3 78 0 8 -8 22 70 48 4
55 -1 97 -3 50 16 42 48 6 4
37 4 79 1 18 20 41 61 20 1
38 1 94 0 38 10 56 55 0 1
52 0 91 0 54 31 38 37 0 1
37 1 106 -7 28 0 68 77 8 1
38 2 81 0 38 0 42 42 0 1
37 0 81 0 26 -5 44 55 10 1
39 -1 91 0 6 2 52 86 34 1
37 0 79 0 16 -12 42 63 22 1
39 -6 91 0 6 21 52 86 34 1
55 -2 95 0 46 -2 40 49 8 4
42 0 87 -2 42 -4 45 46 0 1
41 0 80 -4 42 0 39 39 0 1
56 0 91 0 -4 -18 35 96 62 4
44 5 83 0 44 1 38 39 0 1
55 0 96 0 42 -13 41 55 14 4
56 0 78 4 44 0 22 34 12 4
44 0 85 0 44 4 41 41 0 1
48 -1 95 0 46 -6 47 49 2 1
42 -4 76 0 42 0 34 35 2 1
46 0 85 3 46 0 39 39 0 1
82 0 86 5 -6 2 4 94 90 5
43 0 88 0 44 20 45 44 0 1
39 -5 86 0 38 0 47 47 0 1
37 0 106 0 34 -30 69 72 4 1
49 4 82 0 50 25 33 33 0 1
55 0 97 0 46 -7 42 51 8 4
44 0 81 5 44 2 38 37 0 1
55 0 77 -1 20 -3 22 57 34 4
46 0 88 0 46 12 42 41 0 1
42 0 88 -4 42 0 46 46 0 1
43 0 80 -4 44 23 37 36 0 1
49 0 82 0 50 0 33 33 0 1
52 -3 90 -1 52 -1 37 38 0 1
37 0 104 0 26 -6 67 78 12 1
45 -44 77 0 -2 0 32 79 48 3
37 0 79 6 -6 0 42 86 44 1
76 0 81 5 -42 -25 5 125 120 5
37 0 83 0 18 9 47 65 18 1
53 4 81 -1 54 6 28 27 0 1
42 0 87 1 42 0 45 46 0 1
56 3 81 0 -20 0 25 102 76 4
37 0 80 2 36 0 43 44 0 1
52 2 81 -1 52 0 30 30 0 1
37 0 77 0 20 -2 40 56 16 1
53 0 87 -1 54 0 34 33 0 1
37 0 75 0 26 19 38 49 12 1
55 0 78 0 6 22 23 73 50 4
51 23 77 0 28 0 26 48 22 2
57 3 81 0 56 0 24 24 0 1
66 -2 109 0 68 17 43 42 0 1
49 0 84 0 46 -17 35 38 2 1
79 0 83 0 -38 13 4 122 118 5
37 0 76 -3 30 11 39 45 6 1
53 0 78 0 52 -30 25 26 2 1
46 0 79 0 44 -28 34 35 2 1
42 -4 86 0 42 0 44 44 0 1
37 0 75 4 24 -2 38 52 14 1
41 0 83 -5 38 -5 42 44 2 1
56 0 96 3 42 -20 40 55 14 4
41 0 79 0 42 11 38 37 0 1
37 0 108 -3 34 0 71 74 4 1
46 -1 79 2 46 0 34 33 0 1
37 0 81 0 -2 11 44 84 40 1
81 5 85 0 -24 0 4 111 108 5
47 -5 81 -6 46 0 33 34 0 1
46 3 77 0 46 0 31 31 0 1
41 0 108 8 38 -3 67 69 2 1
42 -4 88 1 42 0 45 46 2 1
55 4 79 0 54 0 24 25 0 1
55 0 77 0 8 -14 22 70 48 4
37 0 81 0 36 31 43 44 2 1
49 0 81 0 46 -11 33 35 2 1
85 -5 88 0 0 -2 3 88 84 5
37 0 94 1 30 -6 57 63 6 1
56 0 79 1 -4 0 24 85 62 4
49 1 77 0 46 -13 28 30 2 1
52 0 85 0 52 -10 33 33 0 1
45 1 81 0 44 -1 36 37 2 1
51 0 82 0 52 13 31 30 0 1
37 0 106 -7 28 -11 69 78 8 1
56 0 78 6 24 0 22 55 32 4
44 0 77 0 42 -30 33 35 2 1
43 0 75 -2 42 -17 32 34 2 1
45 0 83 1 44 -8 37 39 2 1
56 0 79 0 56 7 23 22 0 1
44 0 75 0 44 7 31 31 0 1
42 5 90 0 42 0 48 49 2 1
45 -5 81 0 44 0 36 37 2 1
42 0 78 -1 42 0 37 37 0 1
56 0 76 0 -4 46 20 81 62 4
42 0 79 -7 42 0 37 38 0 1
55 0 95 0 42 26 40 54 14 4
85 0 88 0 0 -30 3 88 84 5
56 0 86 0 56 0 29 29 0 1
37 -4 81 -3 34 0 44 48 4 1
45 0 83 7 46 22 38 37 0 1
37 0 81 -2 36 -4 44 44 0 1
56 -2 77 12 0 0 21 77 56 4
39 3 79 0 38 0 41 41 0 1
55 -2 80 -4 20 -8 25 59 34 4
37 0 78 0 2 -1 41 75 34 1
43 2 82 4 42 0 39 41 2 1
37 0 90 5 8 26 53 82 30 1
38 -5 79 0 38 0 41 41 0 1
43 0 86 -4 42 0 43 45 2 1
56 0 95 0 52 12 39 43 4 4
56 0 86 0 56 5 31 30 0 1
55 0 95 0 50 19 40 46 6 4
44 4 79 0 44 5 35 35 0 1
38 2 75 0 36 -8 37 39 2 1
41 0 88 0 42 7 47 46 0 1
56 0 92 0 54 16 36 38 2 1
38 0 93 0 34 17 55 59 4 1
42 0 78 -4 42 0 36 37 0 1
37 0 103 0 20 5 66 82 16 1
79 0 83 0 -42 16 4 127 122 5
37 0 77 0 34 -2 41 44 2 1
57 -4 86 0 56 0 29 30 0 1
44 0 86 0 42 -30 42 45 2 1
38 0 105 0 38 1 67 66 0 1
46 0 83 2 46 10 37 37 0 1
41 0 86 -1 42 5 45 44 0 1
44 1 83 0 44 5 40 39 0 1
42 0 87 8 42 0 45 46 2 1
37 0 104 6 24 0 66 80 14 1
55 -5 83 -4 54 0 28 28 0 1
55 0 77 0 10 3 22 67 46 4
105 0 107 3 70 0 1 37 36 5
55 0 78 0 6 28 23 73 50 4
81 0 84 0 -18 -15 3 103 100 5
53 2 86 0 54 23 33 32 0 1
75 -43 88 -1 8 0 14 81 68 3
41 1 82 0 42 16 41 41 0 1
56 3 86 0 56 1 29 29 0 1
56 0 92 0 54 -19 36 38 2 1
51 5 79 0 50 0 28 30 2 1
47 0 79 -7 46 0 32 32 0 1
53 0 88 0 54 17 35 33 0 1
44 -1 82 0 42 -21 38 41 2 1
46 0 102 0 46 8 57 56 0 1
45 0 79 -1 44 -2 34 35 0 1
45 0 78 -1 44 -5 33 34 2 1
45 -1 81 0 46 9 35 34 0 1
47 0 88 8 46 0 41 42 0 1
40 2 89 -4 38 0 49 50 2 1
37 0 82 0 18 20 45 64 18 1
55 0 77 0 38 19 22 39 16 4
82 -1 86 0 -4 -8 3 91 88 5
51 0 88 5 50 0 37 39 2 1
56 4 98 0 50 0 42 49 6 4
55 0 83 1 -30 8 27 114 86 4
37 0 79 0 34 1 42 46 4 1
37 0 76 0 20 -11 39 55 16 1
37 1 76 0 36 3 39 39 0 1
45 0 81 0 44 -20 36 37 2 1
38 -3 91 3 6 0 53 86 32 1
59 0 84 0 56 -3 25 27 2 1
54 -2 90 0 54 0 36 36 0 1
49 1 88 0 46 -28 39 41 2 1
56 0 93 0 50 0 37 44 6 4
56 0 81 0 -10 -7 25 91 66 4
41 1 77 8 42 13 36 35 0 1
37 3 77 0 36 0 40 41 2 1
56 0 95 0 56 9 40 39 0 1
45 0 76 8 44 0 32 32 0 1
41 0 83 -2 38 -2 42 44 2 1
55 -1 82 0 54 0 27 28 0 1
37 0 76 -1 38 21 39 37 0 1
45 -1 87 0 44 -18 42 43 2 1
49 1 79 2 50 3 30 30 0 1
37 0 76 0 26 -4 40 50 10 1
56 -3 97 0 54 0 41 42 2 1
37 0 76 1 24 23 39 53 14 1
37 0 76 0 28 7 39 47 8 1
56 4 81 0 56 22 25 24 0 1
45 -2 79 0 46 13 33 32 0 1
37 0 104 0 28 4 66 75 8 1
37 0 104 0 30 -16 67 73 6 1
79 0 83 5 -46 0 5 130 126 5
53 4 80 0 52 -16 27 28 2 1
82 -1 86 -3 -40 0 4 128 124 5
39 -4 79 3 38 0 40 40 0 1
56 4 81 0 56 24 25 24 0 1
45 0 102 0 44 -4 57 58 2 1
56 4 76 -1 -14 26 20 92 72 4
45 0 83 5 46 26 38 37 0 1
45 0 79 6 44 -9 34 35 2 1
56 -1 97 0 56 1 40 40 0 1
37 2 98 0 34 10 61 64 4 1
49 0 86 0 46 -22 38 40 2 1
55 -2 91 0 -4 0 35 96 60 4
55 0 86 -3 56 31 31 30 0 1
82 2 86 0 -22 12 4 109 106 5
50 3 102 0 50 0 51 53 2 1
46 0 88 9 46 0 42 42 0 1
42 0 84 0 42 -1 42 43 2 1
53 1 88 0 54 23 35 33 0 1
56 0 98 0 46 9 42 51 10 4
85 0 88 -14 0 0 3 88 84 5
45 0 86 -2 44 -12 40 42 2 1
56 0 77 0 24 18 22 54 32 4
37 0 78 0 -4 3 41 83 42 1
53 -2 86 0 52 -19 33 34 2 1
37 3 80 0 36 0 43 44 0 1
41 0 77 0 42 17 36 36 0 1
49 -5 77 0 50 11 29 28 0 1
37 -2 107 0 38 15 69 68 0 1
42 0 83 5 42 0 41 41 0 1
39 1 79 0 38 0 41 41 0 1
56 4 77 1 10 5 22 67 46 4
79 0 83 0 -30 -13 4 114 110 5
102 0 103 1 70 -9 1 33 32 5
51 0 82 7 52 4 31 30 0 1
37 0 107 -4 30 0 70 76 6 1
55 -1 81 0 -22 -4 26 105 78 4
52 -2 88 0 52 -5 36 37 0 1
56 0 77 0 -2 12 21 79 58 4
49 0 84 0 46 -10 36 38 2 1
37 0 91 0 18 0 53 73 20 1
56 0 97 1 54 0 41 43 2 1
55 0 94 1 18 -2 39 76 38 4
39 5 79 -4 38 0 40 41 0 1
38 1 76 0 38 3 38 37 0 1
55 0 95 -6 36 -18 39 59 20 4
53 1 84 0 52 -6 31 32 2 1
49 0 85 0 50 16 36 36 0 1
49 -3 78 0 46 -27 29 32 2 1
55 0 91 0 54 -5 35 37 2 1
50 -3 89 -4 50 0 39 40 0 1
38 0 76 0 36 -28 38 39 2 1
55 -3 81 0 -4 11 25 86 60 4
81 0 86 0 -24 -15 4 112 108 5
55 0 77 -1 16 -2 22 62 40 4
37 0 79 0 8 10 42 71 30 1
42 -1 85 0 42 0 43 44 2 1
55 0 79 0 12 1 23 66 42 4
37 0 104 1 18 0 67 86 18 1
54 3 78 0 54 0 24 24 0 1
37 0 77 1 34 -8 40 43 2 1
37 0 81 0 30 18 45 50 6 1
56 3 98 0 52 2 42 46 4 4
55 0 78 0 2 -12 23 75 52 4
37 0 77 0 10 -12 40 66 26 1
41 0 77 6 42 24 36 35 0 1
51 1 79 0 50 0 28 30 2 1
37 0 82 -3 -4 0 45 87 42 1
56 3 77 0 0 0 22 77 56 4
56 4 83 0 56 1 27 26 0 1
37 0 74 -1 20 -11 37 54 16 1
49 0 77 -3 50 0 28 28 0 1
82 0 86 0 -12 -1 3 99 96 5
56 0 81 0 -22 0 25 104 80 4
41 0 76 0 42 16 35 35 0 1
41 0 86 0 42 8 45 45 0 1
55 0 77 0 26 -9 22 52 30 4
43 -3 83 0 42 -16 40 42 2 1
54 -7 74 -17 0 0 20 74 54 4
56 0 99 4 46 0 42 52 10 4
52 2 88 0 52 0 37 37 0 1
37 0 105 2 16 -21 68 89 22 1
37 0 84 8 26 0 48 59 12 1
37 0 97 6 10 0 59 86 28 1
37 -4 76 0 36 -21 38 39 2 1
44 0 75 0 42 -27 31 34 2 1
83 -1 87 6 -4 0 4 92 88 5
37 0 94 0 12 -24 57 81 24 1
45 1 92 -4 44 0 48 48 0 1
37 0 77 -3 34 0 40 43 4 1
45 -2 87 0 46 12 42 41 0 1
46 0 83 0 46 7 37 36 0 1
105 0 106 0 72 0 1 34 34 5
39 0 79 0 38 -1 41 41 0 1
48 -1 108 6 46 0 59 61 2 1
37 0 83 0 34 15 46 49 4 1
55 0 79 0 24 -4 23 55 32 4
53 5 86 0 54 5 32 32 0 1
41 0 87 2 38 -20 46 48 2 1
55 5 77 0 54 0 22 23 0 1
37 0 77 0 30 29 40 46 6 1
37 -4 81 0 38 2 44 43 0 1
37 -5 108 -11 28 0 71 79 8 1
79 0 84 6 -38 0 4 123 118 5
37 0 77 0 30 -30 40 46 6 1
51 0 86 0 52 12 35 35 0 1
37 0 95 -1 18 0 58 77 18 1
37 0 77 -1 20 -5 40 56 16 1
37 0 79 0 8 0 42 71 28 1
45 0 88 0 46 23 43 42 0 1
55 0 95 0 50 -13 40 46 6 4
37 -4 76 0 36 -1 39 40 0 1
37 0 77 4 26 0 40 51 10 1
40 0 79 6 38 0 39 41 2 1
44 5 83 0 44 5 38 39 0 1
55 0 96 -1 42 0 41 55 14 4
47 0 86 0 46 0 40 40 0 1
48 0 81 6 46 0 33 34 2 1
56 0 96 1 38 -12 40 57 18 4
41 0 85 0 42 5 44 44 0 1
41 4 86 0 42 3 45 44 0 1
55 -1 91 0 54 0 36 37 0 1
56 0 81 0 -2 0 25 83 58 4
101 0 102 0 72 15 1 30 28 5
47 1 79 0 46 0 32 32 0 1
47 2 75 0 46 0 28 28 0 1
56 0 76 0 -14 8 20 92 72 4
47 -5 81 0 46 0 35 35 0 1
55 0 98 0 52 9 42 46 4 4
37 0 75 0 36 -1 37 39 2 1
37 -5 78 0 36 -1 41 42 0 1
37 1 75 0 28 0 38 46 8 1
49 0 82 0 46 -4 33 35 2 1
49 3 83 0 50 6 34 34 0 1
56 0 96 -1 50 -4 40 47 6 4
55 0 77 0 -20 -18 21 97 76 4
38 0 78 1 38 0 40 39 0 1
39 0 97 4 38 0 58 59 0 1
53 0 81 0 52 -25 28 29 2 1
51 0 89 3 52 4 38 37 0 1
37 0 77 0 -22 3 40 101 60 1
39 5 97 1 38 0 58 59 0 1
54 1 80 -6 54 0 26 26 0 1
41 4 78 0 42 10 37 37 0 1
42 2 77 0 42 0 35 36 2 1
42 3 90 1 42 0 48 49 0 1
37 0 77 -2 -12 -29 40 90 50 1
45 0 89 3 44 -7 44 45 2 1
49 0 82 0 46 -24 33 35 2 1
37 0 80 6 34 0 43 46 4 1
42 -1 77 0 42 0 34 35 2 1
37 0 78 0 2 -4 42 75 34 1
55 -5 86 0 54 0 32 32 0 1
55 0 93 0 52 5 38 42 4 4
52 0 83 -1 52 -1 31 32 0 1
56 0 97 0 52 -15 41 46 4 4
37 -1 76 0 34 0 40 43 2 1
37 -1 83 10 24 0 46 59 14 1
40 0 79 0 38 0 38 40 2 1
45 -1 81 -3 44 -14 36 37 2 1
37 0 80 0 36 10 43 44 0 1
48 -1 86 -3 46 -5 39 40 2 1
43 0 83 0 42 -20 40 42 2 1
47 0 87 -1 46 0 40 41 0 1
41 0 82 -1 42 4 41 41 0 1
59 0 86 0 60 4 28 27 0 1
56 3 97 0 54 -7 40 42 2 1
45 0 87 0 46 6 42 41 0 1
37 0 77 0 38 23 39 38 0 1
55 0 95 7 36 -4 40 59 20 4
83 0 86 0 -4 -2 4 92 88 5
79 0 84 3 -42 -8 4 128 124 5
42 -2 79 0 42 0 37 38 0 1
44 0 85 -1 44 0 41 41 0 1
44 4 85 0 44 1 41 41 0 1
57 3 87 0 56 0 30 30 0 1
41 1 86 0 42 2 45 45 0 1
43 0 106 0 42 -4 62 64 2 1
56 3 81 0 54 -13 25 26 2 1
56 0 79 6 6 0 23 74 50 4
49 2 94 0 46 -7 45 48 2 1
49 2 88 0 46 -9 40 42 2 1
56 4 86 0 54 -5 31 32 2 1
46 0 81 -2 46 11 35 34 0 1
49 -3 107 0 46 -28 58 60 2 1
56 1 99 0 50 0 43 50 6 4
38 1 79 0 38 10 41 40 0 1
53 -3 84 0 54 1 31 30 0 1
44 0 76 -1 44 3 32 32 0 1
56 0 78 6 12 0 22 65 42 4
49 1 83 0 50 1 34 34 0 1
44 0 87 -2 44 8 43 43 0 1
55 -5 96 -1 54 -5 41 42 2 1
45 0 76 7 44 -3 31 32 2 1
37 0 77 0 6 -18 40 72 32 1
43 0 84 0 44 16 41 40 0 1
44 0 77 0 42 -19 34 36 2 1
62 0 109 0 62 5 48 47 0 1
56 0 79 0 8 4 24 72 48 4
37 -5 81 2 36 0 44 44 0 1
55 0 82 4 -18 -19 26 100 74 4
45 4 79 0 44 -3 33 35 2 1
66 -5 109 0 68 11 43 42 0 1
49 0 106 0 46 -3 58 60 2 1
50 -5 81 0 50 0 30 32 2 1
84 0 87 0 0 3 3 87 84 5
58 -1 86 0 56 0 28 30 2 1
55 0 95 0 46 -24 40 49 8 4
78 0 81 -2 -40 0 4 123 120 5
85 0 88 -1 2 0 3 85 82 5
37 0 90 0 26 7 52 64 12 1
55 0 98 0 44 -10 42 54 12 4
41 5 81 0 42 13 39 39 0 1
46 0 77 0 44 -22 31 33 2 1
49 0 88 1 50 29 40 39 0 1
37 0 108 -12 28 0 71 80 8 1
37 0 77 -2 38 22 39 38 0 1
38 3 76 0 38 1 38 37 0 1
51 0 84 0 52 31 34 33 0 1
55 0 79 0 24 -28 23 55 32 4
46 1 80 0 46 16 34 34 0 1
44 0 76 -1 44 5 32 32 0 1
49 -1 87 0 50 3 38 38 0 1
56 0 95 0 46 20 40 49 10 4
39 -4 78 0 38 0 39 39 0 1
41 0 81 7 38 -9 40 42 2 1
56 0 78 8 0 0 22 78 56 4
45 0 83 -1 46 21 37 36 0 1
49 0 110 -1 46 -5 61 64 2 1
40 0 84 5 38 0 44 45 2 1
55 0 98 0 50 28 42 49 6 4
48 -2 95 0 46 0 47 49 2 1
41 0 83 0 42 17 42 41 0 1
55 0 81 -2 -14 -27 26 97 70 4
43 0 76 0 42 -16 33 35 2 1
37 0 76 0 18 -15 40 58 18 1
46 0 93 0 46 0 48 47 0 1
43 0 76 -1 42 -15 33 35 2 1
39 -3 97 0 38 0 58 59 0 1
51 4 86 0 52 9 35 35 0 1
44 2 79 0 42 -14 35 37 2 1
43 0 83 0 42 -13 40 42 2 1
41 -1 83 0 38 -23 41 44 2 1
45 -3 79 0 46 15 33 32 0 1
56 1 79 -1 -4 0 24 85 62 4
37 0 82 0 34 -16 45 48 4 1
37 0 79 0 8 -18 42 71 28 1
37 5 80 5 -2 0 43 83 40 1
37 3 75 7 34 0 37 41 4 1
37 0 77 0 10 16 40 66 26 1
55 -3 98 0 46 4 42 51 8 4
37 0 77 0 6 -4 40 72 32 1
56 4 74 0 -2 17 18 77 58 4
41 0 79 -1 38 -10 38 40 2 1
37 0 95 -2 16 10 58 80 22 1
42 4 84 0 42 0 41 43 2 1
85 0 88 0 0 -15 3 88 86 5
44 1 86 0 44 12 42 42 0 1
54 0 81 -2 54 12 27 26 0 1
56 0 81 0 -18 2 25 99 74 4
37 0 76 -3 20 -4 39 55 16 1
45 0 85 -4 44 0 40 41 2 1
45 0 84 0 44 -2 39 41 2 1
49 -5 83 0 50 5 34 34 0 1
41 1 83 0 38 -6 42 44 2 1
37 0 83 0 12 -13 46 70 24 1
55 -2 95 0 44 14 40 51 12 4
42 4 108 -2 42 -2 66 66 0 1
48 0 85 0 50 25 37 36 0 1
43 -5 79 -1 42 0 36 37 2 1
49 0 81 0 50 12 32 32 0 1
42 -3 76 0 42 0 34 34 0 1
37 0 92 1 6 -19 54 86 32 1
45 0 79 -1 46 7 33 32 0 1
41 0 88 0 42 2 47 47 0 1
43 0 80 -1 44 10 37 36 0 1
57 11 73 11 0 3 16 73 56 4
54 -3 76 -21 -2 11 22 79 56 4
49 0 83 0 50 30 34 34 0 1
37 0 94 0 12 -10 57 81 24 1
55 0 95 0 54 22 40 41 2 1
51 0 79 0 50 -17 27 30 2 1
46 0 79 3 46 5 34 33 0 1
43 0 96 0 42 -4 53 55 2 1
56 0 78 5 24 -5 22 55 32 4
39 0 79 -3 38 0 40 40 0 1
37 0 96 -3 12 0 59 83 24 1
44 0 88 -3 44 0 44 44 0 1
53 0 88 0 52 -2 35 37 2 1
55 3 77 0 54 0 22 23 2 1
63 0 111 5 62 0 48 49 0 1
56 0 81 0 -20 25 25 102 76 4
41 0 79 5 42 10 38 38 0 1
78 0 82 -4 -40 0 4 123 120 5
37 0 80 0 0 13 43 80 36 1
82 0 86 1 -6 2 4 94 90 5
37 0 97 -4 26 -2 60 71 12 1
41 0 83 -3 38 -14 42 44 2 1
55 0 77 0 8 -1 22 70 48 4
48 0 81 5 46 0 33 34 2 1
41 0 82 0 42 29 41 41 0 1
41 0 85 0 42 0 44 44 0 1
37 0 81 0 20 -27 44 60 16 1
51 4 78 0 50 0 27 29 2 1
53 0 88 0 54 0 34 33 0 1
55 0 78 0 16 -6 23 63 40 4
40 0 88 0 38 0 47 49 2 1
37 0 80 0 30 15 43 49 6 1
46 0 75 -1 46 -1 29 28 0 1
43 -1 79 1 44 25 35 35 0 1
57 0 81 -1 56 -2 24 24 0 1
37 0 92 0 20 2 55 71 16 1
39 5 75 0 38 0 36 36 0 1
47 0 78 8 46 0 31 32 0 1
41 0 80 0 38 -4 39 41 2 1
42 23 77 0 28 0 34 48 14 2
48 2 84 0 46 0 37 38 2 1
45 0 81 -6 44 0 37 37 0 1
51 0 77 0 50 -22 26 28 2 1
50 -1 83 0 50 0 33 34 2 1
43 0 78 -2 42 0 35 37 2 1
37 0 76 0 26 -12 39 50 10 1
37 0 80 1 12 -26 43 67 24 1
37 0 77 0 8 7 40 69 30 1
44 0 81 -1 44 10 38 37 0 1
37 0 76 -2 24 -5 39 52 14 1
47 -109 86 0 46 0 39 39 0 1
55 0 77 -6 0 0 21 77 56 4
56 5 83 0 54 -8 27 29 2 1
37 0 77 -1 34 -13 40 44 4 1
41 -1 106 0 38 -6 65 67 2 1
42 -1 87 -4 42 -6 45 46 0 1
37 0 104 -7 28 0 67 75 8 1
51 5 83 -1 50 0 32 33 2 1
37 0 96 4 24 -8 59 73 14 1
43 -2 79 0 42 -11 36 38 2 1
56 0 95 0 56 1 39 39 0 1
44 0 78 0 42 -15 34 37 2 1
55 0 77 0 42 17 22 36 14 4
52 2 80 0 52 0 27 28 0 1
37 0 83 -7 18 0 47 65 18 1
37 0 96 0 38 20 59 57 0 1
45 0 82 0 44 -10 37 38 2 1
56 0 76 0 -4 177 20 81 62 4
55 0 98 8 50 0 42 49 6 4
43 0 86 7 42 -6 43 45 2 1
48 -2 87 0 46 0 39 41 2 1
41 0 85 1 38 -19 44 46 2 1
41 0 88 0 42 0 47 46 0 1
44 -4 88 0 44 0 44 44 0 1
53 0 77 -5 54 12 25 23 0 1
48 0 84 -1 46 0 37 38 2 1
37 0 82 -1 36 16 45 46 2 1
41 0 85 0 38 6 44 46 2 1
37 0 97 0 36 3 59 60 2 1
39 2 102 0 38 0 63 63 0 1
56 4 89 0 54 -10 33 35 2 1
58 3 81 -4 56 0 24 24 0 1
39 -1 76 -1 38 -2 36 37 0 1
48 -1 95 0 46 -5 47 49 2 1
41 0 83 2 38 -20 42 44 2 1
43 3 76 7 42 0 32 34 2 1
53 3 81 0 54 17 28 27 0 1
37 0 108 -3 34 0 71 75 4 1
51 0 82 0 52 6 31 30 0 1
45 1 82 8 44 0 37 38 2 1
37 0 79 0 30 8 43 48 6 1
43 5 81 0 42 0 38 40 2 1
51 2 82 0 52 7 31 30 0 1
38 -3 82 3 38 0 44 43 0 1
46 4 79 0 46 13 33 32 0 1
41 0 82 0 42 17 41 41 0 1
55 -3 99 0 38 0 43 60 16 4
57 -4 92 0 56 0 35 35 0 1
37 0 97 4 10 0 59 86 28 1
41 -2 89 0 38 -17 48 50 2 1
39 0 76 -2 38 0 37 37 0 1
59 3 108 0 56 -23 49 51 2 1
49 2 78 0 50 18 29 29 0 1
41 1 82 0 42 5 41 41 0 1
37 0 108 -5 26 0 71 82 12 1
37 0 93 4 26 3 55 67 12 1
45 0 84 -1 44 0 39 40 0 1
55 4 81 5 54 0 25 26 2 1
42 0 88 6 42 0 46 46 0 1
46 -1 77 0 46 0 31 30 0 1
42 4 79 0 42 0 37 38 0 1
49 -1 84 0 50 11 36 35 0 1
54 10 95 -2 50 0 41 46 6 4
55 0 77 0 28 3 21 48 28 4
37 4 79 0 28 1 41 50 8 1
50 -4 102 0 50 0 51 53 2 1
55 1 93 0 54 0 38 39 2 1
43 0 81 -1 42 0 38 39 2 1
55 0 79 2 24 13 24 56 32 4
41 1 86 1 38 -19 45 48 2 1
37 0 78 0 -2 7 41 81 40 1
37 0 82 0 12 3 45 69 24 1
43 0 83 3 42 0 40 41 2 1
45 -2 80 0 46 14 35 34 0 1
40 3 102 0 38 0 61 63 2 1
55 0 77 0 0 -22 22 77 56 4
56 0 79 6 0 3 24 79 56 4
45 0 81 0 44 -1 36 37 2 1
82 0 86 0 -4 -14 3 91 88 5
45 1 81 0 44 -4 36 37 2 1
48 -5 110 0 46 -7 62 64 2 1
41 -3 89 0 42 11 48 48 0 1
37 0 106 -6 34 4 68 72 4 1
37 0 81 7 8 0 44 73 28 1
45 0 76 -2 44 0 31 32 2 1
39 -5 91 0 2 -14 52 88 36 1
41 -5 75 0 42 0 34 34 0 1
56 4 97 -1 46 0 41 51 10 4
37 -4 82 0 36 0 45 46 0 1
80 0 84 0 -36 -2 4 120 116 5
47 5 79 0 46 0 32 33 0 1
38 0 82 0 38 5 44 43 0 1
39 0 80 -6 38 0 41 41 0 1
45 -1 77 0 44 -15 31 33 2 1
39 -1 97 0 38 0 59 59 0 1
44 1 76 0 44 20 32 32 0 1
82 0 86 0 -22 6 4 109 106 5
49 0 86 0 50 12 37 37 0 1
48 -42 78 -7 0 0 30 78 48 3
39 0 76 2 38 0 38 37 0 1
37 2 76 0 36 14 39 40 2 1
55 0 77 0 12 4 21 64 42 4
55 0 96 0 44 24 41 52 12 4
43 0 96 0 42 2 53 55 2 1
46 -3 90 0 46 0 44 44 0 1
48 0 88 0 46 -4 40 42 2 1
37 0 80 6 2 0 43 77 34 1
56 5 95 0 44 -5 39 51 12 4
37 0 97 0 24 -23 60 74 14 1
56 -1 96 0 54 28 40 42 2 1
45 0 86 0 44 -1 41 42 2 1
46 0 75 -1 46 0 29 28 0 1
56 0 76 0 -4 1329 20 81 62 4
37 0 75 -2 20 -4 38 54 16 1
56 0 96 6 44 11 40 52 12 4
37 0 75 -7 30 1 38 44 6 1
102 3 103 2 70 -22 1 33 32 5
55 0 97 -2 46 -4 41 50 8 4
55 0 96 2 38 0 41 57 16 4
44 1 81 0 44 20 38 37 0 1
41 0 80 0 42 0 39 39 0 1
51 0 79 0 52 6 27 27 0 1
46 0 89 4 46 0 43 42 0 1
47 -1 88 0 46 0 40 41 0 1
55 0 96 3 42 -6 41 55 14 4
46 0 80 -4 46 0 34 34 0 1
43 -1 89 0 42 0 46 48 2 1
56 1 78 0 18 31 22 60 38 4
53 -1 87 0 52 -30 34 35 2 1
50 4 106 -1 50 0 57 57 0 1
46 0 81 5 46 3 35 35 0 1
44 0 81 4 44 5 37 37 0 1
49 0 106 -3 50 19 58 57 0 1
37 0 107 0 36 -6 69 71 2 1
37 0 78 0 36 -19 41 42 2 1
44 0 82 3 44 2 38 38 0 1
37 3 76 0 34 2 38 42 4 1
45 -2 81 0 44 -18 36 37 2 1
55 0 96 0 44 -13 41 52 12 4
46 -1 75 -1 46 -2 29 28 0 1
41 2 86 0 38 0 46 48 2 1
53 0 82 0 54 23 29 28 0 1
51 0 86 0 52 20 35 34 0 1
48 0 89 3 46 -7 41 42 2 1
49 0 83 8 50 3 34 33 0 1
37 0 77 0 38 23 40 39 0 1
41 0 76 0 42 2 35 35 0 1
55 0 96 2 42 -19 41 55 14 4
78 1 83 1 -40 13 4 124 120 5
41 0 83 5 42 6 41 41 0 1
48 1 88 3 46 0 40 41 2 1
55 -3 93 0 46 0 37 46 8 4
37 0 77 -3 8 0 40 69 30 1
45 -5 78 0 44 0 33 34 2 1
37 1 90 0 20 6 53 70 16 1
41 0 84 0 38 -13 44 46 2 1
37 2 77 8 36 0 39 41 2 1
48 -5 88 0 46 0 40 41 2 1
44 1 81 0 44 0 37 37 0 1
56 1 99 0 50 28 42 49 8 4
37 0 97 0 18 0 60 79 18 1
45 0 81 -2 44 -6 36 37 2 1
37 0 94 -1 16 0 57 79 22 1
43 0 79 -4 42 0 37 38 2 1
42 5 88 0 42 0 45 46 2 1
38 1 103 2 34 0 65 69 4 1
37 0 106 0 30 6 69 75 6 1
55 0 87 3 54 0 32 33 0 1
37 0 77 0 36 19 40 41 0 1
37 0 97 0 34 -22 59 63 4 1
37 0 80 0 6 -9 43 75 32 1
83 0 86 8 -2 0 4 89 86 5
45 0 85 -6 44 0 40 41 2 1
37 0 78 0 -6 -4 41 86 44 1
41 0 108 0 42 10 67 67 0 1
37 0 91 0 18 3 53 73 20 1
37 0 94 0 16 0 57 79 22 1
52 -2 88 0 52 -3 36 37 0 1
37 0 78 0 24 9 42 55 14 1
55 -1 78 -4 8 -10 23 70 48 4
56 0 97 0 54 6 40 42 2 1
71 1 75 4 -42 -9 4 119 114 5
51 0 81 2 50 -10 30 32 2 1
49 0 79 1 50 4 30 30 0 1
37 0 76 6 30 9 39 45 6 1
37 0 105 0 18 10 68 87 18 1
55 0 79 0 18 -6 23 61 38 4
56 3 96 2 52 0 40 44 4 4
37 0 77 0 28 12 40 48 8 1
56 0 97 0 52 -5 41 45 4 4
37 0 81 0 28 -4 45 53 8 1
37 0 79 -1 36 -2 42 43 0 1
51 0 78 0 52 19 27 26 0 1
41 0 79 0 42 17 38 37 0 1
55 0 97 0 46 -8 41 50 8 4
55 0 95 -3 44 0 40 51 12 4
51 1 79 0 50 -22 27 30 2 1
37 0 105 1 28 3 68 77 8 1
41 0 83 0 42 0 42 42 0 1
43 1 83 0 42 0 40 42 2 1
56 0 95 0 50 -24 40 46 6 4
45 -1 86 0 44 -24 41 42 2 1
37 0 78 0 16 11 42 63 22 1
37 -25 78 0 10 0 42 68 26 1
37 0 79 0 10 15 42 68 26 1
49 4 85 0 50 3 36 36 0 1
53 0 83 0 52 -23 30 32 2 1
49 0 81 0 46 -8 33 35 2 1
43 0 78 0 44 31 35 34 0 1
49 5 86 0 50 24 38 37 0 1
51 0 82 0 52 22 31 30 0 1
47 0 81 8 46 0 34 35 0 1
37 0 97 0 24 18 60 74 14 1
51 3 87 -1 52 16 36 35 0 1
57 -3 81 0 56 0 25 24 0 1
49 4 83 0 46 -30 34 37 2 1
55 0 78 5 10 1 23 68 46 4
42 -1 77 0 42 0 36 36 0 1
46 -4 80 -1 46 0 34 34 0 1
44 -2 89 0 44 0 45 45 0 1
38 0 92 0 18 20 54 74 20 1
56 0 79 0 0 6 23 79 56 4
53 0 104 0 54 0 50 49 0 1
37 0 77 0 36 976 39 41 2 1
37 0 76 -7 12 0 39 63 24 1
56 0 86 0 54 -11 30 32 2 1
44 0 75 -2 44 0 31 31 0 1
45 0 84 0 44 -1 40 41 2 1
47 -4 88 0 46 0 41 42 0 1
37 0 78 0 -6 -7 42 86 44 1
47 -1 106 -1 46 0 60 60 0 1
49 3 82 0 50 0 33 33 0 1
45 5 81 2 44 0 36 37 2 1
43 -3 86 -2 42 0 43 44 2 1
57 0 86 5 56 0 29 29 0 1
79 0 83 0 -46 -2 4 130 126 5
104 4 106 5 72 7 1 33 32 5
37 0 83 0 -2 -3 47 86 40 1
45 2 76 0 44 0 31 32 2 1
37 0 83 0 8 21 47 75 28 1
51 0 109 0 50 0 59 60 2 1
37 0 79 -2 0 16 42 79 36 1
37 0 77 7 36 3 40 41 0 1
49 -1 87 5 50 0 38 38 0 1
121 962 106 -2 34 -3 -15 72 88 5
37 0 93 0 16 2 55 77 22 1
41 0 77 1 38 -30 36 39 2 1
37 0 106 0 36 -16 68 69 2 1
56 0 81 0 -2 5 25 83 58 4
53 1 81 0 54 571 27 26 0 1
37 0 83 0 34 1 46 49 4 1
51 0 78 0 52 20 27 26 0 1
102 3 102 1 72 14 1 30 30 5
37 0 96 0 28 -14 59 68 8 1
56 0 77 0 -18 -10 21 95 74 4
37 2 76 5 34 0 39 43 4 1
55 -3 97 0 52 0 42 46 4 4
44 0 83 0 42 -30 39 42 2 1
51 -1 89 8 52 0 38 37 0 1
42 0 108 2 42 0 67 67 0 1
58 -4 96 0 56 0 38 39 0 1
55 0 78 0 46 10 23 32 8 4
37 0 77 -1 28 0 40 48 8 1
37 0 99 0 28 -11 61 70 8 1
56 0 79 0 16 0 23 63 40 4
56 0 77 0 46 25 22 31 10 4
37 0 77 1 36 -9 39 41 2 1
44 4 76 0 44 0 32 32 0 1
41 3 83 0 42 4 41 41 0 1
54 2 104 0 54 0 50 49 0 1
56 0 77 0 46 30 22 31 10 4
58 0 86 0 56 -1 27 29 2 1
37 0 76 -3 28 -1 39 47 8 1
56 1 87 0 56 1 31 30 0 1
37 0 80 0 36 23 43 44 2 1
55 0 98 0 50 -10 42 49 6 4
44 1 76 0 42 -22 32 35 2 1
56 0 96 1 34 -8 40 62 22 4
47 0 84 -3 46 0 38 38 0 1
83 3 86 0 -2 0 3 88 86 5
37 0 77 0 30 14 40 46 6 1
57 5 83 0 56 0 26 26 0 1
41 1 80 0 42 31 39 39 0 1
56 0 91 0 2 15 35 88 54 4
56 0 86 0 54 -30 31 32 2 1
55 -1 82 -3 -20 16 26 103 76 4
51 0 81 0 50 -8 30 32 2 1
56 0 95 0 44 15 40 51 12 4
37 0 76 -3 30 -24 39 45 6 1
55 0 77 0 16 16 22 62 40 4
82 0 85 0 -10 -18 3 95 92 5
46 0 86 0 44 -19 41 42 2 1
45 0 86 -2 44 0 41 42 0 1
55 0 97 0 50 -25 41 48 6 4
56 0 95 0 54 -22 40 41 2 1
37 0 100 0 36 -1 63 64 2 1
59 3 84 0 60 0 25 24 0 1
55 0 78 0 10 -2 23 68 46 4
37 0 80 0 36 7 43 44 2 1
49 1 81 0 46 -20 33 35 2 1
47 0 77 -2 46 -3 31 31 0 1
53 -2 83 0 54 15 30 29 0 1
42 0 86 1 42 0 44 45 2 1
103 5 104 1 72 6 1 31 30 5
37 0 79 0 12 -20 43 66 24 1
39 -3 91 0 6 16 52 86 34 1
41 0 75 0 38 -30 34 36 2 1
85 -2 89 0 2 -6 4 86 82 5
41 0 83 3 42 0 42 42 0 1
37 0 77 1 34 -10 40 43 2 1
45 4 86 0 46 25 41 40 0 1
37 0 76 -3 28 -10 39 47 8 1
37 0 92 2 12 31 54 79 24 1
55 0 77 1 -24 -19 21 103 82 4
37 0 77 0 16 9 40 61 22 1
37 0 79 1 26 0 42 53 12 1
55 0 77 0 2 -1 22 75 52 4
37 0 76 0 30 22 39 45 6 1
53 -5 86 0 54 0 33 32 0 1
40 1 79 0 38 0 39 40 2 1
41 0 97 0 42 23 56 55 0 1
37 0 78 0 18 -5 42 60 18 1
43 -1 76 83 42 -8 33 35 2 1
37 1 76 3 34 0 39 43 4 1
53 0 90 0 52 -18 37 39 2 1
49 0 76 -5 46 -8 27 30 2 1
83 0 86 0 -4 -4 4 92 88 5
37 0 81 2 24 0 44 57 14 1
56 0 81 0 -18 -6 25 99 74 4
37 0 80 0 18 -14 43 62 18 1
56 4 95 0 44 0 39 51 12 4
37 0 77 0 6 11 40 72 32 1
45 0 78 0 44 -15 33 34 2 1
55 0 77 0 36 5 22 41 20 4
37 0 78 0 8 -4 41 70 30 1
38 0 107 0 38 0 69 68 0 1
85 0 89 0 6 30 4 84 80 5
37 0 75 -6 28 0 38 46 8 1
55 0 80 0 54 -2 25 26 2 1
37 -2 76 0 36 -24 38 39 2 1
41 1 79 0 38 0 39 41 2 1
53 1 80 0 52 -1 27 28 2 1
56 0 78 0 8 -15 22 70 48 4
56 0 76 0 -12 5 20 89 68 4
37 0 76 0 26 5 40 50 10 1
56 0 95 -1 46 6 40 49 10 4
46 0 76 0 46 15 30 30 0 1
106 1 108 4 70 0 2 38 36 5
55 0 98 0 52 -6 42 46 4 4
41 0 79 -2 38 -26 38 40 2 1
37 0 78 0 6 -17 41 73 32 1
46 -1 78 -2 46 0 32 32 0 1
56 0 81 0 56 13 25 24 0 1
39 3 75 0 38 0 36 36 0 1
55 0 77 0 -10 -1 21 87 66 4
55 0 79 0 24 -2 23 55 32 4
83 0 87 0 -40 5 4 128 124 5
38 0 90 0 8 5 52 82 30 1
41 -3 77 0 42 20 36 35 0 1
58 3 83 0 56 0 26 26 0 1
55 0 79 0 16 6 23 63 40 4
56 -1 96 -1 52 -1 40 44 4 4
45 0 86 -1 44 -8 41 42 2 1
74 -11 79 -9 -40 5 4 120 116 5
37 0 100 -1 28 0 63 71 8 1
51 1 86 0 52 28 35 34 0 1
46 0 102 0 46 10 57 56 0 1
45 5 76 0 44 0 30 32 2 1
45 0 80 0 46 3 35 34 0 1
44 2 76 0 44 11 32 32 0 1
44 1 86 0 44 1 42 42 0 1
53 0 81 0 54 21 28 27 0 1
102 2 103 2 72 13 1 31 30 5
47 -2 90 -1 46 0 43 43 0 1
40 -4 86 0 38 0 45 47 2 1
37 0 106 0 34 -28 69 72 4 1
49 0 88 0 50 28 39 39 0 1
37 0 78 0 0 -2 42 78 36 1
37 0 78 0 -4 27 42 83 42 1
56 0 79 0 8 12 24 72 48 4
49 -1 83 -3 46 -16 34 37 2 1
43 0 87 0 44 22 44 43 0 1
37 2 76 0 36 5 39 39 0 1
51 1 81 0 50 -6 30 32 2 1
44 3 77 0 42 -20 33 35 2 1
49 0 83 0 46 -10 34 36 2 1
45 2 88 0 44 0 43 44 0 1
53 0 79 0 54 9 26 24 0 1
45 0 106 -1 44 0 61 62 2 1
51 0 84 0 52 22 33 32 0 1
56 0 91 0 56 6 35 34 0 1
56 0 96 0 56 9 40 39 0 1
56 0 95 0 56 9 39 39 0 1
37 0 97 0 34 10 60 64 4 1
37 0 76 -1 36 0 38 39 2 1
37 0 104 0 24 -9 66 80 14 1
37 0 93 0 30 1 56 62 6 1
51 0 78 -1 50 -11 27 29 2 1
51 0 102 0 50 -23 51 53 2 1
44 1 81 0 42 -14 37 39 2 1
56 0 77 0 -10 -4 21 87 66 4
42 0 100 8 42 0 58 59 0 1
56 2 79 0 6 0 23 74 50 4
54 -3 88 0 54 0 34 33 0 1
51 -2 79 0 50 -10 28 30 2 1
37 0 95 -4 18 0 57 77 20 1
45 0 77 3 44 0 32 34 2 1
42 5 84 0 42 0 41 43 2 1
58 0 86 -3 56 0 28 29 0 1
37 0 79 0 36 9 43 43 0 1
41 -5 81 0 42 18 41 40 0 1
47 1 86 0 46 0 39 40 0 1
37 0 77 0 30 5 40 46 6 1
41 -1 80 0 38 -13 39 41 2 1
37 0 76 -5 28 0 40 48 8 1
46 3 89 0 44 -23 43 45 2 1
44 0 88 0 42 -25 44 46 2 1
56 1 96 0 42 29 40 55 14 4
56 0 78 1 -2 -23 22 81 58 4
51 0 84 0 50 -5 34 35 2 1
37 -2 76 0 38 31 39 37 0 1
45 1 81 0 44 -4 35 37 2 1
44 0 86 0 42 -15 43 45 2 1
50 -1 84 0 50 0 34 35 0 1
46 1 87 0 46 21 41 41 0 1
56 0 97 0 52 -18 40 45 4 4
37 0 76 -4 18 -3 39 57 18 1
37 -5 77 0 20 0 40 57 16 1
37 0 104 0 24 5 67 81 14 1
37 0 79 0 24 -7 42 55 14 1
56 0 107 0 54 -18 51 53 2 1
51 0 84 0 50 -10 34 35 2 1
37 0 75 -1 28 24 38 46 8 1
37 0 79 0 24 -15 43 56 14 1
45 0 81 7 44 0 36 37 2 1
55 0 94 2 18 -3 39 76 38 4
46 1 85 -7 46 0 39 39 0 1
55 0 97 0 44 -10 41 53 12 4
64 1 113 5 62 0 49 51 2 1
76 1 81 1 -42 -19 5 125 120 5
37 0 80 0 18 13 43 62 18 1
55 0 77 0 24 -12 21 54 32 4
37 0 78 1 16 0 41 63 22 1
53 0 84 0 54 1 32 30 0 1
41 0 79 0 42 14 38 37 0 1
44 0 86 -1 44 -2 42 42 0 1
83 -31 107 0 62 -26 24 45 22 3
66 0 109 0 64 -12 43 45 2 1
55 0 79 -1 -4 0 24 85 60 4
46 0 86 2 46 7 41 40 0 1
53 0 104 3 54 7 51 49 0 1
44 0 90 -3 44 0 45 46 0 1
37 0 76 -5 28 13 39 47 8 1
37 0 92 0 24 17 55 69 14 1
55 -4 78 2 24 0 23 55 32 4
41 0 77 -3 38 -16 37 39 2 1
37 0 81 0 -4 -24 44 86 42 1
37 0 79 5 -2 0 41 81 40 1
37 0 80 1 36 -16 43 44 2 1
37 -16 80 0 34 0 43 46 2 1
42 4 77 0 42 0 34 35 2 1
53 0 79 0 52 -10 26 27 2 1
37 0 79 0 8 24 42 71 28 1
50 4 86 -1 50 0 36 37 2 1
45 0 86 0 44 -14 41 42 2 1
46 1 77 0 46 11 32 31 0 1
37 0 80 3 8 5 43 72 28 1
45 0 86 7 44 -3 41 42 2 1
48 0 83 0 46 -2 34 36 2 1
46 0 86 -2 46 0 40 39 0 1
41 0 81 0 42 7 40 39 0 1
101 0 102 0 70 -20 1 32 32 5
41 4 76 0 42 1 35 35 0 1
55 0 82 -1 -32 -6 26 115 90 4
41 0 81 -7 42 1 40 40 0 1
45 0 86 0 46 17 41 40 0 1
56 0 81 -1 -12 -12 25 94 68 4
37 -2 97 0 34 0 60 64 4 1
56 0 83 0 54 -10 27 28 2 1
48 0 77 -1 46 0 29 31 2 1
67 2 112 0 68 0 45 45 0 1
41 1 84 0 38 -19 43 45 2 1
51 -5 85 0 52 0 34 33 0 1
59 4 86 0 60 24 28 27 0 1
49 0 88 -2 50 5 40 39 0 1
56 0 81 0 -10 -6 25 92 66 4
56 0 78 -1 6 0 22 73 50 4
41 0 76 0 42 14 35 34 0 1
37 0 80 -1 36 -18 43 44 2 1
56 0 95 0 54 5 40 41 2 1
37 0 80 0 20 -25 43 59 16 1
80 0 84 0 -40 26 4 125 122 5
37 0 80 0 36 12 43 44 2 1
43 0 79 -2 42 -4 35 37 2 1
48 0 83 -2 46 -4 35 37 2 1
55 0 79 0 26 19 23 53 30 4
39 1 77 5 38 0 38 38 0 1
37 0 75 0 24 -14 38 52 14 1
48 0 88 -7 46 0 40 41 2 1
46 -3 83 0 46 0 37 37 0 1
49 -1 84 0 46 -20 36 38 2 1
37 0 93 2 18 26 55 75 20 1
37 0 74 0 26 -8 38 48 10 1
56 0 96 0 34 -12 40 62 22 4
56 0 78 0 6 -1 22 73 50 4
37 0 74 0 28 14 38 46 8 1
37 0 103 -3 28 0 66 75 8 1
55 0 77 0 0 0 21 77 56 4
49 0 86 0 50 17 37 37 0 1
47 5 79 3 46 0 31 32 0 1
83 0 86 -2 -4 2 3 92 88 5
81 0 84 0 -18 2 4 103 98 5
37 0 79 0 10 -19 43 69 26 1
51 -3 77 0 52 0 26 26 0 1
37 0 77 0 -22 0 40 101 60 1
39 0 80 1 38 0 41 41 0 1
43 -4 86 3 42 -20 43 45 2 1
46 -1 79 2 46 0 33 32 0 1
37 1 74 0 34 0 37 41 4 1
45 0 90 0 46 17 44 43 0 1
37 0 78 0 -4 -8 42 83 42 1
39 0 77 3 38 0 38 38 0 1
37 0 77 8 34 0 41 44 2 1
56 0 77 0 16 -20 22 62 40 4
37 -4 82 0 38 4 45 43 0 1
42 2 76 2 42 0 34 35 2 1
37 0 80 0 6 -17 43 75 32 1
39 5 78 2 38 0 39 39 0 1
37 0 76 0 26 -28 39 50 10 1
44 0 86 -3 44 4 42 42 0 1
38 0 78 4 38 0 40 39 0 1
56 0 97 0 46 3 41 51 10 4
42 0 85 -1 42 0 43 44 0 1
41 0 79 2 38 -5 39 41 2 1
46 0 86 3 46 1 41 40 0 1
43 -5 77 1 44 13 34 34 0 1
102 0 102 -5 70 -11 1 33 32 5
40 2 93 0 38 0 53 55 2 1
37 0 80 0 36 9 43 44 2 1
68 0 110 -3 68 0 42 43 0 1
53 0 86 0 54 24 33 32 0 1
46 0 86 -6 46 1 41 40 0 1
37 0 78 7 26 -5 42 52 10 1
49 0 84 0 46 -29 35 37 2 1
56 0 86 8 56 0 30 30 0 1
45 0 85 0 44 -6 40 41 2 1
56 0 95 1 44 10 40 51 12 4
49 0 83 0 46 0 34 37 2 1
55 0 83 4 54 0 28 29 2 1
58 2 86 -1 56 0 28 29 0 1
47 -8 83 -3 46 -5 36 37 0 1
37 0 80 0 24 15 43 57 14 1
49 5 83 0 50 17 34 33 0 1
42 0 79 -5 42 0 37 38 0 1
37 -21 75 0 28 15 38 46 8 1
56 2 97 0 52 -3 40 45 4 4
55 0 95 0 46 28 40 49 8 4
37 0 79 6 -2 0 42 82 40 1
57 -5 80 -3 56 0 23 23 0 1
41 2 79 0 38 -13 38 40 2 1
79 -1 83 0 -32 132 4 117 112 5
37 0 98 0 34 22 61 64 4 1
37 -1 82 0 38 15 45 43 0 1
46 0 85 -4 46 1 39 39 0 1
37 -4 106 -8 30 -10 69 75 6 1
40 -4 82 0 38 0 42 43 2 1
38 0 94 0 34 0 56 61 4 1
55 0 84 0 54 0 29 30 0 1
37 0 109 0 36 -4 71 73 2 1
44 0 86 0 42 -23 42 44 2 1
53 -1 86 0 52 -27 33 35 2 1
39 0 79 -6 38 0 40 40 0 1
51 0 90 0 50 -7 39 41 2 1
45 0 83 1 46 17 37 36 0 1
43 0 86 0 44 25 42 42 0 1
55 2 86 0 54 0 30 32 2 1
46 0 77 2 46 8 32 31 0 1
37 0 80 0 34 24 43 46 2 1
55 -2 98 0 46 12 42 51 8 4
41 0 79 0 42 20 39 38 0 1
56 0 78 9 0 1 22 78 56 4
46 0 86 0 46 3 40 39 0 1
48 0 100 0 46 0 53 54 2 1
55 -1 98 0 52 12 42 46 4 4
45 0 81 0 44 -2 36 37 2 1
37 -4 79 0 34 0 42 46 4 1
37 0 77 0 34 26 40 43 4 1
56 0 92 8 50 0 36 43 6 4
37 2 79 3 0 0 42 79 38 1
43 0 76 14 44 26 33 32 0 1
53 -2 82 0 54 0 29 28 0 1
81 0 84 0 -22 -10 4 108 104 5
56 0 92 0 54 21 36 38 2 1
37 0 96 5 26 14 59 70 12 1
41 -1 86 0 42 6 46 45 0 1
49 4 106 0 50 28 58 57 0 1
48 -4 109 0 46 0 62 63 2 1
38 1 79 0 38 14 41 40 0 1
46 1 79 0 46 8 33 32 0 1
46 -1 75 -2 46 -4 29 28 0 1
79 5 83 0 -46 0 4 129 126 5
41 0 79 -1 42 1 38 38 0 1
55 0 92 0 -4 -3 36 97 60 4
44 1 77 6 44 1 33 33 0 1
41 1 79 0 38 -7 38 40 2 1
37 0 76 0 24 23 40 53 14 1
46 1 89 0 46 3 43 42 0 1
56 0 77 0 -10 0 21 87 66 4
56 0 86 1 56 16 31 30 0 1
46 2 102 0 46 4 57 56 0 1
41 2 84 0 42 11 43 43 0 1
56 0 78 3 24 0 22 55 32 4
49 0 107 8 50 0 58 58 0 1
47 0 86 5 46 0 39 40 0 1
55 2 91 1 54 0 36 37 0 1
49 2 86 0 50 23 38 37 0 1
43 0 84 0 42 -18 41 43 2 1
37 0 76 0 30 9 39 45 6 1
37 0 107 0 28 -16 70 78 8 1
37 0 77 1 24 0 40 54 14 1
38 0 77 0 38 6 39 38 0 1
37 0 90 0 24 17 52 66 14 1
49 0 83 0 50 0 33 33 0 1
37 0 81 8 12 0 45 68 24 1
37 0 80 0 12 15 43 67 24 1
56 0 77 0 -20 -3 21 97 76 4
37 0 79 0 24 -16 43 56 14 1
45 -1 87 0 44 -17 42 43 2 1
47 4 77 0 46 0 30 31 0 1
37 0 77 8 24 10 41 54 14 1
52 4 88 -1 52 -2 36 36 0 1
52 -4 87 0 52 0 35 35 0 1
56 0 80 0 -2 -8 24 83 58 4
55 0 82 0 -36 5 26 118 92 4
41 0 81 1 38 -8 40 42 2 1
56 0 91 0 -2 17 35 93 58 4
56 0 77 0 -22 -9 21 100 80 4
37 0 77 5 36 -8 40 41 2 1
50 1 78 -3 50 0 28 29 0 1
55 3 87 -6 54 0 32 33 2 1
41 4 77 0 38 -25 36 39 2 1
37 0 95 0 28 4 58 67 8 1
45 -2 76 0 44 0 31 32 0 1
56 0 96 0 52 3 40 44 4 4
56 0 96 0 36 13 40 60 20 4
37 0 77 0 2 -20 40 74 34 1
55 0 97 0 44 -7 41 53 12 4
56 -2 99 4 38 -4 43 60 18 4
38 1 79 0 38 23 41 40 0 1
56 0 84 0 56 5 28 27 0 1
45 -4 88 0 44 -14 42 44 2 1
45 0 84 0 46 19 38 37 0 1
79 0 84 0 -42 -24 4 128 124 5
54 2 78 0 54 0 24 24 0 1
37 0 93 0 12 26 56 81 24 1
50 3 78 -5 50 0 29 29 0 1
50 3 81 0 50 0 31 32 2 1
37 0 81 4 36 0 44 45 0 1
55 0 77 0 -6 -8 21 85 64 4
49 0 86 0 46 -15 38 40 2 1
37 0 80 5 2 0 43 77 34 1
43 -1 81 0 42 -5 38 40 2 1
82 0 86 0 -10 29 3 96 92 5
48 0 84 -7 46 0 36 37 2 1
46 0 86 1 44 -19 41 42 2 1
54 0 88 -7 54 0 35 34 0 1
45 -2 82 -1 44 -21 37 38 2 1
49 1 84 0 46 -3 36 38 2 1
53 1 86 -3 54 3 32 32 0 1
55 0 82 1 54 1 26 28 2 1
38 -3 76 -1 38 0 37 37 0 1
55 0 78 0 6 4 23 73 50 4
56 0 97 6 50 0 41 48 8 4
77 -4 81 0 -40 91 4 123 118 5
37 0 96 0 30 8 59 65 6 1
37 0 95 -3 16 3 58 79 22 1
40 0 80 -4 38 0 40 41 2 1
55 0 95 0 42 -2 40 54 14 4
37 0 76 1 36 0 39 39 0 1
46 4 107 -2 46 1 61 60 0 1
105 3 106 1 72 5 1 33 32 5
56 0 96 -1 50 -3 40 47 6 4
37 0 77 0 2 -21 40 74 34 1
53 0 87 -4 52 -7 34 35 2 1
55 0 92 0 30 -12 37 61 24 4
49 4 106 0 50 10 56 57 0 1
44 2 86 0 42 -20 42 44 2 1
37 1 79 0 34 6 41 45 4 1
81 4 85 8 -24 0 4 111 106 5
45 -5 76 0 46 12 31 30 0 1
37 0 93 5 26 4 55 67 12 1
46 0 84 2 46 0 38 37 0 1
37 0 77 5 36 -14 39 41 2 1
51 0 84 0 50 -15 33 35 2 1
49 0 106 0 50 1 56 57 0 1
59 0 86 -6 60 19 27 26 0 1
53 0 102 0 52 -27 49 50 2 1
37 0 77 2 -2 0 39 79 40 1
55 0 95 2 36 -19 40 59 20 4
42 -4 77 0 42 0 35 35 0 1
55 0 78 0 6 27 23 73 50 4
46 3 77 0 46 0 31 30 0 1
44 0 77 -1 42 -16 33 35 2 1
47 2 81 -2 46 0 34 34 0 1
37 0 80 0 20 7 43 59 16 1
43 0 81 0 44 30 37 37 0 1
56 0 81 0 -2 9 25 83 58 4
49 2 82 0 46 -15 33 35 2 1
39 -4 106 0 38 0 66 67 0 1
41 1 77 0 38 -26 36 38 2 1
78 1 83 1 -42 -22 4 126 122 5
51 0 91 0 50 -3 40 42 2 1
51 0 88 0 50 -19 37 39 2 1
38 1 77 0 38 5 39 38 0 1
37 0 78 0 10 -8 41 68 26 1
37 0 76 0 24 -30 39 53 14 1
44 0 82 0 42 -26 38 41 2 1
51 0 81 0 50 -30 29 32 2 1
57 2 84 0 56 0 28 28 0 1
44 0 88 6 44 0 44 44 0 1
37 5 77 0 0 0 40 77 36 1
59 1 86 2 60 21 28 27 0 1
107 -2 108 0 70 0 1 38 36 5
85 0 88 -1 6 23 3 83 80 5
37 0 76 0 36 -10 38 39 2 1
37 0 75 -3 34 0 38 41 2 1
55 0 80 0 -6 -30 25 88 64 4
57 -3 92 0 56 0 35 35 0 1
37 3 81 0 36 -3 43 44 2 1
53 -1 87 0 52 -17 34 35 2 1
55 0 93 0 12 -25 38 81 42 4
44 -1 80 -4 44 0 36 36 0 1
37 0 79 2 36 0 42 43 0 1
37 0 77 0 36 -13 40 41 2 1
48 0 81 -6 46 0 33 35 2 1
37 0 76 -3 24 8 39 52 14 1
37 0 82 -1 36 -1 45 46 2 1
44 0 81 0 42 -7 38 40 2 1
55 0 95 0 46 -13 40 49 8 4
41 0 75 0 42 0 34 34 0 1
37 0 94 0 16 5 57 79 22 1
80 0 84 8 -24 8 4 110 106 5
79 0 83 0 -40 -10 4 125 120 5
56 0 95 0 54 -31 39 41 2 1
41 2 83 0 42 10 42 42 0 1
37 0 82 0 -4 -12 45 87 42 1
37 0 78 0 0 -8 41 78 36 1
41 2 97 0 38 -26 55 58 2 1
72 3 76 7 -40 29 4 117 114 5
56 0 96 0 50 -17 40 47 6 4
48 0 95 0 46 -4 47 49 2 1
55 3 90 -7 54 0 36 36 0 1
37 0 76 -6 28 -4 39 47 8 1
57 0 87 5 56 0 30 30 0 1
49 0 86 0 50 50 37 37 0 1
56 0 95 0 52 12 40 44 4 4
45 0 82 0 46 21 37 35 0 1
44 1 79 0 44 23 35 35 0 1
46 -3 75 0 46 0 29 28 0 1
37 0 78 0 -2 3 41 81 40 1
56 -2 97 0 54 6 41 42 2 1
49 0 88 3 50 16 39 39 0 1
41 0 77 1 42 0 36 35 0 1
55 -4 91 0 56 19 35 34 0 1
38 3 76 0 38 7 38 37 0 1
41 0 79 0 38 -25 38 41 2 1
51 0 82 1 50 -16 31 33 2 1
56 0 97 0 56 4 40 40 0 1
52 1 102 0 52 0 50 51 0 1
48 0 82 0 50 27 34 33 0 1
56 1 82 -7 56 0 26 25 0 1
42 -3 77 0 42 0 35 36 0 1
37 0 77 0 28 24 40 48 8 1
55 0 96 5 38 0 41 57 16 4
43 0 87 1 44 29 44 43 0 1
37 0 90 -1 36 0 52 53 2 1
37 0 97 -3 18 -4 60 79 18 1
55 0 77 0 12 -20 22 65 42 4
53 0 86 0 54 8 32 32 0 1
37 0 93 0 12 10 56 81 24 1
55 0 80 1 20 -1 25 59 34 4
50 2 96 2 50 0 46 47 0 1
55 0 93 0 18 -30 38 75 38 4
55 0 77 0 28 0 22 49 26 4
54 0 103 2 54 0 49 49 0 1
45 0 86 2 46 31 41 40 0 1
84 0 87 0 0 2 3 87 84 5
37 0 106 0 36 4 68 69 2 1
51 0 83 0 50 -11 32 33 2 1
49 1 83 0 46 -5 34 37 2 1
37 0 76 -1 30 8 39 45 6 1
41 0 81 0 42 0 40 40 0 1
55 4 79 0 54 0 24 24 0 1
52 3 86 0 52 0 34 35 0 1
41 -5 78 0 42 8 37 37 0 1
37 0 80 -1 28 19 43 52 8 1
103 6 104 3 72 5 1 32 30 5
44 -2 108 0 42 -27 64 66 2 1
37 0 76 0 38 9 38 37 0 1
52 0 86 -7 52 0 35 35 0 1
37 0 77 0 8 -26 40 69 30 1
56 0 81 -2 -12 -3 25 94 68 4
55 -2 85 0 54 -5 30 31 2 1
37 0 104 0 26 -9 66 78 12 1
56 3 88 0 54 -7 32 33 2 1
51 2 87 0 50 0 36 38 2 1
46 -5 85 0 46 0 39 39 0 1
56 0 86 0 56 23 30 29 0 1
45 0 77 0 46 15 31 30 0 1
38 3 76 0 38 14 38 37 0 1
55 -4 89 0 54 0 34 35 0 1
53 0 81 1 52 -2 28 30 2 1
47 -2 84 0 46 0 36 37 0 1
46 1 81 0 46 8 35 35 0 1
43 0 86 -6 42 -6 43 45 2 1
45 0 93 4 44 0 49 50 0 1
37 0 78 0 20 -7 41 57 16 1
37 0 79 2 34 9 42 46 4 1
56 0 96 0 50 -2 40 47 6 4
37 0 79 0 28 17 42 50 8 1
53 1 81 -7 52 -21 28 30 2 1
37 0 76 -3 34 25 39 42 2 1
39 -1 86 0 38 0 46 47 0 1
56 3 81 0 54 -10 25 27 2 1
56 -1 78 -3 8 -9 22 70 48 4
56 -1 86 0 56 8 31 30 0 1
37 0 94 0 8 0 57 86 30 1
48 0 108 1 46 0 59 61 2 1
45 0 82 -96 44 0 37 38 0 1
37 0 75 0 28 -28 38 46 8 1
46 4 79 0 44 -16 33 35 2 1
56 0 97 2 52 24 41 46 4 4
37 0 79 6 26 0 42 53 12 1
55 3 74 1 -4 -1 18 79 60 4
56 1 79 0 16 16 23 63 40 4
37 -1 79 1 16 0 42 63 22 1
45 5 86 0 44 -6 40 42 2 1
37 0 104 0 26 -21 67 78 12 1
52 -2 88 6 52 0 36 37 0 1
55 0 81 -5 -12 0 26 94 68 4
45 -49 77 0 -2 0 32 79 48 3
56 5 80 5 20 -11 24 59 36 4
46 2 85 4 46 6 39 39 0 1
55 0 81 0 54 -3 26 27 2 1
44 0 75 -2 42 -23 31 34 2 1
44 0 82 -7 44 -2 38 38 0 1
53 0 104 2 54 6 51 49 0 1
37 5 79 0 26 0 41 53 12 1
46 -2 107 0 46 0 61 60 0 1
56 0 81 0 -10 -22 25 91 66 4
55 0 77 0 12 6 21 64 42 4
56 0 97 0 52 22 41 45 4 4
47 -14 86 0 46 0 39 39 0 1
79 0 84 0 -36 -1471 4 120 116 5
37 -1 77 0 36 -18 40 41 2 1
49 0 88 0 50 18 39 39 0 1
42 -2 82 0 42 0 40 41 0 1
41 0 76 0 38 -11 35 37 2 1
37 0 97 0 12 24 59 84 24 1
37 0 78 -5 0 0 41 78 36 1
37 0 81 0 8 -25 44 73 28 1
55 0 77 0 8 -4 22 70 48 4
44 -5 77 0 44 5 34 34 0 1
56 0 96 0 44 -4 40 52 12 4
41 0 86 -1 38 -2 45 47 2 1
45 0 85 0 44 2 41 41 0 1
37 0 95 0 8 -25 58 87 30 1
37 0 78 0 26 30 41 52 12 1
44 0 80 0 42 -24 36 39 2 1
54 4 86 0 54 0 33 32 0 1
37 0 76 0 20 -5 40 55 16 1
105 5 106 2 72 8 1 33 32 5
55 0 77 0 -22 -4 21 100 78 4
78 -2 83 0 -40 2 4 124 120 5
37 0 79 0 28 2 42 50 8 1
55 -1 96 0 52 -4 41 44 4 4
51 4 83 0 52 7 31 31 0 1
44 2 88 0 44 8 45 44 0 1
45 4 82 0 44 0 37 38 2 1
86 4 89 0 8 0 3 81 78 5
37 0 79 0 24 5 42 55 14 1
41 0 76 0 38 -15 34 37 2 1
52 -2 80 0 52 0 28 28 0 1
90 -37 107 0 64 -23 17 42 26 3
106 -4 108 0 72 11 1 35 34 5
43 0 81 2 42 0 38 40 2 1
55 -1 71 -4 0 0 16 71 56 4
45 1 83 0 44 0 37 39 2 1
42 0 81 0 42 66 39 40 0 1
55 0 95 0 42 6 40 54 14 4
105 -5 106 0 70 0 1 36 36 5
37 0 104 5 24 -11 67 81 14 1
55 0 79 0 12 4 23 66 42 4
49 2 81 0 50 30 33 32 0 1
45 -4 87 0 46 13 42 41 0 1
56 1 82 0 54 -6 26 28 2 1
53 0 83 0 54 24 30 29 0 1
43 -3 81 0 44 19 38 37 0 1
42 -1 86 1 42 0 44 45 2 1
46 3 83 0 46 0 36 36 0 1
37 0 79 -1 36 -2 42 43 2 1
44 1 79 0 44 3 36 35 0 1
53 0 82 3 52 -20 29 30 2 1
37 0 80 0 18 -24 43 62 18 1
50 -1 80 0 50 0 30 31 2 1
50 0 86 0 50 0 37 37 0 1
106 6 108 4 72 10 1 35 34 5
81 0 84 0 -14 26 3 100 96 5
37 0 77 0 0 -9 40 77 36 1
84 1 88 0 0 3 3 88 84 5
77 5 81 4 -40 12 4 123 118 5
55 0 79 4 24 -8 23 55 32 4
41 0 87 2 38 -1 46 48 2 1
45 0 81 3 44 0 36 37 0 1
48 -4 89 0 46 0 41 42 2 1
84 -4 88 0 6 0 4 83 78 5
49 0 106 -1 50 14 57 57 0 1
37 0 77 -1 18 31 40 59 18 1
62 -2 108 2 60 0 46 49 2 1
37 0 76 0 36 -7 38 39 2 1
37 0 84 0 28 -5 47 55 8 1
44 0 87 -5 44 5 43 43 0 1
45 5 78 0 44 0 33 34 2 1
37 0 76 -3 28 1 39 47 8 1
45 0 86 -4 44 -15 41 42 2 1
76 0 80 -1 -42 -11 4 124 120 5
56 0 97 0 52 -28 41 46 4 4
37 0 79 0 12 2 43 66 24 1
56 0 95 0 50 -16 39 46 6 4
53 0 77 0 54 2 24 23 0 1
59 -1 84 0 60 13 25 24 0 1
45 0 84 0 44 -14 38 40 2 1
55 -4 91 0 -4 0 35 96 60 4
37 5 80 0 20 1 43 59 16 1
56 0 77 0 18 13 22 59 38 4
37 0 76 0 36 3 38 39 2 1
55 0 92 -4 46 0 37 46 8 4
37 -1 76 0 36 -6 39 39 0 1
58 0 84 0 56 0 26 27 2 1
76 1 80 0 -40 0 4 121 118 5
47 -4 77 0 46 0 29 30 0 1
53 5 80 0 54 23 27 26 0 1
55 0 79 -7 -4 0 24 85 60 4
42 5 83 0 42 0 41 42 0 1
41 -3 82 0 38 -11 41 43 2 1
82 0 86 0 -22 7 4 109 106 5
84 0 87 -2 0 0 3 87 84 5
48 -1 83 0 46 -3 35 37 2 1
55 5 81 0 54 0 26 26 0 1
48 2 77 1 46 0 30 31 2 1
44 -5 87 1 44 0 43 43 0 1
37 0 80 0 30 -12 43 49 6 1
37 0 81 0 20 -8 44 60 16 1
38 0 77 8 38 8 39 38 0 1
51 -4 90 0 50 -17 39 41 2 1
45 0 85 0 44 -21 40 41 2 1
55 0 77 0 -2 -17 21 79 58 4
40 2 93 -1 38 0 53 55 2 1
38 0 77 0 38 12 39 38 0 1
45 -2 79 0 44 0 34 35 0 1
37 0 76 0 30 3 39 45 6 1
56 -2 89 0 56 0 33 32 0 1
37 0 77 0 26 12 40 51 10 1
56 -1 97 0 38 0 41 58 18 4
51 2 107 0 50 0 56 58 2 1
55 0 77 -3 -4 31 21 82 60 4
45 -3 76 0 46 9 31 30 0 1
37 0 77 -1 0 0 41 77 36 1
55 0 96 0 50 16 41 47 6 4
85 2 88 0 0 -30 3 88 86 5
55 0 92 0 10 14 37 82 46 4
37 0 93 -4 12 0 55 80 24 1
49 0 79 1 50 3 30 30 0 1
47 3 85 4 46 0 38 39 0 1
37 0 76 0 26 -18 39 50 12 1
46 0 85 -1 46 0 39 39 0 1
56 2 96 3 46 0 40 50 10 4
56 -2 86 0 54 -30 31 32 2 1
37 0 80 0 38 25 43 41 0 1
50 23 77 0 -22 0 27 101 74 2
56 0 85 0 56 10 29 28 0 1
37 4 80 0 36 0 43 44 2 1
37 0 81 0 28 5 44 52 8 1
36 -3 83 5 36 0 46 46 0 1
53 1 86 0 54 11 33 32 0 1
39 1 81 6 38 0 42 42 0 1
55 0 96 0 44 19 41 52 12 4
57 1 81 -6 56 0 24 24 0 1
41 0 79 0 38 -7 38 40 2 1
44 0 77 0 42 -18 33 35 2 1
51 0 81 0 52 11 29 29 0 1
37 0 76 -2 28 -4 40 48 8 1
56 -2 97 0 44 1 41 53 12 4
37 2 100 3 28 0 62 71 8 1
47 0 84 -7 46 0 38 38 0 1
37 0 77 0 -22 12 40 101 60 1
46 5 87 0 46 14 41 41 0 1
45 0 82 2 44 0 37 38 2 1
53 -1 86 -3 54 -4 32 32 0 1
61 -2 111 0 60 -24 50 52 2 1
44 0 81 0 42 -17 38 40 2 1
38 2 76 0 38 15 38 37 0 1
49 5 81 0 50 16 33 32 0 1
49 0 100 -7 46 -25 51 54 2 1
55 1 96 6 50 0 41 47 6 4
53 -1 81 0 54 3 28 27 0 1
41 0 88 0 42 19 48 47 0 1
56 0 86 0 56 28 30 29 0 1
41 0 87 -2 38 -1 46 48 2 1
56 -2 80 0 56 5 24 23 0 1
79 0 83 0 -38 7 4 122 118 5
37 0 97 0 24 -7 60 73 14 1
56 0 77 5 24 0 22 54 32 4
37 0 76 -1 34 0 39 42 4 1
53 -1 87 -4 54 2 34 33 0 1
42 4 86 0 42 0 44 44 0 1
44 0 76 -6 44 0 31 32 0 1
47 -1 77 -6 46 -9 31 31 0 1
41 0 76 -3 42 4 34 34 0 1
45 -5 100 0 44 0 55 56 0 1
39 0 77 6 38 0 38 39 0 1
44 0 86 0 42 -22 43 45 2 1
51 -1 83 0 50 -4 32 34 2 1
46 1 88 -7 44 -28 43 44 2 1
56 3 96 -2 52 0 40 44 4 4
37 0 98 0 30 0 61 67 6 1
86 4 89 0 2 -8 3 86 84 5
37 -1 80 0 24 0 43 57 14 1
37 0 106 -2 28 0 69 78 8 1
48 2 77 0 46 0 28 30 2 1
44 -2 77 0 42 -14 33 35 2 1
55 0 78 1 16 -20 23 63 40 4
44 4 90 0 44 0 45 46 0 1
41 1 78 0 38 -11 37 39 2 1
55 0 83 0 54 0 28 28 0 1
81 0 86 3 -40 3 5 127 122 5
37 -3 80 0 36 -15 43 44 2 1
50 2 87 -4 50 0 37 38 2 1
51 0 86 0 52 25 35 35 0 1
56 1 87 0 56 20 31 30 0 1
44 -3 85 0 42 -30 41 44 2 1
37 0 79 -1 34 0 43 46 2 1
37 0 91 6 8 1 53 83 30 1
41 0 78 0 38 -31 37 39 2 1
51 0 86 0 50 0 35 37 2 1
56 1 98 7 52 0 42 46 4 4
56 9 75 11 -4 0 19 80 62 4
37 5 83 3 34 0 45 49 4 1
55 -3 89 0 54 0 34 35 0 1
37 2 80 0 20 22 43 59 16 1
55 0 98 0 52 27 42 46 4 4
62 2 109 0 62 1 47 47 0 1
37 0 77 0 -14 -5 40 92 52 1
51 0 86 0 52 29 36 35 0 1
41 0 81 5 38 -14 40 42 2 1
52 0 87 5 52 0 35 35 0 1
56 2 97 0 56 20 40 40 0 1
79 0 83 -1 -42 -29 4 126 122 5
49 -3 78 0 50 0 29 29 0 1
56 0 78 -1 26 1 22 52 30 4
37 1 76 -1 30 -3 40 45 6 1
37 0 77 0 34 -7 40 43 2 1
49 -1 83 0 46 -11 34 36 2 1
85 0 88 0 6 4 3 83 80 5
55 0 79 0 12 -10 23 66 42 4
46 1 80 0 44 -12 34 36 2 1
53 3 85 0 52 -4 32 33 2 1
46 -4 77 0 46 6 32 31 0 1
37 0 106 -4 34 1 68 72 4 1
37 0 77 0 26 4 41 52 10 1
46 1 77 -1 46 0 31 30 0 1
37 0 76 0 34 22 39 43 4 1
55 0 92 0 28 0 36 63 28 4
37 0 81 0 26 4 44 55 10 1
37 0 77 5 36 -2 39 41 2 1
41 0 77 0 42 10 36 36 0 1
37 0 77 0 8 5 40 69 28 1
43 -1 82 0 44 26 39 38 0 1
43 0 83 -7 44 21 39 39 0 1
37 0 75 0 34 12 38 41 4 1
49 3 77 0 46 -5 28 30 2 1
41 0 76 0 42 18 35 34 0 1
37 0 106 0 34 -10 68 72 4 1
49 1 88 0 46 -3 40 42 2 1
45 0 77 0 46 5 32 31 0 1
54 0 103 1 54 0 49 49 0 1
87 1 89 0 8 0 2 81 80 5
37 0 78 0 18 -3 41 60 18 1
44 0 77 5 44 4 34 34 0 1
37 -1 105 1 18 0 68 87 18 1
44 0 90 -6 44 0 46 46 0 1
46 4 86 0 44 -8 40 42 2 1
79 1 83 0 -40 9 4 125 120 5
50 2 102 0 50 0 52 53 0 1
37 0 81 0 -2 10 44 84 40 1
46 0 88 -5 46 0 43 42 0 1
41 0 86 0 38 -9 46 48 2 1
37 -2 97 0 36 0 61 61 0 1
37 0 90 0 38 25 52 51 0 1
40 -4 82 0 38 -1 42 43 2 1
43 0 83 0 42 -4 40 42 2 1
76 0 81 0 -42 -3 5 125 120 5
56 0 81 0 -18 16 25 99 74 4
46 -1 100 2 46 0 54 54 0 1
41 4 88 0 42 12 47 47 0 1
37 0 83 0 34 -3 46 49 2 1
55 0 82 0 -38 3 26 121 94 4
48 -1 81 1 46 0 33 34 2 1
48 0 88 -6 50 25 40 39 0 1
56 2 98 0 44 0 42 54 12 4
53 -2 86 0 52 -30 33 35 2 1
48 -1 83 -5 46 -8 35 37 2 1
46 3 83 0 44 -24 37 39 2 1
56 3 98 0 46 24 42 51 10 4
45 -4 88 0 44 0 43 44 0 1
46 3 82 -5 46 -8 36 35 0 1
46 0 88 3 46 0 42 42 0 1
45 2 87 0 44 -2 42 43 2 1
50 -5 83 0 50 0 34 34 0 1
37 -2 102 0 38 28 64 63 0 1
46 0 77 -3 46 1 31 30 0 1
37 0 82 0 12 7 45 69 24 1
37 0 77 0 34 -9 40 43 4 1
37 0 76 -2 38 24 39 37 0 1
53 0 88 0 52 -11 35 37 2 1
55 -2 77 0 -24 0 21 103 82 4
55 0 92 -2 10 0 37 82 46 4
51 0 77 0 52 10 26 26 0 1
37 0 83 0 -4 -6 46 88 42 1
55 0 92 0 -2 -4 36 94 58 4
102 -1 103 -2 72 22 1 31 30 5
55 0 87 0 54 0 32 33 2 1
55 0 93 0 46 -27 37 46 8 4
49 0 77 -1 50 6 28 28 0 1
37 0 76 0 28 23 40 48 8 1
49 -3 83 -1 50 11 34 33 0 1
55 0 77 0 6 -13 22 72 50 4
56 0 78 0 0 0 22 78 56 4
37 0 75 0 34 -5 38 41 2 1
55 0 77 0 10 -2 21 66 46 4
50 3 84 0 50 0 34 35 0 1
47 0 86 0 46 -1 39 39 0 1
45 0 88 -1 46 16 42 41 0 1
37 0 83 0 8 11 46 75 30 1
43 -3 106 0 42 0 63 64 2 1
37 0 106 -2 28 -19 69 78 8 1
104 -1 105 0 72 9 1 33 32 5
42 -5 88 0 42 0 46 47 2 1
52 1 83 0 52 0 31 32 0 1
37 0 79 0 18 4 43 61 18 1
49 -2 89 0 50 9 40 40 0 1
45 2 102 0 46 30 57 56 0 1
56 0 81 0 -14 31 25 97 72 4
43 0 84 -2 42 -5 41 43 2 1
56 0 97 0 46 -8 40 50 10 4
37 -5 76 0 20 0 39 55 16 1
45 1 79 0 44 -14 33 35 2 1
56 0 95 1 52 0 40 44 4 4
43 0 77 5 42 0 35 36 2 1
37 0 75 0 28 24 38 46 8 1
43 0 75 0 42 -3 32 34 2 1
47 0 84 2 46 0 37 38 0 1
42 0 79 -1 42 0 37 38 2 1
37 -1063 106 -1 34 -2 69 72 4 7
54 5 83 -4 54 0 29 29 0 1
45 2 86 -7 44 0 40 42 2 1
56 0 92 0 0 31 36 92 56 4
42 2 79 3 42 0 37 38 0 1
37 0 97 -7 30 0 60 66 6 1
44 0 76 -1 44 7 32 32 0 1
40 5 76 0 38 0 35 37 2 1
44 2 83 0 42 -18 39 41 2 1
45 0 76 5 44 0 31 32 2 1
38 0 80 0 36 -24 42 44 2 1
37 0 104 0 20 2 67 84 16 1
41 0 79 4 38 -9 38 40 2 1
37 0 81 0 36 -8 43 44 2 1
40 4 75 0 38 0 35 36 2 1
37 0 81 0 36 -27 43 44 2 1
43 -1 87 0 42 -7 44 46 2 1
51 5 81 0 52 12 29 29 0 1
71 -4 75 -2 -42 -16 4 119 114 5
55 0 77 -6 -28 9 21 105 84 4
37 0 82 -4 34 0 45 48 2 1
52 3 79 -2 52 0 27 28 0 1
37 0 97 1 34 0 60 64 4 1
84 0 88 0 0 24 3 88 84 5
37 0 81 1 24 0 44 57 14 1
37 0 106 0 26 -12 68 80 12 1
56 0 76 0 -18 -6 20 94 74 4
50 5 86 0 50 0 36 37 0 1
51 -2 82 0 52 5 31 30 0 1
37 0 100 -2 30 -3 64 69 6 1
76 0 80 -1 -42 -13 4 124 120 5
46 0 81 -4 46 1 35 34 0 1
46 -3 76 -2 46 -3 30 30 0 1
56 0 91 0 -2 3 35 93 58 4
44 1 86 1 44 9 43 42 0 1
51 -1 109 0 52 0 58 57 0 1
52 -1 81 0 52 -6 29 30 0 1
44 1 81 0 44 13 37 37 0 1
47 -4 81 3 46 0 34 35 0 1
55 0 77 4 10 0 22 67 46 4
46 4 77 1 46 1 31 31 0 1
37 0 78 0 0 7 41 78 36 1
50 1 85 0 50 0 35 36 0 1
41 0 76 0 42 0 34 34 0 1
37 0 76 20 24 0 39 53 14 1
52 5 82 6 52 0 29 30 0 1
41 1 76 0 38 -30 35 37 2 1
47 4 80 0 46 0 33 34 0 1
48 3 84 0 46 0 37 38 2 1
47 0 107 4 46 0 60 60 0 1
54 0 81 -1 54 5 27 26 0 1
39 5 93 1 34 0 54 60 6 1
41 -2 75 0 38 -20 34 36 2 1
55 1 83 0 54 0 28 28 0 1
37 -1 79 0 34 1 42 46 4 1
37 0 80 7 10 9 43 70 26 1
56 1 85 0 56 2 29 28 0 1
46 3 83 0 44 -21 37 39 2 1
45 -1 77 0 46 18 32 31 0 1
40 1 81 -3 38 0 41 42 2 1
37 0 78 0 8 25 41 70 30 1
56 0 77 2 -4 -4 21 82 62 4
43 0 86 -7 44 16 42 42 0 1
37 0 76 0 20 -1 39 55 16 1
37 3 77 0 -22 13 40 101 60 1
37 0 105 0 34 15 68 71 4 1
45 0 90 0 46 21 44 43 0 1
37 0 104 3 24 0 66 80 14 1
45 0 88 -2 44 0 43 44 2 1
56 0 82 6 -12 -3 26 95 68 4
46 2 76 0 46 4 30 29 0 1
40 0 76 -1 38 0 36 37 2 1
37 0 76 0 20 -6 39 55 16 1
43 0 80 0 44 24 37 36 0 1
37 0 97 -2 34 -4 59 63 4 1
37 5 76 -2 34 0 38 42 4 1
55 0 93 0 12 3 37 80 42 4
37 0 82 1 20 9 45 61 16 1
45 0 88 0 44 -2 43 44 2 1
37 0 93 0 10 -4 56 83 28 1
45 1 77 0 44 -4 31 33 2 1
55 0 77 0 24 -26 21 54 32 4
41 -5 86 0 42 0 45 44 0 1
56 4 97 0 50 13 41 48 8 4
37 0 81 0 38 21 43 42 0 1
49 1 102 0 50 12 53 53 0 1
55 0 79 -2 20 -17 24 59 34 4
55 0 94 1 18 0 39 76 38 4
56 0 77 0 -20 22 21 97 76 4
37 0 77 0 -18 -13 40 95 54 1
44 0 85 2 44 0 41 41 0 1
57 4 83 0 56 0 26 26 0 1
37 0 77 0 34 2 41 44 2 1
53 0 109 5 54 28 56 55 0 1
40 -4 79 0 38 0 39 41 2 1
47 -253 86 -1 46 0 39 39 0 1
43 0 80 8 42 -14 37 39 2 1
105 -14 108 0 70 0 3 38 34 5
64 0 113 1 64 17 49 48 0 1
49 0 83 0 50 15 34 34 0 1
45 0 88 0 44 2503 42 44 2 1
43 0 86 3 42 -2 42 44 2 1
37 0 77 0 26 3 41 52 10 1
45 0 78 0 46 6 33 32 0 1
104 4 106 4 70 0 1 36 34 5
37 0 77 0 -14 -17 40 92 52 1
37 0 77 0 6 2 40 72 32 1
41 5 102 0 42 9 61 60 0 1
40 2 85 0 38 0 45 46 2 1
49 3 84 0 46 -14 35 37 2 1
59 1 87 6 60 0 28 28 0 1
85 0 88 3 2 0 3 86 82 5
41 5 81 -1 38 -23 39 42 2 1
58 -1 86 2 56 0 28 30 2 1
37 0 76 0 18 -5 40 58 18 1
56 0 79 1 8 0 24 72 48 4
45 0 80 3 44 0 35 36 2 1
37 0 78 0 12 -4 41 65 24 1
46 -1 83 0 46 17 37 36 0 1
37 0 84 1 28 -10 47 55 8 1
43 1 76 0 44 26 32 32 0 1
37 0 82 -6 -4 0 45 87 42 1
71 1 75 0 -42 -5 4 119 114 5
37 0 106 0 20 -18 69 85 16 1
56 0 77 2 -2 -6 21 79 58 4
37 1 79 0 34 0 42 45 4 1
37 0 78 0 16 -16 42 63 22 1
37 0 78 -2 12 14 42 65 24 1
56 0 77 0 20 16 22 57 36 4
65 -1 109 0 64 0 45 45 0 1
44 0 81 0 42 -11 38 40 2 1
47 1 108 0 46 0 62 62 0 1
41 1 76 0 42 2 34 34 0 1
46 0 85 -3 46 -2 39 39 0 1
43 0 86 0 44 18 42 42 0 1
48 0 83 -2 46 0 35 37 2 1
55 0 77 0 -24 21 21 103 82 4
51 5 86 0 52 8 35 35 0 1
37 -1 79 -3 10 -8 42 68 26 1
80 5 84 1 -38 -20 4 123 118 5
53 -2 108 0 54 0 55 54 0 1
42 0 83 6 42 0 41 42 2 1
56 3 95 0 38 0 40 57 18 4
41 0 109 1 38 -1 68 70 2 1
84 0 88 0 -2 -10 3 90 88 5
37 4 83 -3 34 0 45 49 4 1
37 4 79 6 16 0 41 63 22 1
53 0 88 0 52 -22 35 37 2 1
37 0 95 0 10 6 58 84 26 1
55 0 78 0 16 7 23 63 40 4
56 0 77 0 18 28 22 59 38 4
37 0 79 2 8 -14 42 71 28 1
37 0 83 0 34 3 46 50 4 1
80 0 84 0 -24 11 4 110 106 5
37 0 97 0 34 -4 59 63 4 1
49 0 107 0 46 -6 58 60 2 1
37 0 76 -2 38 11 39 37 0 1
56 0 76 0 -4 221 20 81 62 4
38 0 81 0 36 -19 43 44 2 1
53 0 84 0 52 -10 31 32 2 1
37 0 76 0 24 -16 39 53 14 1
102 0 102 0 70 -6 1 33 32 5
55 0 77 0 42 14 22 36 14 4
37 0 96 8 24 0 59 73 14 1
46 0 108 -4 46 4 62 61 0 1
42 0 83 6 42 0 42 42 0 1
41 0 83 0 38 -6 42 44 2 1
49 0 88 -1 50 0 39 39 0 1
51 0 81 0 52 13 30 30 0 1
47 4 83 -2 46 0 36 36 0 1
44 0 83 3 44 0 38 39 0 1
43 0 99 -1 42 -4 56 58 2 1
51 0 83 0 50 -19 31 33 2 1
49 2 81 0 50 17 32 32 0 1
49 0 81 0 46 -28 33 35 2 1
49 -5 84 0 50 4 36 35 0 1
58 -1 87 0 56 0 30 30 0 1
60 -1 109 -1 60 0 49 50 0 1
51 0 86 -6 50 -9 36 37 2 1
47 0 86 8 46 0 39 40 0 1
76 0 81 0 -40 25 5 123 118 5
55 0 77 -5 -10 0 21 87 66 4
44 0 81 -7 44 0 38 37 0 1
37 -8 76 0 20 0 39 55 16 1
55 -1 95 0 52 0 40 44 4 4
47 4 82 0 46 0 35 35 0 1
64 0 113 0 64 17 48 48 0 1
53 0 81 3 52 -6 28 30 2 1
51 3 91 0 52 14 40 39 0 1
37 0 101 -4 28 0 64 73 8 1
37 -4 78 0 38 15 41 39 0 1
54 3 86 -3 54 0 32 32 0 1
105 -2 107 0 72 0 1 35 34 5
44 0 109 0 44 0 65 66 0 1
37 0 76 0 34 28 39 43 4 1
84 4 88 0 6 0 4 83 78 5
46 0 86 -3 46 0 40 39 0 1
46 2 82 0 46 0 36 35 0 1
37 0 79 0 16 1 42 64 22 1
38 1 77 -6 38 9 39 38 0 1
39 -2 106 0 38 0 67 67 0 1
56 -2 97 0 52 4 41 45 4 4
37 0 83 5 0 0 47 83 36 1
56 0 78 0 8 19 22 70 48 4
37 0 76 -1 34 -2 40 43 2 1
55 0 96 7 50 0 41 47 6 4
37 -3 80 0 36 0 43 44 0 1
49 0 83 -1 50 -1 34 34 0 1
41 -3 86 0 42 22 45 44 0 1
56 0 77 0 -20 1 21 97 76 4
42 3 106 0 42 1 65 65 0 1
57 0 85 6 56 0 28 28 0 1
44 -1 81 0 44 7 38 37 0 1
55 0 92 0 34 -8 37 59 22 4
49 0 77 0 50 11 29 28 0 1
55 -5 81 0 -4 2 26 86 60 4
40 0 77 -3 38 0 38 39 2 1
55 0 95 0 46 8 40 49 8 4
56 2 97 -7 52 0 41 46 4 4
56 1 95 0 54 -25 39 41 2 1
37 0 80 0 38 21 43 41 0 1
56 1 87 2 56 0 31 30 0 1
46 5 77 0 46 2 31 31 0 1
53 0 82 0 52 -19 29 30 2 1
45 3 106 -1 44 -3 61 62 2 1
56 0 97 0 50 21 40 48 8 4
51 3 88 0 50 0 37 39 2 1
37 0 74 0 34 0 37 41 4 1
49 0 106 0 50 10 57 57 0 1
41 1 84 0 38 -24 43 45 2 1
47 -3 106 0 46 0 60 60 0 1
56 0 97 2 46 0 41 51 10 4
41 0 76 -1 38 -13 35 37 2 1
55 0 92 0 46 -1 37 46 8 4
51 0 84 0 52 5 33 33 0 1
45 -1 85 0 44 -12 40 41 2 1
37 -1 80 -5 20 -10 43 59 16 1
41 -4 80 0 42 23 39 39 0 1
37 0 77 0 34 10 41 44 2 1
37 0 79 0 30 21 42 48 6 1
81 -1 84 0 -14 3 4 100 96 5
58 5 88 0 56 0 30 31 0 1
48 0 77 0 46 -1 29 31 2 1
55 -1 71 -6 0 0 16 71 56 4
37 0 83 0 38 12 45 44 0 1
37 0 80 3 8 6 43 72 28 1
37 0 94 0 16 4 57 79 22 1
56 0 97 0 46 2 41 51 10 4
46 0 88 0 46 1 43 42 0 1
41 1 86 0 38 -9 45 47 2 1
44 2 90 -7 42 -14 46 48 2 1
50 0 87 1 50 0 37 38 0 1
37 0 104 0 20 8 67 84 16 1
55 0 77 0 38 2 22 39 16 4
51 -3 81 0 50 -8 30 32 2 1
42 0 78 -2 42 0 36 37 0 1
56 0 77 1 -6 0 21 85 64 4
41 0 86 -4 42 2 45 44 0 1
41 0 83 0 42 15 42 42 0 1
53 1 79 0 54 12 26 24 0 1
86 3 89 0 2 0 3 86 84 5
46 1 86 0 44 -22 41 42 2 1
37 0 76 6 20 -15 39 55 16 1
49 -2 86 0 46 -30 38 40 2 1
46 0 88 0 44 -25 43 44 2 1
81 0 84 0 -14 1 4 100 96 5
81 -1 84 0 -14 5 4 100 96 5
45 -1 79 -5 44 -7 34 35 0 1
57 0 84 -6 56 0 28 28 0 1
55 0 89 0 54 -6 34 35 2 1
42 0 79 8 42 0 36 37 2 1
37 -2 76 0 36 -23 39 40 2 1
38 5 80 0 38 0 42 41 0 1
49 0 87 -1 50 7 38 38 0 1
55 -3 79 0 54 -5 23 24 2 1
50 -5 88 0 50 0 38 39 0 1
44 -1 76 0 44 0 31 32 0 1
50 4 78 -5 50 0 28 29 2 1
45 0 79 0 46 22 33 32 0 1
37 0 79 0 20 19 43 59 16 1
53 1 91 0 52 -13 38 39 2 1
52 0 83 0 52 -4 30 31 0 1
53 0 102 0 54 7 49 48 0 1
39 0 81 -1 38 0 41 42 0 1
37 0 76 1 28 -13 40 48 8 1
46 0 76 0 44 -19 30 32 2 1
37 0 91 0 16 -6 53 75 22 1
49 0 95 0 46 -26 46 48 2 1
37 0 76 -4 38 22 39 37 0 1
85 0 89 2 2 0 4 86 82 5
56 0 79 0 54 -25 23 24 2 1
101 0 102 0 72 7 1 29 28 5
55 0 78 0 8 17 23 70 48 4
47 -1 80 0 46 0 33 34 0 1
42 0 77 0 42 5 35 35 0 1
38 -4 97 0 38 0 59 59 0 1
64 -1 110 4 64 0 46 46 0 1
37 0 96 -5 12 0 59 83 24 1
56 0 97 0 52 -16 41 45 4 4
56 -4 90 -4 56 0 34 33 0 1
41 0 76 0 38 -18 35 37 2 1
53 0 86 2 54 10 33 32 0 1
43 0 76 0 42 -19 33 35 2 1
38 4 76 0 38 0 37 37 0 1
38 5 76 0 38 10 38 37 0 1
46 1 102 0 44 -25 57 58 2 1
56 -1 97 0 44 -4 41 53 12 4
41 0 90 1 42 3 48 48 0 1
49 -3 84 1 50 0 35 35 0 1
55 0 83 -3 54 0 28 28 0 1
41 5 77 0 42 17 36 35 0 1
56 0 92 0 0 9 36 92 56 4
37 0 80 0 30 -7 43 49 6 1
37 0 106 -1 36 0 69 70 0 1
49 -4 80 0 50 0 31 31 0 1
37 0 79 0 26 2 43 54 10 1
38 0 106 0 38 2 68 67 0 1
37 0 79 -3 36 0 41 43 2 1
46 0 77 8 46 4 31 30 0 1
49 4 81 0 50 11 32 32 0 1
55 0 77 0 16 -16 22 62 40 4
46 0 85 0 46 2 39 39 0 1
45 0 88 0 44 1 43 44 2 1
37 -3 75 0 26 -2 38 49 10 1
56 0 92 0 52 14 36 40 4 4
43 0 99 0 42 -1 56 58 2 1
56 0 77 0 -18 9 21 95 74 4
41 0 75 0 38 0 34 36 2 1
51 1 80 0 50 -16 29 31 2 1
56 0 97 0 42 19 41 55 14 4
79 0 84 4 -38 0 4 123 118 5
55 -5 86 -3 54 0 31 32 0 1
55 4 77 0 26 -5 22 52 30 4
55 2 79 0 54 0 24 25 0 1
44 0 81 6 44 3 38 37 0 1
52 0 86 0 52 0 35 35 0 1
51 -3 79 0 50 -15 28 30 2 1
55 0 78 0 0 -18 23 78 56 4
56 5 86 0 54 -30 29 32 2 1
37 0 96 4 28 0 59 68 8 1
56 0 95 0 44 2 40 51 12 4
46 1 82 0 44 -23 36 38 2 1
37 0 81 -4 26 -6 45 55 10 1
41 0 79 -4 38 -8 38 40 2 1
37 0 97 -2 34 6 60 64 4 1
37 0 76 5 28 0 39 48 8 1
56 1 95 0 34 0 40 62 22 4
44 0 78 0 44 5 34 34 0 1
55 0 92 -7 0 0 37 92 56 4
46 0 76 0 44 -22 30 32 2 1
41 0 81 0 42 12 41 40 0 1
55 0 73 -18 -2 -30 18 76 58 4
37 0 105 0 18 17 68 87 18 1
56 0 79 0 8 -11 23 71 48 4
50 2 78 -3 50 0 28 29 0 1
37 -2460 105 0 36 0 68 69 0 1
37 -1 78 3 0 2 41 78 36 1
48 0 88 0 50 31 40 39 0 1
43 0 86 8 42 -8 43 45 2 1
56 4 97 0 54 -9 40 42 2 1
56 -1 98 0 38 -5 42 59 18 4
44 5 83 0 42 -18 40 42 2 1
46 0 78 -2 46 2 32 32 0 1
37 1 97 1 30 0 60 66 6 1
43 -4 82 0 44 19 39 38 0 1
56 0 81 -1 -12 -21 25 94 68 4
55 0 98 0 52 -10 42 46 4 4
37 0 106 -6 24 0 69 82 14 1
56 0 82 0 54 -24 26 28 2 1
49 0 82 0 50 29 33 33 0 1
37 0 82 0 12 19 45 69 24 1
104 0 105 0 70 -14 1 35 34 5
38 0 76 0 38 0 38 37 0 1
46 0 80 -2 46 0 34 34 0 1
55 0 77 1 -10 0 21 87 66 4
37 0 106 0 28 -5 69 78 8 1
44 -1 79 1 44 0 35 35 0 1
37 0 108 1 36 3 71 72 0 1
81 -35 107 0 62 -10 26 45 18 3
44 0 92 -1 44 0 47 48 0 1
84 0 88 0 0 5 4 88 84 5
55 0 81 0 -14 3 26 97 70 4
37 0 78 0 20 8 42 57 16 1
45 0 84 0 46 31 40 38 0 1
41 0 106 0 38 -4 65 67 2 1
37 -4 90 -2 6 0 53 85 32 1
37 0 76 3 28 4 39 48 8 1
41 0 78 0 38 -14 37 39 2 1
47 3 80 0 46 0 33 34 0 1
38 0 102 -3 34 0 65 69 4 1
43 0 79 2 42 -12 35 37 2 1
37 0 77 0 -4 -3 41 83 42 1
37 0 79 -1 0 3 42 79 36 1
37 0 74 0 28 4 38 46 8 1
49 -5 79 0 50 6 30 30 0 1
104 4 105 8 70 0 1 35 34 5
43 0 77 -1 42 0 34 35 2 1
53 0 77 -3 54 5 25 23 0 1
56 0 80 2 -2 -11 24 83 58 4
53 0 83 0 54 16 30 29 0 1
55 0 96 0 44 25 41 52 12 4
55 0 79 2 16 9 23 63 40 4
37 0 97 -3 34 10 60 64 4 1
37 0 77 0 20 25 40 56 16 1
52 3 79 -5 52 0 28 28 0 1
56 0 98 0 44 11 42 54 12 4
47 0 81 5 46 0 34 35 0 1
37 0 77 0 -20 10 41 98 58 1
50 -3 77 -7 50 0 27 28 2 1
45 -4 80 0 44 -1 35 36 2 1
37 0 77 4 36 -2 39 41 2 1
41 1 77 0 42 17 36 36 0 1
49 0 82 0 50 15 33 33 0 1
104 3 105 4 70 0 1 35 34 5
44 -2 76 -7 44 0 31 32 0 1
49 0 84 0 46 -15 36 38 2 1
52 0 91 0 52 0 38 39 0 1
39 2 77 -2 38 0 39 39 0 1
51 0 77 0 50 -9 26 28 2 1
37 0 80 0 34 -12 43 46 2 1
46 -1 84 0 46 -1 38 38 0 1
37 0 80 0 24 8 43 57 14 1
53 0 83 0 54 5 30 28 0 1
41 0 82 -1 42 24 41 41 0 1
55 0 78 0 6 -4 23 73 50 4
47 5 107 0 46 0 59 60 0 1
37 0 96 -5 18 0 59 78 18 1
37 0 80 0 16 19 43 65 22 1
43 0 87 0 42 -8 44 46 2 1
37 -2 80 -6 36 -10 43 44 0 1
56 1 96 4 46 0 40 50 10 4
40 -1 109 0 38 0 68 70 2 1
37 0 79 4 38 15 42 41 0 1
38 0 79 0 38 0 42 41 0 1
56 0 97 0 50 20 41 48 6 4
37 0 76 8 26 0 39 50 10 1
37 0 77 0 34 -16 40 43 2 1
44 0 81 7 42 -7 37 39 2 1
45 0 80 0 44 -17 35 36 2 1
37 0 80 -5 34 -3 43 46 2 1
49 1 87 0 46 -13 38 41 2 1
49 0 88 0 50 20 39 39 0 1
37 0 97 -6 28 0 60 69 8 1
37 -1 76 0 36 -9 39 40 2 1
55 0 79 0 10 25 23 68 46 4
44 0 85 6 44 4 41 41 0 1
85 -1 89 0 2 -4 4 86 82 5
37 0 77 0 38 18 39 38 0 1
45 0 86 -3 44 0 40 42 2 1
56 0 95 0 46 -22 40 49 10 4
53 3 86 0 54 3 32 32 0 1
56 0 108 0 54 -4 52 53 2 1
53 3 86 0 54 2 33 32 0 1
45 0 85 0 46 17 40 39 0 1
55 0 83 6 -24 0 27 108 82 4
86 -3 89 0 8 0 3 81 78 5
46 0 81 5 46 1 35 35 0 1
56 -2 86 0 56 0 31 30 0 1
55 0 77 -6 16 0 21 61 40 4
43 -2 84 0 42 -21 41 43 2 1
46 3 84 0 44 -19 38 40 2 1
45 0 78 -2 44 -4 33 34 2 1
41 0 83 2 38 -19 42 44 2 1
38 -1 78 0 38 0 40 39 0 1
37 0 77 0 34 -19 40 43 4 1
43 0 80 -1 42 -3 37 39 2 1
43 -1 75 -3 42 -27 32 34 2 1
37 0 80 0 2 -3 43 77 34 1
37 0 79 0 26 0 42 54 12 1
44 0 81 -1 42 -26 37 39 2 1
56 1 81 0 -22 -10 25 105 80 4
41 0 76 0 38 -24 35 37 2 1
42 0 87 8 42 0 45 46 0 1
83 0 86 0 -6 -13 3 94 90 5
37 0 76 -1 26 -10 39 50 12 1
37 0 107 -1 36 0 69 71 2 1
83 0 87 8 -4 10 4 92 88 5
41 2 77 0 42 14 36 36 0 1
41 1 75 0 38 -6 34 36 2 1
37 0 75 0 36 21 37 39 2 1
46 3 76 0 46 6 30 29 0 1
41 0 80 0 42 26 39 39 0 1
55 0 77 0 26 -29 21 51 30 4
38 -1 82 -4 38 -6 44 43 0 1
45 -1 86 0 46 7 41 40 0 1
37 0 104 -1 16 -7 67 89 22 1
46 0 87 -2 46 -4 41 41 0 1
37 0 81 0 28 -26 45 53 8 1
37 -1 78 -5 34 -10 41 45 4 1
55 0 77 0 6 -4 22 72 50 4
55 0 78 0 16 2 23 63 40 4
52 0 82 -2 52 0 29 30 0 1
41 0 75 0 38 -4 34 36 2 1
45 0 81 0 46 11 35 34 0 1
44 2 83 0 44 17 40 39 0 1
37 0 80 -1 38 16 43 41 0 1
47 -1 95 0 46 0 48 49 0 1
55 -4 99 7 46 0 43 52 8 4
37 0 79 0 20 1 41 58 16 1
56 0 95 -3 54 1 40 41 2 1
44 1 77 0 44 12 33 33 0 1
55 0 97 0 50 -17 41 48 6 4
55 0 96 -1 50 0 41 47 6 4
37 0 97 -2 18 -2 60 79 18 1
83 0 86 0 -2 26 4 89 86 5
58 0 86 0 56 0 27 29 2 1
37 0 104 3 18 0 66 86 20 1
41 0 81 5 38 -12 40 42 2 1
37 0 104 0 36 -4 67 68 2 1
37 0 77 1 36 8 40 41 0 1
37 0 77 5 34 -3 41 44 2 1
55 -1 77 -4 16 -9 21 61 40 4
41 -4 81 0 38 -30 41 43 2 1
37 0 80 0 38 16 43 41 0 1
45 5 77 0 44 0 31 33 2 1
41 0 76 0 42 10 34 34 0 1
37 -2 77 0 -24 -18 41 103 62 1
53 0 86 -1 54 3 33 32 0 1
43 -2 81 2 44 23 37 37 0 1
44 2 77 7 44 1 33 33 0 1
55 1 83 -2 54 0 28 29 0 1
45 0 79 0 44 -8 34 35 2 1
41 3 79 0 42 9 38 38 0 1
53 0 86 0 54 8 33 32 0 1
45 4 86 0 44 -6 40 42 2 1
43 1 82 0 42 0 39 41 2 1
52 3 77 0 52 0 25 25 0 1
49 0 77 0 46 -23 29 31 2 1
37 0 96 0 28 -22 59 68 8 1
49 0 77 0 50 7 28 28 0 1
50 2 91 0 50 0 41 42 0 1
43 -1 79 0 42 -9 35 37 2 1
48 0 88 0 46 -6 39 41 2 1
37 0 77 0 12 1 40 64 24 1
49 1 88 0 46 0 40 42 2 1
37 0 79 0 38 29 41 40 0 1
55 0 83 0 -28 -1 27 111 84 4
49 0 87 -2 50 10 38 38 0 1
56 0 98 0 44 -3 42 54 12 4
46 0 79 0 44 -24 34 35 2 1
51 -1 88 0 50 -11 37 39 2 1
37 0 78 -2 12 1 41 65 24 1
56 0 96 -1 52 -6 40 44 4 4
37 0 76 0 24 22 39 52 14 1
37 0 74 0 28 3 38 46 8 1
38 0 86 0 38 15 48 47 0 1
37 0 76 0 16 2 39 61 22 1
46 0 88 2 46 0 42 42 0 1
37 0 79 -1 36 31 41 43 2 1
37 0 76 -4 34 8 39 42 2 1
43 0 77 0 42 -5 34 36 2 1
41 -3 79 0 42 15 39 38 0 1
43 0 79 0 42 -7 36 38 2 1
43 -3 86 -7 42 -12 42 44 2 1
43 3 85 0 42 0 42 44 2 1
37 0 104 0 18 -11 67 86 20 1
43 -2 99 0 44 22 56 55 0 1
45 0 90 0 46 7 44 43 0 1
44 -2 79 0 44 0 35 35 0 1
48 0 77 -1 46 0 29 30 2 1
37 0 77 0 30 -16 40 46 6 1
82 5 86 0 -12 0 3 99 96 5
59 0 87 0 60 15 28 28 0 1
37 0 106 2 36 0 69 70 0 1
59 0 86 1 60 13 28 27 0 1
37 -3 80 0 20 1 43 59 16 1
41 0 108 0 42 5 67 67 0 1
37 0 79 1 8 -4 42 71 28 1
37 0 82 0 18 -13 45 64 18 1
77 0 81 6 -42 0 4 125 120 5
37 4 80 0 6 -11 43 75 32 1
55 0 92 0 8 -7 37 84 48 4
37 0 83 0 0 -2 46 83 36 1
56 4 95 0 42 11 39 54 14 4
44 0 82 0 44 24 38 38 0 1
43 4 84 0 42 0 42 43 2 1
41 0 80 0 38 -27 39 41 2 1
56 1 95 0 56 8 39 39 0 1
49 1 78 0 50 11 29 29 0 1
80 0 84 0 -32 4 4 117 114 5
38 1 83 0 38 11 45 44 0 1
55 5 96 0 54 0 41 42 2 1
56 1 86 2 56 2 31 30 0 1
80 0 84 0 -20 2 4 105 100 5
37 0 83 2 36 -3 45 46 2 1
53 0 86 2 54 6 33 32 0 1
50 2 88 0 50 0 39 39 0 1
55 0 95 -1 42 -14 40 54 14 4
51 1 81 0 52 24 29 29 0 1
37 0 76 2 28 0 39 47 8 1
37 0 83 6 36 0 46 46 0 1
37 0 103 0 18 -2 66 85 18 1
37 0 77 0 -20 -9 41 98 58 1
50 3 79 0 50 0 29 30 0 1
37 0 106 0 20 -29 69 85 16 1
37 -4 76 0 36 0 40 40 0 1
55 -3 86 0 56 19 30 29 0 1
83 0 86 0 -4 -13 3 92 88 5
43 0 95 -1 44 21 52 51 0 1
56 1 98 0 46 11 42 51 10 4
49 -3 84 0 46 -20 35 37 2 1
55 0 92 0 26 -15 36 66 30 4
79 0 83 0 -30 -11 4 114 110 5
83 0 86 -1 -6 -30 3 94 90 5
51 3 86 0 52 23 35 34 0 1
37 0 82 0 26 -18 45 56 10 1
42 4 77 2 42 0 35 36 2 1
56 3 98 4 46 -12 42 51 10 4
49 0 89 5 46 -25 40 42 2 1
51 0 82 2 50 -18 31 33 2 1
56 0 79 0 56 0 23 23 0 1
37 0 77 0 2 15 40 74 34 1
50 -4 80 0 50 0 30 31 2 1
37 0 106 0 28 7 68 77 8 1
85 0 88 0 2 15 3 86 82 5
37 0 82 0 36 4 45 46 2 1
45 -2 81 0 44 -2 36 37 2 1
41 0 81 0 38 -4 40 42 2 1
45 -2 79 0 46 23 33 32 0 1
37 0 83 -3 34 11 46 50 4 1
41 0 81 -6 42 0 40 40 0 1
44 4 77 -1 44 2 33 33 0 1
37 5 104 0 24 2 66 80 14 1
55 0 77 0 -2 -20 21 79 58 4
51 0 85 0 50 -6 34 36 2 1
47 0 78 1 46 0 31 32 0 1
56 0 77 0 -22 7 21 100 80 4
57 0 84 3 56 0 27 27 0 1
44 0 84 -2 44 10 41 41 0 1
46 0 84 0 46 12 39 38 0 1
56 0 77 0 12 0 22 65 42 4
57 0 90 -3 56 0 33 33 0 1
59 0 87 0 60 9 28 28 0 1
52 -2 86 0 54 30 33 32 0 1
53 1 86 0 54 5 32 32 0 1
82 0 86 -1 -40 0 4 128 124 5
55 0 77 0 28 30 21 48 28 4
44 2 76 0 44 6 32 32 0 1
43 0 86 0 44 23 43 42 0 1
55 0 76 -1 -22 -3 21 99 78 4
83 0 86 0 -4 15 3 92 88 5
43 0 89 0 42 -14 46 48 2 1
47 2 78 0 46 0 31 32 0 1
51 -1 77 0 50 -5 27 28 2 1
37 0 104 0 20 29 67 84 16 1
58 -2 86 0 56 -1 28 30 2 1
37 0 81 -6 20 7 44 61 16 1
43 1 83 2 42 0 40 42 2 1
65 -2 109 0 64 0 44 45 0 1
84 0 88 6 -2 0 4 90 86 5
37 0 106 -6 36 0 69 70 0 1
55 -4 81 0 -22 -8 26 105 78 4
55 0 77 0 26 -4 21 51 30 4
37 0 96 4 24 0 59 73 14 1
37 0 79 0 28 -37 43 51 8 1
55 0 78 3 26 0 23 52 30 4
62 1 109 0 62 1 47 47 0 1
37 0 75 0 28 28 38 46 8 1
49 0 87 6 50 1 38 38 0 1
37 0 95 0 10 25 58 84 26 1
55 5 80 -7 54 0 25 26 2 1
51 0 78 0 52 0 27 26 0 1
37 0 95 2 10 31 58 84 26 1
41 0 108 0 42 2 67 67 0 1
56 2 97 5 52 0 40 45 4 4
37 0 83 0 2 23 46 80 34 1
55 4 93 0 54 0 38 39 2 1
47 -2 78 0 46 0 31 32 0 1
37 3 83 -3 34 0 45 49 4 1
47 -4 89 0 46 0 42 42 0 1
37 5 79 0 36 0 43 43 0 1
37 -2 90 0 8 2 53 82 30 1
37 0 79 0 8 31 42 71 30 1
41 5 79 0 38 -16 38 40 2 1
56 0 77 13 -4 0 21 83 62 4
37 0 105 -4 20 -2 68 84 16 1
50 0 107 -2 50 -4 56 58 2 1
43 0 86 5 42 -1 43 45 2 1
43 0 77 0 42 -17 34 36 2 1
81 0 86 5 -40 5 5 127 122 5
37 0 83 0 -2 -22 47 86 40 1
42 -3 86 0 42 0 44 44 0 1
53 0 88 0 54 15 35 33 0 1
42 3 108 0 42 0 66 67 0 1
55 0 93 0 46 -9 37 46 8 4
55 0 79 0 20 16 23 58 34 4
39 -1 77 0 38 0 39 39 0 1
80 0 84 -1 -38 -6 4 123 118 5
52 0 88 0 52 0 36 36 0 1
51 0 86 -4 50 -27 35 37 2 1
45 0 82 6 44 0 37 38 2 1
39 0 78 1 38 0 39 39 0 1
80 -3 84 -3 -42 9 5 128 124 5
55 0 77 0 -20 -5 21 97 76 4
44 0 76 2 44 0 32 32 0 1
56 3 98 4 54 24 42 44 2 1
45 -1 81 0 46 16 36 35 0 1
43 -4 76 0 42 -18 33 35 2 1
43 0 81 8 44 30 38 37 0 1
45 -1 86 -3 44 -6 41 42 2 1
42 0 78 -6 42 0 36 37 0 1
42 -2 78 0 42 0 36 37 2 1
47 -1 81 0 46 0 34 35 0 1
83 0 86 0 -4 30 3 92 88 5
39 4 86 0 38 0 48 48 0 1
37 0 76 0 20 6 40 55 16 1
37 0 77 0 -22 5 41 101 60 1
43 -4 85 0 42 0 42 44 2 1
51 -2 83 0 50 -31 32 34 2 1
45 0 76 0 46 20 30 29 0 1
37 -5 81 0 36 0 44 45 0 1
55 0 98 5 50 0 42 49 6 4
56 0 95 -8 44 -1 39 51 12 4
56 0 97 0 44 27 41 53 12 4
55 0 82 1 -18 -11 26 100 74 4
37 -1 76 0 20 0 39 55 16 1
50 2 83 0 50 0 32 33 2 1
55 -5 72 -3 0 0 17 72 56 4
37 1 79 0 -2 0 42 81 40 1
41 0 79 3 42 27 39 38 0 1
38 -2 107 0 38 0 69 68 0 1
44 -2 97 4 44 5 53 53 0 1
51 -3 77 0 52 22 26 25 0 1
107 0 108 -3 70 0 1 38 36 5
55 0 77 -7 54 0 22 23 0 1
55 0 78 0 18 20 23 60 38 4
37 0 80 -2 20 -5 43 59 16 1
38 0 90 0 8 0 52 82 30 1
55 -4 81 0 -4 13 25 86 60 4
49 0 79 0 50 23 31 30 0 1
41 0 75 0 42 5 34 34 0 1
45 1 77 0 44 0 32 33 0 1
55 0 95 -1 52 -18 40 44 4 4
55 0 77 0 -2 6 21 79 58 4
37 0 97 0 36 21 59 60 2 1
55 0 81 -7 54 248 26 27 2 1
45 0 84 -1 44 0 40 41 0 1
41 3 78 0 42 2 37 37 0 1
56 0 81 0 -10 -8 25 92 66 4
48 2 86 0 46 0 37 39 2 1
56 0 81 0 -6 0 25 89 64 4
50 0 84 0 50 0 33 35 2 1
55 0 92 0 36 -1 37 56 20 4
46 5 76 3 46 0 30 30 0 1
37 0 78 -1 12 -4 41 65 24 1
55 5 77 0 34 0 22 44 22 4
56 1 81 0 -6 -19 25 88 64 4
56 0 77 0 46 2 22 31 10 4
56 1 88 0 54 -3 32 33 2 1
37 0 78 0 26 3 41 52 12 1
43 1 107 0 42 0 64 66 2 1
56 0 95 0 56 8 39 39 0 1
53 0 103 0 52 -14 50 51 2 1
51 -1 78 0 50 -7 27 29 2 1
55 0 77 5 -22 0 22 101 78 4
49 -3 80 0 50 0 31 31 0 1
56 3 82 0 56 15 26 25 0 1
37 3 79 0 18 0 41 61 20 1
42 -1 82 0 42 0 40 41 0 1
47 4 83 0 46 0 37 37 0 1
37 0 92 0 16 5 54 76 22 1
49 -4 79 0 50 0 30 30 0 1
37 0 100 -1 28 0 64 72 8 1
37 0 104 0 20 1 67 84 16 1
48 -1 83 -4 46 -6 35 37 2 1
51 0 109 0 50 -9 58 60 2 1
55 0 96 0 46 7 41 50 8 4
47 -2 88 0 46 0 41 42 0 1
41 0 81 -2 38 -27 40 42 2 1
45 0 79 0 46 19 34 33 0 1
37 0 80 0 26 0 43 54 12 1
44 0 82 0 44 4 38 38 0 1
49 -1 83 -3 46 10 34 37 2 1
102 0 103 5 70 -10 1 33 32 5
48 0 83 4 46 0 35 36 2 1
46 0 86 0 46 13 40 39 0 1
56 0 79 0 56 4 23 22 0 1
38 0 86 0 38 2 49 48 0 1
43 0 76 17 42 -5 33 35 2 1
49 0 95 0 46 -19 47 49 2 1
47 0 79 -2 46 0 32 32 0 1
41 0 83 0 38 -24 41 44 2 1
42 5 81 0 42 0 39 40 0 1
37 0 76 5 30 0 39 45 6 1
53 0 84 0 54 5 30 30 0 1
59 0 86 0 60 7 28 27 0 1
44 -5 83 0 42 -30 40 42 2 1
55 -1 95 -3 54 -5 40 41 2 1
37 0 79 0 8 20 42 71 28 1
37 -3 76 0 20 0 39 55 16 1
53 0 88 2 52 -12 35 36 2 1
55 4 74 1 -4 -2 18 79 60 4
56 0 95 0 50 -21 40 46 6 4
40 0 87 0 38 -1 47 48 2 1
45 0 79 0 44 -6 33 35 2 1
37 1 82 0 36 0 45 46 2 1
37 0 90 53 6 0 53 85 32 1
37 -2 79 -6 12 -16 42 66 24 1
37 1 75 0 20 0 38 54 16 1
47 -4 86 1 46 0 39 40 0 1
106 0 108 0 72 2 1 35 34 5
62 0 109 0 62 3 47 47 0 1
106 0 108 -2 70 -2 1 38 36 5
37 0 78 -6 0 0 42 78 36 1
41 2 76 0 38 -25 35 37 2 1
37 0 104 -1 20 27 67 84 16 1
53 0 103 0 52 -15 50 51 2 1
55 0 96 1 46 0 41 50 8 4
43 0 81 0 42 0 38 40 2 1
37 0 79 0 28 15 42 51 8 1
37 -2 75 0 26 -1 38 49 10 1
56 0 91 0 54 -13 35 37 2 1
79 -3 83 0 -46 0 5 130 126 5
41 -3 89 4 42 0 48 48 0 1
49 5 77 0 50 2 28 28 0 1
41 1 75 0 42 10 34 34 0 1
47 0 77 -3 46 0 29 30 0 1
37 0 108 -1 34 0 71 74 4 1
56 0 78 8 10 1 22 68 46 4
53 6 79 0 42 -1 25 37 12 4
56 0 76 0 -18 -14 20 94 74 4
45 5 86 0 44 0 41 42 2 1
38 0 107 0 38 7 69 68 0 1
50 -2 88 0 50 0 37 39 2 1
46 0 83 3 44 -26 37 39 2 1
37 0 81 0 24 -11 44 57 14 1
41 0 83 7 38 -10 42 44 2 1
37 0 80 0 30 5 43 49 6 1
41 0 109 2 38 -4 68 70 2 1
47 -1 84 -4 46 0 38 38 0 1
37 0 100 0 34 0 64 67 4 1
37 0 93 0 28 8 55 64 8 1
45 0 79 -1 44 5 33 35 2 1
50 5 82 0 50 0 32 33 2 1
64 -2 111 1 62 -4 47 49 2 1
37 1 97 0 34 1 60 64 4 1
37 0 104 0 26 6 67 78 12 1
44 1 93 0 44 5 50 50 0 1
55 0 92 -7 30 -5 36 61 24 4
37 0 80 0 36 -15 43 44 2 1
37 0 76 0 34 9 39 43 4 1
37 0 82 4 26 -5 45 56 10 1
39 4 77 0 38 0 38 38 0 1
56 3 77 -2 44 0 22 34 12 4
56 2 77 1 10 8 22 67 46 4
37 0 81 0 36 3 43 44 2 1
55 0 76 0 -14 15 21 92 70 4
45 0 79 -2 44 -6 33 35 2 1
37 4 82 0 36 0 45 46 2 1
54 1 79 6 54 0 26 25 0 1
37 -6 106 0 36 0 69 69 0 1
56 4 79 0 -4 0 24 85 62 4
47 1 102 0 46 0 55 55 0 1
39 -3 81 0 38 0 43 43 0 1
49 0 83 -1 50 31 34 34 0 1
44 0 76 6 44 6 32 32 0 1
55 0 82 7 -12 0 26 95 68 4
49 0 79 0 50 9 30 30 0 1
51 0 86 0 52 28 36 35 0 1
44 3 75 0 44 1 31 31 0 1
41 0 77 -4 42 0 36 35 0 1
56 1 91 0 -4 0 35 96 62 4
46 0 85 3 44 -30 39 41 2 1
57 1 86 -6 56 0 30 30 0 1
37 0 107 0 28 -24 70 78 8 1
55 0 77 0 16 22 22 62 40 4
50 -1 88 -2 50 0 38 39 0 1
56 0 77 0 44 -21 22 34 12 4
41 1 79 0 42 14 38 38 0 1
47 0 77 -3 46 0 31 31 0 1
56 3 87 5 56 0 31 30 0 1
59 1 84 0 56 -25 25 27 2 1
41 0 81 0 42 11 39 39 0 1
58 3 97 0 56 0 39 40 0 1
37 0 77 -5 36 7 40 41 0 1
82 0 85 -1 -2 9 3 88 84 5
46 0 88 1 46 12 43 42 0 1
52 0 88 0 52 -6 35 36 0 1
37 -17 106 -2 34 -4 69 72 4 1
43 -2 86 0 42 0 43 44 2 1
40 -1 108 0 38 0 68 69 2 1
37 0 79 -5 2 0 43 77 34 1
37 0 106 0 36 0 68 69 2 1
45 0 76 0 44 -1 30 32 2 1
48 2 95 0 46 0 47 49 2 1
44 0 75 0 42 -24 31 34 2 1
56 0 96 -3 50 -3 40 47 6 4
37 0 97 0 34 12 60 64 4 1
44 3 81 0 44 22 37 37 0 1
56 -1 95 0 56 12 40 39 0 1
37 -1 82 0 36 -23 45 46 2 1
50 -2 101 0 50 0 52 52 0 1
51 4 102 0 52 7 51 50 0 1
46 2 93 0 46 1 48 47 0 1
37 0 77 0 18 -7 41 59 18 1
51 -3 86 0 52 0 35 34 0 1
43 0 81 -5 42 0 37 39 2 1
55 0 77 0 -10 6 21 87 66 4
37 0 77 0 6 -24 40 72 32 1
46 0 76 0 46 14 30 30 0 1
55 0 78 0 10 -5 23 68 46 4
56 3 98 0 42 0 42 57 14 4
55 0 71 -1 0 0 16 71 56 4
44 0 84 0 42 -18 40 43 2 1
55 -5 80 -7 -2 0 25 83 58 4
56 2 91 0 56 2 35 34 0 1
83 1 88 0 6 0 5 83 78 5
39 2 81 0 38 0 42 42 0 1
43 0 81 0 42 -16 38 40 2 1
37 0 79 0 2 -20 42 76 34 1
53 -2 80 0 52 -25 27 28 2 1
41 0 79 -2 42 2 38 37 0 1
104 0 104 -7 70 0 1 35 34 5
41 0 76 0 42 4 34 34 0 1
47 -4 76 0 46 0 30 30 0 1
56 0 78 0 24 -3 22 55 32 4
37 0 79 -2 36 -4 42 43 2 1
41 3 79 0 38 -22 38 40 2 1
55 0 77 0 -28 22 22 106 84 4
52 0 88 -4 52 0 35 36 0 1
45 4 83 0 44 0 37 39 2 1
37 0 104 0 18 0 67 86 18 1
45 0 82 0 44 -5 37 38 2 1
37 0 92 -2 18 6 55 74 20 1
44 -1 86 0 44 5 43 42 0 1
56 0 80 0 54 -24 24 26 2 1
49 0 86 0 46 -17 37 39 2 1
43 1 90 0 42 0 47 49 2 1
55 5 79 0 54 0 24 25 2 1
45 -1 86 0 44 -13 40 42 2 1
43 0 85 -1 42 -8 42 44 2 1
37 0 107 2 36 0 69 71 2 1
43 0 76 0 44 23 33 32 0 1
45 0 88 0 44 0 42 44 2 1
43 0 85 -1 42 0 42 44 2 1
44 0 84 0 44 2 40 40 0 1
43 3 83 0 42 0 39 41 2 1
40 0 106 0 38 0 66 67 2 1
37 0 79 0 2 1 42 76 34 1
58 5 81 0 56 0 23 24 2 1
43 1 85 0 42 -2 42 44 2 1
46 0 86 0 46 6 40 39 0 1
55 0 81 -4 54 0 26 27 2 1
45 1 86 0 46 29 40 39 0 1
37 -3 106 -5 30 -5 69 75 6 1
46 0 79 0 46 19 34 33 0 1
45 0 80 0 44 -15 35 36 2 1
37 0 76 0 36 22 39 40 2 1
37 -110 106 0 34 -3 69 72 4 3
37 0 76 0 30 3 40 45 6 1
41 -1 77 0 38 -6 36 38 2 1
43 -3 99 0 42 -14 56 58 2 1
37 0 76 0 26 6 39 50 12 1
40 0 88 1 38 0 48 50 2 1
49 -2 78 0 46 -23 29 32 2 1
42 2 79 0 42 0 37 38 2 1
107 0 108 -2 72 8 1 35 34 5
41 0 83 0 42 28 42 41 0 1
37 0 75 -2 28 -4 38 46 8 1
41 0 76 0 38 -29 35 37 2 1
59 -4 108 0 60 4 49 49 0 1
37 0 104 0 18 18 67 86 18 1
37 0 83 7 10 0 47 73 26 1
41 5 86 0 38 -3 46 48 2 1
81 5 84 2 -20 0 4 105 102 5
55 0 96 0 50 9 41 47 6 4
46 -2 76 0 46 6 30 30 0 1
45 -4 86 0 44 -1 41 42 2 1
56 -1 92 0 54 -30 35 37 2 1
37 0 81 0 10 -9 45 71 26 1
39 -2 107 0 38 0 68 68 0 1
37 0 79 0 2 -24 42 76 34 1
56 2 86 0 54 -7 30 32 2 1
37 -1 107 0 36 0 70 71 0 1
84 0 88 -1 6 -5 5 83 78 5
46 0 88 5 46 0 42 42 0 1
45 -1 86 0 44 -3 41 42 2 1
43 0 78 0 44 22 35 34 0 1
38 1 94 0 38 20 56 55 0 1
44 0 86 0 44 3 42 42 0 1
76 3 81 2 -40 9 5 122 118 5
37 0 78 0 20 7 41 57 16 1
41 2 81 0 38 0 40 42 2 1
46 0 76 -1 46 3 30 30 0 1
39 -1 81 0 38 0 43 43 0 1
59 0 86 0 56 -8 28 30 2 1
53 1 81 0 52 -6 28 30 2 1
48 0 81 0 46 -7 33 35 2 1
37 0 80 0 24 16 43 57 14 1
44 1 76 0 42 -18 32 34 2 1
37 0 95 0 8 0 58 87 30 1
55 0 79 0 20 -13 24 59 34 4
56 0 81 0 -14 16 25 97 72 4
41 0 76 -1 38 -17 35 37 2 1
37 0 79 0 6 -8 42 74 32 1
55 0 95 -7 52 -14 40 44 4 4
38 0 81 0 38 1 43 42 0 1
83 0 86 0 -2 31 3 89 86 5
43 0 86 1 42 -6 43 45 2 1
59 0 86 -3 60 18 27 26 0 1
45 0 77 4 44 0 32 34 2 1
41 -1 83 0 42 11 42 41 0 1
37 0 95 0 10 30 58 84 26 1
55 0 94 5 18 0 39 76 38 4
49 -1 81 0 46 -19 33 35 2 1
46 0 85 -1 44 -21 39 41 2 1
102 0 102 -3 72 11 1 30 30 5
37 0 97 0 30 -6 60 66 6 1
79 0 83 0 -46 -12 4 130 126 5
55 0 92 0 34 -12 37 59 22 4
48 0 81 0 50 31 32 32 0 1
56 0 96 6 46 0 40 50 10 4
37 0 82 0 38 25 45 43 0 1
51 0 87 0 50 -7 36 38 2 1
56 3 97 0 52 17 41 45 4 4
56 0 84 0 56 6 29 28 0 1
49 2 78 0 50 4 29 29 0 1
54 1 83 -1 54 0 29 29 0 1
45 0 86 -2 44 -5 41 42 2 1
37 0 79 0 2 2 42 76 34 1
59 1 84 0 56 -8 25 27 2 1
56 0 78 0 24 -9 22 55 32 4
56 5 93 3 46 0 37 46 10 4
44 0 76 0 44 0 32 32 0 1
40 -2 78 0 38 0 38 39 2 1
50 -3 79 0 50 0 28 30 2 1
37 -28 106 5 36 0 69 69 0 1
56 -1 77 -4 24 -13 22 54 32 4
55 0 78 0 24 -14 23 55 32 4
54 1 81 1 54 0 28 27 0 1
49 0 88 -2 50 6 40 39 0 1
53 0 82 0 52 -6 29 30 2 1
37 4 75 0 34 0 37 41 4 1
49 -58 88 0 6 -17 40 83 44 3
37 0 94 0 34 5 57 61 4 1
37 0 76 0 36 8 39 39 0 1
51 0 109 5 50 -30 58 60 2 1
55 -1 80 0 -10 0 25 90 66 4
44 1 79 0 44 2 36 35 0 1
43 0 83 0 42 -4 39 41 2 1
44 0 76 4 42 -28 32 35 2 1
81 0 84 0 -14 17 3 100 96 5
41 4 86 0 38 -1 46 48 2 1
53 -1 80 0 52 -13 27 28 2 1
47 1 83 7 46 0 37 37 0 1
45 1 86 -4 44 0 40 42 2 1
55 0 95 0 44 -29 40 51 12 4
37 0 76 0 38 26 38 37 0 1
48 4 102 0 46 0 53 55 2 1
37 0 75 0 30 -14 38 44 6 1
45 0 81 -1 44 -9 36 37 2 1
37 0 84 0 20 -1 47 63 16 1
37 0 76 5 36 0 40 40 0 1
37 -22 77 0 20 0 40 56 16 1
37 0 97 0 36 14 59 60 2 1
37 0 77 0 34 -26 40 43 4 1
49 0 77 0 50 26 29 28 0 1
43 -3 78 0 42 0 35 37 2 1
56 0 92 0 56 31 36 35 0 1
45 5 102 0 44 -3 57 58 2 1
80 0 84 0 -32 20 4 117 114 5
41 0 83 0 38 -1 42 44 2 1
44 0 79 0 44 16 36 35 0 1
44 -1 79 0 44 5 35 35 0 1
46 0 86 0 44 -28 40 42 2 1
47 -1 81 -5 46 -7 34 34 0 1
44 1 83 0 44 15 39 39 0 1
55 0 96 0 44 15 41 52 12 4
46 0 86 0 44 -22 41 42 2 1
49 0 77 0 50 20 28 28 0 1
76 0 80 -2 -42 -8 4 124 120 5
41 0 88 -5 38 -14 48 50 2 1
41 0 79 0 42 0 38 37 0 1
46 0 79 3 46 0 33 32 0 1
53 0 82 0 54 11 29 28 0 1
52 -3 81 0 52 0 30 30 0 1
56 0 95 0 42 -20 40 54 14 4
56 0 96 0 38 -23 40 57 18 4
37 0 100 0 36 -13 63 64 2 1
41 0 81 0 42 20 41 40 0 1
55 -4 79 0 54 -6 23 24 2 1
37 0 76 0 28 22 39 47 8 1
82 0 85 0 -6 8 3 93 90 5
59 0 84 0 60 18 25 24 0 1
42 0 81 -7 42 0 39 40 0 1
43 0 80 0 42 -12 37 39 2 1
56 0 78 0 10 4 22 68 46 4
53 -2 80 0 52 -20 27 28 2 1
55 0 95 0 44 0 40 51 12 4
37 0 77 0 26 -4 41 52 10 1
46 -2 88 0 46 0 42 41 0 1
55 0 81 -7 54 0 26 27 0 1
37 -19 78 0 10 0 42 68 26 1
48 0 83 0 46 -6 34 36 2 1
46 4 77 0 46 1 31 30 0 1
47 -4 86 -1 46 0 39 40 0 1
56 0 95 0 42 -14 40 54 14 4
45 -5 88 0 44 0 44 44 0 1
56 4 96 0 54 4 40 42 2 1
101 -1 102 0 70 -2 1 33 32 5
37 0 78 7 34 -7 41 45 4 1
43 -2 76 0 42 -17 33 35 2 1
37 -1 104 0 24 2 67 80 14 1
41 -5 78 0 38 -16 37 39 2 1
52 2 86 0 52 0 34 34 0 1
41 0 86 -1 42 15 45 44 0 1
37 0 79 6 2 6 42 76 34 1
37 0 76 0 26 -13 39 50 10 1
49 -4 81 0 50 0 32 32 0 1
54 5 83 0 54 0 29 29 0 1
55 -1 76 0 -18 -15 21 94 74 4
50 4 79 0 50 0 29 30 0 1
37 0 92 0 12 -4 54 79 24 1
55 0 96 8 46 0 41 50 8 4
37 0 77 1 36 -5 39 41 2 1
49 0 88 2 46 -4 40 42 2 1
37 2 97 0 34 -5 60 64 4 1
37 0 80 0 16 -5 43 65 22 1
56 0 80 0 56 11 24 23 0 1
49 0 83 -1 50 26 34 34 0 1
46 0 85 0 46 -1 39 39 0 1
43 -2 76 0 42 0 33 34 2 1
37 0 78 0 12 -20 42 65 24 1
44 0 85 0 44 2 41 41 0 1
55 2 84 0 54 -6 29 30 2 1
79 0 83 0 -46 -21 4 130 126 5
37 -1 80 2 -2 0 43 83 40 1
37 0 83 0 0 6 46 83 36 1
56 0 96 0 56 0 40 39 0 1
51 -1 79 0 50 -30 27 30 2 1
41 0 79 3 38 -6 39 41 2 1
45 -1 78 0 44 -11 33 34 2 1
50 5 107 0 50 0 56 58 2 1
56 0 97 4 50 -10 41 48 6 4
56 -5 81 0 56 3 25 24 0 1
37 0 76 0 30 -16 39 45 6 1
41 0 83 0 38 -19 42 44 2 1
48 -5 81 0 46 -6 33 35 2 1
39 0 75 0 38 0 35 36 0 1
43 0 86 -6 42 0 43 44 2 1
39 -4 76 0 38 0 37 37 0 1
45 -1 84 0 46 21 38 37 0 1
64 -5 109 0 64 0 45 45 0 1
55 0 77 0 12 19 21 64 42 4
45 -4 87 0 46 14 42 41 0 1
37 1 90 0 24 21 52 66 14 1
48 0 84 0 46 0 37 38 2 1
38 0 96 0 38 5 58 57 0 1
41 -5 97 0 42 18 57 56 0 1
43 0 79 5 42 0 36 37 2 1
37 0 83 0 10 -6 46 72 26 1
37 0 80 -4 8 0 43 72 28 1
37 0 78 0 18 -1 42 60 18 1
49 0 76 -2 46 -25 27 30 2 1
47 -1 85 -1 46 -1 38 39 0 1
49 3 81 0 50 1 31 32 0 1
55 -2 98 0 44 -8 42 54 12 4
45 0 86 0 44 -14 40 42 2 1
37 -1 77 0 38 9 39 38 0 1
62 0 110 6 62 0 48 48 0 1
41 0 87 1 38 -14 46 48 2 1
37 0 78 -1 12 -2 41 65 24 1
37 0 76 -6 34 7 39 42 2 1
37 0 81 0 26 9 45 55 10 1
56 0 81 0 -6 -11 25 88 64 4
55 0 83 1 -24 9 27 108 82 4
55 0 81 0 56 31 26 24 0 1
37 0 83 0 -2 -7 47 86 40 1
46 0 79 0 44 -18 34 35 2 1
56 0 107 0 54 -14 51 53 2 1
37 0 81 0 12 3 45 68 24 1
56 3 97 0 46 11 41 51 10 4
37 0 81 -4 26 -4 45 55 10 1
38 0 90 -4 6 0 52 85 32 1
42 0 77 -6 42 0 34 35 2 1
80 -2 84 -3 -42 -24 4 128 124 5
80 2 84 0 -40 4 4 126 122 5
59 0 86 0 56 -22 28 30 2 1
37 0 79 0 2 24 42 76 34 1
56 3 85 0 56 1 29 28 0 1
56 0 92 2 -2 0 36 95 58 4
37 0 95 0 24 25 58 72 14 1
51 -1 79 0 50 -8 28 30 2 1
56 5 86 0 56 1 29 29 0 1
43 -4 75 0 42 0 32 34 2 1
37 0 78 0 10 -11 41 68 26 1
41 -3 79 0 38 -12 38 40 2 1
76 2 81 0 -40 20 4 122 118 5
41 0 83 0 42 5 41 41 0 1
53 0 86 0 54 20 33 32 0 1
55 0 98 0 50 -8 42 49 6 4
45 0 84 0 46 30 39 38 0 1
37 0 77 -3 28 0 40 48 8 1
49 2 85 0 46 -1 36 39 2 1
43 0 86 -7 44 16 43 42 0 1
51 1 82 1 50 0 31 33 2 1
55 0 95 3 38 12 40 57 16 4
56 0 77 0 -2 8 21 79 58 4
44 -1 77 0 44 8 33 33 0 1
51 0 88 0 50 -20 36 39 2 1
41 0 86 1 38 -30 45 48 2 1
37 0 80 0 24 1 43 57 14 1
58 0 86 0 56 -3 27 29 2 1
37 0 95 0 20 22 57 74 16 1
44 1 79 0 42 -11 35 37 2 1
48 -4 76 -1 46 -6 28 30 2 1
41 0 76 0 38 -23 35 37 2 1
44 0 86 1 44 9 42 42 0 1
55 0 79 0 12 -17 23 66 42 4
46 1 83 0 46 3 37 36 0 1
83 0 86 0 -4 27 3 92 88 5
49 0 83 0 50 21 34 34 0 1
41 0 79 0 42 20 38 37 0 1
47 -1 90 6 46 0 42 43 0 1
44 0 76 0 44 17 32 32 0 1
55 0 96 -3 52 0 41 44 4 4
37 0 77 0 36 -8 39 41 2 1
51 -2 81 0 50 -20 30 32 2 1
37 0 76 0 28 20 40 48 8 1
45 0 88 -1 44 -2 43 44 2 1
37 0 96 0 30 -6 59 65 6 1
55 0 99 0 50 11 43 49 6 4
55 0 82 -7 -30 5 26 113 86 4
56 2 96 0 52 0 40 44 4 4
37 1 80 -1 36 0 43 44 2 1
76 0 81 4 -40 0 5 122 118 5
41 1 83 0 42 31 42 42 0 1
56 0 77 0 -20 21 21 97 76 4
56 1 81 0 54 -6 25 27 2 1
77 2 81 0 -42 0 4 125 120 5
53 1 81 0 52 -5 28 30 2 1
55 0 81 0 -6 26 25 88 64 4
41 -5 77 0 38 -27 36 38 2 1
45 0 77 0 44 -14 31 33 2 1
37 0 104 0 34 3 67 71 4 1
37 0 104 0 24 1 67 81 14 1
40 2 106 5 38 0 66 67 2 1
55 0 77 0 12 -1 22 65 42 4
48 0 77 -7 46 0 29 31 2 1
56 1 98 0 42 11 42 57 14 4
38 0 81 0 36 -30 43 44 2 1
41 -1 78 0 42 6 37 37 0 1
42 -5 81 0 42 0 39 40 0 1
39 -1 82 0 38 0 43 43 0 1
46 0 81 0 46 11 35 35 0 1
55 0 77 0 24 -2 21 54 32 4
42 0 86 -6 42 0 44 44 0 1
55 0 98 0 52 -5 42 46 4 4
38 -2 81 0 38 0 43 42 0 1
45 4 86 0 44 -4 40 42 2 1
45 -2 82 0 44 0 37 38 0 1
53 0 103 0 54 28 50 49 0 1
37 -1 82 -3 36 -6 45 46 2 1
46 1 85 0 46 5 39 39 0 1
44 0 81 0 42 -20 38 40 2 1
37 0 83 0 0 -30 46 83 36 1
56 0 97 0 56 30 41 40 0 1
49 0 106 1 46 -11 58 60 2 1
49 0 88 0 50 25 40 39 0 1
41 -1 77 0 38 -13 36 38 2 1
37 0 76 0 26 9 40 50 10 1
37 0 78 0 12 5 42 65 24 1
41 0 79 0 38 -30 38 40 2 1
55 -2 97 0 54 0 41 42 2 1
56 0 97 0 52 4 41 45 4 4
45 0 78 0 44 -8 33 34 2 1
50 -1 77 -3 50 -4 27 28 0 1
44 -2 109 0 44 0 66 66 0 1
52 1 82 7 52 0 29 30 0 1
45 0 81 0 46 23 35 34 0 1
45 -5 76 0 44 0 31 32 0 1
56 0 97 0 52 -12 41 46 4 4
57 0 82 -1 56 0 25 25 0 1
46 0 90 0 46 6 44 44 0 1
37 0 83 0 34 8 46 49 2 1
56 0 77 0 44 -12 22 34 12 4
55 -1 98 3 46 -26 42 51 8 4
56 -1 84 0 56 4 28 27 0 1
45 4 95 0 44 0 51 51 0 1
37 0 95 0 20 6 57 74 16 1
56 0 79 7 0 0 23 79 56 4
85 0 88 -5 6 2 3 83 80 5
56 5 86 0 54 -15 30 32 2 1
49 0 79 0 50 21 30 30 0 1
37 0 95 2 18 0 58 77 20 1
37 0 108 -1 36 0 70 71 2 1
47 -5 86 0 46 0 39 40 0 1
55 0 85 0 54 -1 30 31 2 1
45 0 77 0 46 12 32 31 0 1
58 5 91 2 56 0 32 34 2 1
55 0 81 -1 -14 4 26 97 70 4
55 0 93 0 50 -4 38 44 6 4
43 3 82 0 42 0 39 41 2 1
38 0 82 -1 38 -2 44 43 0 1
80 5 84 1 -40 9 4 126 122 5
44 1 78 0 44 9 34 34 0 1
56 0 92 -1 46 0 36 46 10 4
85 0 88 0 0 -18 3 88 86 5
41 -1 79 0 42 6 38 38 0 1
56 2 78 2 44 0 22 34 12 4
46 1 88 4 44 -16 42 44 2 1
37 0 82 0 38 30 45 43 0 1
56 -4 95 0 54 0 40 41 2 1
48 5 81 0 46 0 33 35 2 1
45 0 79 -1 44 -2 33 35 2 1
37 0 80 -8 34 0 43 46 4 1
82 0 85 0 -10 -23 3 95 92 5
37 0 94 0 10 -14 57 84 26 1
56 0 97 0 52 31 41 45 4 4
44 0 88 0 44 18 44 44 0 1
56 0 81 0 -20 -3 25 102 76 4
41 0 86 0 42 24 46 45 0 1
41 -1 76 0 38 -30 35 37 2 1
58 -2 87 0 56 0 29 30 2 1
51 -65 88 0 8 5 37 81 44 3
47 0 86 -5 46 0 40 40 0 1
48 -2 106 0 46 0 58 60 2 1
53 1 84 0 52 -13 31 32 2 1
47 3 82 0 46 0 34 35 0 1
37 0 79 0 18 26 43 61 18 1
43 0 77 0 44 17 34 33 0 1
37 0 79 -1 36 -6 42 43 2 1
37 0 78 -1 2 -4 41 75 34 1
55 0 92 0 26 -7 36 66 30 4
50 -3 83 0 50 0 32 33 2 1
46 -1 83 0 46 0 37 37 0 1
45 -2 84 0 44 -10 38 40 2 1
43 0 78 0 42 -4 35 37 2 1
56 0 80 -3 20 -12 24 59 36 4
37 -4 78 0 36 0 41 42 0 1
47 0 109 6 46 0 62 62 0 1
57 -2 81 7 56 0 24 24 0 1
49 1 83 0 50 14 34 33 0 1
53 0 80 0 54 7 27 26 0 1
37 0 97 0 28 -13 60 69 8 1
56 0 97 0 44 4 41 53 12 4
49 -1 87 0 50 0 38 38 0 1
79 2 83 0 -46 0 4 130 126 5
40 0 77 -4 38 0 38 39 2 1
37 0 77 0 26 -22 40 51 10 1
55 0 95 0 52 -22 40 44 4 4
51 0 87 -3 52 0 36 35 0 1
45 0 90 0 44 -9 45 46 2 1
56 0 97 0 46 7 41 51 10 4
56 0 77 0 24 0 21 54 32 4
45 0 74 -7 44 0 30 30 0 1
45 0 83 0 46 26 37 36 0 1
45 0 76 0 44 -18 30 32 2 1
80 3 84 0 -38 -21 4 123 118 5
46 2 83 0 46 11 37 36 0 1
38 0 86 0 36 -22 48 50 2 1
37 0 80 1 6 0 43 75 32 1
38 0 76 0 36 -27 38 39 2 1
37 0 80 -6 20 0 43 59 16 1
50 0 86 0 50 0 35 37 2 1
56 0 81 1 -10 -4 25 91 66 4
55 0 93 0 46 -5 37 46 8 4
37 0 96 -6 36 0 59 60 2 1
53 0 81 0 52 -10 28 30 2 1
50 0 86 -3 50 0 36 37 0 1
37 0 76 -2 28 1 39 47 8 1
53 -4 81 -2 54 0 27 26 0 1
56 0 92 0 56 28 36 35 0 1
43 0 81 -3 42 -1 37 39 2 1
49 0 87 0 46 -4 38 41 2 1
51 0 78 0 52 11 27 26 0 1
37 0 79 0 34 8 42 46 4 1
43 4 89 1 42 0 46 48 2 1
42 0 86 -6 42 0 44 45 0 1
53 1 78 0 54 28 25 24 0 1
38 0 81 -1 38 0 43 43 0 1
41 0 78 0 42 13 37 37 0 1
84 0 88 0 -2 0 3 90 88 5
37 0 78 -3 28 0 41 50 8 1
44 0 78 0 42 -25 34 37 2 1
55 0 76 0 -14 -11 21 92 70 4
37 0 82 -3 34 0 45 48 2 1
81 0 86 5 -24 -6 4 112 108 5
37 -4 75 0 26 -3 38 49 10 1
49 1 106 0 50 22 58 57 0 1
51 -1 84 0 50 -9 33 35 2 1
55 0 77 0 18 31 22 59 38 4
84 -4 88 0 2 0 3 85 82 5
46 -1 83 0 46 4 37 37 0 1
55 0 98 0 54 20 42 44 2 1
55 -1 81 0 -22 -2 26 105 78 4
37 -2 81 0 36 -3 44 44 0 1
46 0 87 0 44 -23 41 43 2 1
37 4 79 0 24 14 41 55 14 1
43 0 83 0 44 15 39 39 0 1
42 1 77 0 42 0 35 36 0 1
44 0 77 0 42 -15 34 36 2 1
40 1 90 3 38 0 49 51 2 1
41 0 81 0 38 -22 40 42 2 1
37 0 79 0 28 5 43 51 8 1
46 -1 82 -2 46 -4 36 35 0 1
37 0 77 0 -14 -7 40 92 52 1
37 0 79 0 16 6 42 64 22 1
37 0 79 0 10 14 43 69 26 1
44 0 87 -1 44 4 43 43 0 1
53 0 86 -4 54 9 33 32 0 1
56 0 81 0 54 -3 25 27 2 1
55 -3 81 0 -22 -6 26 105 78 4
49 0 79 0 50 9 31 30 0 1
41 0 100 0 42 29 59 59 0 1
39 0 97 5 38 0 58 59 0 1
54 0 91 1 54 0 37 37 0 1
56 0 97 0 36 -10 41 60 20 4
51 0 83 0 50 -16 32 34 2 1
38 2 102 0 38 1 64 63 0 1
37 0 97 0 34 1 60 64 4 1
55 5 84 0 54 0 30 30 0 1
81 0 84 0 -20 17 4 105 102 5
59 1 87 5 60 0 28 28 0 1
51 2 79 0 52 19 27 27 0 1
55 0 92 0 24 -2 37 69 32 4
79 1 83 0 -46 0 4 129 126 5
56 0 78 0 54 -3 22 24 2 1
44 -4 76 -2 44 3 32 32 0 1
37 -1 82 -3 -2 19 45 85 40 1
55 0 77 0 10 -14 21 66 46 4
46 0 85 -1 46 -2 39 39 0 1
41 0 81 0 42 27 41 40 0 1
37 0 79 0 34 1 43 46 2 1
37 0 77 0 24 22 40 54 14 1
37 0 84 0 24 -3 47 61 14 1
41 -3 81 0 42 5 40 40 0 1
37 0 97 1 18 -12 60 79 18 1
44 -4 80 3 44 13 36 36 0 1
53 1 82 0 54 1 29 28 0 1
37 0 76 3 34 20 39 43 4 1
84 -3 88 0 0 1 4 88 84 5
56 0 97 0 52 -22 40 45 4 4
55 0 76 -6 -20 0 21 97 76 4
55 0 78 0 8 11 23 70 48 4
50 0 78 4 50 0 28 29 0 1
37 0 76 8 38 1 39 37 0 1
55 -1 81 0 -10 -1 26 92 66 4
45 2 84 0 44 0 39 40 0 1
49 0 85 0 50 0 36 36 0 1
44 2 79 0 44 20 35 35 0 1
43 0 89 -2 42 -3 46 48 2 1
55 0 82 0 -42 -12 26 126 100 4
39 5 86 0 38 0 47 48 0 1
107 0 108 -2 70 0 1 38 36 5
42 -5 85 -1 42 0 43 44 0 1
52 -4 81 0 52 -4 28 29 0 1
57 0 84 8 56 0 27 27 0 1
55 0 77 0 16 20 22 62 40 4
53 0 81 0 54 12 28 26 0 1
51 0 102 0 52 3 51 50 0 1
42 1 93 0 42 0 51 52 0 1
46 1 81 0 46 19 35 35 0 1
123 136 105 0 36 -1 -18 69 86 5
43 0 81 0 44 25 38 37 0 1
41 0 81 -1 42 -1 40 40 0 1
45 2 90 0 44 -2 44 46 2 1
55 0 92 0 26 -6 36 66 30 4
63 0 112 3 62 0 49 50 0 1
45 0 83 -1 46 23 37 36 0 1
37 0 80 0 24 -2 43 57 14 1
55 0 77 0 26 9 21 51 30 4
41 -2 77 0 42 2 36 35 0 1
55 0 93 0 2 -10 38 91 52 4
38 -4 77 0 38 0 40 39 0 1
45 0 88 0 46 25 42 41 0 1
45 -1 85 -6 44 -9 40 41 2 1
37 0 76 -1 20 0 40 55 16 1
55 0 92 0 34 -5 37 59 22 4
44 -5 106 0 44 0 62 62 0 1
55 3 74 -10 -4 -21 19 79 60 4
41 3 79 0 42 13 38 38 0 1
37 0 104 1 26 13 67 78 12 1
55 1 96 0 52 0 41 44 4 4
55 0 79 6 20 -21 24 59 34 4
51 1 82 2 50 0 31 33 2 1
55 -2 97 0 46 0 42 51 8 4
55 0 96 -7 50 0 41 47 6 4
81 0 84 0 -14 -10 3 99 96 5
55 -1 77 0 26 -24 22 52 30 4
41 0 79 0 38 -12 38 40 2 1
52 1 82 -4 52 0 29 30 0 1
84 0 87 0 -4 0 3 92 88 5
39 16 77 0 28 0 38 48 10 1
37 0 104 0 20 -29 67 83 16 1
41 -1 81 0 42 12 40 39 0 1
44 3 85 0 44 12 41 41 0 1
55 -1 77 0 16 -1 22 62 40 4
42 1 79 1 42 0 37 38 0 1
37 0 75 0 34 7 38 41 2 1
46 -1 77 0 46 5 31 30 0 1
37 0 79 0 6 -9 42 74 32 1
41 0 77 8 38 0 36 38 2 1
37 0 74 0 34 23 37 41 4 1
56 -1 78 -3 26 -6 22 52 30 4
37 -3 81 2 36 0 44 44 0 1
41 0 82 0 42 9 41 41 0 1
37 0 78 0 24 4 42 55 14 1
41 2 76 0 42 6 34 34 0 1
43 3 77 0 42 0 35 36 2 1
47 0 87 6 46 0 40 41 0 1
79 0 83 2 -42 0 5 127 122 5
55 0 97 0 50 -23 41 48 6 4
53 -19 79 0 0 0 25 79 54 4
37 -21 76 0 20 0 39 55 16 1
38 2 92 0 26 9 54 66 12 1
37 0 86 -3 36 0 49 50 0 1
37 0 81 -1 36 -1 44 44 0 1
42 4 79 0 42 0 38 38 0 1
49 0 95 0 46 -1 47 49 2 1
57 1 84 -7 56 0 28 28 0 1
72 8 76 5 -42 -8 4 120 116 5
64 0 113 1 64 21 49 48 0 1
75 2 79 1 -42 0 4 123 118 5
41 0 77 0 42 13 36 35 0 1
41 0 79 1 42 29 39 38 0 1
51 0 85 0 50 -1 34 36 2 1
37 0 78 0 -6 -10 42 86 44 1
42 -1 77 3 42 0 35 35 0 1
50 -4 77 0 50 0 27 28 0 1
37 0 77 0 18 23 40 59 18 1
37 0 76 0 30 -3 39 45 6 1
37 0 76 0 18 -6 40 58 18 1
37 0 83 0 30 10 46 52 6 1
37 0 79 -2 10 0 42 69 26 1
58 0 86 0 56 -2 27 29 2 1
37 7 77 -2 -22 2 41 101 60 1
44 -5 83 0 44 0 38 39 0 1
51 0 78 -1 52 27 27 26 0 1
42 1 89 1 42 0 47 48 0 1
38 0 110 0 38 0 72 71 0 1
38 0 75 0 38 0 37 36 0 1
55 0 93 0 52 -4 38 42 4 4
37 0 109 0 36 0 71 73 2 1
49 0 77 0 46 -25 28 30 2 1
50 0 91 2 50 0 41 42 0 1
47 -1 95 1 46 0 48 49 0 1
55 0 96 -6 50 0 41 47 6 4
37 -1 76 0 36 -8 38 39 2 1
38 -2 79 -1 38 0 41 40 0 1
44 0 106 -1 42 -25 62 64 2 1
55 0 77 0 36 -7 22 41 20 4
46 0 85 0 46 19 39 39 0 1
47 3 86 -1 46 0 40 40 0 1
37 0 83 -1 34 6 46 50 4 1
45 0 86 0 44 -6 41 42 2 1
38 0 79 0 38 6 41 40 0 1
51 -1 87 0 52 3 36 35 0 1
41 0 86 0 42 0 45 45 0 1
56 0 107 0 56 10 51 50 0 1
37 0 76 0 26 -11 40 50 10 1
106 0 107 -3 70 0 1 37 36 5
50 0 87 0 50 0 37 38 0 1
41 0 82 -6 38 -4 41 43 2 1
46 0 88 4 46 0 42 42 0 1
37 0 106 0 38 16 68 67 0 1
48 -1 79 0 50 21 31 30 0 1
45 -1 76 0 46 11 31 30 0 1
37 0 104 0 26 -30 67 78 12 1
39 -2 75 0 38 0 36 36 0 1
37 0 77 6 28 17 41 49 8 1
56 -1 97 0 46 -3 41 50 10 4
37 0 77 0 -4 4 41 83 42 1
37 0 77 0 12 12 40 64 24 1
39 3 80 -4 38 0 41 41 0 1
37 0 80 0 34 -6 43 46 2 1
41 1 79 0 38 -10 38 40 2 1
37 0 81 -3 36 -11 43 44 2 1
55 0 95 -2 54 -4 40 41 2 1
56 0 81 0 -6 -3 25 89 64 4
45 4 76 0 44 0 32 32 0 1
37 0 78 0 -4 -9 41 83 42 1
55 0 79 0 12 -13 23 66 42 4
53 5 79 0 52 -8 26 27 2 1
37 1 79 0 34 18 41 45 4 1
47 -1 86 -3 46 -5 39 40 0 1
45 1 81 0 44 0 37 37 0 1
37 0 77 0 0 -21 40 77 36 1
38 1 78 0 38 19 40 39 0 1
49 -1 83 0 50 2 34 33 0 1
56 0 98 0 52 28 42 46 4 4
46 0 79 0 44 -19 33 35 2 1
41 -1 75 0 42 15 34 34 0 1
41 0 81 0 42 18 40 40 0 1
55 0 95 3 38 22 40 57 16 4
51 1 78 -5 52 12 27 26 0 1
45 1 108 0 44 0 63 64 2 1
38 3 81 0 38 6 43 42 0 1
49 -2 88 0 50 4 39 39 0 1
38 4 76 0 38 11 38 37 0 1
41 0 78 6 38 -8 37 39 2 1
37 3 82 0 36 0 45 46 2 1
45 0 86 5 44 -2 40 42 2 1
38 1 83 0 38 17 45 44 0 1
40 0 81 -6 38 0 40 42 2 1
40 0 78 4 38 0 38 39 2 1
37 1 81 0 -2 0 44 83 40 1
55 0 77 0 6 -14 22 72 50 4
37 0 92 0 24 1 55 69 14 1
45 0 86 -7 44 -3 40 42 2 1
37 0 99 3 28 0 62 71 8 1
37 0 90 0 24 -6 52 66 14 1
55 0 93 0 2 -8 38 91 52 4
37 0 78 -1 34 -2 41 45 4 1
58 -1 91 0 56 0 33 34 0 1
50 1 86 6 50 0 37 37 0 1
74 11 78 12 -42 -2 4 122 118 5
49 0 77 0 46 -2 29 31 2 1
52 -5 81 0 52 0 29 30 0 1
41 0 79 -4 42 5 38 37 0 1
45 -1 79 0 46 12 33 32 0 1
41 0 97 0 42 15 56 55 0 1
46 -4 83 0 46 0 37 36 0 1
55 0 77 0 -14 14 21 92 70 4
37 1 97 0 30 -16 60 66 6 1
37 0 84 3 30 12 47 53 6 1
56 0 78 -6 26 -6 22 52 30 4
38 5 81 0 38 0 42 42 0 1
48 -4 76 0 46 0 28 30 2 1
55 0 95 -4 54 7 40 41 2 1
37 0 76 -1 34 13 39 42 2 1
42 2 88 0 42 0 45 46 2 1
46 0 88 0 44 -29 43 44 2 1
45 -1 85 1 44 0 40 41 2 1
56 -1 78 -3 26 -5 22 52 30 4
49 -5 87 0 46 -20 38 41 2 1
38 1 80 0 38 11 42 41 0 1
41 0 86 0 38 -13 46 48 2 1
37 0 99 0 30 4 61 68 6 1
37 0 82 -1 -2 6 45 85 40 1
39 4 102 0 38 0 62 63 0 1
37 0 81 -1 36 -5 43 44 2 1
49 1 86 0 46 -18 37 39 2 1
55 0 78 0 26 8 23 52 30 4
37 0 83 -3 -4 -12 46 88 42 1
37 -4 75 -1 20 0 38 54 16 1
45 0 85 1 44 -10 40 41 2 1
37 0 105 0 36 4 68 69 2 1
39 0 78 -1 38 -2 39 39 0 1
80 4 84 1 -40 7 4 126 122 5
50 1 83 0 50 0 33 34 0 1
52 1 77 0 52 0 25 25 0 1
57 2 79 0 56 0 23 23 0 1
56 0 95 0 50 0 40 46 6 4
55 0 97 0 46 -1 42 51 8 4
45 0 82 0 46 18 37 35 0 1
48 0 87 -2 46 -4 39 41 2 1
43 0 79 0 42 -1 35 37 2 1
55 0 92 0 8 -4 37 84 48 4
47 0 88 6 46 0 41 41 0 1
55 0 92 4 26 0 37 66 30 4
55 0 77 0 8 7 22 70 48 4
46 0 79 0 44 -15 34 35 2 1
46 0 81 -3 46 8 35 34 0 1
43 0 83 0 44 10 40 39 0 1
37 0 77 0 -24 -29 40 103 62 1
49 0 77 0 46 -12 28 30 2 1
37 0 104 7 18 0 67 86 20 1
37 0 76 -3 30 13 39 45 6 1
45 -1 85 2 46 9 40 39 0 1
37 0 93 0 18 31 55 75 20 1
46 0 82 0 46 22 36 35 0 1
56 0 80 4 -4 0 24 85 62 4
55 0 83 2 54 0 28 29 2 1
51 0 81 -3 50 -9 30 32 2 1
37 0 76 -2 36 0 39 39 0 1
57 -4 88 -3 56 0 31 31 0 1
56 2 79 0 56 2 23 23 0 1
55 0 77 -2 -4 16 21 82 60 4
49 -2 83 0 50 7 34 34 0 1
37 0 82 1 -2 9 45 85 40 1
54 -2 83 0 54 0 28 28 0 1
41 -2 76 0 42 16 35 35 0 1
45 2 76 -1 44 0 31 32 0 1
39 0 85 -1 38 0 46 46 0 1
42 -2 81 0 42 0 39 40 2 1
48 0 85 0 46 -13 37 39 2 1
51 0 83 3 50 -1 32 33 2 1
43 0 102 0 44 12 59 58 0 1
85 1 88 0 0 0 3 88 86 5
37 0 104 0 26 2 67 78 12 1
42 -1 86 0 42 0 44 45 2 1
39 -5 81 4 38 0 42 43 0 1
44 5 81 0 44 1 37 37 0 1
49 -1 81 0 50 8 33 32 0 1
37 0 76 2 20 0 40 55 16 1
56 0 96 0 38 -2 40 57 18 4
46 -4 77 4 46 0 31 31 0 1
55 -2 97 -2 46 -4 42 51 8 4
56 0 84 0 54 -10 28 30 2 1
45 -3 109 0 44 0 65 66 0 1
37 0 83 0 6 -8 47 78 32 1
46 0 83 -5 46 17 37 37 0 1
37 0 80 3 36 0 43 44 0 1
37 0 80 0 18 12 43 62 18 1
39 0 81 -1 38 0 42 43 0 1
45 0 82 1 44 -2 37 38 2 1
55 0 77 0 -28 -9 21 105 84 4
55 0 77 0 -4 -12 21 82 60 4
79 0 83 0 -38 1 4 122 118 5
37 0 76 0 38 14 39 37 0 1
55 0 95 0 52 -19 40 44 4 4
37 0 79 4 36 0 42 43 2 1
49 0 88 -3 50 11 40 39 0 1
60 0 109 -3 60 0 49 49 0 1
55 -2 81 -7 54 0 27 27 0 1
82 0 86 1 -6 0 4 94 90 5
55 -1 80 0 54 -2 25 26 2 1
37 0 103 0 30 -4 66 72 6 1
42 0 87 -7 42 0 45 46 2 1
49 4 88 0 50 10 39 39 0 1
37 -1 79 -4 18 0 42 61 18 1
41 2 80 0 38 -28 39 41 2 1
55 2 84 2 54 0 28 30 2 1
47 4 87 2 46 0 40 41 0 1
55 0 81 0 -6 6 25 88 64 4
56 0 79 0 54 -8 23 24 2 1
55 0 95 0 44 -23 40 51 12 4
46 -2 85 -7 46 18 39 39 0 1
40 1 102 0 38 0 61 63 2 1
37 0 79 0 12 -5 42 66 24 1
44 1 86 0 44 6 43 42 0 1
38 0 107 0 36 -27 69 71 2 1
45 5 75 0 44 0 30 31 0 1
37 0 75 0 34 26 38 41 2 1
40 -1 86 0 38 0 45 47 2 1
39 -8 90 1 6 0 52 85 34 1
52 3 82 0 52 0 30 30 0 1
56 0 96 0 50 0 40 47 6 4
56 1 80 0 54 -30 24 26 2 1
44 0 76 5 44 3 32 32 0 1
53 0 86 0 52 -8 33 34 2 1
45 -3 77 0 46 10 32 31 0 1
37 0 78 -1 20 -3 42 57 16 1
37 1 81 0 36 0 44 45 0 1
37 0 77 0 6 -1 40 72 32 1
55 0 78 0 18 21 23 60 38 4
49 -2 89 0 46 -23 40 42 2 1
41 0 86 0 42 13 45 44 0 1
37 4 77 0 36 0 40 41 2 1
41 1 77 0 38 -4 36 38 2 1
51 -3 80 0 50 -7 29 31 2 1
38 0 92 8 12 0 54 79 24 1
45 -1 81 0 44 -19 36 37 2 1
37 0 79 0 8 -25 43 72 28 1
42 5 75 0 42 1 33 34 0 1
43 0 86 0 42 -22 42 44 2 1
79 0 84 8 -42 -21 4 128 124 5
46 -4 80 0 46 0 34 34 0 1
37 -2 77 0 36 -16 39 41 2 1
44 1 77 0 44 0 33 34 0 1
41 0 83 2 42 22 42 41 0 1
37 0 75 -1 28 21 38 46 8 1
45 -6 81 0 44 0 36 37 2 1
50 -4 90 0 50 0 39 41 2 1
55 0 79 -2 6 -5 23 74 50 4
55 0 95 -5 46 0 40 49 8 4
44 0 78 0 44 0 34 34 0 1
48 0 88 1 46 -2 40 42 2 1
41 0 89 1 38 -9 48 50 2 1
42 0 90 0 42 0 48 49 2 1
56 0 96 0 56 31 40 39 0 1
37 0 79 0 36 21 42 43 2 1
56 0 97 0 46 0 41 51 10 4
37 4 79 0 24 2 41 55 14 1
46 0 83 0 44 -20 37 39 2 1
85 0 88 -5 6 0 3 83 80 5
37 0 105 0 18 0 68 87 18 1
37 0 106 0 34 -25 69 72 4 1
51 -1 81 0 50 -4 30 32 2 1
40 0 88 6 38 0 48 50 2 1
45 0 107 1 44 0 62 63 2 1
37 0 78 -3 -6 0 41 86 44 1
55 -4 86 0 56 24 31 30 0 1
38 4 83 -1 38 -2 44 44 0 1
44 -1 86 2 44 0 42 42 0 1
37 0 75 -1 26 -9 38 49 10 1
55 0 96 0 50 -17 41 47 6 4
55 0 81 0 54 -18 26 27 2 1
55 0 92 -6 46 0 36 45 8 4
81 -4 86 -4 -40 0 4 127 122 5
43 0 84 0 42 -5 41 43 2 1
37 0 79 0 20 -16 42 58 16 1
42 22 77 0 28 0 35 48 14 2
42 0 75 0 42 0 32 34 2 1
46 0 81 4 46 1 35 35 0 1
56 0 78 0 44 7 22 34 12 4
37 0 79 0 30 -24 43 48 6 1
43 0 88 -5 44 13 44 44 0 1
105 -4 106 0 70 0 1 36 36 5
39 4 93 1 34 0 54 60 6 1
50 4 80 0 50 0 30 31 0 1
85 0 89 6 2 0 4 86 82 5
43 1 85 0 42 -4 42 44 2 1
37 1 79 0 20 15 41 58 16 1
54 8 77 0 -22 0 23 101 78 4
37 0 79 -5 12 26 42 66 24 1
51 0 78 -2 50 -8 27 29 2 1
46 0 88 2 46 6 41 41 0 1
56 0 95 0 56 19 40 39 0 1
56 0 79 0 12 -1 23 66 42 4
47 0 84 1 46 0 36 37 0 1
51 0 83 0 50 -5 32 34 2 1
46 0 82 6 46 1 36 35 0 1
81 0 84 0 -18 4 4 103 98 5
37 0 78 -2 0 0 42 78 36 1
51 1 107 -1 50 0 56 58 2 1
56 3 79 0 54 -10 24 25 2 1
39 -1 76 4 38 0 37 37 0 1
38 0 75 0 36 -21 37 39 2 1
81 0 84 0 -24 0 4 110 106 5
43 -1 83 0 44 20 39 39 0 1
39 -1 77 0 38 -1 37 38 0 1
56 0 92 0 54 -1 36 38 2 1
49 -1 79 -1 50 0 30 30 0 1
56 4 86 0 56 18 31 30 0 1
81 -1 84 0 -12 17 4 97 94 5
53 -2 79 0 54 14 26 24 0 1
55 0 78 0 26 10 23 52 30 4
49 31 77 0 -22 0 28 101 72 2
55 0 77 0 38 27 22 39 16 4
49 1 87 0 46 -8 38 41 2 1
49 -1 80 0 50 11 31 31 0 1
41 -3 76 -1 42 0 35 35 0 1
46 1 81 0 46 8 35 34 0 1
45 0 83 0 44 -25 37 39 2 1
43 0 78 0 42 -11 35 37 2 1
56 0 96 -6 50 -9 40 47 6 4
37 0 76 0 38 26 39 37 0 1
49 -5 86 -4 50 -5 37 37 0 1
43 -3 84 0 44 22 41 41 0 1
51 0 86 0 52 13 36 35 0 1
44 0 89 0 42 -18 45 48 2 1
52 -3 109 0 52 0 57 57 0 1
83 0 86 0 -4 -3 4 92 88 5
37 0 90 -3 24 -7 52 66 14 1
56 0 76 0 -12 6 20 89 68 4
55 3 71 -2 0 0 16 71 56 4
45 -4 86 0 46 5 40 39 0 1
56 4 95 0 46 0 40 49 10 4
51 2 78 0 52 11 27 26 0 1
37 0 81 0 24 9 44 57 14 1
47 0 85 1 46 0 38 39 0 1
45 0 83 0 46 11 37 36 0 1
45 0 85 0 46 30 40 39 0 1
56 0 95 0 46 18 40 49 10 4
49 0 87 0 50 9 38 38 0 1
37 0 79 0 0 -6 42 79 36 1
58 -2 91 0 56 0 33 34 0 1
37 0 108 -1 30 0 71 77 6 1
37 0 76 -1 16 4 39 61 22 1
44 0 79 0 44 20 35 35 0 1
37 0 92 0 16 29 54 76 22 1
56 1 85 0 54 -21 29 31 2 1
57 0 81 1 56 0 24 24 0 1
41 0 82 -6 38 -6 41 43 2 1
42 -3 81 0 42 0 39 40 2 1
45 0 79 0 46 24 33 32 0 1
46 4 86 0 44 -7 40 42 2 1
45 0 87 0 44 -1 42 43 2 1
53 5 88 0 52 -3 35 37 2 1
37 0 105 -6 24 0 68 82 14 1
55 0 77 0 2 4 22 75 52 4
55 0 95 0 50 18 40 46 6 4
55 0 96 0 38 -7 41 57 16 4
41 -4 75 0 42 11 34 34 0 1
47 2 87 -1 46 0 40 41 0 1
37 0 104 0 26 5 67 78 12 1
64 0 111 0 62 -1 47 49 2 1
44 0 89 0 44 18 45 45 0 1
55 -1 86 0 54 -5 31 32 2 1
53 0 87 0 54 5 34 33 0 1
51 0 88 0 52 24 37 36 0 1
37 -51 106 -1 30 0 69 75 6 3
41 1 81 0 38 -6 40 42 2 1
37 0 77 -4 -10 0 40 87 46 1
45 -4 81 0 44 0 36 37 2 1
37 0 93 0 28 -4 56 65 8 1
37 0 83 0 30 -20 47 52 6 1
55 0 78 -2 8 -7 23 70 48 4
44 0 81 -1 44 1 38 37 0 1
56 0 96 6 52 0 40 44 4 4
37 0 84 0 24 -1 47 61 14 1
45 0 85 0 44 143 41 41 0 1
42 0 86 -7 42 0 44 45 0 1
48 0 88 0 46 -1 39 41 2 1
45 0 88 0 46 16 42 41 0 1
49 -1 77 0 50 12 28 28 0 1
46 0 79 0 44 -25 33 35 2 1
37 0 77 0 28 -1 40 48 8 1
56 1 86 0 56 0 29 29 0 1
37 0 78 0 0 -7 42 78 36 1
55 0 86 0 56 18 30 29 0 1
50 0 82 7 50 0 32 33 2 1
37 0 80 0 20 18 43 59 16 1
37 -1 78 -3 2 -10 41 75 34 1
58 -2 84 0 56 0 25 27 2 1
48 -1 83 -5 46 -7 35 37 2 1
45 0 83 0 46 13 37 36 0 1
42 1 97 0 38 -30 56 59 2 1
81 0 84 0 -14 5 3 100 96 5
45 0 77 0 46 23 32 31 0 1
51 0 86 0 50 -27 35 37 2 1
54 0 79 3 54 0 26 25 0 1
42 0 83 7 42 0 41 42 2 1
51 1 86 0 52 2 35 35 0 1
42 2 75 0 42 0 32 34 2 1
55 0 81 -5 54 0 26 27 2 1
37 0 104 0 26 -14 67 78 12 1
37 0 77 -1 -20 5 41 98 58 1
56 0 95 0 54 -4 40 41 2 1
45 0 79 0 46 29 33 32 0 1
55 0 77 0 -2 -6 21 79 58 4
45 -5 84 0 44 0 39 40 0 1
40 -5 81 0 38 0 41 43 2 1
55 0 92 0 -2 13 36 94 58 4
44 0 86 0 44 22 43 42 0 1
44 -1 79 0 44 4 35 35 0 1
49 0 82 0 50 9 33 33 0 1
49 0 81 0 50 25 33 32 0 1
50 5 87 -1 50 0 37 38 0 1
39 -1 79 -1 38 0 39 40 0 1
56 3 97 0 54 8 40 42 2 1
53 0 86 -1 54 -2 32 32 0 1
53 -2 83 0 52 -27 30 32 2 1
56 0 78 0 8 -14 22 70 48 4
53 0 78 0 54 22 25 24 0 1
49 0 95 4 46 -30 46 49 2 1
105 5 106 0 70 0 1 36 36 5
41 3 108 1 38 -19 66 69 2 1
46 -1 85 -1 46 0 39 39 0 1
42 -2 86 0 42 0 45 45 0 1
58 -5 85 0 56 0 28 28 0 1
45 1 76 0 46 31 30 29 0 1
37 0 79 0 36 2 42 43 2 1
49 1 78 0 50 9 29 29 0 1
45 0 81 2 44 0 36 37 2 1
56 0 78 0 44 12 22 34 12 4
101 0 102 1 70 -15 1 33 32 5
46 4 79 0 46 0 33 32 0 1
37 5 100 0 28 0 63 72 8 1
46 2 86 0 46 7 41 40 0 1
57 -3 81 0 56 0 24 24 0 1
45 0 83 0 46 5 37 36 0 1
41 -1 81 0 38 -18 41 43 2 1
51 0 79 0 52 5 27 27 0 1
44 0 82 0 42 -24 38 41 2 1
38 1 76 0 38 2 37 37 0 1
56 0 95 0 44 20 40 51 12 4
43 0 89 0 44 19 46 45 0 1
49 0 106 0 46 -25 57 59 2 1
53 -1 79 0 54 19 26 24 0 1
37 0 77 0 28 18 40 48 8 1
44 -1 77 0 44 2 33 33 0 1
41 0 79 2 38 -9 38 40 2 1
56 0 76 0 -10 0 20 86 66 4
73 -13 77 -13 -40 2 4 119 114 5
40 1 78 8 38 0 38 39 2 1
37 0 80 0 12 8 43 67 24 1
41 1 76 0 38 -4 35 37 2 1
39 0 79 -5 38 0 40 40 0 1
41 0 86 -1 42 24 45 44 0 1
43 0 87 0 44 29 44 43 0 1
56 0 86 0 56 7 31 30 0 1
41 0 81 0 38 -6 40 42 2 1
37 0 103 0 34 0 66 69 4 1
38 0 81 -1 38 0 43 42 0 1
37 -3 81 0 36 -14 43 44 2 1
43 0 84 6 42 -15 41 43 2 1
46 0 102 0 46 2 57 56 0 1
56 0 77 10 -4 0 21 83 62 4
56 0 80 0 -2 -6 24 83 58 4
37 0 106 4 24 -4 68 82 14 1
37 0 77 0 12 0 40 64 24 1
82 0 86 0 -2 14 3 88 84 5
55 0 77 0 -18 -21 21 95 74 4
55 -3 81 0 -22 -7 26 105 78 4
53 1 87 0 52 -1 34 35 2 1
41 0 76 0 42 19 35 35 0 1
55 0 83 0 -30 -25 27 114 86 4
48 0 79 0 50 31 30 30 0 1
43 0 75 0 42 -10 32 34 2 1
56 0 92 6 -2 0 36 95 58 4
52 1 88 0 52 -1 35 36 0 1
53 0 87 -5 52 -9 34 35 2 1
38 3 76 0 38 11 38 37 0 1
37 0 77 0 2 -21 40 75 34 1
43 3 79 0 42 0 37 38 2 1
55 0 82 0 -40 -19 26 123 96 4
84 -28 107 0 64 -2 22 42 20 3
46 4 78 0 46 9 32 32 0 1
44 0 79 0 42 -26 35 37 2 1
37 0 82 4 34 0 45 48 2 1
37 0 79 0 24 -18 43 56 14 1
43 0 79 0 44 22 35 35 0 1
45 0 79 2 46 22 34 33 0 1
56 0 95 0 52 9 40 44 4 4
41 0 77 0 42 12 37 36 0 1
37 0 104 0 16 -8 67 88 22 1
49 3 88 0 46 0 39 41 2 1
37 0 80 -7 36 0 43 44 0 1
55 0 97 4 38 0 41 58 16 4
55 0 92 1 26 9 37 66 30 4
49 0 88 -4 50 6 40 39 0 1
49 0 106 -1 50 17 57 57 0 1
53 0 79 0 54 27 26 24 0 1
37 0 97 -7 34 16 60 64 4 1
60 0 110 -7 60 0 50 51 2 1
62 -1 111 0 62 0 50 49 0 1
56 5 95 0 50 14 40 46 6 4
43 0 90 0 44 23 47 46 0 1
37 0 98 0 28 -1 61 70 8 1
55 0 96 0 44 -14 41 52 12 4
44 0 76 2 44 10 32 32 0 1
55 0 77 0 30 -9 22 46 24 4
43 -3 83 0 42 -1 40 41 2 1
37 0 97 0 18 -18 60 79 18 1
52 -4 82 0 52 0 29 30 0 1
44 0 82 0 42 -10 38 41 2 1
55 0 92 0 28 -31 36 63 28 4
42 0 80 -4 42 0 38 39 0 1
48 0 86 2 46 0 37 39 2 1
51 0 81 0 52 21 30 30 0 1
51 0 88 0 50 -15 37 39 2 1
37 0 105 -2 30 2 68 74 6 1
37 0 78 0 16 2 41 63 22 1
50 0 81 -1 50 0 31 32 2 1
53 2 86 0 54 21 33 32 0 1
56 0 96 4 46 0 40 50 10 4
50 4 83 0 50 0 33 34 0 1
37 0 76 -1 34 11 39 42 2 1
37 0 76 -5 28 9 39 47 8 1
41 -5 77 0 38 -26 36 38 2 1
37 0 78 0 -2 -1 42 81 40 1
58 5 80 0 56 0 22 23 2 1
37 0 95 0 28 5 58 67 8 1
56 0 77 -4 24 -3 22 54 32 4
37 0 80 -3 26 0 43 54 10 1
37 -1 76 -5 30 -8 40 45 6 1
44 5 81 0 44 26 37 37 0 1
48 0 85 7 46 0 37 39 2 1
41 2 79 0 42 9 38 38 0 1
104 -2 105 -1 72 5 1 33 32 5
38 0 90 0 8 6 52 82 30 1
37 2 82 -3 34 0 45 48 4 1
50 1 83 0 50 0 32 33 2 1
49 0 79 0 50 15 30 30 0 1
85 4 88 0 6 0 3 83 80 5
52 1 81 0 52 0 29 29 0 1
37 0 78 0 18 -11 42 60 18 1
58 2 86 0 56 0 28 30 2 1
55 1 91 0 54 -3 35 37 2 1
55 0 82 0 54 0 27 28 0 1
38 0 104 0 38 0 67 66 0 1
50 -5 77 1 50 0 28 28 0 1
46 1 76 0 46 4 30 29 0 1
37 0 80 0 34 -26 43 46 2 1
45 1 76 0 44 -12 30 32 2 1
37 0 77 2 24 -1 40 54 14 1
37 0 81 0 26 -1 45 55 10 1
57 -2 88 2 56 0 31 31 0 1
37 0 81 -1 24 -7 44 57 14 1
79 0 83 0 -38 31 4 122 118 5
78 -1 82 0 -40 0 4 123 120 5
41 -2 76 -5 42 0 35 35 0 1
37 0 79 0 18 -27 43 61 18 1
54 -1 83 0 54 0 29 29 0 1
41 -1 108 0 38 -11 67 69 2 1
37 0 92 0 20 0 55 71 16 1
48 0 86 0 46 -2 38 40 2 1
41 0 84 -3 42 -3 43 43 0 1
41 0 89 2 38 -12 48 50 2 1
55 0 77 0 6 -2 22 72 50 4
55 -2 99 0 38 0 43 60 16 4
37 0 83 0 28 9 46 54 8 1
53 -1 87 0 54 1 34 33 0 1
56 0 86 0 54 -14 31 32 2 1
37 -37 106 -3 34 -6 69 72 4 3
55 -5 81 0 54 -2 25 26 2 1
55 0 77 0 -22 17 21 100 78 4
37 0 80 0 10 11 43 70 26 1
37 0 79 0 2 -17 42 76 34 1
43 0 84 0 44 16 41 41 0 1
55 0 93 0 16 6 38 78 40 4
84 4 86 0 -2 0 3 89 86 5
55 0 88 -1 54 0 34 34 0 1
37 -5 79 4 36 0 42 43 0 1
37 0 106 0 28 15 68 77 8 1
55 0 81 0 -22 -27 26 105 78 4
42 1 83 -3 42 0 41 41 0 1
41 -3 108 1 42 0 67 67 0 1
37 0 97 -7 28 0 60 69 8 1
37 0 76 0 26 -7 40 50 10 1
55 0 78 0 6 21 23 73 50 4
37 0 78 0 36 -6 41 42 2 1
37 0 76 0 24 -12 39 52 14 1
37 0 77 0 2 28 40 74 34 1
57 1 87 0 56 0 30 30 0 1
55 5 88 0 54 0 33 33 0 1
43 0 86 7 44 17 43 42 0 1
53 2 104 0 54 3 50 49 0 1
56 0 81 -1 -10 29 25 92 66 4
37 0 95 -5 26 25 58 70 12 1
41 -1 83 0 38 -11 42 44 2 1
48 0 90 8 46 -3 42 44 2 1
37 0 81 0 24 22 44 58 14 1
49 -1 81 -3 50 -4 32 32 0 1
40 -2 109 0 38 0 70 71 2 1
37 1 111 13 28 0 73 82 8 1
45 0 87 3 44 -17 42 43 2 1
56 0 82 0 54 -18 26 28 2 1
37 0 103 0 18 -1 66 85 18 1
80 3 84 0 -40 5 4 125 122 5
52 -5 88 0 52 0 36 36 0 1
55 6 77 0 -22 0 23 101 78 4
44 1 85 6 44 16 41 41 0 1
56 0 81 0 -18 31 25 99 74 4
45 -5 85 0 46 3 40 39 0 1
50 3 79 0 50 0 28 30 2 1
46 0 100 -3 46 0 54 53 0 1
37 0 79 -1 6 -18 43 74 32 1
47 -4 83 0 46 0 36 37 0 1
56 0 97 0 52 -3 41 45 4 4
39 3 85 -2 38 0 46 46 0 1
46 -1 87 -7 46 0 41 41 0 1
46 -5 75 0 46 0 29 28 0 1
49 0 80 0 46 -28 31 34 2 1
37 0 79 0 36 7 42 43 2 1
37 0 77 0 10 11 41 67 26 1
81 1 84 0 -14 -4 3 99 96 5
37 0 82 0 16 5 45 66 22 1
37 0 76 4 30 18 40 45 6 1
47 2 102 0 46 0 56 56 0 1
43 0 76 27 42 -9 33 35 2 1
37 0 76 0 28 22 40 48 8 1
82 0 87 2 -42 -30 5 131 126 5
44 0 81 0 42 -12 38 40 2 1
55 0 88 3 54 0 32 33 2 1
107 -5 108 0 70 0 1 38 36 5
49 0 78 0 50 9 29 29 0 1
37 0 77 8 28 21 41 49 8 1
53 3 82 0 52 0 29 30 2 1
37 0 79 -2 10 -10 43 69 26 1
37 0 75 0 34 19 38 41 4 1
43 0 99 0 42 -7 56 58 2 1
37 0 107 0 36 -12 69 71 2 1
46 -3 81 0 46 0 34 34 0 1
80 3 84 0 -28 -10 4 112 108 5
37 0 81 -4 26 -9 45 55 10 1
43 0 82 -2 42 0 39 41 2 1
49 0 88 -1 50 27 39 39 0 1
37 0 80 0 24 24 43 57 14 1
39 -1 82 1 38 0 43 43 0 1
56 0 76 0 -6 1 20 84 64 4
56 2 87 6 54 -19 31 33 2 1
55 0 93 0 20 6 38 73 34 4
40 0 80 2 38 0 40 41 2 1
51 2 78 0 52 14 27 26 0 1
51 0 88 -1 50 -6 37 39 2 1
39 4 81 0 38 0 42 42 0 1
47 -3 88 0 46 0 41 41 0 1
63 -4 111 0 62 0 48 49 2 1
56 0 98 0 44 7 42 54 12 4
45 0 76 7 44 0 32 32 0 1
50 5 78 0 50 0 28 29 0 1
37 0 78 0 0 5 41 78 36 1
50 0 87 2 50 0 37 38 2 1
44 0 85 0 42 -30 41 44 2 1
52 -4 88 0 52 0 35 36 0 1
37 0 81 -4 20 0 44 61 16 1
49 2 82 0 50 25 33 33 0 1
37 10 77 -3 -22 4 41 101 60 1
52 0 90 0 52 0 37 38 0 1
42 -3 77 4 42 0 35 35 0 1
37 0 75 3 24 0 38 52 14 1
37 0 97 0 28 6 60 69 8 1
37 0 104 0 26 -3 67 78 12 1
38 1 102 0 36 -16 64 66 2 1
37 0 95 2 8 -27 57 87 30 1
37 0 76 0 24 -17 39 53 14 1
44 -1 81 0 42 -25 37 39 2 1
56 1 86 0 56 13 30 29 0 1
43 1 80 0 42 0 37 39 2 1
37 -1521 77 0 20 0 40 57 16 7
46 0 83 0 46 17 37 36 0 1
52 0 86 5 52 0 33 34 0 1
42 1 106 0 42 0 64 64 0 1
37 0 76 2 30 0 39 45 6 1
43 0 90 8 42 0 46 48 2 1
41 1 81 0 38 -17 40 43 2 1
45 4 86 0 44 -2 40 42 2 1
55 0 95 4 36 -8 40 59 20 4
45 0 78 0 46 28 33 32 0 1
56 4 77 0 0 1 22 77 56 4
47 0 88 0 46 0 41 42 0 1
39 4 80 0 38 0 41 41 0 1
55 0 95 0 38 -30 40 57 16 4
46 0 86 8 46 0 40 40 0 1
39 0 79 -1 38 -2 40 40 0 1
47 3 83 -3 46 0 36 36 0 1
84 0 88 0 0 15 3 88 84 5
43 -3 81 0 42 -22 38 40 2 1
47 1 78 0 46 0 31 32 0 1
55 0 81 -3 -12 9 26 94 68 4
51 0 86 -1 50 -20 36 37 2 1
58 -4 87 0 56 0 30 30 0 1
37 0 76 -1 34 -5 38 42 4 1
55 0 83 0 -28 -4 27 111 84 4
55 0 83 0 -28 7 27 111 84 4
55 -1 78 0 8 -5 23 70 48 4
46 0 84 0 44 -20 38 40 2 1
53 0 88 1 52 -9 35 36 2 1
41 1 86 0 38 -18 45 48 2 1
37 0 86 -1 36 0 49 50 0 1
55 0 92 0 -2 0 36 94 58 4
56 0 96 0 52 9 40 44 4 4
38 3 76 0 38 19 38 37 0 1
45 0 86 -8 44 -2 40 42 2 1
80 4 84 0 -28 -13 4 112 108 5
41 0 86 0 38 -6 45 47 2 1
44 -3 79 0 44 0 36 35 0 1
55 0 98 -5 46 -19 42 51 8 4
41 0 81 0 38 -15 41 43 2 1
37 0 83 0 8 1 46 75 30 1
37 -2 77 0 0 9 40 77 36 1
38 0 92 1 16 4 54 77 22 1
56 0 79 1 12 -6 23 66 42 4
47 0 86 -3 46 0 39 39 0 1
53 -1 102 -2 54 1 49 48 0 1
56 0 77 0 -18 -8 21 95 74 4
52 5 84 0 52 0 32 33 0 1
82 0 85 0 -10 0 3 95 92 5
37 0 75 0 34 -4 37 41 4 1
49 1 88 0 46 -7 39 41 2 1
52 1 79 -2 52 0 28 28 0 1
52 2 78 0 52 0 26 26 0 1
116 4501 106 -2 30 47 -10 75 84 5
37 0 76 0 20 12 39 55 16 1
51 0 84 0 50 -26 33 35 2 1
37 0 82 0 34 -6 45 48 4 1
37 -1 82 -2 38 9 45 43 0 1
37 0 105 0 24 6 68 82 14 1
54 4 89 1 54 0 35 35 0 1
47 -4 85 4 46 0 38 39 0 1
37 0 103 -2 24 0 66 80 14 1
55 0 97 0 50 16 42 48 6 4
37 0 76 4 30 21 40 45 6 1
55 0 77 0 2 -14 22 75 52 4
37 0 76 0 20 -3 40 55 16 1
43 -5 86 -2 42 0 44 45 2 1
37 -5 80 0 38 17 43 41 0 1
56 0 76 0 -14 -7 20 92 72 4
43 -2 87 0 42 0 44 46 2 1
45 3 88 0 44 -2 42 44 2 1
41 0 86 -5 38 0 46 48 2 1
105 0 106 -1 72 1 1 33 32 5
37 0 74 0 30 7 37 43 6 1
51 0 85 0 52 7 34 33 0 1
55 0 93 0 0 -12 38 93 56 4
56 0 77 1 -4 -7 21 82 62 4
37 0 77 0 2 -3 40 75 34 1
54 -2 82 7 54 0 28 28 0 1
37 2 80 0 18 -11 43 62 20 1
77 2 82 6 -40 15 5 123 118 5
51 0 82 0 50 -17 31 33 2 1
49 2 88 0 46 -3 39 41 2 1
49 -1 82 0 50 0 33 33 0 1
44 -3 88 0 44 0 44 44 0 1
37 0 80 -1 38 13 43 41 0 1
39 1 78 4 38 0 39 39 0 1
42 0 81 -18 42 0 38 39 2 1
55 0 97 0 50 27 41 48 6 4
38 2 90 0 8 15 52 82 30 1
102 0 102 -7 70 -6 1 33 32 5
37 0 95 0 12 -9 58 82 24 1
49 2 87 0 50 22 38 38 0 1
41 2 81 0 42 11 39 39 0 1
37 0 79 0 6 -6 42 74 32 1
85 0 88 -2 6 -7 3 83 80 5
37 0 104 0 26 -4 66 78 12 1
45 -1 108 0 44 0 63 64 2 1
45 -1 81 0 44 -22 35 37 2 1
44 0 80 0 44 0 36 36 0 1
55 0 95 1 42 -1 40 54 14 4
49 0 83 -5 50 0 33 33 0 1
55 -3 98 0 38 -8 42 59 16 4
55 0 93 0 6 -3 37 88 50 4
38 0 105 2 38 0 67 66 0 1
49 0 79 0 50 17 30 30 0 1
37 0 104 8 24 0 67 80 14 1
49 0 88 0 50 16 40 39 0 1
37 0 80 0 20 15 43 59 16 1
40 0 78 0 38 0 38 39 2 1
45 0 83 0 44 6 38 39 0 1
50 0 87 -6 50 0 37 38 0 1
45 -1 83 -5 44 -8 38 39 2 1
56 1 98 0 52 10 42 46 4 4
37 0 79 0 12 -30 43 66 24 1
55 0 92 0 -2 -3 36 94 58 4
45 0 86 0 46 28 40 39 0 1
55 0 96 0 50 -5 41 47 6 4
44 0 80 0 44 12 36 36 0 1
49 5 87 0 50 1 38 38 0 1
45 -1 76 0 44 0 32 32 0 1
37 4 104 0 20 -22 66 83 16 1
37 0 104 0 20 0 67 83 16 1
45 0 88 0 44 -14 43 44 2 1
41 0 106 0 38 -3 65 67 2 1
79 0 83 0 -38 20 4 122 118 5
56 0 77 -3 24 -1 22 54 32 4
61 0 111 0 62 23 50 49 0 1
41 -1 80 0 42 12 39 39 0 1
46 0 86 0 46 14 41 40 0 1
48 -1 86 0 46 0 38 40 2 1
46 4 87 0 44 -22 41 43 2 1
41 0 88 0 38 -21 48 50 2 1
55 0 81 -4 -14 0 26 97 70 4
41 -4 81 0 38 -26 41 43 2 1
79 1 83 0 -42 0 4 127 122 5
80 0 84 0 -42 -9 4 128 124 5
43 -1 75 0 42 0 32 34 2 1
37 0 107 0 36 -2 69 71 2 1
56 0 81 3 -22 0 25 105 80 4
55 5 71 -8 0 0 16 71 56 4
55 0 97 2 50 21 41 48 6 4
56 -2 77 10 0 0 21 77 56 4
41 0 81 0 42 5 40 40 0 1
41 0 81 0 38 -19 40 43 2 1
56 3 81 0 56 1 25 24 0 1
47 1 84 0 46 0 38 38 0 1
41 0 77 0 42 11 37 36 0 1
37 0 80 0 34 8 43 46 2 1
37 1 83 7 38 31 45 44 0 1
41 0 77 0 38 -25 36 38 2 1
105 0 106 -7 72 5 1 33 32 5
37 0 90 0 26 23 52 64 12 1
37 0 79 0 24 -5 43 56 14 1
37 0 76 1 26 -13 40 50 10 1
48 -2 108 0 46 0 60 61 2 1
48 2 88 6 46 0 40 41 2 1
37 0 96 0 12 -6 59 83 24 1
44 -5 97 8 44 0 53 53 0 1
55 0 77 -1 24 -3 22 54 32 4
83 0 87 6 -4 0 4 92 88 5
37 0 77 0 18 6 41 59 18 1
42 0 81 0 42 132 39 40 0 1
43 4 77 0 42 0 34 35 2 1
45 -1 86 0 46 16 40 39 0 1
37 0 76 0 30 12 40 45 6 1
50 5 77 0 50 0 28 28 0 1
37 0 82 0 24 -10 45 59 14 1
44 3 81 0 42 -7 38 40 2 1
45 3 86 0 44 0 41 42 2 1
43 0 86 0 44 17 43 42 0 1
41 -1 78 -3 42 -5 37 37 0 1
55 -2 98 0 50 -6 42 49 6 4
56 2 99 0 46 -28 42 52 10 4
46 0 100 0 44 -17 54 56 2 1
37 0 76 -5 20 0 39 55 16 1
55 0 79 2 20 -20 24 59 34 4
78 0 83 6 -46 0 4 129 124 5
41 -5 75 0 42 14 34 34 0 1
37 0 79 0 16 2 43 64 22 1
53 0 81 -6 54 11 28 27 0 1
56 -1 79 2 56 5 23 22 0 1
55 0 93 0 6 -30 37 88 50 4
37 0 75 0 34 21 38 41 2 1
56 4 95 0 38 -2 39 57 18 4
46 5 86 0 46 11 40 39 0 1
37 0 93 0 16 11 55 77 22 1
51 0 91 0 50 -2 40 42 2 1
55 0 86 -1 54 0 31 32 0 1
57 3 92 0 56 0 35 35 0 1
56 1 98 0 44 22 42 54 12 4
55 0 77 0 -22 -6 21 100 78 4
49 5 82 0 50 7 33 33 0 1
37 0 106 2 20 -9 69 85 16 1
41 0 77 0 38 -23 36 38 2 1
46 -1 78 -3 46 -20 32 32 0 1
43 0 84 0 44 26 41 40 0 1
56 1 96 0 54 1 40 42 2 1
43 -5 81 0 44 16 38 37 0 1
49 0 82 0 50 1 33 33 0 1
37 0 95 0 24 10 58 72 14 1
48 0 83 -3 46 -5 35 37 2 1
55 0 90 -2 54 0 36 36 0 1
37 0 79 0 6 24 42 74 32 1
45 5 90 0 44 0 45 46 0 1
55 0 82 0 -20 -6 26 103 76 4
41 0 82 0 38 -22 41 43 2 1
37 -2 106 0 34 -11 68 72 4 1
83 0 87 0 -40 1 4 128 124 5
45 0 86 0 46 7 41 40 0 1
49 1 94 0 50 25 45 45 0 1
56 0 96 2 42 1 40 55 14 4
45 0 88 0 46 28 43 42 0 1
56 1 79 0 54 -9 23 24 2 1
56 0 82 1 -12 5 26 95 68 4
37 -1 76 0 38 9 38 37 0 1
37 0 80 0 28 -28 43 52 8 1
55 -1 95 0 56 31 40 39 0 1
45 3 78 0 44 0 33 34 2 1
37 0 86 0 36 -14 48 50 2 1
53 4 77 0 -22 0 25 101 76 4
37 0 80 0 38 7 43 41 0 1
55 0 77 2 28 0 22 49 26 4
55 0 97 0 46 -2 41 50 8 4
45 0 83 0 44 -13 38 39 2 1
37 0 107 0 38 26 69 68 0 1
55 0 77 0 -10 17 21 87 66 4
41 0 81 1 42 3 39 39 0 1
80 0 84 -2 -20 0 4 105 100 5
41 0 77 -1 38 -2 36 38 2 1
43 -5 76 1 42 -19 33 35 2 1
51 0 80 0 52 8 29 28 0 1
55 -4 96 -1 54 -4 41 42 2 1
86 5 89 0 6 28 3 84 80 5
53 1 88 0 54 20 35 34 0 1
45 0 77 0 44 -22 32 34 2 1
49 2 79 2 50 7 30 30 0 1
44 5 77 0 44 3 33 33 0 1
56 0 77 0 -14 4 21 92 72 4
54 -1 83 0 54 0 28 28 0 1
55 0 82 -5 -32 -17 26 115 90 4
37 0 76 0 34 13 39 43 4 1
43 0 80 0 44 19 37 36 0 1
37 0 79 0 30 20 42 48 6 1
52 -4 79 0 52 0 26 27 0 1
45 4 82 2 44 0 37 38 0 1
48 5 81 2 46 0 33 34 2 1
37 0 97 -5 30 0 60 66 6 1
41 0 86 0 38 -8 45 47 2 1
56 0 78 0 6 -4 22 73 50 4
41 0 79 0 38 -24 38 40 2 1
55 0 81 0 -4 30 25 86 60 4
51 -3 81 0 50 -12 30 32 2 1
45 -1 79 0 46 5 33 32 0 1
37 0 80 0 8 -3 43 72 30 1
41 0 83 0 42 3 42 42 0 1
44 0 83 4 44 1 40 39 0 1
44 -3 76 0 44 6 32 32 0 1
56 0 81 0 -14 13 25 97 72 4
55 0 79 0 24 23 24 56 32 4
37 0 106 0 26 7 68 80 12 1
45 -1 76 -3 44 -5 31 32 2 1
45 0 88 -1 44 0 43 44 2 1
49 -1 77 0 50 5 28 28 0 1
41 5 78 0 42 23 37 37 0 1
55 0 76 0 -14 -9 21 92 70 4
56 0 95 0 50 22 40 46 6 4
37 0 76 0 26 21 40 50 10 1
44 5 81 0 42 -19 37 39 2 1
56 1 83 0 56 6 27 26 0 1
41 0 85 -4 38 0 44 46 2 1
57 1 86 -4 56 0 30 30 0 1
50 0 87 -3 50 -4 37 38 0 1
41 4 76 0 38 -16 35 37 2 1
44 4 79 0 44 15 35 35 0 1
82 4 86 0 -22 0 4 109 106 5
45 -3 78 0 44 0 33 34 2 1
44 5 76 0 44 16 32 32 0 1
37 0 78 0 6 8 42 73 32 1
45 0 82 -30 44 0 37 38 0 1
38 0 77 0 38 14 40 39 0 1
37 0 97 0 12 2 59 84 24 1
37 0 95 0 8 -11 58 87 30 1
45 0 83 0 44 0 39 39 0 1
43 0 86 0 44 23 42 42 0 1
53 1 88 0 52 -9 35 36 2 1
53 -2 80 0 54 0 27 26 0 1
37 0 90 0 36 8 53 54 2 1
37 0 79 0 18 -5 42 61 18 1
45 0 88 0 46 3 42 41 0 1
49 -4 80 0 50 2 31 31 0 1
55 0 82 0 -42 -18 26 126 100 4
80 -2 84 0 -42 0 5 128 124 5
37 0 107 0 28 -7 69 78 8 1
46 5 83 0 46 12 37 36 0 1
56 0 81 0 54 -26 25 27 2 1
55 0 83 0 56 28 28 26 0 1
44 0 77 0 44 0 33 34 0 1
39 -1 77 8 38 0 38 39 0 1
51 0 77 0 50 -26 26 28 2 1
52 0 78 -3 52 0 26 26 0 1
82 0 86 6 -12 0 4 99 94 5
45 0 82 0 46 25 37 35 0 1
55 0 77 -1 16 -3 22 62 40 4
55 0 95 -2 44 9 40 51 12 4
37 -1 104 0 24 11 67 80 14 1
45 0 83 0 44 -17 38 39 2 1
45 -1 79 0 44 -20 33 35 2 1
37 0 77 0 6 -29 40 72 32 1
56 0 97 0 46 4 41 51 10 4
47 0 77 0 46 0 30 30 0 1
53 0 81 0 54 6 28 27 0 1
56 0 81 0 54 -22 25 27 2 1
103 -2 104 0 70 0 1 35 34 5
37 0 75 0 36 16 37 39 2 1
46 0 76 0 46 14 30 29 0 1
37 0 76 0 28 28 39 48 8 1
41 0 82 -5 38 -4 41 43 2 1
56 0 79 2 -22 0 23 102 80 4
55 0 79 -1 20 -3 24 59 34 4
55 1 77 0 44 3 22 34 12 4
76 -5 81 0 -40 0 5 122 118 5
56 0 95 0 44 11 40 51 12 4
68 0 111 -6 68 0 44 44 0 1
37 0 83 0 28 7 46 54 8 1
45 0 86 -6 44 -9 40 42 2 1
49 0 77 3 46 -22 28 30 2 1
53 0 87 0 52 -9 34 35 2 1
44 -1 79 -5 44 4 36 35 0 1
41 0 86 0 42 18 46 45 0 1
37 -28 77 0 20 0 40 56 16 1
44 -41 88 0 44 0 44 44 0 1
45 0 86 0 46 16 41 40 0 1
44 0 77 5 44 14 34 34 0 1
50 0 111 6 50 0 60 62 2 1
49 0 81 0 46 -23 33 35 2 1
37 0 90 0 36 -9 52 53 2 1
53 0 86 0 52 -28 33 34 2 1
57 4 86 0 56 0 29 30 0 1
43 -4 86 0 42 0 44 45 2 1
43 -2 81 0 42 0 38 39 2 1
41 -2 86 0 42 11 45 44 0 1
41 0 76 0 38 -9 35 37 2 1
45 0 84 3 44 0 39 40 2 1
41 0 87 2 38 -14 46 48 2 1
37 0 94 2 12 12 57 81 24 1
37 0 79 0 34 -3 41 45 4 1
43 1 102 0 42 -6 59 61 2 1
37 -2 75 -1 20 0 38 54 16 1
53 2 82 0 52 -10 29 30 2 1
43 0 81 3 42 -6 38 40 2 1
37 0 77 0 24 -30 41 54 14 1
47 -5 90 0 46 0 43 43 0 1
52 3 84 0 52 0 32 32 0 1
37 -2 79 0 24 0 42 55 14 1
52 -4 102 0 52 0 50 50 0 1
46 1 86 0 46 0 41 40 0 1
55 0 97 0 50 29 41 48 6 4
53 0 86 3 54 14 33 32 0 1
46 1 107 -6 46 4 61 60 0 1
56 0 92 0 46 -1 36 46 10 4
41 4 83 0 42 5 41 41 0 1
44 1 78 0 42 -17 34 37 2 1
55 -5 78 0 16 -1 23 63 40 4
44 3 86 -3 44 0 42 42 0 1
56 0 77 0 -20 -16 21 97 76 4
55 0 76 0 -12 0 21 89 68 4
44 0 79 0 42 -28 36 38 2 1
41 -2 86 0 38 -16 46 48 2 1
56 0 97 4 52 0 41 45 4 4
37 0 82 5 -4 0 45 87 42 1
37 -4 107 0 36 0 70 71 0 1
49 0 90 0 50 20 42 41 0 1
53 -2 81 0 54 0 28 27 0 1
51 0 82 0 50 -11 31 33 2 1
44 0 85 0 44 14 41 41 0 1
81 0 84 -1 -14 0 3 99 96 5
37 0 83 0 2 4 46 81 34 1
104 -3 105 0 72 2 1 33 32 5
56 0 98 0 52 18 42 46 4 4
37 0 77 5 24 -8 40 54 14 1
38 3 77 0 38 1 39 38 0 1
55 0 78 0 2 9 23 75 52 4
45 0 100 0 44 0 55 56 0 1
37 0 79 0 36 4 41 43 2 1
49 4 86 0 50 8 37 37 0 1
37 0 95 0 28 0 58 67 8 1
37 0 82 8 -2 4 45 85 40 1
56 0 97 -6 50 -13 41 48 6 4
37 0 76 0 34 8 39 43 4 1
37 0 76 0 30 17 40 45 6 1
55 0 77 0 36 0 22 41 20 4
55 0 77 0 -24 20 21 103 82 4
37 0 76 0 16 -10 39 61 22 1
56 0 79 3 56 16 23 22 0 1
44 0 96 8 44 0 52 52 0 1
50 -1 79 8 50 0 29 30 0 1
55 0 86 0 56 25 31 30 0 1
37 -2 76 -9 36 -14 39 40 0 1
51 0 86 -7 50 -5 36 37 2 1
51 5 78 -2 52 14 27 26 0 1
37 0 77 1 34 -6 40 43 2 1
37 -2 81 0 36 -29 43 44 2 1
38 2 79 0 38 7 41 40 0 1
51 0 77 0 50 -12 26 28 2 1
41 1 97 0 38 -16 56 59 2 1
37 0 79 0 0 1 42 79 36 1
37 0 107 8 30 0 70 76 6 1
43 0 84 6 42 -4 41 43 2 1
37 0 77 0 18 -13 40 59 18 1
49 0 107 3 46 -14 58 60 2 1
37 0 76 -7 24 8 39 52 14 1
37 0 79 0 20 11 42 58 16 1
37 0 83 2 -2 0 46 85 40 1
84 0 88 -2 0 24 3 88 84 5
107 0 108 -7 70 -24 1 38 36 5
56 0 76 0 -10 -4 20 86 66 4
56 0 81 0 56 3 24 24 0 1
85 0 88 6 2 0 3 86 82 5
37 3 82 -3 34 0 45 48 4 1
59 0 86 0 60 16 28 27 0 1
43 -4 81 0 42 0 38 40 2 1
55 0 96 4 54 0 41 42 2 1
53 -1 91 0 54 0 38 37 0 1
83 -1 86 0 -4 -8 4 92 88 5
47 5 86 0 46 0 39 40 0 1
55 2 81 0 54 0 27 27 0 1
37 0 99 0 28 -2 61 70 8 1
49 0 78 0 50 6 29 29 0 1
49 3 88 0 50 27 40 39 0 1
37 0 106 0 24 14 69 82 14 1
41 0 80 -1 42 1 39 39 0 1
37 0 97 -3 34 8 60 64 4 1
50 0 91 0 50 0 41 42 0 1
37 0 93 0 12 -12 55 80 24 1
46 0 81 0 46 8 35 34 0 1
45 0 81 0 46 11 36 35 0 1
56 0 81 0 -4 20 25 86 62 4
37 0 80 0 30 -5 43 49 6 1
45 0 76 0 44 -16 31 32 2 1
41 0 108 -4 42 18 66 66 0 1
51 0 84 1 52 0 33 33 0 1
37 0 97 -3 18 -3 60 79 18 1
37 0 84 0 24 -2 47 61 14 1
41 0 82 -4 38 0 41 43 2 1
45 -1 77 0 44 -10 31 33 2 1
52 2 85 -1 52 0 33 33 0 1
37 0 79 0 26 6 43 54 10 1
56 0 97 0 42 0 41 55 14 4
49 2 86 0 50 14 38 37 0 1
55 -1 98 0 42 29 42 57 14 4
48 -5 77 0 46 -4 29 31 2 1
41 -5 76 0 42 10 35 35 0 1
48 1 76 0 46 0 28 30 2 1
41 2 76 0 42 10 34 34 0 1
56 0 97 0 52 26 41 45 4 4
53 0 84 0 54 9 32 30 0 1
55 0 96 0 42 -17 41 55 14 4
78 1 83 1 -40 10 4 124 120 5
38 1 102 0 38 0 64 63 0 1
38 -2 76 -3 38 0 38 37 0 1
52 4 83 0 52 0 30 31 0 1
39 3 93 -4 38 0 54 55 0 1
55 -1 77 -3 16 -8 22 62 40 4
48 0 88 0 46 -5 39 41 2 1
37 0 90 0 34 -24 53 57 4 1
54 5 81 0 54 0 27 27 0 1
56 0 77 0 44 -24 22 34 12 4
67 1 112 0 68 1 45 45 0 1
43 0 108 0 42 -8 65 67 2 1
41 -1 78 0 42 11 37 37 0 1
56 0 92 0 52 13 36 40 4 4
55 0 77 0 -30 -13 22 108 86 4
42 0 89 -6 42 0 47 48 2 1
38 0 92 0 20 -6 54 71 18 1
55 0 92 0 30 -6 37 61 24 4
37 0 81 0 36 -20 43 44 2 1
41 0 79 0 38 -3 38 40 2 1
37 0 76 1 28 -8 40 48 8 1
55 0 79 0 20 -25 23 58 34 4
37 0 78 -2 34 -3 41 45 4 1
40 4 85 0 38 0 45 46 2 1
49 3 77 0 46 -6 28 30 2 1
53 -4 81 0 54 6 28 27 0 1
53 -4 78 0 54 8 25 24 0 1
48 0 83 2 46 0 35 36 2 1
102 0 103 1 72 26 1 31 30 5
52 4 102 0 52 0 50 51 0 1
37 5 79 5 24 0 42 56 14 1
37 0 104 0 18 -25 67 86 20 1
39 2 79 0 38 0 40 40 0 1
37 0 79 -1 10 0 42 69 26 1
37 0 77 0 38 27 40 39 0 1
37 0 93 0 12 0 55 80 24 1
51 -2 82 0 52 0 31 30 0 1
37 3 77 0 34 -13 39 43 4 1
41 0 84 6 42 30 43 43 0 1
41 0 85 0 42 21 44 44 0 1
46 -4 84 0 46 0 38 38 0 1
55 0 96 -1 50 -9 41 47 6 4
76 -3 81 -2 -40 30 5 123 118 5
44 0 80 0 44 3 36 36 0 1
44 0 79 0 44 17 36 35 0 1
37 0 81 7 12 0 45 68 24 1
55 -2 98 0 52 1 42 46 4 4
37 0 103 0 20 3 66 82 16 1
53 4 87 0 52 -1 34 35 2 1
55 0 80 0 54 -1 25 26 2 1
45 0 86 -1 44 -7 41 42 2 1
44 0 87 0 44 3 43 43 0 1
55 0 95 5 36 -5 40 59 20 4
45 1 86 0 46 28 41 40 0 1
82 3 86 0 -22 0 4 109 106 5
42 5 76 0 42 2 34 34 0 1
37 0 97 0 12 10 59 84 24 1
55 -1 80 -2 20 -5 25 59 34 4
50 -3 87 4 50 0 37 38 0 1
55 2 85 0 54 0 31 31 0 1
39 -1 106 0 38 0 67 67 0 1
47 3 95 3 46 0 48 49 0 1
37 0 77 0 -4 6 41 83 42 1
56 0 77 0 20 -6 22 57 36 4
37 0 76 -4 34 0 40 43 2 1
45 0 80 8 44 0 35 36 2 1
56 0 96 0 56 12 40 39 0 1
37 0 80 0 30 14 43 49 6 1
37 2 82 -2 34 0 45 48 4 1
104 0 106 0 72 9 1 33 32 5
45 -4 85 0 46 8 40 39 0 1
58 -3 85 0 56 0 28 28 0 1
37 0 77 -2 30 12 40 46 6 1
55 0 77 -1 28 3 21 48 28 4
40 0 80 0 42 25 40 39 0 1
55 0 95 0 54 24 40 41 2 1
37 0 80 0 30 13 43 49 6 1
74 5 78 6 -42 -1 4 122 118 5
58 2 97 0 56 0 39 40 0 1
55 -1 91 0 54 -7 35 37 2 1
55 0 96 -2 42 -4 41 55 14 4
37 1 75 -2 20 0 38 54 16 1
53 0 77 0 54 5 23 23 0 1
51 -1 90 0 50 -13 39 41 2 1
41 0 77 0 38 -3 37 39 2 1
41 0 86 0 42 3 45 44 0 1
55 0 95 0 46 12 40 49 8 4
45 -2 107 0 44 -18 62 63 2 1
37 0 78 0 12 30 41 65 24 1
56 0 81 0 -20 -9 25 102 76 4
50 -5 86 1 50 0 37 37 0 1
37 0 79 0 34 10 42 46 4 1
53 0 86 0 52 -5 33 34 2 1
82 0 86 0 -40 2 5 128 124 5
56 -3 98 0 52 0 42 46 4 4
46 0 76 0 44 -24 30 32 2 1
56 -1 81 0 54 -27 25 27 2 1
41 0 80 -1 38 0 39 41 2 1
37 0 76 -1 24 1 39 52 14 1
46 2 88 8 46 6 42 41 0 1
38 0 92 0 16 1 54 77 22 1
37 4 76 0 34 -29 39 42 4 1
108 -1 109 0 70 -28 1 39 38 5
37 0 75 0 34 6 38 41 4 1
48 0 88 -2 46 0 40 42 2 1
55 0 95 0 50 4 40 46 6 4
51 -1 77 0 52 22 26 25 0 1
55 0 83 0 -30 -9 27 114 86 4
39 -2 76 1 38 0 38 37 0 1
37 0 77 0 16 18 40 61 22 1
51 0 83 0 50 -17 32 34 2 1
49 0 77 4 46 -10 28 30 2 1
37 0 77 0 6 6 40 72 32 1
45 0 81 0 46 28 36 35 0 1
48 5 81 0 46 0 32 34 2 1
53 0 86 0 52 -2 33 35 2 1
44 5 79 0 44 0 35 35 0 1
55 0 83 0 54 0 27 28 2 1
45 0 77 0 46 10 31 30 0 1
45 -5 83 0 46 21 38 37 0 1
55 0 96 0 54 27 41 42 2 1
48 45 77 0 -22 0 29 101 72 2
37 1 90 0 20 7 53 70 16 1
51 0 81 0 52 22 30 29 0 1
56 1 97 0 54 30 40 42 2 1
44 0 76 -1 44 0 32 32 0 1
55 0 86 -4 54 0 31 32 2 1
49 0 78 -7 46 -20 29 32 2 1
56 0 79 6 0 5 23 79 56 4
56 0 86 0 54 -29 30 32 2 1
41 1 77 0 42 5 36 35 0 1
40 0 81 5 38 0 41 43 2 1
55 0 77 0 24 -3 21 54 32 4
43 4 77 0 42 0 34 36 2 1
42 0 86 0 42 0 44 45 0 1
51 0 80 0 52 23 29 28 0 1
37 0 95 0 20 17 57 74 16 1
55 0 97 -5 46 0 41 50 8 4
56 0 78 0 44 27 22 34 12 4
107 4 108 1 72 5 1 36 34 5
55 0 95 0 54 -1 40 41 2 1
37 0 96 0 34 1 59 62 4 1
55 0 79 0 20 -10 24 59 34 4
45 0 79 0 46 10 33 32 0 1
41 4 79 0 42 11 38 37 0 1
37 0 103 0 24 -23 66 80 14 1
43 -3 81 0 42 -2 38 40 2 1
37 0 77 0 -14 6 40 92 52 1
55 0 78 0 16 -26 23 63 40 4
56 5 97 0 54 24 40 42 2 1
49 -3 79 0 50 0 30 30 0 1
41 0 84 -1 42 -2 43 43 0 1
48 -1 79 0 46 0 31 32 2 1
46 0 83 -1 46 5 37 36 0 1
55 0 78 0 44 -10 23 34 12 4
37 0 77 0 18 -2 40 59 18 1
48 0 88 7 46 0 39 41 2 1
42 -5 79 0 42 0 37 38 2 1
53 -5 88 0 52 -30 34 36 2 1
37 0 80 0 28 21 43 52 8 1
37 0 81 0 28 -17 45 53 8 1
51 -1 78 0 52 5 27 26 0 1
79 0 83 0 -30 0 4 114 110 5
37 0 79 0 10 26 42 68 26 1
37 -1 76 -2 -2 0 39 79 40 1
49 2 81 0 50 0 31 32 0 1
55 0 93 0 10 -18 37 82 46 4
37 0 79 0 36 28 41 43 2 1
55 0 82 0 -36 3 26 118 92 4
44 1 86 1 42 -22 42 44 2 1
45 0 76 -1 44 -3 31 32 2 1
46 2 79 0 46 3 34 33 0 1
51 0 86 -2 50 -2 36 37 2 1
37 0 77 0 28 69 40 48 8 1
37 -2 82 4 -4 0 45 87 42 1
37 0 76 0 30 -9 39 45 6 1
56 0 79 1 0 6 23 79 56 4
38 0 92 0 18 25 54 74 20 1
56 0 95 0 46 9 40 49 10 4
37 4 77 -1 -22 2 41 101 60 1
40 0 81 -4 38 0 41 42 2 1
41 1 88 0 42 0 47 47 0 1
51 0 77 0 50 -21 26 28 2 1
83 2 86 6 -6 0 4 94 90 5
46 3 76 0 46 7 30 30 0 1
56 -2 96 0 56 3 40 39 0 1
51 -2 79 0 50 -9 28 30 2 1
40 -4 109 0 38 -1 68 70 2 1
45 -2 86 0 44 -1 41 42 2 1
42 0 86 -1 42 -2 44 45 2 1
37 0 79 0 34 -10 42 46 4 1
55 0 79 0 18 -7 23 61 38 4
42 -5 99 0 42 0 57 58 0 1
45 -2 87 0 44 -14 42 43 2 1
50 1 85 -5 50 0 35 36 0 1
49 -3 83 -7 50 0 33 33 0 1
55 0 96 0 52 -5 41 44 4 4
44 -4 78 0 44 0 34 34 0 1
38 0 92 0 20 2 54 71 18 1
55 0 82 0 -40 20 26 123 96 4
37 0 83 0 30 17 46 52 6 1
37 0 79 0 6 -21 43 74 32 1
37 0 80 0 36 1 43 44 0 1
55 0 95 0 38 4 40 57 16 4
65 4 113 0 64 1 48 48 0 1
45 1 86 0 44 -3 40 42 2 1
38 1 81 0 38 8 43 42 0 1
46 2 86 0 46 20 40 39 0 1
37 0 82 0 34 -8 45 48 4 1
55 -1 98 2 52 -13 42 46 4 4
37 0 83 0 28 -29 46 54 8 1
45 1 83 0 44 -1 38 39 2 1
51 -2 84 0 50 -17 33 35 2 1
37 0 78 0 2 -19 41 75 34 1
47 5 88 1 46 0 42 42 0 1
55 0 77 0 44 17 22 34 12 4
48 3 80 0 46 0 32 34 2 1
56 0 78 0 12 15 22 65 42 4
41 0 86 3 42 1 45 45 0 1
54 -5 77 -22 -4 -30 23 82 60 4
46 2 80 0 44 -29 34 36 2 1
56 0 97 4 46 0 41 51 10 4
45 0 76 0 46 29 31 30 0 1
55 -2 98 0 46 7 42 51 8 4
46 0 77 0 44 -20 31 33 2 1
43 -1 80 -4 42 -16 37 39 2 1
45 -2 76 0 46 6 31 30 0 1
44 0 81 0 42 -21 37 39 2 1
37 0 95 0 8 -3 58 87 30 1
101 3 102 0 70 -18 1 32 32 5
43 0 90 0 44 29 47 46 0 1
37 0 103 0 26 1 66 77 12 1
56 0 97 0 52 6 41 45 4 4
62 0 110 3 62 0 48 48 0 1
43 5 85 -2 42 -3 42 44 2 1
48 0 90 0 46 -6 41 43 2 1
55 0 97 4 42 0 41 55 14 4
38 0 83 0 36 -22 45 47 2 1
37 4 77 0 0 0 40 77 36 1
56 0 95 0 38 -7 40 57 18 4
37 0 77 0 -6 -14 41 85 44 1
41 -1 100 0 42 6 59 59 0 1
56 0 77 0 -24 0 21 103 82 4
37 0 80 0 16 13 43 65 22 1
37 0 96 -1 36 0 59 60 2 1
55 0 92 0 24 -13 37 69 32 4
37 0 81 0 12 -30 44 68 24 1
59 1 86 1 60 17 28 27 0 1
45 0 83 -6 44 0 38 39 2 1
37 0 78 0 24 27 42 55 14 1
78 -4 82 0 -46 0 4 128 124 5
37 0 83 0 6 -12 47 78 32 1
49 0 95 1 50 3 47 46 0 1
46 1 83 0 46 11 37 37 0 1
46 0 84 0 44 -27 38 40 2 1
39 -6 76 -1 -2 0 37 79 42 1
56 0 76 0 -4 276 20 81 62 4
51 -4 80 0 50 -16 29 31 2 1
37 0 83 0 0 -13 46 83 36 1
56 0 96 -4 50 0 40 47 6 4
48 1 90 0 46 0 41 43 2 1
56 0 79 0 56 13 23 22 0 1
48 0 88 -1 46 -3 40 42 2 1
37 0 75 1 24 0 38 52 14 1
44 0 76 0 42 -23 32 34 2 1
58 -1 81 0 56 0 24 24 0 1
55 -1 77 0 34 -4 22 44 22 4
37 0 80 5 18 0 43 62 18 1
44 4 85 0 44 5 41 41 0 1
37 0 81 0 24 0 44 57 14 1
53 0 104 0 54 2 51 49 0 1
47 0 94 3 46 0 47 48 0 1
55 0 87 2 54 0 32 33 2 1
45 1 80 0 44 0 35 36 2 1
37 0 76 0 34 20 39 42 4 1
37 -1 74 -3 28 -6 37 46 8 1
47 -2 88 8 46 0 40 41 0 1
46 4 87 0 46 3 41 41 0 1
55 0 95 3 50 0 39 46 6 4
37 0 78 0 20 -14 42 57 16 1
55 0 93 2 0 -2 38 93 56 4
37 -1 100 0 36 0 64 64 0 1
56 0 81 0 54 -23 25 27 2 1
52 1 84 0 52 0 32 33 0 1
55 0 77 0 24 -13 21 54 32 4
56 0 76 0 -4 -4 20 81 62 4
38 0 75 0 38 2 37 36 0 1
53 0 88 0 54 15 35 34 0 1
57 3 92 0 56 1 35 35 0 1
56 2 99 0 50 3 43 49 6 4
49 0 86 -3 50 -4 37 37 0 1
41 -5 97 0 42 0 56 56 0 1
56 0 99 -2 50 0 43 50 6 4
37 0 83 -1 -4 -7 46 88 42 1
56 0 81 0 -4 24 25 86 62 4
37 0 79 0 10 -15 43 69 26 1
79 0 83 -1 -42 0 4 126 122 5
55 0 87 8 54 0 32 33 0 1
56 0 77 0 -20 25 21 97 76 4
37 0 76 0 18 3 39 58 18 1
37 0 97 -7 20 0 60 76 16 1
76 -2 81 0 -40 0 4 122 118 5
46 0 90 -7 46 0 43 43 0 1
55 0 79 0 12 -20 23 66 42 4
55 -2 80 0 -2 1 25 83 58 4
37 -2 81 0 36 0 44 44 0 1
37 -10 80 0 34 0 43 46 2 1
55 0 97 -7 46 0 42 51 8 4
38 1 79 0 38 18 41 40 0 1
105 -1 106 -5 70 -6 1 36 36 5
53 -1 78 0 52 -12 25 26 2 1
55 1 77 -2 44 0 22 34 12 4
57 2 86 -7 56 0 30 30 0 1
49 0 79 0 50 14 31 30 0 1
37 2 80 0 8 14 43 72 30 1
56 1 92 0 52 -6 36 40 4 4
37 0 74 0 24 5 37 51 14 1
42 -3 83 0 42 0 42 42 0 1
55 0 79 0 10 -16 23 68 46 4
42 0 78 -7 42 0 36 37 2 1
55 0 77 0 16 -21 22 62 40 4
58 0 83 6 56 0 25 26 0 1
43 0 86 -5 42 -18 42 44 2 1
105 -4 106 -6 72 3 1 33 32 5
46 1 78 0 46 7 32 32 0 1
46 0 108 -4 46 3 62 61 0 1
85 0 88 0 2 -14 3 86 82 5
43 0 78 -6 44 23 35 34 0 1
49 0 90 0 50 8 42 41 0 1
56 -2 80 0 56 8 24 23 0 1
56 1 81 0 -10 -20 25 91 66 4
38 -1 100 0 38 0 62 62 0 1
43 0 78 -2 42 -4 35 37 2 1
47 1 106 0 46 0 59 60 0 1
51 -1 86 0 50 -25 36 37 2 1
40 0 80 0 42 31 40 39 0 1
37 0 76 8 34 0 40 43 2 1
55 0 93 -1 46 -14 37 46 8 4
44 1 79 -2 44 1 35 35 0 1
55 0 92 -1 46 0 36 45 8 4
37 0 103 0 24 -12 66 80 14 1
41 0 86 0 38 -18 46 48 2 1
55 0 80 3 20 0 25 59 34 4
56 0 97 0 46 -21 41 50 10 4
37 0 83 5 8 -6 47 75 28 1
41 0 81 0 38 -18 40 42 2 1
37 0 95 0 10 24 58 84 26 1
54 -5 88 0 54 0 34 33 0 1
49 0 79 0 50 4 30 30 0 1
53 -5 88 0 54 9 35 33 0 1
44 0 83 4 44 0 38 39 0 1
37 0 78 0 8 2 41 70 30 1
45 -2 81 0 46 26 36 35 0 1
56 0 86 0 56 12 30 29 0 1
44 -2 87 1 44 0 43 43 0 1
79 0 83 0 -42 0 4 127 122 5
45 1 77 4 44 0 32 33 2 1
37 0 83 -7 6 0 46 77 32 1
44 1 76 0 44 2 31 32 0 1
68 2 112 0 68 0 44 45 0 1
38 4 77 0 38 14 39 38 0 1
49 4 80 0 46 -6 31 34 2 1
43 0 77 0 42 -6 34 36 2 1
37 -1 95 -12 20 1 58 75 16 1
45 -1 83 -4 44 -8 37 39 2 1
55 0 95 0 44 4 40 51 12 4
41 318 78 0 38 0 37 39 2 1
47 -2 95 0 46 0 49 49 0 1
49 0 81 0 50 -6 32 32 0 1
51 0 78 -6 50 0 27 29 2 1
37 0 77 0 18 20 40 59 18 1
57 -1 81 -6 56 -8 24 24 0 1
56 1 77 -1 44 0 22 34 12 4
37 0 81 0 28 -23 45 53 8 1
45 4 80 0 44 0 35 36 2 1
38 0 80 4 38 0 42 41 0 1
45 -2 77 0 44 0 32 33 2 1
37 3 104 0 18 6 66 86 20 1
55 -3 98 0 46 5 42 51 8 4
45 4 87 0 44 0 42 43 2 1
55 0 77 0 20 -30 22 57 34 4
45 -4 76 -3 44 0 32 32 0 1
55 0 95 -1 44 23 40 51 12 4
44 0 79 0 42 -20 35 37 2 1
55 -1 77 -3 0 20 22 77 56 4
37 0 77 -1 28 -1 40 48 8 1
37 0 106 0 28 0 68 77 8 1
37 0 108 0 30 -27 71 77 6 1
41 -2 83 0 42 0 42 42 0 1
52 0 81 0 52 -1 29 30 0 1
42 4 78 -2 42 0 36 37 2 1
37 0 77 2 36 1 41 41 0 1
49 -5 82 0 46 -24 33 35 2 1
56 0 95 0 52 6 40 44 4 4
48 -2 86 0 46 -1 38 40 2 1
52 4 82 3 52 0 30 30 0 1
37 0 78 0 20 -6 42 57 16 1
45 -2 83 6 44 0 38 39 2 1
60 0 108 -1 60 0 49 49 0 1
53 1 88 0 52 -2 35 36 2 1
85 0 89 5 2 0 4 86 82 5
48 0 89 -2 46 -4 41 42 2 1
82 0 86 1 -40 2 5 128 124 5
63 1 112 1 62 0 49 50 2 1
46 0 84 0 44 -19 38 40 2 1
50 1 77 0 50 0 27 28 2 1
37 0 99 0 28 -6 61 70 8 1
57 -4 79 0 56 0 22 22 0 1
56 0 96 5 54 1 40 42 2 1
80 0 84 0 -28 -8 4 112 108 5
38 -5 77 0 38 0 39 39 0 1
56 4 98 0 38 -11 42 59 18 4
55 0 81 -2 -12 9 26 94 68 4
41 -3 80 0 38 -14 39 41 2 1
49 1 95 0 46 -9 47 49 2 1
46 0 81 0 46 2 35 34 0 1
48 -4 79 0 46 -2 30 32 2 1
37 0 106 2 30 0 69 75 6 1
45 0 86 6 44 -19 41 42 2 1
49 0 86 0 46 -21 38 40 2 1
38 1 76 0 38 8 38 37 0 1
41 0 84 0 42 1 43 43 0 1
50 0 84 -1 50 -1 34 35 0 1
37 0 79 0 30 13 42 48 6 1
41 0 78 0 42 26 37 37 0 1
44 5 108 0 44 1 63 64 0 1
56 0 76 0 -2 2 20 79 58 4
55 3 79 0 54 0 25 25 0 1
55 0 78 0 2 -1 23 75 52 4
48 -1 77 0 46 -7 28 30 2 1
37 0 78 0 -2 -15 42 81 40 1
44 1 86 8 44 10 43 42 0 1
37 0 76 -7 28 5 39 47 8 1
49 0 77 6 46 -16 28 30 2 1
46 4 81 0 46 21 35 35 0 1
43 3 86 0 42 0 43 45 2 1
55 0 77 0 -28 -30 21 105 84 4
46 1 79 0 44 -30 34 35 2 1
55 0 93 0 42 -21 37 51 14 4
37 0 93 -3 12 0 55 80 24 1
37 0 75 0 30 26 38 44 6 1
78 -3 82 0 -46 0 4 128 124 5
45 0 84 0 44 -19 39 41 2 1
37 0 79 0 24 -23 42 55 14 1
37 0 78 0 -4 5 41 83 42 1
56 0 83 0 54 -29 27 29 2 1
56 0 81 1 -6 0 25 89 64 4
37 0 100 -1 30 -1 64 69 6 1
37 0 77 0 36 -6 39 41 2 1
37 0 82 3 20 1 45 61 16 1
49 0 106 0 50 15 58 57 0 1
58 0 86 -2 56 0 29 30 0 1
64 1 113 0 62 -15 48 51 2 1
55 0 77 0 34 0 22 44 22 4
56 0 76 0 -4 -17 20 81 62 4
48 0 86 -7 46 0 37 39 2 1
49 -1 83 -4 50 -6 34 34 0 1
56 0 95 0 42 -18 40 54 14 4
41 -5 108 0 42 9 67 67 0 1
37 0 84 1 30 0 47 53 6 1
37 0 103 0 20 -16 66 82 16 1
56 -4 99 0 46 -7 43 52 10 4
47 3 86 0 46 0 39 39 0 1
37 0 80 0 8 24 43 72 28 1
56 -1 97 0 42 0 41 55 14 4
82 0 86 0 -42 -23 4 130 126 5
46 1 86 0 44 -27 41 42 2 1
55 0 77 -2 -22 0 22 100 78 4
56 0 77 -1 24 -3 22 54 32 4
37 0 76 0 24 -1 40 53 14 1
84 3 87 0 -2 0 3 90 86 5
39 0 85 5 38 0 46 46 0 1
44 5 82 0 42 -20 38 41 2 1
42 4 81 0 42 0 39 40 0 1
44 0 86 0 44 2 43 42 0 1
46 -5 82 0 46 0 36 35 0 1
37 0 95 0 8 -21 58 87 30 1
54 0 83 4 54 0 29 29 0 1
51 -5 79 0 50 -18 28 30 2 1
56 0 77 0 -18 1 21 95 74 4
55 0 98 0 42 0 42 57 14 4
37 0 77 -1 38 16 39 38 0 1
42 -3 82 0 42 0 40 41 0 1
56 0 81 0 -10 -22 25 92 66 4
55 0 78 0 44 -24 23 34 12 4
37 0 105 0 24 4 68 82 14 1
37 -2 79 6 36 -22 42 43 2 1
37 0 84 0 18 -26 47 66 18 1
56 0 78 0 10 -10 22 68 46 4
44 -2 81 0 44 7 37 37 0 1
41 0 87 1 42 27 46 46 0 1
51 0 79 0 52 22 28 27 0 1
37 0 83 7 -2 0 46 85 40 1
44 3 83 0 44 0 38 39 0 1
43 -1 86 0 42 -10 42 44 2 1
55 0 77 -7 30 0 21 46 24 4
37 0 79 0 20 14 42 58 16 1
40 -5 84 0 38 0 45 46 2 1
37 0 106 4 36 0 69 70 2 1
42 0 83 4 42 0 42 42 0 1
51 2 79 6 52 11 27 27 0 1
56 0 76 0 -14 -16 20 92 72 4
37 0 93 0 12 15 56 81 24 1
54 -2 86 -2 54 -3 32 32 0 1
47 0 86 -2 46 -4 40 40 0 1
37 0 79 0 18 -21 43 61 18 1
37 0 76 -1 34 0 40 43 2 1
37 0 84 3 24 -7 47 61 14 1
48 0 83 0 46 -3 35 37 2 1
49 0 77 0 46 -16 29 31 2 1
44 2 86 0 44 16 42 42 0 1
48 1 86 0 46 0 38 40 2 1
53 3 102 6 54 2 49 48 0 1
44 1 77 0 44 6 33 34 0 1
76 4 81 2 -40 12 5 122 118 5
56 -1 96 7 44 11 40 52 12 4
47 0 81 6 46 0 34 35 0 1
43 1 76 0 42 -5 32 34 2 1
55 0 96 0 46 8 41 50 8 4
49 -1 83 0 50 9 34 34 0 1
85 0 88 -3 2 0 3 85 82 5
38 0 92 0 12 4 54 79 24 1
56 0 97 0 46 15 41 50 10 4
50 -2 101 -2 50 0 51 52 0 1
45 -3 74 0 44 0 29 30 2 1
37 0 77 0 18 -5 40 59 18 1
55 -1 97 0 42 -1 42 56 14 4
101 4 102 0 70 -19 1 32 32 5
43 0 86 -10 42 -20 42 44 2 1
41 -3 76 0 38 -22 35 37 2 1
37 -1 105 0 36 20 68 69 2 1
44 -3 82 0 44 4 38 38 0 1
51 0 79 6 52 4 27 27 0 1
37 4 79 2 16 0 41 63 22 1
43 0 85 7 42 -6 42 44 2 1
37 0 97 0 24 -2 60 73 14 1
46 -1 86 -1 44 -24 41 42 2 1
56 0 95 0 52 24 39 43 4 4
37 0 105 0 20 -20 68 84 16 1
37 0 104 -4 16 -17 67 89 22 1
64 0 113 1 62 -6 49 51 2 1
37 0 84 0 18 -2 47 66 18 1
53 2 81 0 52 -9 28 29 2 1
37 0 80 0 36 -22 43 44 2 1
37 0 75 0 30 9 38 44 6 1
56 -1 84 0 54 -7 28 30 2 1
37 0 77 0 16 24 40 61 22 1
47 -1 82 0 46 0 35 35 0 1
55 6 74 2 -4 -20 18 79 60 4
49 0 87 6 50 18 38 38 0 1
37 -1 79 3 0 0 42 79 36 1
62 -3 112 0 62 0 50 50 0 1
56 -5 96 0 56 0 40 39 0 1
37 0 78 0 26 1 41 52 12 1
37 0 93 0 12 12 56 81 24 1
56 0 81 6 -22 0 25 105 80 4
37 0 97 0 26 20 60 71 12 1
53 0 86 -5 54 11 33 32 0 1
37 -4 81 1 36 0 44 44 0 1
37 0 82 0 26 5 45 56 12 1
57 -2 87 0 56 0 30 30 0 1
37 -1 79 -6 12 -15 42 66 24 1
55 0 82 0 54 5 26 28 2 1
37 0 104 -6 18 13 67 86 18 1
55 0 96 -3 44 0 41 52 12 4
56 5 83 0 56 1 26 26 0 1
44 -1 85 0 44 4 41 41 0 1
42 4 76 0 42 0 34 34 0 1
44 -4 80 -7 44 2 36 36 0 1
37 0 84 0 24 -30 47 61 14 1
52 -5 81 -5 52 0 29 29 0 1
41 3 79 0 42 27 38 37 0 1
106 0 107 0 72 2 1 35 34 5
37 0 79 0 20 7 42 58 16 1
39 0 83 3 38 0 45 44 0 1
55 -1 97 -3 46 -5 41 50 8 4
38 -5 78 0 -2 -1 40 81 40 1
45 -1 88 0 46 15 42 41 0 1
55 0 93 0 42 -4 37 51 14 4
37 0 80 0 36 2 43 44 0 1
48 -5 89 0 46 0 41 42 2 1
48 -2 80 0 46 -3 32 34 2 1
56 0 97 0 44 -5 41 53 12 4
37 0 106 1 30 0 69 75 6 1
42 -1 84 0 42 0 42 43 2 1
48 0 80 0 46 -3 32 34 2 1
37 0 103 0 30 21 66 72 6 1
44 0 75 -1 44 7 31 31 0 1
37 0 92 0 24 31 55 69 14 1
42 0 81 -1 42 0 40 40 0 1
39 0 80 5 38 0 41 41 0 1
37 0 79 -7 0 0 42 79 36 1
37 0 106 2 28 0 69 77 8 1
40 0 86 -7 38 0 45 47 2 1
44 0 83 0 42 -15 40 42 2 1
48 -1 89 0 46 -3 41 42 2 1
53 0 86 0 54 9 33 32 0 1
37 5 79 0 34 0 42 45 4 1
55 10 95 -1 50 0 41 46 6 4
37 0 106 0 26 21 68 80 12 1
37 0 82 0 38 22 45 43 0 1
37 0 90 0 38 20 52 51 0 1
41 2 85 8 38 -19 44 46 2 1
50 0 87 -1 50 -2 37 38 0 1
46 1 86 0 44 -28 40 42 2 1
37 0 90 0 34 25 53 57 4 1
37 0 77 -1 -18 -1 40 95 54 1
52 0 81 0 52 -6 29 30 0 1
41 5 86 0 38 0 46 48 2 1
43 -4 76 0 44 12 33 32 0 1
54 0 79 0 54 0 25 24 0 1
55 1 77 0 54 0 22 23 0 1
45 -2 82 0 44 -11 37 38 2 1
49 2 90 0 50 1 41 41 0 1
56 0 96 0 42 24 40 55 14 4
49 0 81 0 50 5 32 32 0 1
55 -1 78 -6 0 -19 23 78 56 4
37 0 77 0 34 -27 39 43 4 1
77 4 81 0 -40 0 4 123 118 5
55 0 98 1 50 0 42 49 6 4
46 4 102 0 46 8 57 56 0 1
79 -4 83 -2 -32 509 4 117 112 5
55 0 77 0 26 -20 22 52 30 4
45 1 80 0 44 0 35 36 0 1
81 -2 86 0 -22 0 4 109 104 5
37 0 81 0 30 -20 45 50 6 1
38 0 102 0 34 -9 65 69 4 1
47 4 81 0 46 0 35 35 0 1
46 0 83 -6 46 1 37 36 0 1
56 1 87 0 54 -13 31 33 2 1
54 5 80 0 54 0 26 26 0 1
53 -2 86 0 52 -23 33 34 2 1
41 0 78 1 42 0 37 37 0 1
56 0 96 0 50 -24 40 47 6 4
55 -2 98 0 52 2 42 46 4 4
47 4 83 0 46 0 36 36 0 1
43 -4 75 0 44 14 32 31 0 1
37 0 76 -4 28 -21 39 47 8 1
41 0 87 3 38 -12 46 48 2 1
41 -4 79 0 42 0 38 37 0 1
44 3 80 -1 44 0 36 36 0 1
37 0 83 0 0 5 46 83 36 1
56 1 97 -1 52 -22 41 46 4 4
55 0 77 0 -24 6 22 103 82 4
55 0 79 0 12 3 23 66 42 4
45 -2 82 -1 44 -17 37 38 2 1
86 2 89 0 2 -2 3 86 84 5
46 0 76 -4 46 0 29 29 0 1
50 -2 83 0 50 0 32 33 2 1
52 0 86 0 54 25 33 32 0 1
44 3 83 0 44 22 40 39 0 1
59 1 86 3 56 -6 28 30 2 1
45 1 86 3 44 0 41 42 2 1
46 2 79 -5 46 0 33 32 0 1
52 2 88 0 52 -3 35 36 0 1
45 0 86 0 44 -21 40 42 2 1
43 0 87 6 42 0 44 46 2 1
51 0 82 0 50 -30 31 33 2 1
55 0 77 -5 -22 0 22 100 78 4
56 -2 96 -4 52 0 40 44 4 4
104 0 105 -4 70 -24 1 35 34 5
40 0 77 -6 38 0 37 38 2 1
37 0 76 0 24 31 39 52 14 1
37 0 80 0 36 17 43 44 0 1
44 1 83 0 44 12 39 39 0 1
37 0 78 0 36 -13 41 42 2 1
56 0 92 0 52 0 36 40 4 4
66 0 109 0 68 6 43 42 0 1
48 0 88 -6 46 0 39 41 2 1
46 0 81 8 46 3 35 35 0 1
43 0 76 5 42 -4 33 35 2 1
37 0 78 -1 16 11 41 63 22 1
37 0 80 -1 26 -14 43 54 12 1
45 0 79 -1 44 -25 33 35 2 1
55 1 80 0 54 0 25 26 0 1
56 -3 88 0 54 -23 32 33 2 1
37 0 81 6 36 0 44 45 0 1
46 -2 100 0 46 0 54 53 0 1
53 4 91 0 54 4 38 37 0 1
44 -1 86 0 44 10 43 42 0 1
37 0 76 0 34 -2 40 43 2 1
41 2 83 0 42 8 42 42 0 1
46 -2 109 1 46 0 63 63 0 1
37 0 79 -2 10 0 43 69 26 1
37 -4 82 0 36 -23 45 46 2 1
37 0 77 3 34 -4 40 43 2 1
41 -2 78 -1 42 -2 37 37 0 1
57 0 86 0 56 0 30 30 0 1
56 1 80 0 20 -9 24 59 36 4
104 0 104 -6 70 0 1 35 34 5
56 0 97 0 46 0 41 50 10 4
43 0 77 0 42 -9 34 35 2 1
45 0 77 0 46 14 32 31 0 1
37 0 95 0 26 -5 58 70 12 1
41 0 88 3 38 -5 47 49 2 1
54 0 84 2 54 0 30 30 0 1
56 3 84 0 56 0 28 28 0 1
41 0 82 0 42 13 41 41 0 1
37 0 79 0 12 -7 42 66 24 1
37 0 76 0 36 10 39 39 0 1
37 0 77 7 36 0 40 41 0 1
41 -1 77 0 42 3 36 35 0 1
55 -2 78 0 54 0 23 24 0 1
56 0 78 0 8 31 22 70 48 4
38 0 92 0 24 31 54 69 14 1
43 -1 79 -3 44 -12 36 35 0 1
43 0 79 -4 42 0 35 37 2 1
38 2 76 0 38 8 38 37 0 1
101 1 102 5 72 8 1 30 28 5
48 2 79 0 46 0 31 33 2 1
38 0 105 -5 38 0 67 66 0 1
37 0 77 0 16 19 40 61 22 1
83 0 86 -4 -4 -12 3 91 88 5
51 0 83 0 50 -12 32 33 2 1
37 0 82 0 8 0 45 74 30 1
84 0 88 0 -2 -8 3 90 88 5
37 0 79 0 10 3 42 68 26 1
48 3 83 0 46 0 35 37 2 1
37 0 81 0 38 14 43 42 0 1
41 -5 77 0 42 13 37 36 0 1
39 -10 78 0 0 6 39 78 40 1
48 0 85 -7 46 0 37 39 2 1
37 0 77 -5 36 16 40 41 0 1
45 3 81 2 44 0 37 37 0 1
55 0 96 0 50 21 41 47 6 4
56 1 87 3 56 12 31 30 0 1
56 2 98 0 46 26 42 51 10 4
101 0 102 0 72 12 1 30 28 5
56 0 97 1 50 -7 41 48 6 4
55 -1 85 0 54 -4 30 31 2 1
37 0 79 0 10 1 43 69 26 1
44 1 82 -3 44 0 38 38 0 1
102 0 102 -1 70 -7 1 33 32 5
39 -1 88 0 38 0 49 50 0 1
45 0 78 -1 44 -2 33 34 2 1
37 0 96 0 34 10 59 62 4 1
105 0 106 0 70 0 2 36 34 5
38 2 97 0 38 0 58 58 0 1
102 -2 104 0 72 12 1 31 30 5
45 -3 83 0 46 13 37 36 0 1
39 -3 100 0 38 0 62 62 0 1
66 0 109 0 64 -14 43 45 2 1
45 2 86 0 44 -7 41 42 2 1
37 0 79 -1 36 -10 42 43 2 1
41 -2 76 0 38 -24 35 37 2 1
37 0 78 -2 2 -6 41 75 34 1
37 0 76 0 24 31 39 53 14 1
50 0 84 -3 50 0 34 35 0 1
45 0 82 2 44 0 37 38 0 1
37 0 80 0 8 2 43 72 30 1
53 0 86 7 54 0 33 32 0 1
56 0 79 1 0 0 24 79 56 4
50 0 81 0 50 0 31 32 0 1
37 0 77 0 36 -3 40 41 2 1
37 0 103 -7 26 0 66 77 12 1
55 0 81 8 54 0 26 26 0 1
45 4 80 0 46 31 35 34 0 1
41 -1 81 0 42 13 41 40 0 1
55 0 96 0 44 -30 41 52 12 4
46 2 82 -4 46 6 36 35 0 1
43 0 83 2 42 0 39 41 2 1
52 5 88 2 52 0 36 36 0 1
43 -2 99 0 42 -11 56 58 2 1
37 0 97 0 12 1 59 84 24 1
46 0 108 4 46 1 62 61 0 1
37 0 81 0 8 -12 44 73 28 1
39 4 80 5 38 0 41 41 0 1
39 5 77 0 38 0 38 38 0 1
56 4 77 -4 44 0 22 34 12 4
48 0 106 0 50 26 58 57 0 1
46 0 77 5 46 1 32 31 0 1
42 5 76 0 42 0 34 35 0 1
45 4 81 0 46 28 36 35 0 1
46 0 76 4 46 1 30 30 0 1
37 0 76 -4 34 6 39 42 2 1
46 -1 84 -2 46 -4 38 38 0 1
55 0 82 0 -12 -11 26 95 68 4
55 -1 96 -3 50 -21 41 47 6 4
82 0 87 4 -40 1 5 128 124 5
46 0 87 0 46 -1 41 41 0 1
55 -2 98 0 50 0 42 49 6 4
53 1 81 0 54 4 27 26 0 1
56 0 97 -4 50 0 41 48 6 4
37 -2 76 0 28 0 40 48 8 1
43 -2 85 8 42 0 42 44 2 1
43 -1 85 -6 42 -9 42 44 2 1
46 0 87 -2 46 0 41 41 0 1
47 3 83 8 46 0 36 37 0 1
49 0 85 0 50 2 36 36 0 1
56 0 77 0 16 -14 22 62 40 4
52 4 81 0 52 0 28 29 0 1
37 0 79 0 26 -3 43 54 10 1
37 5 80 0 20 5 43 59 16 1
55 0 77 0 18 16 22 59 38 4
46 0 92 4 46 0 45 45 0 1
50 -3 83 0 50 0 33 34 2 1
59 0 86 -1 56 -10 27 29 2 1
53 0 86 0 52 -12 33 35 2 1
44 6 93 0 44 2 49 50 0 1
87 2 89 0 8 0 2 81 80 5
55 -4 82 1 54 0 27 28 0 1
37 1 90 0 28 29 53 62 8 1
37 -1 80 0 -2 0 43 83 40 1
43 0 83 0 42 -9 39 41 2 1
55 0 77 0 -28 -4 21 105 84 4
50 4 106 0 50 0 56 57 0 1
37 -1 76 0 36 -25 39 40 2 1
44 0 87 0 42 -30 43 46 2 1
55 0 80 0 -2 5 25 83 58 4
55 0 97 0 46 5 41 50 8 4
54 0 88 0 54 0 34 33 0 1
45 -2 89 2 44 0 44 45 0 1
53 -3 108 0 52 -15 55 56 2 1
44 2 85 0 42 -28 41 44 2 1
55 0 78 0 6 9 23 73 50 4
56 0 96 8 50 0 40 47 6 4
42 2 86 0 42 0 45 45 0 1
55 0 98 0 52 12 42 46 4 4
56 0 96 0 50 -10 40 47 6 4
37 0 83 0 6 3 46 78 32 1
55 0 79 0 8 -12 23 71 48 4
41 0 75 0 38 -26 34 36 2 1
85 0 89 0 2 -6 4 86 82 5
48 0 83 0 46 -11 34 36 2 1
37 0 77 0 6 31 40 72 32 1
47 0 76 0 46 -1 30 30 0 1
56 3 95 0 56 4 39 39 0 1
51 0 84 0 50 -28 33 35 2 1
47 -5 88 0 46 0 41 41 0 1
55 -2 96 3 52 0 41 44 4 4
43 0 85 -7 42 0 42 44 2 1
55 -1 91 -2 -4 1 35 96 60 4
57 1 97 6 56 0 40 40 0 1
37 -1 100 -3 30 -6 64 69 6 1
56 0 95 0 42 1 40 54 14 4
37 0 76 0 30 13 39 45 6 1
53 0 83 0 52 0 30 32 2 1
37 -3 107 0 36 0 70 71 0 1
37 0 76 0 18 -12 40 58 18 1
80 4 84 0 -42 -20 4 128 124 5
50 -4 77 0 50 0 28 28 0 1
55 0 78 -2 42 -1 23 37 14 4
58 0 84 -2 56 0 27 28 0 1
55 3 83 -5 54 0 27 28 2 1
55 0 93 0 2 -5 38 91 52 4
43 0 84 -4 42 0 41 43 2 1
46 0 81 -1 46 0 35 34 0 1
56 0 96 0 52 -2 40 44 4 4
48 0 94 0 46 -3 46 48 2 1
55 0 77 -2 24 -5 21 54 32 4
45 0 83 -2 44 -11 37 39 2 1
51 0 86 0 50 -7 36 37 2 1
37 0 95 -2 16 -4 58 80 22 1
37 0 78 0 20 21 41 57 16 1
55 3 77 0 26 -16 22 52 30 4
84 1 88 0 -2 0 3 90 88 5
42 -4 83 0 42 0 40 41 2 1
45 0 102 0 44 -6 57 58 2 1
71 -5 75 -8 -40 2 4 116 112 5
43 0 86 -3 44 27 42 42 0 1
56 0 76 0 -4 141 20 81 62 4
41 -1 83 0 42 7 42 41 0 1
52 -1 84 0 52 -2 31 32 0 1
56 0 95 -4 44 0 39 51 12 4
54 0 85 0 54 0 31 31 0 1
87 0 89 0 8 0 2 81 80 5
51 1 84 0 52 3 33 32 0 1
50 -1 101 -1 50 0 51 52 0 1
49 0 88 4 50 20 39 39 0 1
52 3 80 6 52 0 28 28 0 1
37 0 94 0 10 -3 57 84 26 1
45 -5 107 0 44 -24 62 63 2 1
48 0 79 2 46 0 31 32 2 1
37 0 95 -1 26 0 58 70 12 1
38 0 77 0 38 7 39 38 0 1
37 0 78 0 10 -28 41 68 26 1
53 4 81 0 54 4 28 27 0 1
50 -2 79 0 50 0 28 30 2 1
50 -5 101 0 50 0 52 52 0 1
56 4 76 0 -18 -12 20 94 74 4
45 4 86 0 44 -7 41 42 2 1
80 0 84 -2 -36 0 4 120 116 5
82 0 86 -1 -10 15 3 96 92 5
37 0 86 1 36 0 50 50 0 1
49 -1 78 0 50 10 29 29 0 1
37 0 83 0 34 -20 46 49 2 1
81 0 84 0 -20 -13 4 105 102 5
45 -1 87 -6 44 0 42 43 2 1
45 1 84 -4 44 0 40 41 0 1
51 0 84 0 50 -7 33 35 2 1
37 0 74 0 30 -19 37 43 6 1
44 0 82 -1 44 21 38 38 0 1
37 -2 81 -6 36 -11 44 44 0 1
37 0 79 0 0 0 42 79 36 1
37 0 91 0 18 2 53 73 20 1
58 0 86 -1 56 -2 28 30 2 1
37 0 76 -1 20 -2 40 55 16 1
37 0 81 1 28 -26 44 52 8 1
39 0 78 0 38 -1 39 39 0 1
45 0 82 -59 44 0 37 38 0 1
41 0 81 0 42 1 40 40 0 1
57 0 81 -3 56 0 24 24 0 1
37 0 77 0 34 0 40 43 2 1
46 -1 108 -7 46 0 62 61 0 1
46 0 81 0 46 15 35 34 0 1
41 0 76 -6 42 9 34 34 0 1
37 -1 80 -1 20 18 43 59 16 1
41 -1 89 0 38 -11 48 50 2 1
41 0 83 5 38 -6 42 44 2 1
41 4 79 0 38 -22 38 41 2 1
55 0 96 0 44 11 41 52 12 4
41 0 88 0 38 -6 48 50 2 1
56 0 79 0 10 21 23 68 46 4
45 0 83 0 44 -4 38 39 2 1
46 1 83 0 46 6 37 36 0 1
47 0 108 3 46 0 61 62 0 1
45 -1 83 0 44 17 38 39 0 1
56 1 82 0 56 11 26 25 0 1
83 0 87 0 -40 8 4 128 124 5
44 1 77 0 44 5 34 34 0 1
47 0 83 5 46 0 36 37 0 1
71 -35 107 0 60 -26 35 47 12 3
43 0 90 4 42 0 46 48 2 1
53 -5 80 0 54 10 27 26 0 1
41 3 79 0 38 -26 38 41 2 1
79 0 83 0 -38 0 4 122 118 5
55 0 95 -1 36 -9 39 59 20 4
43 4 93 0 42 0 51 52 2 1
37 0 76 343 20 0 40 55 16 1
46 1 86 5 46 -1 40 39 0 1
55 0 82 0 -24 -30 26 108 82 4
49 -2 81 0 46 -22 33 35 2 1
37 0 104 0 24 9 67 81 14 1
43 2 86 0 42 0 44 45 2 1
55 -6 75 -22 0 0 20 75 54 4
53 0 88 2 54 0 35 34 0 1
41 0 76 0 42 0 35 35 0 1
37 0 83 0 0 6 47 83 36 1
44 0 77 0 44 4 34 34 0 1
85 3 88 -2 -2 0 3 90 88 5
44 0 83 -1 44 0 39 39 0 1
48 0 81 3 46 0 32 34 2 1
55 -1 79 -5 26 -9 23 53 30 4
37 0 77 4 34 0 40 44 4 1
53 -5 82 0 54 3 29 28 0 1
46 0 88 2 46 13 42 41 0 1
54 0 81 1 54 0 27 27 0 1
53 0 81 0 52 -20 28 30 2 1
55 0 77 0 8 -24 21 69 48 4
41 0 77 0 38 -9 36 38 2 1
37 0 77 0 -20 -30 41 98 58 1
37 -4 75 0 28 8 38 46 8 1
46 1 84 -4 44 -22 39 41 2 1
37 0 76 0 24 -27 39 52 14 1
42 5 89 0 42 0 47 48 2 1
50 -3 101 -4 50 0 51 52 0 1
55 0 95 0 52 8 40 44 4 4
55 -4 83 0 54 0 29 29 0 1
55 0 98 -2 42 0 42 57 14 4
41 0 88 0 42 5 47 46 0 1
37 -3 104 0 38 0 67 66 0 1
42 0 86 -7 42 0 44 44 0 1
55 0 77 0 -30 -9 22 108 86 4
37 0 83 0 8 4 46 75 30 1
38 0 82 0 36 -23 44 46 2 1
37 0 76 -3 20 -3 39 55 16 1
41 0 81 3 38 -7 41 43 2 1
55 0 79 1 12 -25 23 66 42 4
46 0 85 -4 46 8 39 39 0 1
45 -2 88 0 44 -15 42 44 2 1
41 0 83 0 38 -20 42 44 2 1
56 0 78 0 8 27 22 70 48 4
106 1 108 0 70 0 1 38 36 5
46 0 79 5 44 -30 34 35 2 1
55 0 84 6 54 -3 29 30 0 1
55 0 95 -1 36 -2 39 59 20 4
46 0 81 0 46 3 35 35 0 1
51 -4 86 0 52 15 36 35 0 1
48 5 85 0 46 0 37 39 2 1
40 3 77 0 38 0 37 38 2 1
56 0 79 2 16 27 23 63 40 4
55 0 92 4 -4 4 36 97 60 4
37 0 83 0 30 -9 46 52 6 1
45 1 83 -6 44 -9 38 39 2 1
37 -3 80 0 18 -2 43 62 18 1
40 -1 77 3 38 0 38 39 2 1
37 0 81 0 28 0 44 52 8 1
62 0 109 3 60 0 47 49 2 1
41 -2 108 1 42 0 67 67 0 1
49 0 86 0 50 16 37 37 0 1
49 0 106 -3 50 6 57 57 0 1
43 0 79 -1 42 -13 35 37 2 1
44 0 76 -1 44 -2 31 32 0 1
106 5 108 3 70 0 1 38 36 5
37 2 79 6 0 0 42 79 38 1
56 -1 95 -7 44 -4 40 51 12 4
37 0 76 -1 16 6 39 61 22 1
41 -1 97 0 38 -28 56 59 2 1
102 0 102 -2 70 -10 1 33 32 5
49 2 79 2 50 30 30 30 0 1
52 0 86 0 54 31 34 32 0 1
56 -4 83 0 56 7 27 26 0 1
41 -1 82 0 42 7 41 41 0 1
37 0 79 0 8 -14 42 71 28 1
37 0 77 8 28 6 40 49 8 1
41 0 89 7 42 27 48 48 0 1
56 -2 99 5 38 -2 43 60 18 4
55 0 77 0 44 20 22 34 12 4
80 3 83 -2 -28 0 3 112 108 5
54 1 89 0 54 0 35 35 0 1
49 0 95 -2 50 2 46 46 0 1
56 -1 96 0 54 2 40 42 2 1
78 0 81 -3 -40 0 4 123 120 5
41 -4 82 0 42 0 41 41 0 1
56 0 79 0 16 23 23 63 40 4
57 3 81 0 56 0 25 24 0 1
39 4 80 -7 38 0 41 41 0 1
56 5 97 0 42 2 41 56 14 4
56 0 86 0 54 -26 30 32 2 1
55 0 79 -2 20 -4 24 59 34 4
55 0 95 1 50 0 40 46 6 4
37 0 107 0 28 15 69 78 8 1
55 -2 80 0 -4 14 25 85 60 4
56 2 99 0 46 -5 42 52 10 4
55 0 77 0 -10 -10 21 87 66 4
37 0 103 0 30 5 66 72 6 1
49 -1 89 0 50 19 40 40 0 1
55 0 81 0 54 -4 25 26 2 1
53 -2 78 0 54 0 25 24 0 1
39 0 79 -1 38 -1 41 41 0 1
37 0 82 0 -2 31 45 85 40 1
41 -1 80 0 38 -15 39 41 2 1
37 0 77 0 34 7 40 43 4 1
54 3 83 0 54 0 28 28 0 1
56 1 86 0 54 -2 30 32 2 1
41 1 86 0 42 5 45 44 0 1
53 -5 108 0 52 -24 55 56 2 1
37 0 93 0 10 -1 56 83 28 1
55 0 77 0 -22 0 22 101 78 4
55 -1 77 -3 44 0 22 34 12 4
37 0 81 -1 20 0 44 61 16 1
55 0 77 0 12 -30 22 65 42 4
55 0 77 -1 -28 1 21 105 84 4
37 0 79 8 24 0 42 56 14 1
55 0 76 0 -14 12 21 92 70 4
45 0 85 2 46 15 40 39 0 1
45 -4 77 0 44 0 33 34 0 1
44 1 87 1 44 3 43 43 0 1
37 0 79 -1 12 -3 43 66 24 1
56 0 92 0 52 6 36 40 4 4
52 -1 84 0 52 0 32 32 0 1
49 3 81 0 50 5 32 32 0 1
37 0 76 0 30 -22 39 45 6 1
46 -5 88 0 46 0 41 41 0 1
38 5 77 0 38 13 39 38 0 1
56 0 96 0 52 -30 40 44 4 4
52 -1 81 0 52 -1 29 30 0 1
55 -4 79 0 54 0 24 24 0 1
56 -2 81 0 56 6 25 24 0 1
42 4 85 0 42 0 43 44 2 1
102 0 103 0 70 -7 1 33 32 5
41 1 75 0 38 -24 34 36 2 1
51 0 86 0 52 0 35 35 0 1
37 0 79 0 28 8 42 50 8 1
55 0 87 4 54 0 32 33 2 1
82 -5 86 -2 -4 -17 3 91 88 5
42 0 77 7 42 0 35 36 2 1
46 0 77 0 44 -24 32 34 2 1
37 0 81 0 38 27 43 42 0 1
37 -2 77 0 0 27 40 77 36 1
56 0 97 4 52 25 41 45 4 4
47 1 83 0 46 0 36 37 0 1
43 -2 106 0 42 -10 62 64 2 1
37 0 76 -4 18 -2 39 57 18 1
43 0 87 0 42 -13 44 46 2 1
37 -2 83 5 34 0 46 49 4 1
44 0 86 -4 44 4 43 42 0 1
37 0 103 0 30 1 66 72 6 1
37 0 83 4 34 0 46 49 4 1
37 0 75 0 34 -14 38 41 2 1
37 0 76 0 34 9 39 42 2 1
56 0 81 0 -2 -2 25 83 58 4
51 -1 109 0 50 -7 59 60 2 1
44 7 79 0 42 0 35 37 2 1
37 0 76 0 16 -9 39 61 22 1
49 0 87 -1 50 8 38 38 0 1
58 0 86 -4 56 0 29 30 0 1
56 2 95 0 54 13 39 41 2 1
37 0 77 0 34 8 40 43 2 1
37 0 95 -2 24 -23 58 72 14 1
45 0 83 -3 44 -4 38 39 2 1
41 0 77 0 42 15 36 35 0 1
37 0 95 -7 12 -8 58 82 24 1
46 0 88 0 46 0 43 42 0 1
37 0 106 13 26 -2 69 80 12 1
38 1 86 0 38 8 49 48 0 1
55 0 86 0 56 30 31 30 0 1
46 1 88 0 46 0 41 41 0 1
81 -1 85 0 -40 2 4 126 122 5
37 0 76 0 24 -14 40 53 14 1
47 0 90 8 46 0 44 44 0 1
55 0 76 0 -18 -23 21 94 74 4
38 1 76 0 36 -15 38 39 2 1
37 0 83 2 8 -2 47 75 28 1
45 -2 82 0 44 -14 37 38 2 1
38 1 93 -1 38 0 55 55 0 1
43 0 89 0 42 -16 46 48 2 1
47 1 83 -3 46 0 36 36 0 1
56 0 97 0 50 -25 41 48 6 4
85 0 88 0 2 -16 3 86 82 5
46 0 77 0 46 1 31 30 0 1
55 -1 99 0 50 8 43 49 6 4
37 0 83 0 16 20 46 67 22 1
42 0 87 0 42 0 45 46 2 1
56 0 79 0 56 12 23 22 0 1
47 0 76 -1 46 -2 30 30 0 1
55 0 98 0 42 -6 42 57 14 4
41 4 83 0 42 7 41 41 0 1
37 0 78 0 10 -14 41 68 26 1
37 -5 82 0 36 -1 45 46 0 1
85 0 88 0 0 -23 3 88 86 5
51 -4 81 0 52 0 30 30 0 1
37 0 79 0 16 18 42 63 22 1
37 0 76 0 34 27 39 42 2 1
37 0 80 0 -2 -2 43 83 40 1
43 -5 89 0 44 10 46 45 0 1
37 0 78 -5 6 0 41 73 32 1
38 4 80 0 36 -6 42 44 2 1
56 0 76 0 -12 7 20 89 68 4
105 1 108 0 70 0 2 38 36 5
37 0 76 1 36 0 40 40 0 1
49 0 110 -4 46 -2 61 64 2 1
41 2 106 -2 42 7 65 65 0 1
56 0 97 2 46 1 41 50 10 4
56 0 97 0 46 5 41 50 10 4
43 -2 108 0 42 -17 64 66 2 1
45 0 82 3 44 0 37 38 2 1
37 -1 79 1 0 0 42 79 36 1
37 0 77 0 28 -16 40 48 8 1
39 0 107 -4 38 0 68 68 0 1
46 0 87 -11 46 -3 41 41 0 1
57 1 79 0 56 0 22 22 0 1
37 0 76 2 30 -30 40 45 6 1
37 0 83 -7 30 0 46 52 6 1
43 1 76 -2 42 -3 33 35 2 1
49 0 86 2 46 -24 38 40 2 1
37 0 106 0 36 17 68 69 2 1
50 0 81 -1 50 -1 30 32 2 1
45 -5 81 0 46 6 35 34 0 1
53 0 102 3 54 6 49 48 0 1
37 0 81 0 8 -6 44 73 28 1
55 0 79 0 18 -22 23 61 38 4
56 -3 97 1 44 9 41 53 12 4
37 0 79 -1 36 -1 42 43 0 1
37 0 78 0 16 18 41 63 22 1
58 -2 91 0 56 0 33 34 2 1
40 -1 85 0 38 0 45 46 2 1
37 0 76 0 24 9 39 53 14 1
43 0 79 -2 42 0 36 37 2 1
55 0 77 0 -4 2 21 82 60 4
47 1 107 0 46 0 59 60 0 1
55 0 79 1 24 -8 23 55 32 4
55 0 77 0 42 20 22 36 14 4
44 1 76 0 42 -11 32 34 2 1
56 0 81 0 -10 -5 25 91 66 4
66 0 109 0 64 -9 43 45 2 1
37 0 78 0 18 -26 42 60 18 1
55 0 96 0 46 4 41 50 8 4
51 -1 91 0 50 -24 40 42 2 1
37 0 78 0 18 -1 41 60 18 1
37 0 83 0 -2 22 46 85 40 1
43 -4 76 0 42 -13 33 35 2 1
41 5 86 0 38 -17 45 48 2 1
47 -2 95 -4 46 0 48 48 0 1
56 0 86 0 54 -6 30 32 2 1
44 1 78 -2 44 0 34 34 0 1
46 -3 100 0 46 0 54 53 0 1
49 3 83 0 46 -3 34 37 2 1
50 5 86 -1 50 0 36 37 2 1
55 0 95 0 54 14 40 41 2 1
41 3 93 0 42 16 52 52 0 1
55 0 76 0 -18 -6 21 94 74 4
53 0 79 0 54 5 25 24 0 1
36 0 75 0 36 0 39 39 0 1
51 3 81 -7 52 17 30 30 0 1
45 0 85 4 46 24 40 39 0 1
37 0 95 0 28 1 58 67 8 1
39 -1 77 7 38 0 38 38 0 1
53 3 88 0 52 -6 35 36 2 1
56 -1 95 0 52 -7 40 44 4 4
55 0 96 -1 42 -2 41 55 14 4
44 1 86 0 44 3 43 42 0 1
43 0 83 0 42 -23 39 41 2 1
64 1532 106 -2 34 -35 42 72 30 6
38 0 93 0 30 11 55 62 8 1
37 0 75 0 36 17 37 39 2 1
50 0 81 -2 50 -3 30 32 2 1
37 0 93 0 10 19 55 82 28 1
41 2 83 0 42 29 42 42 0 1
44 0 81 1 44 11 37 37 0 1
55 -3 76 0 -18 -5 21 94 74 4
38 0 77 0 38 4 40 39 0 1
56 0 81 -1 -10 23 25 92 66 4
57 -5 79 0 56 0 22 22 0 1
56 0 96 0 52 -11 40 44 4 4
80 -1 84 1 -20 0 4 105 100 5
56 0 77 0 -14 -19 21 92 72 4
38 0 106 0 38 8 68 67 0 1
37 0 107 12 28 0 70 78 8 1
37 0 103 0 18 -9 66 85 20 1
37 0 78 0 8 -7 41 70 30 1
45 -2 87 -2 44 0 43 43 0 1
46 -2 87 6 46 0 41 41 0 1
43 -5 106 0 42 -9 62 64 2 1
49 5 77 0 46 -8 28 30 2 1
37 0 93 0 10 -16 56 83 26 1
41 4 82 0 42 10 41 41 0 1
37 0 77 0 18 13 40 59 18 1
46 0 88 -5 46 10 43 42 0 1
37 0 96 0 38 25 59 57 0 1
37 0 74 0 34 22 37 41 4 1
37 0 104 5 28 0 67 76 8 1
55 1 79 0 42 -4 24 37 14 4
38 -4 81 0 38 0 43 42 0 1
47 5 79 2 46 0 31 32 0 1
45 0 88 0 44 -10 42 44 2 1
51 1 81 7 50 0 30 32 2 1
41 0 79 0 42 7 38 38 0 1
37 -1 105 0 34 -15 68 71 4 1
55 0 95 0 44 6 40 51 12 4
41 0 79 -1 38 -16 38 40 2 1
37 0 76 0 18 -22 40 58 18 1
71 2 75 1 -42 -11 4 119 114 5
42 0 80 5 42 0 38 39 0 1
56 0 95 0 42 22 40 54 14 4
52 0 85 -7 52 0 33 33 0 1
41 0 89 0 38 -15 48 50 2 1
53 -1 83 0 54 14 30 29 0 1
46 0 77 0 44 -27 32 34 2 1
41 0 85 0 38 0 44 46 2 1
55 0 92 0 8 -2 37 84 48 4
55 -1 96 0 52 0 41 44 4 4
41 -5 76 0 42 8 35 34 0 1
50 -4 88 0 50 0 37 39 2 1
46 0 80 0 44 -30 34 36 2 1
55 0 92 0 30 5 36 61 24 4
66 0 109 0 64 -18 43 45 2 1
37 0 76 0 24 -19 39 52 14 1
42 1 83 8 42 0 42 42 0 1
43 0 88 0 42 -9 45 47 2 1
55 3 78 -6 42 -1 23 37 14 4
51 2 81 0 52 4 29 29 0 1
42 -2 79 0 42 0 36 37 2 1
44 0 77 0 44 5 34 34 0 1
47 0 80 -4 46 0 33 34 0 1
38 0 81 0 36 -15 43 44 2 1
37 0 105 0 36 12 68 69 2 1
37 0 76 0 28 4 39 48 8 1
37 0 77 1 34 6 40 43 2 1
48 -3 89 0 46 0 41 42 2 1
39 -2 106 0 38 0 66 67 0 1
37 0 80 2 18 0 43 62 18 1
56 0 96 8 34 0 40 62 22 4
83 0 86 0 -6 -14 3 94 90 5
43 -5 81 0 44 15 38 37 0 1
41 -1 108 -1 38 -14 67 69 2 1
41 0 79 0 42 4 38 38 0 1
43 0 82 -1 42 0 39 41 2 1
43 0 77 0 44 30 34 33 0 1
56 5 97 5 52 -3 40 45 4 4
37 0 81 3 38 19 44 43 0 1
45 0 86 0 46 24 40 39 0 1
46 0 88 2 44 -23 42 44 2 1
56 0 79 0 10 6 23 68 46 4
37 -2 107 -9 28 0 70 78 8 1
45 1 77 0 46 31 32 31 0 1
51 3 81 0 52 5 29 29 0 1
56 0 95 0 50 0 39 46 6 4
56 4 81 0 56 4 24 24 0 1
37 0 77 0 24 -30 40 54 14 1
46 0 77 0 44 -25 31 33 2 1
41 0 80 0 38 -11 39 41 2 1
37 0 79 -5 8 0 42 72 30 1
53 0 77 0 54 7 23 23 0 1
46 3 83 0 46 7 37 36 0 1
53 2 85 0 52 -8 32 33 2 1
56 0 96 1 38 -9 40 57 18 4
47 2 77 0 46 0 30 30 0 1
37 0 103 0 24 -20 66 80 14 1
37 0 76 0 26 -21 40 50 10 1
45 0 82 3 44 0 37 38 0 1
49 0 87 -3 50 0 38 38 0 1
45 -3 81 -1 44 0 36 37 2 1
45 0 80 0 46 24 35 34 0 1
37 0 100 0 30 -19 64 69 6 1
41 2 79 0 38 0 39 41 2 1
56 0 97 0 44 23 41 53 12 4
43 -1 79 1 42 0 36 37 2 1
53 0 84 0 54 7 30 30 0 1
51 0 82 0 50 -5 31 33 2 1
42 0 79 -3 42 0 36 37 2 1
37 0 104 8 24 0 66 80 14 1
51 0 84 0 50 -6 34 35 2 1
55 0 77 0 -20 -17 21 97 76 4
46 2 76 -1 46 0 30 30 0 1
41 -2 79 0 42 0 38 37 0 1
45 0 88 8 46 12 43 42 0 1
51 -2 82 0 50 -12 31 33 2 1
46 0 85 1 44 -29 39 41 2 1
55 0 79 0 18 -13 23 61 38 4
76 4 82 0 -42 -6 5 126 120 5
42 0 85 0 42 1 44 44 0 1
56 2 79 0 16 4 23 63 40 4
56 0 79 5 -22 0 24 103 80 4
81 0 84 -5 -14 0 3 99 96 5
37 0 77 0 30 -22 41 46 6 1
56 0 96 0 52 -17 40 44 4 4
53 0 88 0 52 -24 35 37 2 1
42 2 89 2 42 0 47 48 0 1
46 0 93 0 46 6 48 47 0 1
40 0 79 6 38 0 38 40 2 1
52 0 102 8 52 0 50 51 0 1
56 0 77 0 -18 6 21 95 74 4
44 -1 81 0 44 4 38 37 0 1
53 -3 81 0 52 -19 28 30 2 1
37 0 81 0 18 -22 44 63 18 1
45 0 85 0 46 11 40 39 0 1
54 0 88 -3 54 0 34 33 0 1
43 1 81 -3 42 0 38 40 2 1
103 -5 104 -1 70 0 1 35 34 5
37 0 79 -2 26 -9 42 53 10 1
36 -3 83 0 36 0 47 47 0 1
37 0 81 0 30 9 45 50 6 1
51 0 85 0 52 3 34 33 0 1
55 0 77 0 -10 12 21 87 66 4
38 0 105 0 38 7 67 66 0 1
53 1 81 0 54 0 27 26 0 1
37 0 81 0 24 21 44 58 14 1
55 0 96 1 42 -15 41 55 14 4
39 0 77 4 38 0 38 38 0 1
51 0 88 3 52 0 36 36 0 1
45 -2 86 0 44 -18 40 42 2 1
54 0 87 4 54 0 33 33 0 1
50 -1 91 0 50 0 41 42 0 1
79 0 83 0 -32 22 4 117 112 5
43 0 89 4 42 0 46 48 2 1
43 0 88 -6 42 0 45 47 2 1
45 0 84 3 44 -7 39 41 2 1
41 0 86 0 38 -23 45 47 2 1
46 1 87 0 44 -26 41 43 2 1
37 -5 107 0 38 4 69 68 0 1
49 0 90 0 50 4 42 41 0 1
37 0 77 0 26 -9 40 51 12 1
81 5 85 2 -40 3 4 126 122 5
37 0 79 -3 28 0 43 51 8 1
49 0 88 0 46 -17 40 42 2 1
55 0 96 0 52 12 41 44 4 4
44 5 79 0 42 -17 35 37 2 1
39 4 83 0 38 0 43 44 0 1
45 0 86 8 44 -10 40 42 2 1
40 0 86 0 38 -1 45 47 2 1
56 0 80 0 56 15 24 23 0 1
104 2 105 0 70 -29 1 35 34 5
56 0 79 0 -2 -22 24 82 58 4
37 0 101 3 30 14 64 70 6 1
82 3 85 0 -12 0 3 98 94 5
55 0 77 -2 24 -5 22 54 32 4
39 5 76 0 38 0 38 37 0 1
55 0 93 -4 18 0 38 75 38 4
55 -1 97 -7 50 0 42 48 6 4
56 0 76 0 -12 22 20 89 68 4
52 0 84 5 52 5 32 32 0 1
55 0 79 -2 26 -5 23 53 30 4
37 0 108 3 36 0 71 72 0 1
37 0 77 0 -24 -28 40 103 62 1
41 0 86 0 42 18 45 44 0 1
44 1 79 0 44 4 35 35 0 1
46 0 90 -2 46 -4 43 43 0 1
55 -3 83 -1 54 0 28 28 0 1
46 0 107 0 46 9 61 60 0 1
41 5 76 0 42 8 34 34 0 1
56 0 81 0 -6 5 25 88 64 4
45 0 87 1 44 -23 42 43 2 1
43 3 86 -3 42 0 43 45 2 1
56 5 79 0 54 -7 24 25 2 1
49 -3 77 0 50 1 28 28 0 1
37 0 91 5 6 0 53 86 32 1
79 2 83 0 -42 0 4 126 122 5
53 0 81 0 54 8 27 26 0 1
55 0 82 0 -32 -2 26 115 90 4
39 1 85 0 38 0 46 46 0 1
46 1 82 0 46 7 36 35 0 1
37 2 80 0 36 0 43 44 0 1
78 1 81 0 -40 177 4 123 120 5
41 0 81 0 38 0 41 43 2 1
45 0 81 0 46 10 36 35 0 1
46 1 86 8 46 2 41 40 0 1
41 0 86 8 42 20 46 45 0 1
55 0 77 0 36 16 22 41 20 4
37 -3 76 0 36 0 39 39 0 1
41 3 83 0 42 6 41 41 0 1
55 0 93 2 38 6 37 54 16 4
37 0 106 0 20 -12 69 85 16 1
55 0 80 0 -10 0 25 90 66 4
47 5 78 1 46 0 31 32 0 1
77 -2 81 0 -40 47 4 123 118 5
37 0 76 3 28 -7 39 48 8 1
43 0 77 0 42 -13 34 36 2 1
44 0 75 0 44 8 31 31 0 1
37 0 81 6 30 0 44 50 6 1
37 0 104 0 16 -9 67 88 22 1
53 -2 86 0 54 5 33 32 0 1
37 0 76 0 20 -16 39 55 16 1
56 0 77 5 -2 0 21 79 58 4
55 0 78 -2 8 -5 23 70 48 4
50 0 85 -3 50 0 35 36 0 1
37 0 78 0 20 -9 42 57 16 1
37 0 90 4 26 0 53 64 12 1
55 1 84 0 54 -3 29 30 2 1
55 0 95 0 54 5 40 41 2 1
44 -3 80 0 44 0 36 36 0 1
45 0 76 0 44 -5 30 32 2 1
43 0 64 -36 42 -6 21 23 2 1
45 0 86 -6 44 0 41 42 2 1
37 0 104 0 16 -12 67 89 22 1
47 -2 76 0 46 0 28 29 0 1
43 0 89 0 44 31 46 45 0 1
37 0 76 7 28 12 40 48 8 1
55 5 79 0 54 0 25 25 0 1
41 -4 76 0 42 0 34 34 0 1
45 0 107 0 44 0 62 63 2 1
52 0 109 0 52 0 56 57 0 1
55 0 77 0 10 15 22 67 46 4
37 0 91 6 6 0 53 86 32 1
44 0 95 0 44 13 52 51 0 1
53 -5 77 0 54 0 24 23 0 1
56 0 97 -3 50 0 41 48 6 4
56 0 97 0 54 -10 41 42 2 1
56 0 97 0 56 3 40 40 0 1
45 0 87 1 44 -7 42 43 2 1
41 0 83 0 42 13 42 42 0 1
42 0 76 0 42 0 33 34 2 1
55 -1 77 0 26 -30 22 52 30 4
44 0 80 -3 44 2 36 36 0 1
37 0 76 0 38 15 39 37 0 1
37 0 103 0 30 12 66 72 6 1
44 0 95 0 42 -25 52 54 2 1
37 0 108 -5 34 -1 71 74 4 1
49 5 85 0 46 0 36 39 2 1
55 -1 77 0 -22 0 22 100 78 4
56 0 81 0 2 2 25 78 54 4
55 0 78 0 18 0 23 60 38 4
37 0 100 0 30 -5 64 69 6 1
56 0 97 0 52 16 41 45 4 4
52 0 86 3 52 0 34 34 0 1
46 4 81 0 46 3 35 35 0 1
46 0 88 1 46 6 42 41 0 1
37 0 108 0 36 0 72 72 0 1
37 0 80 0 10 12 43 70 26 1
50 22 77 0 28 0 26 48 22 2
37 4 104 0 18 8 66 86 20 1
38 -3 107 0 38 0 69 68 0 1
44 -4 84 0 44 0 40 40 0 1
41 -1 80 -3 42 -3 39 39 0 1
37 -1 79 -1 38 11 41 40 0 1
56 0 76 0 -14 3 20 92 72 4
37 0 77 0 36 -4 39 41 2 1
37 0 95 -2 16 -3 58 80 22 1
51 0 83 -4 52 22 32 32 0 1
37 0 82 -5 -4 0 45 87 42 1
37 0 78 0 20 3 42 57 16 1
57 -2 92 0 56 0 35 35 0 1
56 0 81 0 -10 -13 25 92 66 4
47 -4 75 0 46 0 28 28 0 1
46 3 102 0 46 0 56 56 0 1
56 0 98 0 50 -17 42 49 8 4
49 0 89 6 46 -9 40 42 2 1
37 0 77 -4 26 11 40 51 10 1
48 0 94 0 50 31 46 45 0 1
37 0 80 0 26 9 43 54 10 1
44 0 79 0 42 -31 35 37 2 1
50 -4 87 5 50 0 37 38 0 1
37 0 76 0 34 -13 39 42 2 1
56 1 87 0 56 0 31 30 0 1
37 0 77 0 -22 0 41 101 60 1
45 0 79 -5 46 25 33 32 0 1
46 0 82 0 46 0 36 35 0 1
48 -5 85 0 46 0 37 39 2 1
56 0 108 3 54 -6 52 53 2 1
51 0 77 0 50 -28 26 28 2 1
55 0 78 0 16 -7 23 63 40 4
38 2 83 0 36 -21 45 46 2 1
45 -5 87 0 44 -6 42 43 2 1
55 0 92 1 26 7 37 66 30 4
55 -1 89 0 54 0 34 35 0 1
37 0 76 0 26 -6 40 50 10 1
56 0 77 0 -12 1 21 90 68 4
45 1 82 -3 44 0 37 38 2 1
46 -5 88 0 46 0 42 41 0 1
37 0 79 0 20 22 42 58 16 1
55 -5 82 0 56 30 26 25 0 1
56 0 81 0 -18 4 25 99 74 4
40 -1 77 0 38 0 37 39 2 1
51 5 87 -2 50 -18 36 38 2 1
37 0 82 0 16 3 45 66 22 1
45 0 85 0 44 59 41 41 0 1
49 3 77 0 50 1 28 28 0 1
41 0 85 0 38 9 44 46 2 1
47 0 90 6 46 0 43 43 0 1
38 0 82 0 38 4 44 43 0 1
82 0 85 0 -6 24 3 93 90 5
46 5 81 0 44 -16 35 37 2 1
37 0 97 -1 20 -3 60 77 16 1
44 -1 76 -4 44 12 32 32 0 1
37 0 76 0 30 31 39 45 6 1
52 0 86 3 52 0 33 34 0 1
43 0 85 2 42 -5 42 44 2 1
48 -1 87 0 46 -4 39 41 2 1
43 0 86 -1 42 0 43 44 2 1
37 0 81 4 38 22 43 42 0 1
39 -8 76 -4 -2 0 37 79 42 1
79 -1 83 0 -30 0 4 114 110 5
37 0 77 0 6 7 40 72 32 1
53 1 81 0 54 6 28 27 0 1
37 0 77 0 10 26 40 66 26 1
37 0 80 -2 26 -13 43 54 12 1
45 0 77 0 44 -12 32 34 2 1
55 0 77 0 0 -12 22 77 56 4
45 0 82 0 44 -28 37 38 2 1
46 -1 81 0 46 0 34 34 0 1
41 0 86 0 42 1 45 45 0 1
56 2 98 0 52 12 42 46 4 4
45 0 86 -7 44 -9 40 42 2 1
37 4 77 1 -2 -28 40 80 40 1
42 0 84 -6 42 0 42 43 0 1
39 -5 79 -4 38 0 40 40 0 1
46 3 80 -2 46 0 34 34 0 1
102 0 103 2 70 -4 1 33 32 5
55 0 92 0 8 -1 37 84 48 4
53 3 77 0 28 0 23 48 24 4
39 2 106 0 38 0 66 67 0 1
56 -1 92 0 56 21 36 35 0 1
37 0 79 0 12 9 42 66 24 1
55 0 93 0 6 14 38 88 50 4
44 3 77 0 44 12 33 33 0 1
55 0 93 0 2 -19 38 91 52 4
45 3 81 0 44 -4 35 37 2 1
57 3 75 13 0 1 18 75 56 4
45 1 86 0 44 -4 41 42 2 1
52 2 81 1 52 0 29 30 0 1
37 0 75 0 20 1 38 54 16 1
41 0 108 0 42 8 67 67 0 1
82 0 86 0 -12 0 3 99 96 5
45 0 80 0 44 -4 35 36 2 1
37 0 106 -7 36 0 69 70 0 1
55 0 80 0 54 -4 25 26 2 1
55 0 82 6 -14 -2 26 97 70 4
37 0 76 6 24 12 39 53 14 1
66 0 109 0 64 -16 43 45 2 1
48 0 102 0 46 -6 53 55 2 1
55 1 85 0 54 0 31 31 0 1
37 1 81 0 36 -4 43 44 2 1
53 -2 85 0 54 7 32 31 0 1
43 0 77 6 42 0 34 35 2 1
55 0 77 0 10 -30 22 67 46 4
43 0 86 0 42 -21 43 45 2 1
42 0 99 -1 42 0 58 58 0 1
79 -1 83 -7 -40 0 4 125 120 5
55 0 95 0 50 -18 40 46 6 4
41 -1 83 6 38 -5 42 44 2 1
37 0 99 0 28 -4 61 70 8 1
37 0 76 -2 34 0 39 42 4 1
53 4 85 0 54 2 32 31 0 1
56 0 81 0 -6 -18 25 89 64 4
37 0 80 -1 34 -1 43 46 2 1
39 -3 76 -7 38 0 37 37 0 1
48 -1 87 0 46 -2 39 41 2 1
82 0 86 8 -6 7 4 94 90 5
37 0 75 5 24 -2 38 52 14 1
56 0 95 0 46 16 40 49 10 4
55 0 96 0 46 2 41 50 8 4
37 1 76 0 36 18 39 40 2 1
41 0 83 0 42 4 42 42 0 1
59 0 87 0 56 -14 28 30 2 1
50 0 84 5 50 0 35 35 0 1
55 0 76 -5 -20 0 21 97 76 4
56 0 79 0 16 15 23 63 40 4
37 0 77 0 2 -4 40 75 34 1
37 0 97 3 12 0 59 84 24 1
55 0 93 0 16 -9 38 78 40 4
48 0 88 -5 50 25 39 39 0 1
55 -5 86 0 54 -9 30 32 2 1
43 -1 76 0 42 -8 33 35 2 1
44 0 97 1 42 -29 53 55 2 1
37 0 79 0 10 10 42 68 26 1
51 0 102 0 50 -21 51 53 2 1
55 -1 77 0 28 0 22 48 26 4
48 1 86 8 46 0 39 40 2 1
47 4 88 0 46 0 41 42 0 1
49 0 81 0 50 6 32 32 0 1
59 0 86 -4 60 27 28 27 0 1
79 2 83 0 -40 11 4 125 120 5
44 -1 81 0 44 9 38 37 0 1
37 0 81 6 16 0 44 65 22 1
44 3 83 -3 42 -19 39 41 2 1
41 0 88 -6 38 -1 48 50 2 1
59 0 108 0 56 -8 49 51 2 1
49 0 87 0 50 2 38 38 0 1
55 0 98 8 46 0 42 51 8 4
37 0 81 -1 36 0 44 44 0 1
37 0 92 0 8 13 54 84 30 1
37 0 80 -5 -2 0 43 83 40 1
55 -1 78 -3 0 -10 23 78 56 4
49 0 81 0 46 -17 32 34 2 1
43 0 95 -2 44 18 52 51 0 1
44 0 87 -7 44 0 43 43 0 1
37 -1 79 0 36 0 43 43 0 1
49 1 87 0 50 22 38 38 0 1
37 0 79 0 36 -8 41 43 2 1
37 0 79 0 2 -2 43 77 34 1
42 0 82 3 42 0 39 41 2 1
37 0 80 -7 8 0 43 72 28 1
41 3 76 0 38 -4 35 37 2 1
56 0 97 0 56 9 40 40 0 1
49 0 85 0 46 -16 36 39 2 1
68 3 112 0 68 0 44 45 0 1
53 -1 79 8 54 6 26 25 0 1
42 0 76 -2 42 -4 35 35 0 1
37 0 75 0 30 -9 38 44 6 1
36 -2 77 0 36 0 41 41 0 1
44 -5 86 0 44 9 43 42 0 1
51 -1 83 0 52 27 32 32 0 1
43 0 81 0 42 -7 37 39 2 1
49 0 88 2 50 0 39 39 0 1
51 1 102 0 52 6 51 50 0 1
53 0 87 -2 52 -4 34 35 2 1
48 0 86 -7 46 0 38 39 2 1
37 0 78 0 16 12 41 63 22 1
37 0 82 -2 28 0 45 54 8 1
45 -1 79 0 46 21 33 32 0 1
37 0 81 0 30 -5 45 50 6 1
37 0 79 -7 10 0 42 69 26 1
44 0 75 -5 42 -25 31 34 2 1
52 -5 102 0 52 0 50 50 0 1
37 0 81 0 38 5 43 42 0 1
41 -1 79 0 38 -30 38 41 2 1
49 0 84 -7 50 0 35 35 0 1
56 0 79 -3 8 23 24 72 48 4
37 0 76 0 34 0 38 42 4 1
37 -329 105 0 36 0 68 69 0 1
46 0 81 0 44 -24 35 37 2 1
41 0 86 0 38 -16 46 48 2 1
79 0 84 3 -42 -6 4 128 124 5
42 3 88 0 42 0 45 46 2 1
56 0 97 0 52 -11 41 45 4 4
41 0 81 0 42 28 40 39 0 1
49 0 86 0 50 15 38 37 0 1
39 0 76 -1 38 -1 36 37 0 1
55 5 80 0 54 0 25 26 0 1
42 -5 86 -7 42 0 43 44 2 1
53 0 87 1 52 -8 34 35 2 1
56 1 91 0 54 -20 35 37 2 1
53 0 87 1 52 -12 34 35 2 1
41 -2 81 0 42 4 40 39 0 1
55 0 108 0 54 -6 53 54 2 1
39 2 82 0 38 0 43 43 0 1
42 -4 89 0 42 0 47 48 0 1
43 0 75 0 42 -25 32 34 2 1
55 -1 98 3 46 -25 42 51 8 4
44 -6 76 -1 44 -2 32 32 0 1
107 -1 108 0 72 1 1 36 34 5
55 -1 77 -3 -4 25 21 82 60 4
43 -4 83 0 42 -10 40 42 2 1
46 2 83 0 44 -18 37 39 2 1
38 0 77 6 38 1 39 38 0 1
81 -5 84 0 -14 5 4 100 96 5
43 -1 79 1 42 -9 35 37 2 1
56 3 97 0 52 0 41 45 4 4
45 0 77 0 44 -4 32 34 2 1
56 -2 95 0 52 -11 40 44 4 4
52 0 86 -1 54 31 33 32 0 1
81 -1 85 0 -12 0 4 98 94 5
37 0 79 0 8 6 42 71 30 1
37 0 75 0 30 -18 38 44 6 1
38 3 76 0 38 13 38 37 0 1
40 -5 76 0 38 0 36 37 2 1
51 0 82 0 52 12 31 30 0 1
55 0 77 -5 28 -15 21 48 28 4
44 0 84 0 44 4 41 41 0 1
49 2 83 0 46 -1 34 37 2 1
48 0 77 0 46 -2 29 31 2 1
37 0 77 -3 -12 -13 40 90 50 1
41 5 97 0 38 0 56 58 2 1
45 -3 82 8 44 0 37 38 2 1
37 0 106 0 28 0 69 77 8 1
43 0 79 0 42 -10 36 38 2 1
39 2 79 0 38 0 40 41 0 1
37 2 83 0 36 0 46 46 0 1
46 0 107 0 44 -28 61 63 2 1
49 -3 87 0 50 0 38 38 0 1
45 0 78 0 46 20 33 32 0 1
38 0 77 0 36 -21 40 41 2 1
46 2 86 -1 46 10 41 40 0 1
47 -1 90 0 46 0 42 43 0 1
41 2 77 0 42 20 36 36 0 1
55 0 97 0 50 -18 41 48 6 4
37 0 77 0 18 27 40 59 18 1
55 0 79 0 20 -11 23 58 34 4
42 -3 76 0 42 0 34 35 2 1
55 -3 77 0 26 -1 22 52 30 4
53 0 79 0 54 8 26 24 0 1
103 2 104 0 70 0 1 34 34 5
37 0 81 -2 38 -5 43 42 0 1
45 0 83 -2 44 -3 37 39 2 1
41 0 79 0 38 -4 39 41 2 1
43 -1 79 0 44 20 35 35 0 1
37 0 77 0 0 -6 40 77 36 1
37 -3 81 0 38 24 44 42 0 1
53 -1 86 2 54 0 32 32 0 1
37 0 77 0 26 16 40 51 12 1
56 3 87 -1 54 -21 31 33 2 1
37 0 77 0 12 0 41 65 24 1
37 0 80 8 6 -28 43 75 32 1
37 0 107 1 26 0 69 81 12 1
44 0 89 0 42 -23 45 48 2 1
37 0 78 0 10 9 41 68 26 1
106 -2 108 0 72 7 1 35 34 5
37 1 75 0 20 19 38 54 16 1
37 0 80 -5 38 18 43 41 0 1
79 0 83 0 -32 68 4 117 112 5
49 0 78 0 50 27 29 29 0 1
56 0 96 0 56 24 40 39 0 1
42 0 82 8 42 0 39 41 2 1
55 0 82 4 -14 14 26 97 70 4
44 0 86 1 44 9 43 42 0 1
56 0 97 4 44 -2 41 53 12 4
43 0 90 0 44 18 47 46 0 1
37 0 77 1 26 11 40 51 12 1
37 3 86 0 36 0 49 50 0 1
37 -1 82 0 38 17 45 43 0 1
56 0 77 0 -18 13 21 95 74 4
49 0 86 0 46 -2 38 40 2 1
38 0 104 -6 38 0 66 66 0 1
37 0 77 0 -18 -15 40 95 54 1
51 0 91 0 50 -7 40 42 2 1
50 4 102 0 50 0 52 53 0 1
37 0 76 0 38 25 38 37 0 1
47 1 83 0 46 0 35 36 0 1
55 0 77 0 28 5 21 48 28 4
37 0 76 0 28 8 39 48 8 1
56 0 95 -3 56 7 40 39 0 1
37 0 105 -2 28 0 68 77 8 1
55 0 77 0 12 16 21 64 42 4
42 0 80 0 42 0 38 39 2 1
47 2 88 8 46 0 41 41 0 1
56 0 86 3 56 3 31 30 0 1
49 0 84 0 50 23 36 35 0 1
56 3 78 3 24 0 22 55 32 4
44 0 86 -3 44 3 42 42 0 1
56 0 97 0 46 3 41 50 10 4
37 0 77 -1 20 -23 40 56 16 1
41 0 87 0 38 -4 46 48 2 1
44 5 85 0 44 2 41 41 0 1
43 -3 108 0 42 0 65 66 2 1
57 1 90 0 56 0 33 33 0 1
56 0 97 0 46 7 41 50 10 4
37 0 78 0 0 -10 42 78 36 1
37 0 78 0 10 -4 42 68 26 1
62 0 109 8 60 0 48 50 2 1
38 3 77 0 36 -23 39 41 2 1
37 0 76 0 36 -4 38 39 2 1
58 4 87 0 56 0 29 30 2 1
53 -5 84 0 54 0 31 30 0 1
55 0 84 0 54 -4 28 30 2 1
38 3 79 0 38 0 41 41 0 1
55 0 79 -1 24 22 24 56 32 4
56 0 96 0 38 -4 40 57 18 4
51 0 102 0 50 0 51 53 2 1
52 0 83 -1 52 0 32 32 0 1
45 0 81 8 44 0 36 37 2 1
41 0 83 2 38 0 42 44 2 1
37 0 76 0 26 -3 39 50 12 1
50 0 88 -7 50 0 38 39 0 1
38 -5 90 0 6 0 52 85 34 1
43 -1 84 0 42 0 42 43 2 1
37 0 77 2 26 6 40 51 12 1
56 -3 76 5 0 0 20 76 56 4
48 -4 77 0 46 0 29 30 2 1
46 0 100 -1 46 0 54 53 0 1
40 0 84 7 38 0 44 45 2 1
64 -4 111 1 62 -7 47 49 2 1
37 0 81 0 38 23 44 43 0 1
37 0 81 3 36 0 43 44 2 1
41 -1 77 0 38 -18 37 39 2 1
44 1 81 0 44 5 37 37 0 1
43 0 83 -3 44 22 40 39 0 1
37 -1 77 0 36 -16 39 41 2 1
68 0 111 0 68 0 43 44 0 1
48 -5 86 0 46 0 38 40 2 1
47 3 78 -5 46 0 31 32 0 1
37 0 90 0 36 11 53 54 2 1
37 0 77 0 24 5 40 54 14 1
55 0 93 3 0 0 38 93 56 4
56 0 86 0 54 -1 31 32 2 1
83 -3 87 3 -4 0 4 92 88 5
56 0 97 0 52 -6 40 45 4 4
37 0 77 0 28 -17 40 48 8 1
42 4 88 0 42 0 45 46 2 1
53 7 77 0 28 0 24 48 24 4
83 -2 86 0 -4 -11 4 92 88 5
37 0 77 0 18 -8 40 59 18 1
102 0 103 0 70 -20 1 33 32 5
41 0 83 2 42 0 42 42 0 1
37 0 79 0 8 2 42 71 28 1
37 0 107 0 36 -10 69 71 2 1
46 0 76 0 46 5 30 30 0 1
38 0 81 0 36 -12 43 44 2 1
46 1 78 0 46 13 32 32 0 1
37 4 80 1 18 0 43 62 20 1
39 -3 77 0 38 0 38 38 0 1
82 3 86 6 -40 1 5 128 124 5
45 -2 77 0 44 0 32 33 0 1
39 0 80 -4 38 0 41 41 0 1
40 2 97 0 38 0 57 59 2 1
51 0 83 1 52 5 31 31 0 1
42 0 76 -2 42 -3 35 35 0 1
42 0 88 4 42 0 46 46 0 1
56 0 95 0 52 3 39 43 4 4
55 1 77 0 54 0 22 23 2 1
56 0 77 0 44 -5 22 34 12 4
55 0 83 -2 54 0 28 29 2 1
56 1 77 0 -22 0 22 101 80 4
37 0 74 0 30 5 37 43 6 1
56 -1 97 -1 46 0 41 51 10 4
52 -2 87 1 52 -1 35 35 0 1
42 0 86 3 42 0 45 45 0 1
51 -1 81 -3 52 7 30 30 0 1
46 0 81 -2 44 -24 35 37 2 1
37 0 108 0 36 20 71 72 0 1
55 0 92 0 -6 -1 36 99 64 4
44 2 82 -5 44 0 38 38 0 1
41 0 82 0 42 28 41 41 0 1
44 0 84 0 44 3 40 41 0 1
56 2 85 0 56 0 29 28 0 1
56 0 95 0 42 -29 40 54 14 4
49 1 78 0 46 -6 29 32 2 1
45 0 85 0 44 3 41 41 0 1
41 3 93 0 42 13 52 52 0 1
44 0 77 0 44 6 33 33 0 1
55 -3 83 0 54 0 29 29 0 1
43 0 79 0 42 -10 35 37 2 1
37 -1 40 -6 36 -10 4 4 0 1
55 0 95 0 46 -23 40 49 8 4
56 1 86 0 54 -6 30 32 2 1
39 1 78 3 38 0 39 39 0 1
41 1 82 0 38 -21 41 43 2 1
41 0 109 3 42 31 68 67 0 1
58 -5 96 0 56 0 38 39 0 1
44 -2 86 -6 44 0 42 42 0 1
56 0 77 0 -6 -18 21 85 64 4
56 0 93 0 50 0 38 44 6 4
58 -1 82 0 56 0 24 25 0 1
37 0 81 7 36 0 44 45 0 1
55 0 96 8 50 0 41 47 6 4
41 -2 77 0 38 -12 36 38 2 1
37 0 78 0 8 -9 41 70 30 1
56 -2 97 0 44 -21 41 53 12 4
37 0 83 0 0 4 46 83 36 1
56 -2 99 0 50 8 43 49 6 4
38 0 77 1 38 4 39 38 0 1
44 0 108 0 44 10 64 64 0 1
47 -3 79 0 46 0 32 33 0 1
50 3 83 2 50 0 32 33 2 1
49 0 87 0 50 14 38 38 0 1
46 0 83 0 46 11 37 36 0 1
56 0 79 0 12 22 23 66 42 4
53 4 86 0 54 1 32 32 0 1
45 1 93 0 44 0 49 50 0 1
37 0 77 3 26 13 41 52 10 1
38 0 94 0 36 9 56 58 2 1
56 2 80 0 -10 0 24 90 66 4
55 1 86 0 54 0 30 32 2 1
41 0 84 1 38 -9 43 45 2 1
37 0 79 0 36 -15 41 43 2 1
56 0 95 -5 44 0 40 51 12 4
55 -1 77 -6 44 0 22 34 12 4
37 0 77 0 28 8 41 49 8 1
56 0 96 0 54 -26 40 42 2 1
37 0 81 5 24 0 44 57 14 1
82 0 86 0 -10 13 3 96 92 5
44 1 76 0 42 -22 32 34 2 1
37 0 80 0 24 -22 43 57 14 1
37 0 93 0 12 -4 55 80 24 1
37 0 93 0 10 -12 56 83 28 1
56 0 97 0 44 9 41 53 12 4
37 0 80 0 24 11 43 57 14 1
55 0 95 0 46 -11 40 49 8 4
45 -27 77 -2 44 -3 32 34 2 3
49 1 86 0 50 12 38 37 0 1
42 -2 108 0 42 0 65 66 2 1
61 0 111 -1 60 0 50 51 2 1
51 0 84 0 50 -1 33 35 2 1
53 0 86 0 52 -27 33 35 2 1
57 0 79 2 56 0 22 23 0 1
38 0 77 -1 38 0 39 38 0 1
37 0 80 -7 18 0 43 62 18 1
46 0 83 0 46 5 37 37 0 1
42 23 77 0 28 0 35 48 14 2
37 0 80 8 36 -4 43 44 2 1
37 0 81 0 24 -12 45 58 14 1
41 0 81 0 42 4 39 39 0 1
57 0 82 2 56 0 25 25 0 1
46 0 90 3 46 0 44 44 0 1
37 0 79 0 12 27 42 66 24 1
56 0 95 0 46 4 40 49 10 4
37 0 75 0 30 -1 38 44 6 1
38 0 82 -1 38 -1 44 43 0 1
49 0 86 -1 50 -1 37 37 0 1
58 4 82 0 56 0 24 25 2 1
37 -1 92 -1 6 -4 55 86 32 1
44 0 86 -4 44 3 42 42 0 1
48 0 86 -2 46 0 38 40 2 1
44 -4 76 0 44 1 32 32 0 1
44 -3 92 -1 44 0 48 48 0 1
104 3 105 3 70 0 1 35 34 5
56 -1 86 0 56 9 30 29 0 1
62 0 109 0 60 0 48 50 2 1
56 0 77 0 -6 20 21 85 64 4
56 0 77 0 -20 -6 21 97 76 4
81 0 84 0 -12 7 3 97 94 5
56 0 79 0 10 9 23 68 46 4
46 -2 80 0 46 0 34 34 0 1
37 0 76 0 18 -4 40 58 18 1
43 0 80 -1 42 -14 37 39 2 1
37 0 95 0 16 4 58 80 22 1
53 0 81 2 52 -14 28 29 2 1
45 2 82 -1 44 0 37 38 2 1
43 0 76 7 42 0 32 34 2 1
37 0 77 0 26 -9 40 51 10 1
56 0 98 -3 44 5 42 54 12 4
80 1 84 0 -42 -23 4 128 124 5
45 0 81 0 44 21 36 37 2 1
37 0 104 0 36 -12 67 68 2 1
37 0 104 -2 34 0 67 71 4 1
57 0 84 1 56 0 27 27 0 1
37 0 77 -2 36 -4 40 41 0 1
56 0 95 0 52 1 39 43 4 4
44 0 77 0 44 14 34 34 0 1
79 0 83 0 -40 -13 4 125 120 5
50 0 83 -1 50 -2 33 33 0 1
44 0 77 2 42 -22 34 36 2 1
38 4 106 0 34 0 68 72 4 1
56 0 91 0 2 17 35 88 54 4
37 0 81 0 26 -12 44 55 10 1
37 0 80 0 36 -16 43 44 2 1
45 0 84 0 44 -3 39 41 2 1
41 0 81 0 38 -24 40 43 2 1
37 0 93 6 8 0 55 85 30 1
57 2 81 0 56 0 24 24 0 1
37 0 78 -6 2 2 41 75 34 1
55 0 97 0 46 21 41 50 8 4
81 0 85 -3 -22 0 4 108 104 5
51 0 82 0 50 -13 31 33 2 1
49 0 83 0 46 -8 34 36 2 1
45 -98 81 0 44 0 36 37 2 3
37 0 76 0 36 -15 38 39 2 1
37 0 98 -4 30 0 61 67 6 1
42 0 84 -3 42 0 41 43 2 1
79 0 84 7 -38 0 4 123 118 5
37 0 80 0 8 26 43 72 28 1
37 5 77 5 36 0 40 41 0 1
55 0 79 0 6 0 23 74 50 4
52 -2 82 0 52 0 30 30 0 1
59 0 86 0 56 -17 28 30 2 1
44 5 78 0 44 11 34 34 0 1
81 3 85 0 -40 8 4 126 122 5
48 0 88 -5 46 0 39 41 2 1
56 0 97 3 50 0 41 48 6 4
37 0 77 -4 0 0 41 77 36 1
37 0 94 -3 8 -2 57 86 30 1
37 0 103 0 26 6 66 77 12 1
41 0 79 0 42 27 39 38 0 1
37 0 106 3 24 -22 69 83 14 1
46 0 92 3 46 0 45 45 0 1
44 4 77 0 42 -23 33 35 2 1
41 0 76 0 42 17 35 35 0 1
45 -1 83 0 46 17 38 37 0 1
52 13 95 -3 50 0 44 46 2 1
46 -2 75 -3 46 -5 29 28 0 1
41 9 78 0 38 -6 37 39 2 1
37 0 95 0 16 -4 58 79 22 1
37 0 83 4 8 -5 47 75 28 1
55 0 98 1 54 20 42 44 2 1
55 0 97 0 52 7 41 45 4 4
37 0 76 0 24 -4 40 53 14 1
55 -2 83 0 54 -3 27 28 2 1
56 0 82 0 -12 0 26 95 68 4
39 3 86 0 38 0 47 47 0 1
41 0 79 -3 42 8 38 37 0 1
108 0 109 0 72 5 1 36 36 5
47 -1 81 -6 46 -9 34 34 0 1
43 0 86 -3 42 0 43 44 2 1
46 1 102 0 46 6 57 56 0 1
37 0 93 0 28 20 55 64 8 1
41 0 88 -1 42 -4 48 47 0 1
46 0 84 0 46 2 38 37 0 1
45 -2 81 0 44 -17 36 37 2 1
43 0 79 1 42 0 36 38 2 1
55 0 88 0 54 -3 32 33 2 1
45 0 82 0 46 10 37 35 0 1
37 0 104 -7 18 0 66 86 20 1
45 -5 80 0 44 0 35 36 0 1
37 0 82 0 -4 -8 45 87 42 1
85 2 88 4 -2 0 3 91 88 5
37 0 106 0 26 -13 69 80 12 1
37 -2 106 0 30 -318 69 75 6 1
45 0 86 0 44 0 41 42 0 1
82 0 86 0 -12 -4 3 99 96 5
37 0 79 0 28 -13 42 50 8 1
46 0 87 1 46 3 41 41 0 1
55 0 96 7 42 -11 41 55 14 4
43 -3 83 0 42 -15 39 41 2 1
51 3 82 0 52 7 31 30 0 1
44 0 83 0 42 -13 39 41 2 1
55 -1 96 -4 50 -14 41 47 6 4
46 0 75 -1 46 -2 29 28 0 1
56 0 97 3 46 29 41 50 10 4
56 5 98 2 46 0 42 51 10 4
49 0 78 0 46 -17 29 32 2 1
55 0 77 0 -30 -5 22 108 86 4
41 0 78 0 42 7 37 37 0 1
44 0 86 0 42 -28 42 44 2 1
46 0 100 0 44 -30 54 56 2 1
45 -2 83 -6 44 -19 37 39 2 1
114 4400 106 50 34 -13 -8 72 80 5
37 4 100 0 36 0 64 64 0 1
44 -2 109 0 44 0 65 66 0 1
52 0 77 -3 52 0 26 26 0 1
45 0 90 0 44 -13 45 46 2 1
49 -1 86 0 50 5 37 37 0 1
50 -3 78 -5 50 0 28 29 2 1
45 0 88 0 46 7 42 41 0 1
56 0 96 4 44 26 40 52 12 4
37 0 79 0 2 -12 42 76 34 1
37 0 82 0 -2 3 45 85 40 1
37 0 81 -1 34 0 43 47 4 1
46 0 85 0 44 -21 39 41 2 1
37 0 104 0 26 24 66 78 12 1
49 0 88 1 46 -19 39 41 2 1
43 0 80 0 42 -7 37 39 2 1
56 1 81 0 -6 8 25 88 64 4
39 4 78 1 38 0 39 39 0 1
53 0 86 -1 54 1 33 32 0 1
56 0 90 0 56 19 34 33 0 1
37 0 99 0 28 -5 61 70 8 1
45 0 80 0 46 17 35 34 0 1
49 -5 85 0 50 0 36 36 0 1
56 3 95 0 46 0 40 49 10 4
37 0 93 0 28 -3 56 65 8 1
80 1 84 0 -28 -10 4 112 108 5
41 0 81 0 42 13 40 39 0 1
37 0 81 -5 10 0 44 70 26 1
37 0 81 0 24 14 44 57 14 1
107 1 109 6 72 1 2 36 34 5
44 0 80 -2 42 -15 36 39 2 1
37 0 76 0 24 14 40 53 14 1
37 0 78 0 6 -9 42 73 32 1
56 4 97 0 54 7 40 42 2 1
39 -1 81 5 38 0 42 42 0 1
43 -4 89 0 42 -13 46 48 2 1
37 9 77 0 28 0 39 48 8 1
37 0 79 0 20 -3 42 58 16 1
37 0 83 2 26 0 46 57 12 1
43 0 81 5 42 -3 38 40 2 1
55 0 92 -2 0 3 36 92 56 4
59 0 87 0 60 0 28 28 0 1
47 -2 85 -2 46 -4 38 39 0 1
37 0 94 -3 10 3 57 84 28 1
45 -1 83 -5 44 -7 38 39 2 1
56 0 92 0 0 12 36 92 56 4
55 -1 79 -6 26 -12 23 53 30 4
59 0 86 0 60 17 28 27 0 1
41 0 86 0 38 -17 45 48 2 1
37 0 80 0 20 21 43 59 16 1
45 0 86 0 44 -9 41 42 2 1
53 3 82 0 52 -6 29 30 2 1
37 0 80 0 18 -1 43 62 18 1
79 -2 83 0 -30 0 4 114 110 5
56 0 85 0 56 3 29 28 0 1
48 2 76 0 46 0 28 30 2 1
51 5 78 -1 50 0 27 29 2 1
44 4 79 0 42 -26 35 37 2 1
51 0 102 0 52 13 51 50 0 1
37 0 81 4 36 0 44 44 0 1
81 0 86 3 -24 -11 4 112 108 5
55 0 95 0 50 -23 40 46 6 4
37 0 80 0 34 -7 43 46 2 1
55 0 93 0 2 -20 38 91 52 4
50 -1 107 0 50 0 56 58 2 1
37 0 83 0 30 -4 46 52 6 1
46 3 77 0 46 1 31 31 0 1
37 -1 77 0 -2 -24 40 80 40 1
37 -64 80 0 34 0 43 46 2 3
41 0 83 0 42 4 41 41 0 1
37 0 77 0 -18 -11 40 95 54 1
43 0 81 0 42 -14 38 40 2 1
44 -2 92 0 44 0 48 48 0 1
45 0 88 -29 46 -241 42 41 0 1
56 0 98 0 46 8 42 51 10 4
46 0 87 0 46 6 41 41 0 1
50 -4 77 1 50 0 28 28 0 1
43 0 86 -2 42 -16 43 45 2 1
43 -3 86 0 42 -20 42 44 2 1
43 0 86 0 44 19 42 42 0 1
37 4 78 0 16 2 41 63 22 1
37 0 83 0 28 0 46 54 8 1
56 4 81 0 54 -3 25 27 2 1
45 0 79 0 46 8 33 32 0 1
49 2 88 -1 50 1 39 39 0 1
55 0 79 0 18 -28 23 61 38 4
79 0 84 -1 -40 8 4 125 120 5
56 0 92 0 54 -15 36 38 2 1
37 -2 104 0 20 -30 67 83 16 1
37 -1 75 0 18 -18 38 57 18 1
44 1 89 0 42 -26 45 48 2 1
44 4 93 0 44 16 50 50 0 1
37 0 106 -5 36 0 69 70 2 1
44 -13 82 0 44 0 38 38 0 1
56 0 79 0 56 11 23 22 0 1
56 0 95 -7 42 11 40 54 14 4
37 0 77 0 28 -10 40 48 8 1
52 1 84 0 52 0 33 33 0 1
48 -1 85 0 46 -7 37 39 2 1
37 0 81 0 36 -13 44 45 2 1
55 0 93 0 2 0 38 91 52 4
56 1 81 0 -6 14 25 88 64 4
36 0 81 0 36 0 45 45 0 1
44 -26 88 0 44 0 44 44 0 1
44 0 85 4 44 0 41 41 0 1
46 0 85 0 46 4 39 39 0 1
51 0 89 3 52 7 38 37 0 1
52 3 82 0 52 0 29 30 0 1
52 5 88 0 52 0 37 37 0 1
45 -1 81 -6 44 -12 36 37 2 1
37 0 74 0 30 2 37 43 6 1
53 0 82 0 52 -9 29 30 2 1
57 -1 88 0 56 0 31 31 0 1
41 3 82 0 42 5 41 41 0 1
43 0 89 0 42 -13 46 48 2 1
37 0 83 0 0 13 47 83 36 1
46 0 100 0 44 -13 54 56 2 1
55 -1 86 0 54 -11 31 32 2 1
37 1 80 0 8 11 43 72 30 1
56 0 97 0 50 -29 41 48 6 4
48 4 106 0 46 0 58 60 2 1
46 5 83 0 46 23 37 36 0 1
44 -2 97 5 44 6 53 53 0 1
55 0 95 -7 54 0 40 41 2 1
43 0 81 -6 42 0 38 40 2 1
41 1 83 -1 38 0 42 44 2 1
37 0 92 -2 18 7 55 74 20 1
52 0 83 0 52 -3 30 31 0 1
37 0 80 3 6 -20 43 75 32 1
37 0 107 0 28 -18 70 78 8 1
41 3 84 0 42 13 43 43 0 1
52 1 87 1 52 0 35 35 0 1
55 0 93 3 44 -1 37 49 12 4
51 -1 86 -4 52 -4 35 35 0 1
44 0 81 0 42 -10 38 40 2 1
42 0 88 -6 42 0 46 46 0 1
37 0 104 0 16 -6 67 89 22 1
39 0 83 2 38 0 45 44 0 1
45 5 80 0 44 0 35 36 2 1
37 0 81 0 20 -2 44 60 16 1
47 0 81 -2 46 0 34 34 0 1
48 -2 84 0 46 -3 36 38 2 1
48 5 93 -4 46 0 46 47 2 1
37 0 80 0 34 26 43 46 2 1
38 1 90 0 8 9 52 82 30 1
46 1 78 0 46 10 32 32 0 1
56 0 91 0 2 4 35 88 54 4
41 0 81 0 42 30 41 40 0 1
43 0 83 2 42 -5 39 41 2 1
38 -4 79 0 38 0 41 41 0 1
53 0 77 1 54 13 25 23 0 1
46 0 77 0 46 15 32 31 0 1
44 4 81 8 42 -12 38 40 2 1
37 0 77 3 36 16 41 41 0 1
49 1 88 0 50 6 39 39 0 1
56 -1 78 -3 6 -9 22 73 50 4
41 0 81 0 42 12 39 39 0 1
42 4 81 0 42 0 39 40 2 1
56 4 97 -1 50 -2 40 48 8 4
55 -1 95 0 50 0 40 46 6 4
37 0 79 0 10 -30 43 69 26 1
38 0 92 0 24 3 54 69 14 1
39 0 79 5 38 0 40 41 0 1
58 0 96 -5 56 0 38 39 2 1
56 0 97 6 46 0 41 51 10 4
47 -1 88 0 46 0 42 42 0 1
47 4 88 0 46 0 41 41 0 1
48 3 78 0 46 0 30 32 2 1
37 0 90 -4 36 0 52 53 2 1
41 0 81 -1 38 -5 40 42 2 1
37 0 78 0 30 1 41 47 6 1
41 -4 86 -1 38 -13 45 47 2 1
42 -5 77 0 42 0 35 35 0 1
52 -1 80 0 52 0 27 28 0 1
44 0 81 0 42 -12 37 39 2 1
37 0 95 -1 12 -29 58 82 24 1
43 -1 79 0 42 -18 35 37 2 1
45 -2 86 0 44 -20 40 42 2 1
56 0 92 0 54 4 36 38 2 1
106 0 108 7 70 0 2 38 36 5
44 0 86 0 42 -4 42 44 2 1
41 -2 77 0 38 -30 36 38 2 1
42 -1 77 0 42 0 35 36 2 1
43 0 85 0 44 20 42 41 0 1
45 0 83 0 46 7 37 36 0 1
56 0 76 0 -12 -1 20 89 68 4
56 -2 98 -3 38 -1 42 59 18 4
48 0 81 -4 46 0 33 35 2 1
58 -3 84 0 56 0 26 27 2 1
37 0 95 0 10 0 58 85 28 1
41 1 79 0 42 11 38 38 0 1
37 0 105 0 30 -3 68 74 6 1
52 -1 79 0 52 0 27 27 0 1
39 -2 77 0 38 0 38 39 0 1
45 0 76 0 46 8 31 30 0 1
44 -36 91 0 2 0 47 88 42 3
44 -2 77 0 44 4 33 33 0 1
50 -5 106 0 50 0 57 57 0 1
46 3 81 0 46 0 34 34 0 1
44 0 81 1 44 16 37 37 0 1
55 0 76 0 -14 -1 21 92 70 4
49 2 86 0 50 0 37 37 0 1
37 -1 79 0 24 -6 42 55 14 1
56 0 78 2 8 -27 22 70 48 4
45 0 83 0 44 -17 37 39 2 1
45 0 86 0 44 -22 40 42 2 1
37 0 81 0 20 -3 44 60 16 1
49 2 84 0 50 22 35 35 0 1
37 0 77 5 -12 -16 41 90 50 1
56 0 97 0 52 30 41 46 4 4
45 -44 79 2 0 0 34 79 44 3
55 -4 77 0 26 0 22 52 30 4
49 0 86 0 50 16 38 37 0 1
44 -1 82 0 42 -29 38 41 2 1
81 0 84 0 -20 5 4 105 102 5
56 5 79 0 56 5 23 23 0 1
39 -1 97 0 38 0 58 59 0 1
39 1 76 3 38 0 37 37 0 1
44 3 81 0 44 11 37 37 0 1
46 0 88 0 46 2 42 41 0 1
45 0 89 1 44 0 44 45 0 1
83 0 86 0 -2 21 4 89 86 5
56 3 99 5 46 0 43 52 10 4
76 0 81 -1 -42 -22 5 125 120 5
37 0 77 0 -10 -26 41 88 46 1
49 2 95 0 50 23 47 46 0 1
47 1 85 1 46 0 38 39 0 1
41 2 77 0 42 18 36 36 0 1
45 -3 79 0 46 23 33 32 0 1
37 0 82 0 34 -9 45 48 2 1
39 4 85 0 38 0 46 46 0 1
56 2 81 0 54 -17 25 26 2 1
38 0 93 0 30 5 55 62 8 1
49 0 76 -3 46 -5 27 30 2 1
55 0 78 0 6 -6 23 73 50 4
37 0 95 0 18 0 58 77 18 1
43 0 95 -1 42 -12 52 54 2 1
38 -5 78 0 38 0 40 39 0 1
51 0 82 -1 50 -3 31 33 2 1
46 0 85 -3 46 -3 39 39 0 1
43 -1 77 0 42 -10 34 36 2 1
37 -1 104 0 24 1 67 80 14 1
45 0 86 0 46 28 41 40 0 1
56 0 91 0 0 -8 35 91 56 4
47 -2 81 0 46 0 34 35 0 1
37 0 81 0 10 -25 45 71 26 1
37 0 79 3 10 -8 42 69 26 1
40 0 76 2 38 0 36 37 2 1
44 0 81 0 44 19 37 37 0 1
37 0 104 0 26 4 67 78 12 1
41 0 86 0 38 -10 46 48 2 1
47 5 87 -1 46 0 40 41 0 1
41 0 88 0 42 26 48 47 0 1
52 -4 88 0 52 0 36 36 0 1
46 4 78 0 46 1 32 32 0 1
46 4 93 0 46 3 48 47 0 1
56 0 77 0 -14 26 21 92 72 4
46 0 81 4 46 0 34 34 0 1
55 0 96 0 52 9 41 44 4 4
37 0 90 0 30 12 53 59 6 1
55 1 76 -2 -14 31 21 92 70 4
43 0 88 -2 44 25 45 44 0 1
45 -5 88 0 46 14 43 42 0 1
56 0 78 0 42 -18 22 37 14 4
102 4 103 2 70 -3 1 33 32 5
82 4 86 0 -40 4 4 128 124 5
49 0 95 0 46 -5 47 49 2 1
56 0 77 0 -20 17 21 97 76 4
56 0 96 0 50 -12 40 47 6 4
104 1 106 1 72 7 1 33 32 5
39 -3 81 3 38 0 42 43 0 1
37 0 104 0 36 -19 67 68 2 1
84 0 88 0 -2 -13 3 90 88 5
57 5 86 0 56 0 30 30 0 1
37 0 76 0 36 14 39 40 2 1
55 0 76 -2 -22 -5 21 99 78 4
51 1 102 0 52 7 51 50 0 1
37 0 77 0 8 15 40 69 30 1
37 0 104 -2 18 -6 67 86 20 1
43 -4 83 0 42 -18 39 41 2 1
44 0 87 -6 42 -8 43 46 2 1
55 0 96 -4 50 0 41 47 6 4
55 0 79 0 18 -8 23 61 38 4
45 1 83 0 44 0 39 39 0 1
37 0 76 0 38 29 38 37 0 1
55 -2 87 1 54 0 32 33 0 1
43 0 106 0 44 27 62 62 0 1
50 -2 85 0 50 0 36 36 0 1
37 0 78 0 18 -2 41 60 18 1
37 0 78 0 16 1 41 63 22 1
82 0 86 -2 -40 1 4 128 124 5
37 0 77 0 16 -16 41 62 22 1
55 -1 77 0 26 -14 22 52 30 4
56 2 97 0 54 0 40 42 2 1
56 0 77 0 20 8 22 57 36 4
55 5 77 0 -22 0 21 100 78 4
37 -2 79 0 36 0 42 43 0 1
59 0 84 0 56 -5 25 27 2 1
55 2 95 -2 50 0 41 46 6 4
44 1 79 0 44 1 35 35 0 1
56 0 95 0 42 24 40 54 14 4
40 -3 83 0 38 -1 42 44 2 1
48 -1 80 0 46 -1 32 34 2 1
37 0 104 6 28 0 67 76 8 1
56 0 86 -7 54 -30 30 32 2 1
41 3 81 0 38 -23 39 42 2 1
37 0 76 0 28 15 39 47 8 1
46 5 83 0 44 -23 37 39 2 1
79 1963 88 0 44 0 9 44 34 6
37 0 76 0 36 -29 39 40 2 1
45 0 77 -2 44 -3 32 33 0 1
37 0 75 1 20 -4 38 54 16 1
55 0 87 4 54 0 32 33 0 1
53 3 88 0 54 3 35 34 0 1
37 0 78 0 10 -7 41 68 26 1
37 0 80 0 2 -7 43 77 34 1
44 0 97 2 44 2 53 53 0 1
46 5 81 0 46 16 35 35 0 1
85 0 88 -1 2 -4 3 86 82 5
37 -1 82 -3 36 -26 45 46 2 1
41 1 83 0 42 6 42 42 0 1
41 4 83 5 38 -4 42 44 2 1
45 0 93 0 44 -1 48 50 2 1
51 0 84 0 52 18 33 33 0 1
52 1 81 0 52 0 28 29 0 1
41 1 75 0 42 4 34 34 0 1
51 0 90 0 50 -19 38 41 2 1
37 0 83 1 8 -1 47 75 28 1
37 0 82 0 16 13 45 66 22 1
37 0 76 0 24 11 39 52 14 1
44 5 88 -2 44 9 44 44 0 1
46 0 81 2 46 6 35 34 0 1
46 0 80 0 46 14 34 34 0 1
42 2 79 0 42 0 38 38 0 1
46 0 80 0 46 1 34 34 0 1
42 -4 106 0 42 0 63 64 2 1
46 -3 88 2 46 0 41 41 0 1
49 3 83 0 50 5 34 34 0 1
56 0 95 -4 54 -29 40 41 2 1
61 2 111 0 60 -1 50 52 2 1
37 5 77 0 36 0 40 41 2 1
37 0 76 8 20 0 39 55 16 1
101 0 102 0 72 2 1 29 28 5
48 0 78 0 46 -13 30 32 2 1
56 0 96 0 50 1 40 47 6 4
56 5 81 0 -20 0 25 102 76 4
51 0 90 0 52 14 38 38 0 1
39 5 77 0 38 0 39 39 0 1
45 -2 86 0 44 -16 40 42 2 1
51 0 81 0 52 0 30 30 0 1
37 0 95 0 8 -29 58 87 30 1
45 -1 88 -1 44 12 43 44 2 1
46 1 78 0 46 0 32 32 0 1
37 0 93 -7 12 0 56 81 24 1
39 -4 86 0 38 0 48 48 0 1
37 0 80 0 18 -27 43 62 18 1
39 -5 82 4 38 0 43 43 0 1
44 0 76 0 42 -17 32 34 2 1
37 -1 104 0 16 -26 67 88 22 1
66 3 113 0 64 0 47 48 2 1
56 0 95 5 52 0 40 44 4 4
37 0 93 0 12 19 56 81 24 1
52 0 88 8 52 -2 36 37 0 1
52 0 84 5 52 3 32 32 0 1
37 0 93 1 26 1 55 67 12 1
37 0 78 0 20 -4 41 57 16 1
41 1 78 0 42 2 37 37 0 1
56 0 76 0 -12 8 20 89 68 4
83 -1 86 -3 -4 0 3 92 88 5
56 2 81 8 -4 0 25 86 62 4
48 -4 84 0 46 0 37 38 2 1
37 0 79 0 10 8 42 68 26 1
56 0 96 1 46 0 40 50 10 4
37 0 95 0 24 12 58 72 14 1
52 -2 83 0 52 -1 31 32 0 1
41 0 84 0 42 20 44 43 0 1
37 0 80 -4 34 -2 43 46 2 1
55 0 95 0 50 -5 40 46 6 4
79 0 83 5 -40 14 5 125 120 5
55 2 84 0 54 0 30 30 0 1
44 -3 83 0 44 1 39 39 0 1
49 0 84 0 50 1 35 35 0 1
37 0 79 0 2 15 42 76 34 1
81 0 84 0 -12 30 3 97 94 5
37 0 82 0 18 -3 45 64 18 1
42 -2 86 0 42 0 44 44 0 1
56 0 97 -1 52 11 41 45 4 4
37 0 79 0 6 -5 42 74 32 1
37 0 90 4 36 0 53 54 2 1
37 0 79 0 24 -4 43 56 14 1
48 5 86 0 46 0 38 39 2 1
37 0 79 0 6 -19 43 74 32 1
47 0 84 -6 46 0 37 38 0 1
52 0 79 -1 52 0 28 28 0 1
55 0 82 0 -42 -15 26 126 100 4
46 1 83 0 46 0 37 37 0 1
42 3 79 0 42 0 36 37 2 1
94 -38 107 0 68 -12 13 40 26 3
48 -5 95 0 46 0 47 49 2 1
79 0 83 0 -42 24 4 127 122 5
48 0 83 3 46 0 35 37 2 1
37 0 96 0 16 -27 59 81 22 1
55 0 77 0 26 0 21 51 30 4
51 0 87 -3 52 2 36 35 0 1
37 0 81 1 10 0 45 71 26 1
51 0 77 0 52 14 26 25 0 1
40 0 89 1 38 0 49 50 2 1
37 -4 76 0 38 15 39 37 0 1
56 0 77 0 -20 9 21 97 76 4
37 0 79 1 -6 0 42 86 44 1
45 -5 88 0 44 -18 42 44 2 1
49 0 81 2 46 -11 33 35 2 1
52 0 83 0 54 31 30 28 0 1
45 0 85 0 44 12 41 41 0 1
39 5 86 0 38 0 47 47 0 1
43 0 83 0 42 -10 40 42 2 1
37 0 76 0 26 8 39 50 10 1
49 -1 78 0 46 -24 29 32 2 1
45 0 76 0 44 -20 31 32 2 1
55 0 82 0 54 -2 26 28 2 1
48 -2 77 0 46 -2 29 31 2 1
44 4 77 0 44 22 34 34 0 1
50 0 106 1 50 0 56 57 0 1
37 2 76 0 20 0 39 55 16 1
37 -1 91 0 6 0 53 86 32 1
41 0 81 0 42 29 41 40 0 1
37 0 76 0 30 5 39 45 6 1
52 -4 86 0 52 -1 33 34 0 1
56 0 85 0 56 12 29 28 0 1
37 -4 77 0 20 0 41 57 16 1
37 -4 76 0 28 0 39 47 8 1
43 0 85 0 42 -18 42 44 2 1
37 0 104 0 18 15 67 86 18 1
41 0 76 0 42 12 35 34 0 1
45 0 88 -1 46 -7 42 41 0 1
56 0 77 0 0 14 21 77 56 4
56 0 76 0 -4 58 20 81 62 4
56 0 95 0 42 -5 40 54 14 4
41 0 100 0 42 11 59 59 0 1
37 0 79 7 16 14 42 63 22 1
41 0 86 0 42 9 46 45 0 1
37 0 76 0 30 -12 39 45 6 1
56 -1 98 5 46 -14 42 51 10 4
45 -4 81 0 46 1 35 34 0 1
55 0 96 0 52 27 41 44 4 4
103 -4 104 0 72 12 1 32 30 5
46 0 89 2 44 -22 43 45 2 1
55 0 81 0 56 25 25 24 0 1
46 0 88 1 46 5 42 41 0 1
46 0 81 0 46 13 35 35 0 1
51 0 86 0 50 -7 35 37 2 1
56 0 76 0 -6 31 20 84 64 4
46 5 82 -2 46 0 36 35 0 1
50 -1 87 1 50 0 37 38 0 1
37 0 79 0 36 7 43 43 0 1
53 0 81 0 52 -29 28 30 2 1
56 1 81 0 54 -18 25 26 2 1
37 0 81 6 -2 0 44 84 40 1
56 0 83 0 56 0 26 26 0 1
55 0 96 0 42 -10 41 55 14 4
50 0 108 7 50 0 58 58 0 1
49 0 86 0 50 22 38 37 0 1
45 1 85 6 44 0 40 41 2 1
37 0 75 0 28 18 38 46 8 1
37 0 80 0 38 13 43 41 0 1
37 0 76 1 26 8 39 50 12 1
47 0 87 -1 46 -2 40 41 0 1
41 0 89 -2 38 -14 48 50 2 1
47 0 95 -6 46 0 48 48 0 1
42 1 77 -1 42 0 35 35 0 1
37 0 106 0 34 -6 69 72 4 1
45 0 83 0 46 19 37 36 0 1
55 0 92 0 10 9 37 82 46 4
37 0 80 0 6 -11 43 75 32 1
56 0 97 7 50 -3 41 48 6 4
44 1 85 6 42 -19 41 44 2 1
49 0 106 -2 46 -17 57 59 2 1
46 -1 77 -3 44 -36 32 34 2 1
37 0 75 -6 24 0 38 52 14 1
43 5 96 0 42 0 53 55 2 1
44 1 83 0 44 17 39 39 0 1
45 -2 79 0 46 25 34 33 0 1
55 0 90 0 54 -3 34 35 2 1
45 -3 85 0 44 0 40 41 2 1
53 0 81 0 54 61 27 26 0 1
37 0 76 -1 30 -3 39 45 6 1
46 1 88 3 46 18 42 41 0 1
54 1 91 0 54 0 37 37 0 1
46 -1 86 0 46 0 40 40 0 1
51 -1 83 0 50 -1 32 34 2 1
55 0 78 -1 0 0 23 78 56 4
45 -1 76 0 44 -21 31 32 2 1
56 0 77 0 -18 -9 21 95 74 4
46 -1 84 -1 46 -1 38 38 0 1
56 -3 97 0 44 -24 41 53 12 4
37 0 75 0 30 17 38 44 6 1
37 0 90 0 30 -11 53 59 6 1
37 0 77 1 36 9 40 41 0 1
39 -1 76 0 38 0 36 37 0 1
41 3 83 1 38 -6 42 44 2 1
48 0 90 0 46 0 41 43 2 1
55 0 79 0 12 5 23 66 42 4
37 0 80 0 34 7 43 46 2 1
49 1 86 0 46 -17 38 40 2 1
44 0 86 0 44 19 42 42 0 1
41 0 81 0 42 3 40 40 0 1
37 0 105 1 20 -6 68 84 16 1
41 0 78 3 38 -19 37 39 2 1
37 0 82 0 34 29 45 48 2 1
37 0 80 0 36 6 43 44 2 1
37 -1 106 0 34 -15 68 72 4 1
56 0 78 0 8 -17 22 70 48 4
85 -1 89 0 2 -1 4 86 82 5
58 1 83 0 56 0 26 26 0 1
51 0 84 2 50 -22 33 35 2 1
45 -5 77 0 44 0 32 33 2 1
44 0 85 0 44 19 41 41 0 1
37 0 80 0 30 -14 43 49 6 1
41 0 83 0 42 25 42 41 0 1
37 -1 107 -8 26 0 70 81 12 1
37 0 78 0 8 6 41 70 30 1
55 4 74 -16 -2 5 19 76 58 4
39 0 79 5 38 0 41 41 0 1
45 0 79 1 46 22 34 33 0 1
56 0 77 0 -6 18 21 85 64 4
37 0 82 0 -4 -11 45 87 42 1
44 5 84 -3 42 -10 41 43 2 1
55 -2 96 0 52 -7 41 44 4 4
45 -1 83 -1 44 -2 38 39 0 1
57 92 80 0 34 0 23 46 24 2
46 0 84 -1 46 14 39 38 0 1
49 0 86 0 50 32 37 37 0 1
56 0 95 8 52 0 40 44 4 4
56 0 96 0 54 -18 40 42 2 1
37 0 81 6 28 0 45 53 8 1
49 1 77 0 46 -6 29 31 2 1
43 -2 81 -3 42 -5 37 39 2 1
57 0 83 -1 56 0 26 26 0 1
51 0 88 4 52 6 36 36 0 1
107 1 108 1 72 10 1 36 34 5
49 0 77 0 50 2 28 28 0 1
43 0 79 0 44 18 36 35 0 1
78 4 83 5 -42 -17 4 126 122 5
56 4 95 0 46 4 39 49 10 4
56 0 97 0 46 25 41 51 10 4
37 0 77 0 -20 -24 41 98 58 1
55 0 77 0 18 -13 22 59 38 4
37 0 78 0 16 13 42 63 22 1
55 0 99 0 50 13 43 49 6 4
45 -1 77 -3 44 -5 32 33 0 1
49 5 87 0 50 4 38 38 0 1
56 0 98 0 50 -27 42 49 6 4
43 0 76 0 44 28 33 32 0 1
55 -5 79 0 26 0 23 53 30 4
37 0 76 0 26 -24 40 50 10 1
43 0 79 3 42 -8 35 37 2 1
37 0 106 0 34 -24 69 72 4 1
37 0 79 0 12 24 42 66 24 1
39 -1 80 -1 38 0 41 41 0 1
37 0 83 0 16 4 46 67 22 1
55 -3 99 0 50 1 43 49 6 4
37 0 78 0 2 16 41 75 34 1
55 0 91 -3 -4 6 35 96 60 4
43 0 87 0 44 15 44 43 0 1
37 0 81 4 -2 0 44 84 40 1
51 5 78 0 50 -8 27 29 2 1
37 0 79 -1 0 0 42 79 36 1
41 0 77 0 42 5 36 36 0 1
55 1 95 -3 50 0 40 46 6 4
54 0 88 5 54 0 34 33 0 1
37 -66 77 0 20 0 40 57 16 3
46 0 81 0 44 -29 35 37 2 1
43 0 88 0 44 18 44 44 0 1
49 0 83 -3 46 -13 34 37 2 1
42 3 80 -1 42 0 38 39 2 1
53 0 79 0 52 -4 26 27 2 1
39 -3 83 4 38 0 44 44 0 1
37 0 76 0 26 11 39 50 12 1
37 0 76 0 20 -15 39 55 16 1
88 -39 107 0 64 -11 19 42 24 3
49 -1 84 0 46 -28 36 38 2 1
58 4 82 3 56 0 24 25 0 1
46 0 86 1 46 7 40 39 0 1
37 0 106 -2 30 0 69 75 6 1
38 0 86 0 38 8 48 47 0 1
43 5 78 -1 42 0 35 37 2 1
55 0 79 0 12 -1 23 66 42 4
58 5 84 0 56 0 26 27 2 1
52 3 81 1 52 0 29 30 0 1
55 0 95 0 36 -30 40 59 20 4
77 -1 81 0 -40 0 4 123 118 5
59 0 86 0 60 24 28 27 0 1
39 1 83 -1 38 0 44 44 0 1
55 -3 85 0 54 0 31 31 0 1
37 0 78 0 -4 2 41 83 42 1
45 0 76 0 44 -2 31 32 2 1
55 0 76 -2 -12 -13 21 89 68 4
37 2 106 -1 36 0 69 70 0 1
55 0 77 0 54 0 22 23 0 1
38 0 86 0 36 -19 48 50 2 1
52 -3 84 0 52 0 32 32 0 1
55 0 96 7 44 0 41 52 12 4
56 5 98 4 50 9 42 49 6 4
55 0 92 -3 46 0 36 45 8 4
37 0 94 0 10 16 57 84 28 1
54 1 81 -2 54 0 26 26 0 1
56 0 97 1 54 0 40 42 2 1
46 1 87 1 46 0 41 41 0 1
55 0 78 0 44 0 23 34 12 4
56 0 77 0 -10 18 21 87 66 4
37 0 79 0 12 -8 43 66 24 1
45 -3 77 0 46 21 31 30 0 1
42 -5 106 0 42 0 64 64 0 1
42 0 78 -18 42 0 36 37 2 1
56 0 86 0 56 23 31 30 0 1
42 4 107 5 42 0 65 66 0 1
45 0 86 -1 46 23 40 39 0 1
48 0 95 0 46 -1 47 49 2 1
38 1 93 0 28 1 55 64 10 1
56 0 86 0 54 -12 30 32 2 1
40 -2 76 -2 38 0 36 37 2 1
37 2 77 0 28 0 40 48 8 1
43 0 82 0 44 24 39 38 0 1
44 -1 81 -1 42 -30 37 39 2 1
43 0 88 -7 42 0 45 47 2 1
43 -2 86 0 44 10 42 42 0 1
37 0 77 0 34 -23 40 43 2 1
37 0 78 0 -6 -3 41 86 44 1
55 0 79 0 18 -12 23 61 38 4
53 -3 85 0 52 -27 32 33 2 1
47 0 108 5 46 0 61 62 0 1
56 0 76 0 -12 9 20 89 68 4
37 0 77 0 16 6 40 61 22 1
51 1 77 0 50 0 26 28 2 1
55 0 95 0 44 -17 40 51 12 4
55 0 82 2 -10 0 26 92 66 4
54 6 79 0 42 0 25 37 12 4
41 1 75 0 42 8 34 34 0 1
42 1 82 0 42 0 39 41 2 1
37 0 77 0 -6 0 41 85 44 1
43 0 79 7 42 0 36 38 2 1
44 0 87 0 44 11 43 43 0 1
37 0 81 0 24 -5 45 58 14 1
43 -5 86 0 44 16 43 42 0 1
37 -1 80 -1 36 0 43 44 0 1
55 0 82 0 -36 -17 26 118 92 4
41 -2 83 0 42 1 42 42 0 1
43 0 80 -2 42 -2 37 39 2 1
55 0 96 2 42 -3 41 55 14 4
55 -2 79 0 54 -3 23 24 2 1
43 0 81 4 44 22 37 37 0 1
56 0 96 -2 50 -5 40 47 6 4
37 0 96 0 18 0 59 78 18 1
105 0 106 -1 70 -1 1 36 36 5
55 0 79 0 16 -9 23 63 40 4
37 0 94 0 16 15 57 79 22 1
37 -5 104 0 38 0 67 66 0 1
56 -3 86 0 56 3 31 30 0 1
56 -1 98 0 46 0 42 51 10 4
37 0 77 0 38 9 39 38 0 1
106 0 108 3 70 0 2 38 36 5
47 -2 78 -1 46 0 31 32 0 1
56 4 78 0 16 -2 22 63 40 4
37 0 104 -5 24 0 67 81 14 1
56 0 79 0 16 29 23 63 40 4
37 -1 75 0 36 -13 37 39 2 1
107 -5 108 -3 72 4 1 36 34 5
45 0 85 3 46 19 40 39 0 1
37 0 80 0 24 -14 43 57 14 1
49 0 84 -1 50 18 36 35 0 1
56 0 92 0 54 -2 36 38 2 1
37 0 80 2 34 0 43 46 2 1
51 0 81 0 50 -27 29 32 2 1
49 0 83 0 50 13 34 34 0 1
56 0 81 0 -14 2 25 97 72 4
37 0 75 0 34 10 38 41 4 1
37 0 78 0 -2 -27 42 81 40 1
43 0 84 -1 42 -4 41 43 2 1
45 0 81 0 46 16 36 35 0 1
37 0 74 0 34 1 37 41 4 1
56 0 97 -3 52 0 41 45 4 4
81 -3 85 0 -40 4 4 126 122 5
37 0 79 0 8 11 42 71 28 1
55 0 77 0 -28 -9 22 106 84 4
53 -1 81 0 54 1 28 26 0 1
44 -2 77 0 44 1 34 34 0 1
49 2 95 -4 50 0 46 46 0 1
56 0 78 -4 6 0 22 73 50 4
40 0 86 0 38 -5 46 48 2 1
43 0 87 0 42 -19 44 46 2 1
44 5 86 0 44 14 43 42 0 1
53 5 80 0 52 0 27 28 2 1
80 0 84 3 -24 6 4 110 106 5
38 2 105 0 38 22 67 66 0 1
85 0 88 -1 2 -3 3 86 82 5
37 0 107 -5 36 0 69 71 2 1
102 0 102 -5 70 -3 1 33 32 5
55 0 77 0 -28 -26 22 106 84 4
55 8 95 0 50 0 41 46 6 4
56 1 77 0 10 8 22 67 46 4
47 5 77 0 46 0 30 31 0 1
44 0 80 0 44 9 36 36 0 1
56 0 97 1 44 -3 41 53 12 4
56 0 108 1 54 -12 52 53 2 1
46 5 79 0 46 19 33 32 0 1
37 0 77 0 8 28 40 69 30 1
49 0 90 0 50 10 42 41 0 1
37 0 82 -1 38 11 45 43 0 1
46 2 86 0 46 10 41 40 0 1
46 0 86 0 46 7 41 40 0 1
48 -2 81 -1 46 0 33 34 2 1
55 0 93 0 54 2 38 39 0 1
43 2 102 0 42 0 60 61 2 1
39 0 93 2 34 1 55 60 6 1
44 0 81 0 42 -27 38 40 2 1
37 1 81 0 36 -5 43 44 2 1
46 0 78 -5 46 0 32 32 0 1
45 0 86 3 46 12 41 40 0 1
56 0 77 0 18 0 22 59 38 4
46 1 86 4 46 -1 40 39 0 1
45 0 79 -2 44 -11 33 35 2 1
52 -5 87 0 52 -2 35 35 0 1
101 0 102 0 70 -15 1 32 32 5
56 0 86 0 54 -30 29 32 2 1
56 0 77 0 18 15 22 59 38 4
44 0 87 0 42 -17 43 46 2 1
55 0 95 -6 50 0 40 46 6 4
46 0 88 1 44 -20 43 44 2 1
42 0 79 -1 42 -2 37 37 0 1
56 -2 96 -3 52 0 40 44 4 4
46 0 90 0 46 -1 43 43 0 1
37 0 77 0 34 -4 40 43 2 1
45 -1 109 0 44 0 65 66 0 1
39 0 81 1 38 0 41 42 0 1
37 0 106 5 30 -31 69 75 6 1
55 0 95 0 42 -10 40 54 14 4
45 0 79 0 44 0 33 35 2 1
42 -5 86 0 42 0 45 45 0 1
40 0 81 0 38 0 41 42 2 1
37 0 80 0 36 4 43 44 2 1
56 0 97 3 50 -11 41 48 6 4
51 0 77 0 52 10 26 25 0 1
56 0 96 0 52 -10 40 44 4 4
85 0 89 1 6 20 4 84 80 5
56 1 81 0 -6 0 25 88 64 4
41 1 76 0 38 -25 35 37 2 1
45 0 79 -7 44 -23 33 35 2 1
37 0 76 -6 34 1 39 42 2 1
42 0 77 8 42 0 34 35 2 1
50 -1 106 0 50 0 56 57 0 1
49 0 85 2 50 0 36 36 0 1
46 0 81 0 44 -27 35 37 2 1
37 0 97 6 36 0 59 60 2 1
49 1 85 0 50 22 36 36 0 1
45 -1 82 0 44 -19 37 38 2 1
56 0 81 0 -6 -5 25 88 64 4
46 0 83 2 46 0 37 37 0 1
56 0 95 0 54 14 39 41 2 1
37 0 96 3 24 0 59 73 14 1
49 0 78 0 50 29 29 29 0 1
54 -1 81 -1 54 0 28 27 0 1
55 -3 98 0 44 -24 42 54 12 4
46 5 79 0 46 15 33 32 0 1
102 0 104 5 70 -2 2 34 32 5
47 -5 79 -7 46 0 32 32 0 1
39 -2 86 0 38 0 47 48 0 1
56 0 98 0 44 -2 42 54 12 4
45 0 83 -1 44 -13 37 39 2 1
39 -1 76 -2 38 -4 36 37 0 1
37 0 76 1 26 10 39 50 12 1
41 -5 81 0 42 8 40 39 0 1
55 0 98 0 52 -20 42 46 4 4
37 0 83 0 34 4 46 50 4 1
43 0 75 0 42 -9 32 34 2 1
42 0 80 0 42 -1 38 39 0 1
52 0 86 0 54 27 33 32 0 1
59 0 86 -1 56 -11 28 30 2 1
37 0 92 0 12 0 54 79 24 1
43 -4 83 0 42 -1 40 41 2 1
37 0 77 0 30 26 40 46 6 1
37 1 79 -4 36 -6 42 43 2 1
37 0 93 0 8 -2 55 85 30 1
44 1 86 1 44 1 42 42 0 1
42 1 88 0 42 0 46 47 2 1
38 -1 83 0 38 5 45 44 0 1
56 0 77 0 24 2 22 54 32 4
45 0 88 1 44 2 43 44 2 1
46 -4 88 0 46 0 41 41 0 1
49 1 84 0 46 -5 35 37 2 1
46 0 86 0 46 10 41 40 0 1
55 0 93 0 10 -22 37 82 46 4
48 -2 110 0 46 -2 62 64 2 1
56 1 86 0 56 12 30 29 0 1
56 4 98 0 46 3 42 51 10 4
41 4 81 0 42 2 39 39 0 1
55 0 79 0 16 3 23 63 40 4
49 0 95 0 46 -3 47 49 2 1
37 -1 79 7 16 0 42 63 22 1
44 0 82 3 44 0 38 38 0 1
56 0 97 0 54 10 41 43 2 1
41 0 79 2 42 2 38 38 0 1
44 0 82 0 44 7 38 38 0 1
56 0 82 0 54 -6 26 28 2 1
47 -3 83 -1 46 -1 36 37 0 1
106 3 108 2 72 5 1 35 34 5
44 0 89 0 42 -26 45 48 2 1
55 -1 98 0 50 -11 42 49 6 4
52 3 84 0 52 0 32 33 0 1
37 0 76 0 20 -30 40 55 16 1
37 0 98 -1 30 3 61 67 6 1
46 0 83 -6 46 6 37 36 0 1
37 0 77 0 18 2 40 59 18 1
40 1 76 1 38 0 35 37 2 1
56 0 83 0 56 5 26 26 0 1
37 0 105 1 30 -10 68 74 6 1
56 0 95 1 46 -6 40 49 10 4
37 0 75 0 18 -27 38 57 18 1
56 -1 97 -7 46 0 41 50 10 4
37 0 76 0 38 3 38 37 0 1
41 0 89 0 38 -6 48 50 2 1
44 1 77 7 44 0 33 34 0 1
44 2 79 -3 44 1 35 35 0 1
37 0 80 -1 8 0 43 72 28 1
45 0 82 0 44 -12 37 38 2 1
49 0 77 0 50 19 28 28 0 1
37 0 76 1 28 -4 39 47 8 1
44 4 83 0 42 -22 39 41 2 1
43 -4 86 0 42 -9 43 45 2 1
51 0 107 -1 50 0 56 58 2 1
46 0 85 2 46 7 39 39 0 1
46 4 87 7 46 7 41 41 0 1
38 4 76 0 38 8 38 37 0 1
41 0 84 0 42 2 43 43 0 1
55 0 95 0 38 -8 40 57 16 4
45 0 80 0 44 -12 35 36 2 1
40 -3 80 2 38 0 40 41 2 1
56 0 95 0 54 -13 40 41 2 1
53 -3 87 0 54 3 34 33 0 1
78 0 83 8 -46 0 4 129 124 5
48 -5 76 -1 46 -7 28 30 2 1
48 -1 86 0 46 -6 38 40 2 1
37 0 99 0 30 9 61 68 6 1
37 0 82 0 20 22 45 61 16 1
56 0 79 -3 6 -9 24 74 50 4
81 0 85 2 -12 0 4 98 94 5
38 0 81 0 38 4 43 42 0 1
37 0 76 -2 38 14 39 37 0 1
37 0 97 0 36 -2 60 61 2 1
37 0 104 0 20 5 67 84 16 1
41 1 108 0 38 0 67 69 2 1
55 -5 79 -13 -2 0 24 81 58 4
37 0 77 0 18 -25 40 59 18 1
82 -2 86 -1 -40 0 5 128 124 5
55 -4 81 0 54 0 25 26 2 1
46 0 83 0 44 -24 37 39 2 1
66 3 113 0 68 13 46 45 0 1
45 0 86 0 44 -4 40 42 2 1
44 0 100 0 44 0 56 56 0 1
46 0 77 2 46 0 31 30 0 1
37 0 76 0 38 23 38 37 0 1
84 2 86 -2 -4 0 3 92 88 5
37 -4 77 -5 38 7 39 38 0 1
42 0 79 0 42 -1 37 37 0 1
37 0 76 -1 28 -23 39 47 8 1
46 1 87 0 44 -21 41 43 2 1
40 4 85 -1 38 0 45 46 2 1
42 5 86 0 42 1 45 45 0 1
42 5 76 0 42 0 33 34 2 1
56 0 92 0 50 9 36 43 6 4
39 1 97 0 38 0 58 59 0 1
38 0 86 0 38 11 48 47 0 1
55 0 77 2 -20 0 21 97 76 4
37 0 76 4 26 -1 39 50 10 1
41 11 78 0 42 31 37 37 0 1
51 -4 84 0 52 0 33 32 0 1
41 0 79 -1 38 -1 39 41 2 1
56 0 95 0 54 -3 40 41 2 1
44 0 85 -2 42 -27 41 44 2 1
45 -1 93 0 44 0 49 50 0 1
49 0 86 0 46 -7 37 39 2 1
82 0 86 0 -10 7 3 96 92 5
43 1 76 0 42 -1 33 35 2 1
37 0 80 1 20 0 43 59 16 1
37 0 95 0 8 -19 58 87 30 1
80 -1 84 -2 -40 4 4 125 122 5
37 0 76 -4 28 -10 39 47 8 1
37 0 80 0 34 -19 43 46 4 1
46 0 88 0 44 -24 43 44 2 1
37 0 101 0 28 -3 64 73 8 1
55 0 77 0 10 -27 22 67 46 4
38 0 83 -1 38 0 44 44 0 1
55 0 77 0 2 -9 22 75 52 4
37 0 75 -2 30 0 38 44 6 1
37 0 77 0 2 -28 40 74 34 1
38 -2 83 0 38 6 45 44 0 1
85 0 88 -4 2 0 3 85 82 5
51 0 80 0 52 17 29 28 0 1
72 6 76 3 -42 -4 4 119 116 5
42 0 75 0 42 0 33 34 0 1
53 0 87 1 52 -6 34 35 2 1
55 0 96 -1 52 23 41 44 4 4
38 0 79 0 38 0 41 41 0 1
102 -1 103 0 72 21 1 31 30 5
39 -1 79 -3 38 -5 41 41 0 1
55 0 77 0 8 -30 22 70 48 4
38 5 77 0 38 0 39 39 0 1
50 2 81 0 50 0 30 32 2 1
38 0 82 0 36 -21 44 46 2 1
55 0 96 0 46 1 41 50 8 4
37 0 99 -2 28 0 61 70 8 1
43 3 88 0 42 0 44 46 2 1
55 0 95 0 36 25 40 59 20 4
37 0 76 -7 36 0 39 39 0 1
42 -4 83 0 42 0 41 41 0 1
55 0 77 0 12 12 21 64 42 4
47 -3 89 0 46 0 42 42 0 1
55 4 95 -2 50 0 40 46 6 4
48 0 82 -1 46 0 34 35 2 1
56 1 99 0 50 13 42 49 8 4
44 4 86 3 42 -6 42 44 2 1
40 -1 89 0 38 0 49 50 2 1
80 -1 84 0 -42 0 5 128 124 5
44 0 83 0 44 17 40 39 0 1
49 0 107 0 50 2 58 58 0 1
44 0 81 -1 42 -30 37 39 2 1
41 0 83 0 42 6 42 42 0 1
37 0 76 0 28 -5 40 48 8 1
37 0 79 0 28 3 43 51 8 1
55 0 96 0 42 30 41 55 14 4
54 -4 81 0 54 0 28 27 0 1
55 0 93 0 46 -16 37 46 8 4
55 0 77 -4 12 6 21 64 42 4
37 0 104 0 26 22 66 78 12 1
68 0 111 -6 68 0 43 44 0 1
42 3 81 0 42 0 40 40 0 1
37 0 77 0 26 0 40 51 10 1
82 1 86 0 -22 5 4 109 106 5
56 0 96 1 50 1 40 47 6 4
49 0 81 0 50 13 32 32 0 1
47 3 82 -1 46 0 34 35 0 1
55 0 77 0 26 10 21 51 30 4
56 2 80 0 -2 1 24 83 58 4
56 0 108 0 54 -3 52 53 2 1
49 1 81 0 46 -16 33 35 2 1
45 -2 81 0 44 0 36 37 2 1
43 0 76 0 44 19 33 32 0 1
37 0 78 0 6 6 41 73 32 1
53 0 88 6 52 -5 35 36 2 1
50 0 87 -1 50 0 37 38 0 1
37 0 76 26 24 0 39 53 14 1
51 -5 84 0 50 -5 34 35 2 1
54 1 87 0 54 0 33 33 0 1
41 3 76 0 42 7 34 34 0 1
46 5 86 0 46 3 41 40 0 1
56 4 97 -1 42 -1 41 56 14 4
55 1 77 0 44 1 22 34 12 4
37 0 77 0 6 -2 40 72 32 1
84 0 88 -2 6 -7 4 83 78 5
54 0 104 0 54 0 50 49 0 1
51 0 81 0 52 5 29 29 0 1
46 -4 86 -3 46 0 41 40 0 1
44 1 77 0 42 -28 34 36 2 1
49 3 77 0 50 4 28 28 0 1
44 1 88 0 44 8 45 44 0 1
38 0 92 0 12 2 54 79 24 1
56 0 79 0 10 2 23 68 46 4
41 0 80 5 42 0 39 39 0 1
55 0 77 -1 12 1 21 64 42 4
37 0 76 1 34 0 39 43 4 1
48 0 89 1 46 0 41 42 2 1
37 0 108 -4 36 0 72 72 0 1
37 0 82 0 36 7 45 46 2 1
56 3 96 0 52 0 40 44 4 4
51 0 84 0 50 -13 34 35 2 1
45 2 80 0 44 -5 35 36 2 1
38 0 81 0 36 -29 43 45 2 1
56 2 97 0 44 23 40 53 12 4
44 0 83 0 44 21 39 39 0 1
37 0 81 -5 30 0 45 50 6 1
46 1 76 0 44 -25 30 32 2 1
38 5 81 0 38 1 42 42 0 1
37 -5 76 0 20 0 40 55 16 1
37 0 78 0 -4 8 41 83 42 1
37 0 83 8 10 18 47 73 26 1
55 0 96 0 52 -1 41 44 4 4
39 1 75 0 38 0 36 36 0 1
51 0 86 -1 52 11 35 35 0 1
45 0 79 6 46 3 33 32 0 1
79 0 83 -1 -30 29 4 114 110 5
53 0 85 0 52 -21 32 33 2 1
55 0 79 0 24 7 23 55 32 4
37 0 103 0 20 24 66 82 16 1
68 0 110 -7 68 0 42 43 0 1
55 0 93 0 0 -24 38 93 56 4
43 0 82 -7 42 -7 39 41 2 1
37 -4 80 0 20 2 43 59 16 1
56 1 97 0 52 0 41 45 4 4
46 0 86 0 44 -17 41 42 2 1
49 2 106 0 50 4 56 57 0 1
55 0 79 4 8 0 23 71 48 4
37 0 80 0 36 8 43 44 2 1
37 0 79 0 10 31 42 68 26 1
37 0 104 1 26 11 67 78 12 1
56 0 95 4 44 0 40 51 12 4
54 1 81 -5 54 0 27 26 0 1
37 0 80 0 38 30 43 41 0 1
101 0 102 -1 72 0 1 29 28 5
37 0 78 -1 2 -3 41 75 34 1
39 -3 107 0 38 0 68 68 0 1
44 1 85 0 44 4 41 41 0 1
45 0 83 2 46 18 37 36 0 1
45 -5 106 0 44 0 62 62 0 1
37 0 109 0 36 -8 71 73 2 1
37 0 76 111 20 0 40 55 16 1
48 0 78 0 50 22 30 29 0 1
39 1 81 -4 38 0 41 42 0 1
37 0 81 2 36 -1 43 44 2 1
41 3 86 0 42 13 45 45 0 1
52 0 81 -5 52 0 29 30 0 1
55 0 77 0 -6 -10 21 85 64 4
44 0 83 -4 44 1 39 39 0 1
53 4 83 0 52 -7 30 31 2 1
56 0 83 0 56 8 27 26 0 1
45 1 76 0 44 -2 31 32 2 1
45 5 108 0 46 27 62 61 0 1
43 0 79 4 42 0 35 37 2 1
37 0 96 0 38 31 59 57 0 1
37 0 79 -5 34 0 42 46 4 1
55 0 93 3 54 0 37 39 2 1
53 0 88 5 54 1 34 33 0 1
64 0 110 0 64 0 46 46 0 1
40 0 84 -7 38 0 45 46 2 1
43 4 79 0 42 0 37 38 2 1
48 0 78 0 50 31 30 29 0 1
42 5 76 0 42 1 34 34 0 1
53 0 80 0 52 -30 27 28 2 1
55 0 96 0 42 -24 41 55 14 4
49 -2 77 -2 46 -21 29 31 2 1
47 0 90 4 46 0 43 43 0 1
56 0 77 0 -10 31 21 87 66 4
37 0 77 -3 34 0 40 43 2 1
37 1 108 0 36 0 71 72 0 1
37 -1 100 0 28 0 63 71 8 1
49 -2 85 0 46 -27 36 39 2 1
53 0 83 0 52 -10 30 32 2 1
46 2 86 0 46 3 40 39 0 1
44 4 80 0 44 13 36 36 0 1
43 0 89 0 44 22 46 45 0 1
54 -4 90 -2 54 -3 36 36 0 1
41 0 106 0 42 16 64 64 0 1
37 0 77 -1 36 -41 41 41 0 1
55 0 96 -1 54 -2 41 42 2 1
56 1 91 0 56 12 35 34 0 1
56 -2 97 2 42 -20 41 56 14 4
37 0 79 0 16 -1 43 64 22 1
50 1 77 0 50 0 27 28 0 1
37 0 81 0 8 -24 44 73 28 1
53 4 83 0 54 2 29 28 0 1
51 0 88 8 52 6 36 36 0 1
47 -1 79 3 46 0 32 32 0 1
37 -1 80 0 18 0 43 62 18 1
39 5 79 0 38 0 40 40 0 1
55 0 77 0 38 4 22 39 16 4
38 1 83 0 38 13 45 44 0 1
87 4 89 0 8 2 2 81 78 5
46 3 78 0 46 5 32 32 0 1
49 0 95 0 50 6 47 46 0 1
46 0 88 1 46 3 41 41 0 1
59 0 86 0 56 -2 27 29 2 1
37 0 83 0 34 -2 46 49 2 1
51 0 81 -4 52 2 30 30 0 1
44 5 79 0 44 13 35 35 0 1
37 -2 81 0 38 10 43 42 0 1
44 0 86 -3 44 0 43 42 0 1
37 0 80 0 20 -16 43 59 16 1
43 0 86 0 44 22 43 42 0 1
51 -3 102 0 52 0 51 50 0 1
56 0 108 6 54 -16 52 53 2 1
55 -1 82 0 54 -8 26 28 2 1
49 0 88 0 46 -25 39 41 2 1
57 3 86 0 56 0 29 29 0 1
37 4 76 0 20 0 39 55 16 1
37 0 75 0 30 10 38 44 6 1
56 0 80 0 -2 -7 24 83 58 4
37 0 77 0 -10 -5 41 88 46 1
56 0 95 0 44 -20 40 51 12 4
56 0 79 6 -22 0 23 102 80 4
81 0 85 0 -40 5 4 126 122 5
38 0 76 0 38 13 38 37 0 1
37 0 103 -6 20 0 66 82 16 1
37 0 80 1 36 -5 43 44 2 1
49 0 85 0 46 -21 36 39 2 1
38 0 92 0 20 31 54 71 18 1
37 -2 109 1 36 0 72 73 0 1
40 0 75 -7 38 0 35 36 2 1
43 0 86 0 42 -9 42 44 2 1
81 -3 85 -1 -40 5 4 126 122 5
56 5 88 0 54 -1 32 33 2 1
56 1 86 0 56 16 30 29 0 1
41 1 75 0 42 7 34 34 0 1
37 0 104 0 18 8 67 86 18 1
41 0 75 0 38 -17 34 36 2 1
37 0 78 5 36 13 41 42 0 1
37 0 80 -5 16 0 43 65 22 1
37 0 79 -2 10 5 43 69 26 1
52 0 79 0 52 0 26 27 0 1
44 4 78 0 42 -22 34 37 2 1
55 0 97 0 50 -30 41 48 6 4
55 0 86 -1 56 26 31 30 0 1
45 0 79 0 46 24 34 33 0 1
50 3 107 0 50 0 56 58 2 1
55 0 78 6 24 0 23 55 32 4
37 0 76 -2 30 9 39 45 6 1
43 0 77 -4 44 19 34 33 0 1
55 0 79 3 24 20 24 56 32 4
37 0 79 0 18 -8 43 61 18 1
55 0 93 1 44 0 37 49 12 4
55 0 77 0 30 -5 22 46 24 4
56 0 78 0 10 -6 22 68 46 4
37 0 78 0 16 -29 42 63 22 1
52 -1 83 0 52 0 32 32 0 1
37 0 77 0 20 -28 40 56 16 1
43 0 82 0 42 15 39 41 2 1
55 0 77 3 -20 0 21 97 76 4
49 0 78 0 46 -19 29 32 2 1
55 0 77 0 12 21 21 64 42 4
51 -1 79 6 52 9 28 27 0 1
37 0 95 -7 16 0 58 79 22 1
43 0 77 1 42 -8 34 36 2 1
37 0 75 -1 30 11 38 44 6 1
40 0 76 8 38 0 36 37 2 1
37 0 76 -2 24 6 39 52 14 1
55 0 77 0 -30 -7 22 108 86 4
41 0 81 2 42 2 39 39 0 1
101 0 102 0 72 6 1 29 28 5
42 4 77 -1 42 0 36 36 0 1
46 -2 76 0 46 0 29 29 0 1
44 1 81 0 44 3 37 37 0 1
37 0 78 0 12 6 41 65 24 1
43 -1 99 0 42 -10 56 58 2 1
41 1 88 0 42 13 47 47 0 1
53 0 86 0 52 -28 33 35 2 1
52 -1 87 -6 52 0 35 35 0 1
44 -1 79 0 44 13 35 35 0 1
41 0 88 0 42 4 47 46 0 1
47 1 90 0 46 0 43 43 0 1
50 4 86 0 50 0 37 37 0 1
55 0 79 7 12 0 23 66 42 4
37 0 82 0 34 22 45 48 2 1
41 -5 77 0 42 1 36 35 0 1
37 0 80 0 34 2 43 46 4 1
56 0 78 0 26 7 22 52 30 4
55 0 92 0 28 9 36 63 28 4
45 -1 86 -3 44 -13 40 42 2 1
56 0 81 0 54 -11 25 27 2 1
37 0 76 0 38 17 39 37 0 1
53 0 86 0 52 -24 33 34 2 1
37 0 78 0 12 4 42 65 24 1
56 0 91 0 -2 4 35 93 58 4
56 0 77 0 10 7 22 67 46 4
37 0 95 0 28 18 58 67 8 1
46 -1 78 0 46 0 32 32 0 1
56 0 81 6 -10 -7 25 92 66 4
51 9 95 -3 50 0 45 46 2 1
37 0 77 0 18 -15 40 59 18 1
37 0 78 0 10 -2 42 68 26 1
55 -2 98 0 44 0 42 54 12 4
56 0 99 -4 50 0 43 50 6 4
55 -1 97 -1 46 -2 42 51 8 4
37 0 77 0 18 -11 41 59 18 1
45 1 83 0 46 30 37 36 0 1
38 0 76 0 38 5 38 37 0 1
43 0 77 0 42 -17 34 35 2 1
37 -5 76 0 36 -23 38 39 2 1
47 -2 79 0 46 0 33 33 0 1
37 0 77 0 38 21 40 39 0 1
78 2 82 5 -42 0 4 126 122 5
56 5 98 6 46 -10 42 51 10 4
37 0 77 4 36 0 41 41 0 1
37 0 78 0 0 1 41 78 36 1
43 -2 76 0 44 14 33 32 0 1
37 0 83 -6 16 0 46 67 22 1
37 0 77 0 -4 -6 41 83 42 1
43 0 83 0 42 -12 40 42 2 1
39 0 81 0 38 0 42 42 0 1
48 0 86 0 50 27 38 37 0 1
46 4 85 3 44 -28 39 41 2 1
37 0 76 0 26 -25 39 50 12 1
53 5 84 0 54 2 31 30 0 1
53 0 102 0 52 -5 49 50 2 1
49 -3 77 0 50 14 29 28 0 1
43 -2 76 0 42 -8 33 35 2 1
41 0 76 0 42 11 34 34 0 1
48 -4 85 0 46 0 37 39 2 1
56 0 79 0 16 24 23 63 40 4
37 2 75 0 18 -16 38 57 18 1
55 0 77 0 -10 -8 21 87 66 4
37 0 93 0 10 -21 56 83 26 1
43 0 79 0 42 -9 35 37 2 1
55 0 78 0 16 1 23 63 40 4
51 0 102 0 52 7 51 50 0 1
55 0 95 1 44 16 40 51 12 4
52 5 81 0 52 0 30 30 0 1
56 0 92 3 50 0 36 43 6 4
51 0 84 2 50 -18 33 35 2 1
55 3 81 1 54 0 25 26 2 1
53 0 88 0 52 -29 35 37 2 1
55 0 77 1 -30 -17 22 108 86 4
37 0 81 0 20 -19 44 60 16 1
85 0 88 -36 0 0 3 88 84 5
46 1 86 -3 46 0 40 40 0 1
41 0 81 0 42 7 40 40 0 1
37 0 77 0 -18 -9 40 95 54 1
38 -3 80 0 38 0 42 41 0 1
41 -2 82 0 38 -7 41 43 2 1
37 0 79 0 8 19 42 71 28 1
42 3 76 0 42 0 34 35 2 1
37 -3 78 0 36 0 41 42 0 1
106 5 107 0 70 0 1 37 36 5
55 0 95 0 38 -4 40 57 16 4
45 0 87 0 46 19 42 41 0 1
37 0 104 0 16 -7 67 89 22 1
47 0 86 -1 46 -1 38 39 0 1
50 -2 83 0 50 0 33 34 2 1
49 -1 88 0 46 -20 39 41 2 1
50 0 85 -2 50 0 36 36 0 1
46 0 86 3 46 0 40 39 0 1
51 0 85 0 50 -8 34 36 2 1
50 2 86 -1 50 0 35 37 2 1
53 0 91 0 54 6 38 37 0 1
55 0 79 0 8 -30 23 71 48 4
37 1 75 0 20 18 38 54 16 1
39 1 83 1 38 0 44 44 0 1
55 0 95 0 54 6 40 41 2 1
41 0 79 0 42 24 38 37 0 1
43 0 80 -1 42 -4 37 39 2 1
49 -3 77 0 50 6 28 28 0 1
41 5 79 0 38 -22 38 40 2 1
42 -3 83 0 42 0 41 41 0 1
43 5 83 0 42 0 40 42 2 1
58 4 84 0 56 0 25 27 2 1
53 0 83 0 54 4 30 28 0 1
49 0 84 -2 50 -12 35 35 0 1
53 0 87 0 52 -3 34 35 2 1
55 0 98 0 42 -7 42 57 14 4
44 0 79 -5 42 -14 35 37 2 1
37 0 75 5 34 0 37 41 4 1
50 2 95 -6 50 0 45 46 0 1
54 0 81 0 54 0 28 27 0 1
41 0 81 0 42 31 40 39 0 1
43 3 86 0 42 0 44 45 2 1
56 2 87 0 56 0 31 30 0 1
46 4 79 0 46 5 33 32 0 1
37 -1 106 -3 28 -6 69 78 8 1
37 0 77 0 -24 -22 41 103 62 1
37 0 79 0 26 5 42 53 12 1
37 0 76 0 20 24 40 55 16 1
47 1 79 2 46 0 31 32 0 1
38 0 76 0 36 -29 38 39 2 1
37 0 77 0 16 8 41 62 22 1
55 0 95 0 38 -12 40 57 16 4
46 3 78 0 46 0 32 32 0 1
44 0 76 5 44 18 32 32 0 1
55 0 96 0 42 -25 41 55 14 4
39 1 93 -2 38 0 55 55 0 1
37 0 78 0 18 -30 42 60 18 1
45 -1 83 0 46 3 38 37 0 1
42 0 96 0 42 0 54 55 2 1
44 2 76 0 42 -14 32 34 2 1
55 -5 78 1 44 0 23 34 12 4
50 0 87 -3 50 0 37 38 2 1
53 0 86 0 52 -23 33 35 2 1
45 0 76 0 44 -17 31 32 2 1
42 -5 89 0 42 0 47 48 0 1
56 5 84 0 56 22 29 28 0 1
47 -4 100 0 46 0 53 54 0 1
46 0 77 2 46 1 32 31 0 1
106 -1 107 -3 70 0 1 37 36 5
44 3 80 0 42 -15 36 39 2 1
66 0 112 -2 68 3 46 45 0 1
45 0 86 0 46 12 40 39 0 1
46 0 84 0 44 -24 38 40 2 1
44 5 86 0 44 19 42 42 0 1
45 0 93 1 44 0 49 50 0 1
37 0 86 0 36 -2 48 50 2 1
52 -5 79 0 52 -1 26 27 0 1
44 0 81 0 44 8 38 37 0 1
37 0 78 0 6 -4 42 73 32 1
39 0 76 -1 38 -2 36 37 0 1
49 3 82 0 46 -3 33 35 2 1
44 0 87 5 44 0 43 43 0 1
44 1 79 0 44 0 35 35 0 1
44 0 83 0 42 -25 40 42 2 1
37 0 79 -1 10 -2 42 68 26 1
37 0 80 0 34 14 43 46 4 1
41 -3 76 0 42 0 34 34 0 1
55 0 79 0 54 -3 24 25 2 1
49 0 86 0 46 -5 37 39 2 1
37 0 77 0 36 -19 39 41 2 1
56 2 96 0 54 1 40 42 2 1
58 0 86 0 56 -5 27 29 2 1
45 0 106 -7 44 0 61 62 2 1
44 1 81 8 44 24 38 37 0 1
37 0 79 0 0 -1 42 79 36 1
53 0 84 0 54 8 32 30 0 1
53 0 103 0 52 -3 50 51 2 1
37 1 75 0 18 -1 38 57 18 1
37 0 107 0 36 -5 69 71 2 1
40 0 109 1 38 0 69 71 2 1
37 0 77 0 -2 -17 41 80 40 1
41 0 79 -2 38 -14 38 40 2 1
37 -1 76 0 38 9 39 37 0 1
37 0 104 2 18 0 66 86 20 1
45 -4 83 0 44 -1 38 39 2 1
45 0 76 0 46 10 30 29 0 1
37 0 82 0 30 -5 45 51 6 1
39 2 106 0 38 0 67 67 0 1
48 1 79 2 46 0 31 32 2 1
52 -5 83 0 52 -3 31 32 0 1
51 0 77 0 52 12 26 26 0 1
37 0 79 0 10 -19 42 69 26 1
45 0 88 0 44 -8 42 44 2 1
49 0 87 -2 50 20 38 38 0 1
56 0 81 5 -22 0 25 105 80 4
85 0 89 2 2 -6 4 86 82 5
46 0 76 2 46 3 30 29 0 1
81 -1 84 0 -14 2 4 100 96 5
56 4 97 0 46 -3 41 51 10 4
41 0 76 0 42 30 35 35 0 1
37 0 91 0 10 9 53 81 28 1
41 5 83 0 38 -17 41 44 2 1
51 0 88 3 52 5 36 36 0 1
51 -4 102 0 50 -18 51 53 2 1
49 0 95 8 46 -6 46 48 2 1
45 -2 107 0 46 16 62 60 0 1
55 0 83 -6 54 0 28 28 0 1
50 5 86 -4 50 0 36 37 0 1
55 -1 79 0 2 -26 23 76 52 4
39 0 76 -2 38 -3 37 37 0 1
56 3 93 1 46 0 37 46 10 4
43 -1 80 -5 44 18 37 36 0 1
37 5 76 0 20 0 39 55 16 1
49 0 84 0 50 28 36 35 0 1
56 1 96 2 46 0 40 50 10 4
56 0 96 0 36 7 40 60 20 4
55 0 83 2 -24 0 27 108 82 4
41 0 85 0 42 6 44 44 0 1
104 -4 105 -3 70 -21 1 35 34 5
46 -2 90 0 46 0 44 44 0 1
37 0 76 0 30 8 40 45 6 1
55 0 96 0 42 -12 41 55 14 4
51 0 81 0 50 -23 30 32 2 1
37 -1 80 0 20 9 43 59 16 1
37 0 103 0 34 7 66 69 4 1
42 5 79 0 42 0 36 37 2 1
43 -2 109 -7 42 -8 66 67 2 1
37 0 81 5 12 0 45 68 24 1
45 0 93 0 44 0 49 50 0 1
43 -2 79 0 42 0 37 38 2 1
56 0 81 0 -14 1 25 97 72 4
56 0 81 0 -6 -28 25 89 64 4
44 -2 86 -1 44 -1 42 42 0 1
37 -3 83 0 36 -9 46 47 2 1
55 0 81 0 -10 -2 25 91 66 4
56 -3 96 0 54 1 40 42 2 1
51 1 87 0 52 5 36 35 0 1
44 0 81 0 42 -16 37 39 2 1
53 -1 83 0 54 9 30 29 0 1
37 2 86 0 36 0 49 50 2 1
37 0 104 -1 24 5 67 81 14 1
81 1 86 0 -40 3 4 127 122 5
37 0 76 0 36 -12 39 40 2 1
43 0 79 0 42 -5 36 38 2 1
55 0 98 0 52 19 42 46 4 4
53 0 77 0 54 1 23 23 0 1
54 -1 86 0 54 0 32 32 0 1
37 0 76 0 30 -19 39 45 6 1
53 -1 80 0 52 -10 27 28 2 1
45 0 83 -2 44 -3 38 39 2 1
54 0 78 -7 54 0 24 24 0 1
42 0 81 0 42 21 39 40 0 1
41 0 86 0 42 30 46 45 0 1
45 0 81 0 46 13 35 34 0 1
52 -4 81 0 52 -1 29 30 0 1
41 0 77 1 38 0 36 38 2 1
37 0 94 0 8 -20 57 86 30 1
42 5 88 0 42 0 47 47 0 1
37 0 95 0 8 -8 58 87 30 1
53 0 87 0 52 -27 34 35 2 1
43 -1 75 0 42 -21 32 34 2 1
37 0 96 0 34 2 59 62 4 1
55 0 93 0 6 11 38 88 50 4
56 4 98 0 44 -6 42 54 12 4
37 0 78 0 20 -3 41 57 16 1
38 5 77 0 36 -6 39 41 2 1
56 0 86 0 56 10 31 30 0 1
50 5 79 2 50 0 28 30 2 1
38 3 76 0 36 -12 38 40 2 1
48 0 88 -3 46 -7 39 41 2 1
51 0 87 0 52 8 36 35 0 1
40 0 80 0 38 -3 40 41 2 1
53 0 86 0 54 10 33 32 0 1
41 0 78 0 42 11 37 37 0 1
56 5 97 -2 50 16 41 48 8 4
56 1 81 0 56 24 25 24 0 1
55 0 83 0 -28 0 27 111 84 4
38 0 91 0 6 -3 53 86 32 1
52 0 88 -2 52 -1 35 36 0 1
47 -1 85 2 46 0 38 39 0 1
50 0 77 0 50 -1 27 28 2 1
82 0 86 0 -40 5 4 128 124 5
45 0 81 0 46 26 36 35 0 1
55 0 77 0 28 9 22 49 26 4
56 0 80 -1 -4 0 24 85 62 4
39 0 107 -1 38 0 68 68 0 1
37 0 81 -6 -4 0 45 86 42 1
56 3 98 0 46 6 42 51 10 4
38 0 97 2 38 0 59 58 0 1
42 1 86 0 42 0 43 44 2 1
37 -5 107 0 36 -18 69 71 2 1
55 0 78 0 54 -4 23 24 2 1
40 0 79 2 38 0 39 40 2 1
42 0 86 -5 42 0 44 44 0 1
47 0 86 -2 46 -4 38 39 0 1
43 0 75 0 44 14 32 31 0 1
46 -4 78 -2 46 0 32 32 0 1
45 3 77 0 44 -1 32 34 2 1
37 0 82 0 36 27 45 46 2 1
45 2 108 0 44 -11 62 64 2 1
37 0 79 -2 26 -26 42 53 12 1
37 4 76 0 30 0 39 45 6 1
37 0 79 6 6 0 42 74 32 1
52 0 84 0 52 -13 31 32 0 1
49 -5 88 0 50 0 39 39 0 1
38 -3 81 0 38 0 42 42 0 1
56 -3 96 -3 52 0 40 44 4 4
56 0 96 0 54 -8 40 42 2 1
53 0 80 0 54 24 27 26 0 1
38 3 79 0 38 14 42 41 0 1
37 0 76 0 30 7 39 45 6 1
56 0 92 0 56 2 36 35 0 1
53 0 87 0 54 19 34 33 0 1
44 5 93 0 44 20 50 50 0 1
56 3 89 0 54 -8 33 35 2 1
45 0 89 -6 44 0 44 45 0 1
37 3 90 0 28 0 53 62 8 1
49 0 77 0 50 29 29 28 0 1
37 0 80 0 34 -3 43 46 2 1
50 1 82 -2 50 0 32 33 2 1
51 0 84 0 50 -21 33 35 2 1
37 0 95 2 8 0 58 87 30 1
55 0 77 0 -28 -6 21 105 84 4
46 2 88 0 46 0 42 42 0 1
55 0 90 0 54 -1 34 35 2 1
42 -2 86 2 42 0 44 45 2 1
41 0 89 0 38 -12 48 50 2 1
48 0 89 2 46 -5 41 42 2 1
37 5 79 0 28 1 42 51 8 1
48 -5 76 0 46 0 28 30 2 1
39 -1 83 1 38 0 44 44 0 1
56 0 77 0 -24 -3 21 103 82 4
37 0 80 0 10 -7 43 70 26 1
43 0 81 0 44 16 37 37 0 1
41 1 78 0 42 12 37 37 0 1
37 1 77 1 36 0 39 41 2 1
50 5 81 0 50 0 31 32 0 1
85 0 88 0 0 -11 3 88 86 5
44 2 77 0 44 10 33 33 0 1
44 0 86 0 42 -23 43 45 2 1
55 0 108 2 54 0 53 54 0 1
37 0 77 0 -4 21 41 83 42 1
40 1 77 0 38 0 37 39 2 1
55 0 93 0 6 13 38 88 50 4
105 7 106 2 72 7 1 34 34 5
37 0 77 -7 0 0 41 77 36 1
38 1 106 0 36 -19 68 70 2 1
37 0 77 0 12 19 40 64 24 1
37 0 78 0 20 -15 42 57 16 1
51 0 90 0 52 5 38 38 0 1
46 5 81 0 46 0 34 34 0 1
84 0 88 -2 6 -7 5 83 78 5
104 0 105 -3 70 0 1 35 34 5
53 0 83 0 52 -16 30 32 2 1
55 -2 98 0 46 5 42 51 8 4
46 0 79 0 46 6 34 33 0 1
37 0 104 -6 34 0 67 71 4 1
64 -3 111 1 62 -5 47 49 2 1
45 0 86 0 46 30 40 39 0 1
42 1 107 1 42 0 64 66 2 1
42 2 79 5 42 0 37 38 0 1
55 0 95 0 38 -23 40 57 16 4
45 0 83 0 44 -16 37 39 2 1
55 0 82 0 54 6 26 28 2 1
40 -5 86 0 38 0 46 47 2 1
79 1 83 6 -42 -20 5 127 122 5
41 -2 97 0 42 3 56 56 0 1
48 3 83 0 46 0 35 36 2 1
55 0 93 6 54 0 37 39 2 1
51 0 88 5 52 8 36 36 0 1
56 0 78 -2 6 -5 22 73 50 4
56 0 78 0 12 12 22 65 42 4
82 0 86 0 -10 12 3 96 92 5
40 -2 77 0 38 0 37 38 2 1
37 -3 78 0 -6 0 42 86 44 1
48 5 88 -6 46 0 40 41 2 1
45 5 77 0 44 -6 32 34 2 1
50 1 91 5 50 0 41 42 0 1
37 0 108 -17 28 0 70 79 8 1
49 2 81 0 50 1 32 32 0 1
41 0 89 -1 38 -15 48 50 2 1
46 1 79 3 46 0 33 33 0 1
37 0 77 -1 36 28 40 41 0 1
44 0 76 1 44 4 32 32 0 1
39 -1 86 -1 38 0 47 47 0 1
57 5 84 0 56 0 28 28 0 1
50 0 78 -4 50 0 28 29 0 1
42 0 77 6 42 0 35 36 2 1
45 0 77 0 44 -8 32 34 2 1
37 0 97 -2 30 0 60 66 6 1
53 0 83 0 52 -7 30 32 2 1
80 0 84 0 -36 -6 4 120 116 5
37 0 81 0 34 28 45 48 2 1
56 0 107 0 56 19 51 50 0 1
44 -1 81 7 44 0 37 37 0 1
37 0 76 6 26 -18 40 50 10 1
55 0 95 7 42 0 40 54 14 4
51 -4 80 0 50 -9 29 31 2 1
79 0 83 0 -38 15 4 122 118 5
45 -5 89 4 44 0 44 45 0 1
45 -3 88 0 44 0 43 44 2 1
47 4 79 0 46 0 32 32 0 1
47 -1 83 0 46 0 36 37 0 1
51 0 78 0 52 4 27 26 0 1
53 1 81 0 54 19 28 26 0 1
59 1 87 0 60 0 28 28 0 1
56 -5 90 2 56 0 34 33 0 1
37 0 76 0 26 1 39 50 12 1
37 0 76 0 36 6 39 39 0 1
45 1 86 0 44 -9 41 42 2 1
85 0 88 0 6 17 3 83 80 5
37 0 77 0 36 3 40 41 0 1
56 0 97 0 52 27 41 46 4 4
37 0 77 -1 20 -3 40 57 16 1
37 0 83 0 2 -1 46 80 34 1
41 -4 81 0 42 6 40 40 0 1
56 0 90 0 56 18 34 33 0 1
56 -4 91 -5 56 11 35 34 0 1
41 -1 81 0 38 -20 40 42 2 1
56 1 77 1 16 0 22 62 40 4
37 0 94 0 10 -7 57 84 26 1
44 1 88 0 44 15 44 44 0 1
56 -1 95 0 46 26 40 49 10 4
37 0 81 0 10 8 44 70 26 1
48 -2 83 0 46 -2 34 36 2 1
41 0 85 0 42 20 44 44 0 1
44 4 77 0 44 2 33 33 0 1
37 0 82 6 20 0 45 61 16 1
57 0 80 0 56 0 23 23 0 1
37 0 77 0 -18 0 41 96 54 1
55 0 77 4 -24 0 22 103 82 4
49 -2 83 2 50 0 34 34 0 1
50 1 102 0 50 0 52 53 0 1
37 0 76 0 34 -19 40 43 2 1
37 0 75 0 36 1 37 39 2 1
47 1 84 0 46 0 36 37 0 1
37 0 92 0 26 31 55 66 12 1
41 -1 80 0 42 9 39 39 0 1
53 0 78 3 54 16 25 24 0 1
41 0 77 6 42 14 36 35 0 1
42 -1 78 0 42 0 36 37 0 1
47 0 82 -6 46 0 35 35 0 1
42 0 81 -2 42 0 39 40 0 1
79 0 83 0 -30 14 4 114 110 5
56 -1 97 0 46 4 41 51 10 4
91 3049 106 -4 36 1 15 69 54 6
62 0 108 4 60 0 46 49 2 1
37 0 83 0 -4 -16 47 88 42 1
47 5 102 -5 46 0 55 55 0 1
55 -1 98 0 42 -3 42 57 14 4
37 0 80 0 18 31 43 62 18 1
37 -39 80 0 34 0 43 46 2 3
46 0 83 0 44 -29 37 39 2 1
45 0 80 0 44 -1 35 36 0 1
41 43 78 0 38 0 37 39 2 1
36 -4 75 0 36 0 39 39 0 1
51 1 86 0 52 4 35 35 0 1
102 -14 107 0 70 0 5 37 32 5
37 1 90 -1 6 0 53 85 32 1
38 0 109 0 38 9 72 71 0 1
37 0 83 0 0 4 47 83 36 1
45 4 102 0 44 -2 57 58 2 1
37 0 76 0 28 -29 39 47 8 1
46 2 86 -1 46 8 41 40 0 1
43 -5 86 0 44 8 42 42 0 1
45 -1 78 0 44 0 34 34 0 1
50 6 95 -4 50 0 45 46 2 1
45 2 84 0 44 0 40 41 2 1
37 0 79 -2 36 -10 41 43 2 1
37 0 79 0 26 -14 42 53 12 1
37 0 80 0 0 15 43 80 36 1
37 0 76 7 20 0 39 55 16 1
37 0 80 0 34 18 43 46 4 1
41 -3 81 0 42 11 41 40 0 1
46 -2 88 0 46 7 42 41 0 1
49 0 79 0 50 12 30 30 0 1
51 -5 80 0 50 -11 29 31 2 1
55 -2 87 0 54 -5 32 33 2 1
44 -1 82 1 44 0 38 38 0 1
37 0 82 -6 8 0 45 74 30 1
46 1 84 -3 46 13 39 38 0 1
55 -3 90 0 54 0 35 35 0 1
37 0 97 0 26 -30 60 71 12 1
50 0 84 0 50 0 34 35 2 1
43 0 89 0 42 -11 46 48 2 1
41 0 82 -1 38 0 41 43 2 1
44 1 88 0 44 8 44 44 0 1
38 0 76 0 38 14 38 37 0 1
37 0 109 2 26 0 71 83 12 1
45 -2 109 0 44 -5 64 66 2 1
104 -3 106 0 70 0 1 36 34 5
38 1 79 0 38 6 42 41 0 1
37 0 75 0 18 -6 38 57 18 1
37 0 95 0 10 13 58 84 26 1
56 1 95 0 54 -1 40 41 2 1
55 0 93 8 8 0 37 85 48 4
44 1 88 0 44 0 44 44 0 1
45 0 79 -7 44 0 33 35 2 1
56 1 97 0 46 0 41 50 10 4
47 -2 86 1 46 0 39 40 0 1
103 2 104 1 70 0 1 35 34 5
37 2 77 0 0 31 39 77 38 1
37 0 76 0 34 24 39 42 4 1
42 -4 76 0 42 0 34 35 0 1
55 -5 78 0 44 -4 23 34 12 4
59 0 86 0 56 -23 28 30 2 1
42 0 108 0 42 0 65 66 2 1
71 2 76 5 -42 -7 4 119 116 5
47 4 84 0 46 0 38 38 0 1
57 2 86 0 56 0 30 30 0 1
43 0 81 0 42 -4 37 39 2 1
49 0 95 0 50 26 47 46 0 1
41 -1 88 0 42 10 48 47 0 1
38 0 79 -1 38 5 41 40 0 1
53 -5 80 0 54 0 27 26 0 1
47 -2 78 2 46 0 31 32 0 1
40 1 107 2 38 0 67 68 2 1
41 -4 100 0 38 -23 59 61 2 1
57 0 97 0 56 0 40 40 0 1
56 0 98 0 44 31 42 54 12 4
56 4 92 0 56 17 36 35 0 1
78 0 83 1 -46 0 4 129 124 5
49 0 95 0 50 4 47 46 0 1
55 0 77 0 0 -27 22 77 56 4
39 0 81 8 38 0 42 43 0 1
37 0 79 0 20 4 41 58 16 1
37 -3 76 -2 20 -6 39 55 16 1
56 0 95 0 56 23 40 39 0 1
54 2 81 0 54 0 28 27 0 1
46 0 76 -4 46 0 30 29 0 1
39 1 90 0 38 0 50 51 0 1
37 0 80 0 18 -5 43 62 18 1
56 0 97 2 52 28 41 45 4 4
66 0 113 0 68 16 47 45 0 1
47 -2 79 3 46 0 32 32 0 1
55 -3 79 0 26 0 23 53 30 4
56 4 95 0 46 6 39 49 10 4
37 0 75 4 20 -10 38 54 16 1
37 0 77 0 28 27 41 49 8 1
54 0 87 2 54 0 33 33 0 1
37 0 80 0 30 18 43 49 6 1
45 -2 83 0 44 -14 38 39 2 1
37 -3 77 0 36 -20 39 41 2 1
55 0 93 0 16 -11 38 78 40 4
56 -5 79 0 56 1 23 22 0 1
44 1 85 0 44 0 41 41 0 1
101 0 102 0 72 10 1 29 28 5
53 0 104 0 54 6 50 49 0 1
41 2 107 0 42 31 66 66 0 1
41 0 76 -1 38 -12 35 37 2 1
55 -2 76 0 -14 0 21 92 70 4
45 -3 100 0 44 0 55 56 2 1
44 0 76 -3 42 -29 32 35 2 1
37 0 77 0 34 -6 41 44 2 1
41 3 81 0 42 3 40 40 0 1
84 0 88 -1 -2 -7 3 90 88 5
55 0 81 0 -6 -23 25 88 64 4
37 0 90 300 6 0 53 85 32 1
50 1 82 8 50 0 32 33 2 1
39 2 81 2 38 0 42 42 0 1
51 5 86 0 50 -12 35 37 2 1
41 0 83 0 42 2 42 42 0 1
37 -2 76 0 36 -12 38 39 2 1
51 0 89 4 52 5 38 37 0 1
45 -3 84 0 44 0 39 40 2 1
74 1 79 3 -42 0 4 123 118 5
37 0 79 0 24 9 42 55 14 1
44 0 87 1 44 1 43 43 0 1
51 -2 83 -2 50 -8 32 34 2 1
55 2 93 0 54 0 37 39 2 1
45 0 81 0 46 6 35 34 0 1
41 0 80 0 42 31 39 39 0 1
37 0 76 0 34 21 39 43 4 1
47 0 108 0 46 0 62 62 0 1
39 0 78 -3 38 0 39 39 0 1
56 0 77 0 46 23 22 31 10 4
50 -5 83 0 50 0 33 33 0 1
56 0 81 0 -10 -1 25 91 66 4
37 -4 104 0 36 -2 67 68 0 1
58 -4 86 0 56 0 28 29 2 1
41 0 87 3 42 28 46 46 0 1
37 0 103 0 26 14 66 77 12 1
43 0 80 -1 44 27 37 36 0 1
37 0 77 0 28 2 40 48 8 1
37 1 90 0 28 5 53 62 8 1
37 0 79 0 10 13 42 69 26 1
81 1 85 0 -40 12 4 126 122 5
104 -3 105 0 72 8 1 33 32 5
46 0 77 -1 46 -2 31 30 0 1
37 0 75 0 26 -10 38 49 12 1
46 0 83 -2 46 9 37 36 0 1
43 0 76 0 42 -2 33 35 2 1
37 0 77 1 28 7 41 49 8 1
48 3 77 0 46 0 29 31 2 1
40 3 79 0 38 0 38 40 2 1
60 0 109 0 60 0 49 49 0 1
37 0 105 0 36 0 68 69 2 1
37 0 96 0 12 -10 59 83 24 1
40 0 78 0 38 -4 38 39 2 1
49 -5 83 0 50 2 34 34 0 1
41 0 87 3 42 21 46 46 0 1
37 0 83 0 18 4 47 65 18 1
56 0 98 0 44 6 42 54 12 4
55 0 92 0 8 -12 37 84 48 4
37 0 80 -2 26 0 43 54 10 1
59 0 84 0 56 -28 25 27 2 1
45 -2 80 0 44 0 35 36 0 1
56 9 75 13 -2 24 19 77 58 4
37 -3 90 0 28 2 53 62 8 1
37 0 76 2 36 -24 39 40 2 1
53 0 87 -3 54 1 34 33 0 1
42 0 78 0 42 0 36 37 2 1
51 0 110 8 50 0 59 61 2 1
43 0 83 0 42 -23 40 42 2 1
37 0 81 0 8 -1 44 73 28 1
84 -1 88 -3 6 -9 5 83 78 5
52 0 88 0 52 -4 36 37 0 1
56 -1 95 -1 44 27 40 51 12 4
56 0 90 0 54 -26 34 35 2 1
45 0 87 5 46 15 42 41 0 1
51 0 86 -2 52 8 35 35 0 1
37 0 104 0 24 14 67 80 14 1
37 0 76 0 36 -26 38 39 2 1
46 5 87 0 46 0 41 41 0 1
37 0 78 0 36 -17 41 42 2 1
37 0 93 0 12 29 56 81 24 1
77 3 82 8 -40 19 5 123 118 5
56 0 97 5 54 0 41 42 2 1
58 -4 84 0 56 -1 25 27 2 1
56 0 95 0 50 -24 39 46 6 4
37 0 75 0 20 -15 38 54 16 1
42 0 85 -6 42 0 43 44 2 1
56 -1 96 0 50 1 40 47 6 4
44 0 79 -5 44 0 35 35 0 1
37 0 104 0 20 -24 67 83 16 1
66 0 112 -1 68 6 46 45 0 1
42 -3 81 0 42 0 39 40 0 1
41 2 88 0 42 10 47 47 0 1
55 0 77 0 38 -23 22 39 16 4
37 0 79 -3 12 1 42 66 24 1
55 0 97 0 44 -5 41 53 12 4
48 0 94 0 46 -2 46 48 2 1
52 0 88 -3 52 0 36 36 0 1
37 5 77 0 -22 16 40 101 60 1
44 3 84 0 42 -17 40 43 2 1
48 -4 88 0 46 -5 39 41 2 1
56 0 81 3 56 0 24 24 0 1
37 0 103 0 24 17 66 80 14 1
37 0 81 0 36 -20 44 45 2 1
82 0 86 0 -40 7 4 128 124 5
56 0 81 0 -10 0 25 92 66 4
55 -1 96 0 50 -21 41 47 6 4
45 3 79 0 44 -6 33 35 2 1
107 3 108 0 70 0 1 38 36 5
37 0 79 0 34 -13 43 46 2 1
37 0 79 2 28 10 43 51 8 1
41 0 82 -6 42 28 41 41 0 1
57 2 97 0 56 1 40 40 0 1
55 0 93 0 50 8 37 44 6 4
50 -4 86 4 50 0 36 37 0 1
43 0 86 2 42 0 43 45 2 1
52 0 82 0 52 -9 29 30 0 1
45 0 88 5 44 6 43 44 2 1
70 -29 107 0 60 -10 37 47 10 3
45 0 85 0 44 -5 40 41 2 1
49 0 87 0 50 24 38 38 0 1
52 0 103 1 52 -7 51 51 0 1
41 1 93 0 42 4 52 52 0 1
56 0 82 0 54 -17 26 28 2 1
37 -1 79 -3 36 -7 42 43 2 1
46 1 82 0 44 -16 36 38 2 1
45 0 74 0 44 0 30 30 0 1
56 0 95 0 46 2 40 49 10 4
37 0 96 0 18 12 59 78 18 1
45 0 81 0 44 -27 35 37 2 1
37 0 76 0 38 2 39 37 0 1
42 0 81 -4 42 0 39 40 2 1
55 -2 77 0 16 -6 22 62 40 4
50 5 87 0 50 0 37 38 0 1
85 0 88 0 2 7 3 86 82 5
54 0 89 0 54 0 35 35 0 1
40 0 84 -4 38 0 45 46 2 1
41 0 82 0 38 -5 41 43 2 1
37 0 80 -3 20 0 43 59 16 1
44 1 75 0 44 4 31 31 0 1
50 -5 79 0 50 0 29 30 0 1
44 0 81 0 42 -25 38 40 2 1
41 2 78 0 38 -35 37 39 2 1
51 -4 81 0 50 -15 30 32 2 1
56 0 95 0 42 27 40 54 14 4
41 0 86 -2 38 0 46 48 2 1
46 -4 79 0 46 5 33 32 0 1
55 2 77 0 54 0 22 23 2 1
46 0 86 0 44 -16 41 42 2 1
37 0 81 0 24 -8 45 58 14 1
38 3 102 0 38 18 64 63 0 1
56 0 77 0 -22 -3 21 100 80 4
39 0 80 -5 38 0 41 41 0 1
39 0 79 0 38 0 39 40 0 1
37 0 79 1 6 0 42 74 32 1
56 0 81 0 -10 -4 25 92 66 4
67 -4 109 -2 68 0 43 42 0 1
37 0 109 4 34 0 72 75 4 1
66 0 112 0 68 5 46 45 0 1
42 0 89 4 42 0 47 48 2 1
47 -2 88 2 46 -2 40 41 0 1
42 1 87 5 42 0 45 46 0 1
45 -1 81 0 44 -24 35 37 2 1
55 0 77 0 -2 10 21 79 58 4
44 1 79 0 42 -25 35 37 2 1
55 0 96 3 54 0 41 42 2 1
37 0 107 0 30 31 69 76 6 1
46 0 88 0 46 11 43 42 0 1
44 0 82 0 44 19 38 38 0 1
37 0 78 0 8 21 42 70 28 1
37 0 108 0 30 -10 71 77 6 1
37 0 77 0 10 4 40 66 26 1
37 0 79 0 26 5 42 53 10 1
44 1 80 0 44 13 36 36 0 1
44 0 86 4 44 17 42 42 0 1
47 0 95 -7 46 0 48 48 0 1
37 0 76 0 36 -4 39 40 2 1
37 0 80 0 12 25 43 67 24 1
37 0 83 0 2 3 46 81 34 1
37 0 80 0 36 11 43 44 0 1
51 0 109 1 50 -15 58 60 2 1
51 0 87 -3 52 1 36 35 0 1
46 1 87 0 46 16 41 41 0 1
55 0 95 0 36 -7 39 59 20 4
46 0 88 0 46 17 42 41 0 1
41 0 81 2 42 26 41 40 0 1
37 0 106 -9 26 0 69 80 12 1
55 0 77 0 -28 -11 21 105 84 4
51 -3 86 0 52 21 35 34 0 1
56 0 77 0 16 -12 22 62 40 4
46 -1 77 1 46 1 32 31 0 1
46 2 79 0 44 -24 33 35 2 1
49 1 82 0 46 -10 33 35 2 1
52 0 80 3 52 0 28 28 0 1
45 -1 107 0 46 14 62 60 0 1
48 0 88 6 46 0 39 41 2 1
37 0 79 0 20 5 43 59 16 1
56 -1 98 7 46 0 42 51 10 4
37 0 77 3 34 -5 40 43 2 1
45 -1 76 0 46 21 30 29 0 1
48 0 87 -5 46 0 39 41 2 1
48 0 86 3 46 0 39 40 2 1
47 0 90 5 46 0 43 43 0 1
37 0 77 0 24 -3 40 54 14 1
37 0 105 0 24 11 68 82 14 1
43 0 76 2 42 -1 33 35 2 1
48 4 87 0 46 0 39 41 2 1
52 0 102 2 52 0 50 51 0 1
46 5 79 0 46 9 33 32 0 1
55 0 82 0 -22 -2 26 105 78 4
37 0 97 5 34 0 59 63 4 1
56 0 95 0 52 0 39 43 4 4
53 0 84 0 54 6 30 30 0 1
37 0 77 0 28 29 40 48 8 1
46 0 79 0 46 9 34 33 0 1
79 0 83 0 -42 8 4 127 122 5
37 0 79 1 24 0 42 55 14 1
53 0 86 0 52 -17 33 35 2 1
37 4 106 0 36 0 69 70 0 1
37 0 77 0 2 18 40 74 34 1
43 0 85 0 42 -9 42 44 2 1
41 0 77 0 38 -26 37 39 2 1
37 0 82 0 38 7 45 43 0 1
37 0 79 -1 34 -2 42 46 4 1
37 -4 82 4 -4 0 45 87 42 1
55 0 92 -1 36 -8 37 56 20 4
37 0 83 0 10 -22 46 72 26 1
45 -5 86 0 44 -2 41 42 2 1
55 -3 80 -2 20 -5 25 59 34 4
56 0 92 0 50 -22 36 43 6 4
41 0 79 -4 42 25 38 37 0 1
45 0 87 0 44 -21 42 43 2 1
45 5 108 0 44 0 63 64 2 1
53 0 84 0 54 7 31 30 0 1
43 -2 83 0 42 -13 40 42 2 1
41 0 78 6 42 0 37 37 0 1
47 -1 84 -1 46 -1 37 37 0 1
37 5 76 0 38 31 39 37 0 1
56 -2 95 0 46 0 40 49 10 4
37 0 105 4 18 17 68 87 18 1
49 0 95 0 50 5 47 46 0 1
56 0 92 0 54 8 36 38 2 1
49 0 81 5 50 0 32 32 0 1
39 3 106 0 38 0 68 67 0 1
46 -3 90 0 46 6 44 44 0 1
47 0 88 5 46 0 41 42 0 1
43 0 79 1 42 -10 35 37 2 1
56 2 81 3 -4 0 25 86 62 4
41 0 77 0 38 -4 37 39 2 1
56 0 95 0 52 2 40 44 4 4
45 0 83 0 44 -6 37 39 2 1
44 2 76 0 44 1 32 32 0 1
56 0 97 2 46 0 41 50 10 4
37 0 104 0 18 2 66 86 20 1
48 -4 95 0 50 30 47 46 0 1
37 0 83 8 10 -4 47 73 26 1
44 0 77 3 44 1 34 34 0 1
36 2 83 0 36 16 47 47 0 1
55 0 76 0 -14 3 21 92 70 4
55 0 96 0 42 -16 41 55 14 4
67 0 112 0 68 0 45 45 0 1
55 0 81 0 56 27 25 24 0 1
37 0 76 -2 28 -5 40 48 8 1
37 3 104 0 18 7 66 86 20 1
45 -4 77 0 44 0 32 33 0 1
56 0 95 0 46 21 40 49 10 4
51 0 88 4 52 0 36 36 0 1
55 0 79 0 12 13 23 66 42 4
53 0 88 8 54 0 35 34 0 1
53 -2 87 0 54 2 34 33 0 1
46 1 76 3 46 0 30 30 0 1
49 0 84 0 50 0 35 35 0 1
46 0 83 0 46 12 37 36 0 1
37 0 76 2 38 11 39 37 0 1
47 5 93 0 46 0 47 47 0 1
37 0 83 0 2 -30 46 80 34 1
45 0 77 0 44 -15 32 34 2 1
51 0 87 0 52 0 36 35 0 1
55 0 78 0 6 25 23 73 50 4
37 0 77 0 18 14 40 59 18 1
63 2 110 1 62 0 47 48 0 1
55 0 78 0 16 -12 23 63 40 4
82 1 86 0 -40 6 4 128 124 5
54 1 81 -4 54 0 27 26 0 1
56 0 77 0 24 -1 22 54 32 4
56 0 108 4 56 22 52 51 0 1
53 0 87 0 54 8 34 33 0 1
37 0 80 -3 38 21 43 41 0 1
37 -52 76 0 36 0 39 40 2 3
55 0 77 0 28 10 22 49 26 4
55 0 79 -7 20 -1 24 59 34 4
41 -4 81 0 38 -25 41 43 2 1
37 0 81 -2 34 0 43 47 4 1
101 0 102 -7 72 0 1 29 28 5
56 4 76 0 -18 -30 20 94 74 4
41 1 86 0 42 10 45 45 0 1
46 0 81 0 46 3 35 34 0 1
37 0 76 0 36 -19 39 40 2 1
63 -3 111 0 62 0 47 49 2 1
48 0 82 8 46 0 34 35 2 1
56 -1 90 0 56 0 34 33 0 1
43 -1 79 0 42 -11 35 37 2 1
44 1 95 0 44 15 52 51 0 1
55 -2 98 0 44 -9 42 54 12 4
50 0 87 0 50 0 37 38 2 1
56 0 99 3 46 0 42 52 10 4
44 1 76 0 44 4 31 32 0 1
81 0 84 0 -20 3 4 105 102 5
107 0 108 0 72 3 1 35 34 5
37 0 83 0 34 19 46 49 4 1
54 0 84 -3 54 0 30 30 0 1
54 -4 108 0 54 0 54 53 0 1
46 0 86 -38 46 0 40 40 0 1
55 0 92 0 28 7 36 63 28 4
45 0 80 0 46 31 35 34 0 1
56 0 81 0 -10 8 25 92 66 4
53 0 82 0 52 -3 29 30 2 1
48 -1 86 0 46 0 39 40 2 1
38 0 83 0 38 11 45 44 0 1
56 0 97 -2 50 26 41 48 6 4
56 0 80 0 0 24 24 80 56 4
42 2 86 -1 42 -1 44 44 0 1
66 0 109 0 64 -4 43 45 2 1
53 0 84 0 52 -5 31 32 2 1
42 -5 83 0 42 0 41 42 2 1
37 4 77 0 36 19 40 41 0 1
80 -2 84 0 -22 -30 4 108 104 5
41 -1 78 0 42 5 37 37 0 1
37 0 74 0 30 4 37 43 6 1
50 0 82 -1 50 0 32 33 0 1
48 2 106 0 46 0 58 60 2 1
37 0 75 0 30 15 38 44 6 1
41 -4 84 0 42 0 43 43 0 1
46 5 87 1 46 1 41 41 0 1
50 0 77 0 50 0 26 28 2 1
37 0 96 6 24 0 59 73 14 1
43 -1 81 0 44 11 37 37 0 1
37 0 79 0 8 9 42 71 30 1
55 0 80 7 20 -8 25 59 34 4
56 0 92 -2 0 0 36 92 56 4
37 0 79 0 16 28 43 64 22 1
37 0 77 0 -2 4 41 80 40 1
56 0 76 0 -12 4 20 89 68 4
37 0 83 0 10 6 46 72 26 1
37 0 76 -5 34 -6 40 43 2 1
56 4 95 -2 42 0 39 54 14 4
42 0 77 -3 42 0 34 35 2 1
57 0 80 -7 56 0 23 23 0 1
55 0 82 0 -38 2 26 121 94 4
37 0 95 0 10 20 58 84 26 1
56 -2 86 0 56 0 29 29 0 1
53 0 88 4 54 0 35 34 0 1
45 3 84 0 44 0 39 41 2 1
39 0 93 4 34 1 55 60 6 1
37 1 90 0 24 4 52 66 14 1
37 0 77 0 20 3 40 56 16 1
81 0 84 0 -22 0 3 108 104 5
41 -4 86 -2 42 0 45 44 0 1
54 3 77 0 54 0 23 23 0 1
51 0 79 0 52 16 27 27 0 1
37 0 77 0 12 -9 40 64 24 1
50 -1 102 0 50 0 51 53 2 1
49 0 77 0 46 -7 29 31 2 1
45 3 87 0 44 0 42 43 2 1
58 2 84 0 56 0 27 28 0 1
37 0 106 2 28 -33 69 78 8 1
37 0 77 0 28 -18 40 48 8 1
41 3 75 0 42 17 34 34 0 1
41 -1 82 0 38 -4 41 43 2 1
40 -4 100 1 38 0 61 62 2 1
41 0 88 0 42 15 48 47 0 1
49 0 87 2 50 11 38 38 0 1
80 0 85 8 -40 12 5 126 122 5
51 5 81 0 50 -19 30 32 2 1
37 0 77 -2 -12 -1 40 90 50 1
43 -2 83 0 42 -9 39 41 2 1
37 0 79 -7 24 0 42 55 14 1
50 0 91 1 50 0 41 42 0 1
55 0 79 0 8 -18 23 71 48 4
37 0 96 0 30 11 59 65 6 1
37 0 100 0 36 -4 63 64 2 1
41 0 86 2 42 13 46 45 0 1
43 -32 91 0 2 0 48 88 40 3
37 0 108 0 34 -30 71 75 4 1
45 0 81 0 44 -28 36 37 2 1
56 0 96 1 54 0 40 42 2 1
50 -1 88 0 50 0 39 39 0 1
37 16 77 -5 -22 6 41 101 60 1
48 -3 110 0 46 -3 62 64 2 1
47 -4 84 -2 46 0 37 38 0 1
37 0 90 0 24 15 52 66 14 1
48 0 84 -1 46 -3 36 38 2 1
40 1 86 0 38 0 47 48 2 1
46 -3 86 0 46 0 40 39 0 1
53 0 86 0 52 -24 32 34 2 1
47 0 107 0 46 0 59 60 0 1
45 5 86 -2 44 0 41 42 2 1
37 0 97 0 30 -27 60 66 6 1
49 0 88 0 46 -30 39 41 2 1
43 0 85 0 44 28 42 41 0 1
37 0 76 3 28 -14 40 48 8 1
37 0 90 0 36 6 53 54 2 1
37 0 77 0 36 16 40 41 2 1
48 0 77 0 50 20 28 28 0 1
37 0 97 0 28 13 60 69 8 1
48 3 81 0 46 0 33 34 2 1
56 0 97 0 50 -18 41 48 6 4
45 -4 85 -1 44 0 41 41 0 1
56 1 98 0 44 -16 42 54 12 4
58 -2 82 0 56 0 24 25 0 1
46 0 83 1 46 0 37 37 0 1
66 1 112 -4 68 6 46 45 0 1
56 0 96 2 46 0 40 50 10 4
45 0 88 4 44 5 43 44 2 1
41 2 78 0 38 0 37 39 2 1
43 -4 78 0 42 0 35 37 2 1
37 0 92 6 10 0 54 81 28 1
50 4 90 0 50 0 41 41 0 1
48 4 78 0 46 0 30 32 2 1
53 4 86 0 52 -4 33 34 2 1
37 0 106 -15 28 0 69 77 8 1
41 -3 86 0 38 -10 45 47 2 1
51 5 86 0 52 25 35 34 0 1
41 0 79 0 42 10 39 38 0 1
56 5 99 0 46 0 43 52 10 4
41 46 78 0 38 -222 37 39 2 1
42 0 77 3 42 0 35 36 0 1
56 1 97 0 42 0 40 55 14 4
50 0 86 -7 50 0 36 37 0 1
37 0 77 0 20 -7 40 56 16 1
37 0 81 0 10 -26 45 71 26 1
55 -1 82 -3 -20 15 26 103 76 4
37 0 104 0 16 -22 67 88 22 1
43 0 85 7 42 -14 42 44 2 1
37 0 96 0 30 2 59 65 6 1
55 1 86 0 54 0 31 32 2 1
49 0 87 4 50 18 38 38 0 1
49 1 82 0 46 -1 33 35 2 1
37 0 98 0 28 -10 61 70 8 1
41 -1 82 0 42 10 41 41 0 1
37 0 102 -7 36 0 64 66 2 1
41 3 77 0 42 31 37 36 0 1
37 0 97 0 26 -20 60 71 12 1
55 0 95 0 36 -1 39 59 20 4
51 1 80 0 52 20 29 28 0 1
56 0 96 0 54 5 40 42 2 1
38 0 86 0 38 10 48 47 0 1
55 0 78 0 8 7 23 70 48 4
37 0 76 2 28 -6 39 47 8 1
101 0 102 0 72 0 1 29 28 5
46 -1 76 -5 46 0 30 29 0 1
49 0 84 6 50 0 35 35 0 1
37 0 79 0 30 -9 43 48 6 1
43 0 81 0 42 -13 37 39 2 1
37 0 92 -7 16 -6 55 77 22 1
56 0 98 0 44 15 42 54 12 4
55 0 79 -1 26 12 23 53 30 4
47 0 79 8 46 0 31 32 0 1
51 0 86 0 50 -15 35 37 2 1
42 5 86 3 42 0 44 45 2 1
55 1 79 0 44 31 24 35 10 4
37 0 104 0 28 30 66 75 8 1
44 0 79 -7 44 0 35 35 0 1
45 3 79 0 44 -3 33 35 2 1
46 0 87 2 46 0 41 41 0 1
52 -3 80 0 52 0 28 28 0 1
36 -2 75 0 36 0 39 39 0 1
104 -1 105 -1 70 0 1 35 34 5
45 0 90 0 44 -4 45 46 2 1
56 0 92 0 56 16 36 35 0 1
40 -2 100 5 38 -1 60 62 2 1
51 1 87 2 52 9 36 35 0 1
39 -5 77 0 38 0 38 39 0 1
55 -4 78 0 16 -8 23 63 40 4
63 -5 111 0 62 0 49 49 0 1
41 3 86 0 38 0 46 48 2 1
37 0 82 -1 -2 8 45 85 40 1
45 3 81 0 44 0 36 37 0 1
52 -3 85 0 52 0 33 33 0 1
37 0 76 4 26 0 39 50 10 1
50 -2 110 2 50 0 60 61 2 1
43 7 85 -3 42 -5 42 44 2 1
38 1 86 0 38 7 49 48 0 1
50 -3 81 5 50 0 32 32 0 1
57 -2 88 -1 56 0 31 31 0 1
51 0 88 0 50 -4 37 39 2 1
58 3 87 0 56 0 30 30 0 1
41 -5 86 0 38 -11 45 47 2 1
37 0 104 0 24 11 67 80 14 1
37 0 107 0 28 -3 70 78 8 1
45 0 86 -1 44 -10 40 42 2 1
56 2 96 0 54 4 40 42 2 1
41 0 75 0 42 23 34 34 0 1
52 0 79 0 52 -11 26 27 0 1
37 -4 106 0 34 5 69 72 4 1
51 0 88 0 52 1 37 37 0 1
56 1 81 0 -6 6 25 88 64 4
55 0 95 0 52 -11 40 44 4 4
37 0 92 -1 18 -4 55 74 20 1
45 0 81 6 44 0 36 37 2 1
42 0 82 -4 42 0 40 41 0 1
53 3 84 0 54 3 30 30 0 1
37 0 76 0 26 -2 39 50 12 1
37 0 96 0 36 -10 59 60 2 1
37 0 79 -1 8 0 43 72 28 1
82 -1 86 0 -4 -10 3 91 88 5
55 0 95 0 42 27 40 54 14 4
43 0 79 0 44 11 35 35 0 1
55 0 77 0 -30 -30 22 108 86 4
37 0 77 0 26 26 40 51 12 1
37 0 83 0 34 10 46 49 2 1
45 0 85 0 44 179 41 41 0 1
49 0 87 -4 46 -9 38 41 2 1
41 -5 86 -1 38 -17 45 47 2 1
49 -3 101 0 50 0 52 52 0 1
38 0 77 -3 38 0 39 38 0 1
51 0 77 0 52 12 26 25 0 1
44 2 88 0 44 7 45 44 0 1
55 0 95 -2 46 0 40 49 8 4
45 -4 77 0 46 7 32 31 0 1
37 0 83 0 6 -6 47 78 32 1
56 0 76 0 -10 10 20 86 66 4
41 -3 82 1 42 0 41 41 0 1
51 0 81 -1 52 3 30 30 0 1
37 0 101 1 28 -25 64 73 8 1
44 0 76 0 42 -26 32 34 2 1
40 1 81 1 38 0 41 43 2 1
82 -2 86 0 -40 0 5 128 124 5
37 4 100 0 28 0 63 72 8 1
44 0 83 0 44 0 38 39 0 1
43 1 76 0 44 31 33 32 0 1
37 0 95 -7 16 -14 58 80 22 1
37 0 78 0 -4 -11 42 83 42 1
55 0 88 7 56 15 32 31 0 1
50 -5 78 -5 50 0 28 29 2 1
43 5 76 0 42 0 33 34 2 1
37 0 96 0 20 6 59 75 16 1
56 0 76 0 -10 6 20 86 66 4
41 4 102 0 42 7 61 60 0 1
56 0 81 0 -6 31 25 88 64 4
55 0 77 -4 10 2 22 67 46 4
37 0 78 0 20 -1 42 57 16 1
37 0 76 -4 36 2 40 40 0 1
51 0 78 0 52 8 27 26 0 1
49 1 86 0 46 -14 37 39 2 1
41 1 77 0 42 31 37 36 0 1
55 5 82 0 54 0 26 28 2 1
44 0 81 0 44 15 38 37 0 1
46 3 81 0 46 15 35 35 0 1
37 -2 79 0 26 11 42 53 12 1
77 5 81 0 -42 0 4 125 120 5
37 0 81 -2 28 0 44 52 8 1
37 0 95 8 10 5 57 84 28 1
46 0 83 0 46 0 37 37 0 1
45 -1 76 0 46 12 31 30 0 1
56 0 81 0 54 -16 25 27 2 1
44 0 76 0 44 5 31 32 0 1
37 0 76 0 28 26 40 48 8 1
37 -1 78 8 0 7 41 78 36 1
45 0 87 -7 44 0 42 43 2 1
45 0 79 0 44 -1 34 35 0 1
41 -4 78 0 42 0 37 37 0 1
53 0 86 1 54 3 33 32 0 1
53 1 79 0 54 22 26 24 0 1
56 0 95 0 56 24 40 39 0 1
66 3 113 0 64 -20 46 48 2 1
56 0 88 0 56 22 32 31 0 1
55 0 98 0 44 7 42 54 12 4
46 0 89 4 44 -18 43 45 2 1
79 -1 83 -1 -40 2 4 124 120 5
56 -3 99 0 50 1 43 49 6 4
56 0 79 0 16 21 23 63 40 4
38 0 94 6 38 0 56 55 0 1
56 0 81 0 -4 19 25 86 62 4
55 0 83 2 -30 3 27 114 86 4
47 0 77 4 46 0 31 31 0 1
45 0 77 0 44 -1 32 33 0 1
56 0 78 0 26 2 22 52 30 4
37 0 81 -7 20 20 44 61 16 1
56 0 80 0 -2 -5 24 83 58 4
37 -1 76 0 36 0 39 40 0 1
55 0 97 0 50 -3 41 48 6 4
37 0 80 0 24 9 43 57 14 1
56 0 95 0 42 4 40 54 14 4
42 -5 77 3 42 0 35 35 0 1
56 0 76 0 -10 4 20 86 66 4
56 0 97 0 46 18 41 50 10 4
56 4 82 0 56 18 26 25 0 1
55 0 78 0 8 -19 23 70 48 4
57 1 86 0 56 0 30 30 0 1
51 0 89 1 52 8 38 37 0 1
49 0 78 -2 46 -4 29 32 2 1
53 0 86 -1 54 9 33 32 0 1
41 0 97 0 42 4 55 55 0 1
39 0 86 6 38 0 47 48 0 1
41 5 78 0 42 18 37 37 0 1
39 2 79 2 38 0 39 40 0 1
43 -2 76 0 44 23 32 32 0 1
56 0 78 1 8 -19 22 70 48 4
54 5 77 0 -22 0 23 101 78 4
56 0 77 0 -4 3 21 82 62 4
44 27 77 0 28 0 33 48 16 2
49 3 80 0 50 4 31 31 0 1
47 -3161 86 -2 46 0 39 39 0 1
37 0 95 0 18 -9 57 77 20 1
43 -3 76 0 42 0 33 35 2 1
51 1 86 0 50 -17 35 37 2 1
46 -5 109 0 46 0 64 63 0 1
84 0 88 0 0 10 3 88 84 5
44 2 108 0 44 0 63 64 0 1
37 0 81 0 36 -6 44 44 0 1
56 0 81 0 -4 16 25 86 62 4
49 -3 80 0 50 2 31 31 0 1
37 2 104 0 24 13 66 80 14 1
44 0 76 0 44 8 32 32 0 1
38 2 81 0 36 -30 43 45 2 1
44 1 77 2 44 0 33 33 0 1
56 0 92 0 54 -25 36 38 2 1
37 0 95 0 26 0 58 70 12 1
42 2 90 0 42 0 48 49 0 1
55 0 93 0 6 -23 37 88 50 4
41 0 80 0 42 5 39 39 0 1
37 0 100 0 30 -4 64 69 6 1
37 0 82 0 36 -3 45 46 2 1
37 0 78 3 16 0 42 63 22 1
37 0 82 0 34 5 45 48 2 1
45 0 84 0 44 -11 38 40 2 1
56 -1 97 0 46 6 41 51 10 4
37 0 80 0 8 -6 43 72 30 1
47 4 88 0 46 0 42 42 0 1
37 0 108 -4 34 0 71 75 4 1
43 0 89 0 42 -4 46 48 2 1
41 0 97 -1 38 -15 56 58 2 1
56 3 77 0 -28 -30 21 105 84 4
37 0 95 0 24 31 58 72 14 1
43 0 79 4 42 -9 36 38 2 1
38 3 83 0 38 0 44 44 0 1
46 -1 88 2 46 0 41 41 0 1
37 0 76 0 24 -17 40 53 14 1
44 0 76 0 44 5 32 32 0 1
37 0 81 0 24 -9 44 57 14 1
51 0 80 0 52 3 29 28 0 1
46 3 106 0 46 7 60 60 0 1
43 0 83 0 42 -3 40 42 2 1
37 0 77 0 2 -1 40 74 34 1
55 0 79 -4 20 0 24 59 34 4
44 2 81 0 44 5 37 37 0 1
53 0 86 6 54 12 33 32 0 1
49 -2 87 0 46 -12 38 41 2 1
38 0 76 0 38 16 38 37 0 1
52 0 91 0 52 -3 38 39 0 1
56 0 87 0 56 10 31 30 0 1
56 -1 90 0 56 0 33 33 0 1
37 0 77 5 36 9 40 41 0 1
40 1 76 -1 38 0 36 37 2 1
41 1 108 0 38 -23 67 69 2 1
56 0 77 0 -14 7 21 92 72 4
49 0 84 0 46 -13 36 38 2 1
56 4 86 0 56 18 30 29 0 1
105 3 106 1 70 0 1 36 34 5
49 0 81 0 50 29 33 32 0 1
37 0 80 0 36 -2 43 44 2 1
105 -1 106 -3 70 0 1 36 34 5
56 -2 81 2 54 -21 25 26 2 1
55 0 93 0 50 -1 38 44 6 4
44 3 86 0 44 7 43 42 0 1
37 0 75 0 34 2 38 41 4 1
55 0 81 0 -6 -4 25 88 64 4
37 0 79 0 18 5 42 61 18 1
56 0 78 0 26 1 22 52 30 4
37 0 78 0 18 18 42 60 18 1
41 0 78 -1 38 -31 37 39 2 1
56 2 80 0 56 2 24 23 0 1
37 0 76 3 36 -30 39 40 2 1
41 0 83 0 42 24 42 42 0 1
37 0 76 0 28 -11 40 48 8 1
37 0 77 4 -12 -5 41 90 50 1
37 0 76 0 36 13 40 40 0 1
38 0 77 5 38 1 39 38 0 1
46 2 84 0 46 0 38 38 0 1
55 0 96 -2 50 0 41 47 6 4
37 0 77 0 -22 8 40 101 60 1
45 -1 83 0 44 -4 37 39 2 1
38 -1 82 -3 38 -5 44 43 0 1
44 0 76 7 44 2 32 32 0 1
66 -3 109 0 64 -17 43 45 2 1
44 5 79 0 42 -15 35 37 2 1
55 0 79 0 10 -19 23 68 46 4
38 -1 81 0 38 0 42 42 0 1
46 0 85 0 44 -26 39 41 2 1
43 0 84 0 44 23 41 41 0 1
55 0 77 0 34 18 22 44 22 4
37 -5 81 0 38 4 44 43 0 1
37 0 76 1 24 19 39 52 14 1
55 0 90 -7 54 0 36 36 0 1
41 4 77 0 42 10 36 35 0 1
49 0 96 8 50 0 47 47 0 1
52 -2 81 0 52 -2 29 30 0 1
41 3 77 0 38 0 37 39 2 1
42 -5 108 0 42 0 66 66 0 1
37 0 79 0 34 -1 42 46 4 1
50 5 88 0 50 0 39 39 0 1
37 0 77 0 18 31 40 59 18 1
55 0 77 0 42 5 22 36 14 4
43 -1 89 0 42 -4 46 48 2 1
37 0 97 0 28 -4 60 69 8 1
48 0 86 0 50 31 37 37 0 1
37 0 76 0 28 0 39 48 8 1
49 -1 86 -3 50 -4 37 37 0 1
56 0 87 1 56 10 31 30 0 1
41 0 100 0 38 -3 59 61 2 1
79 0 83 2 -42 -16 5 127 122 5
43 0 75 -4 42 0 32 34 2 1
85 2 88 0 2 -27 3 86 82 5
43 0 75 -1 42 0 32 34 2 1
45 3 80 6 44 0 35 36 0 1
41 5 89 -1 38 0 48 50 2 1
43 -5 89 0 42 0 46 48 2 1
37 0 79 0 16 -22 43 64 22 1
44 0 82 0 42 -19 38 41 2 1
54 0 87 5 54 0 33 33 0 1
55 0 77 0 12 -19 22 65 42 4
56 0 96 4 56 9 40 39 0 1
58 2 86 0 56 0 27 29 2 1
56 0 91 0 -4 -6 35 96 62 4
46 1 82 -3 44 -26 36 38 2 1
45 3 86 0 44 -4 41 42 2 1
46 0 79 4 46 0 33 32 0 1
55 0 81 -1 -12 0 26 94 68 4
55 0 96 0 54 1 41 42 0 1
80 0 84 -1 -38 -7 4 123 118 5
81 0 86 4 -40 4 5 127 122 5
45 -4 81 6 46 7 36 35 0 1
37 0 76 -2 24 0 39 52 14 1
37 0 78 0 8 -3 42 70 28 1
52 4 86 -1 52 0 33 34 0 1
55 0 95 -3 42 0 40 54 14 4
50 -2 106 0 50 0 57 57 0 1
53 0 82 0 52 -7 29 30 2 1
38 2 105 0 34 0 67 71 4 1
81 -3 86 -3 -40 0 4 127 122 5
43 0 75 -1 42 -1 32 34 2 1
49 -1 82 0 50 11 33 33 0 1
37 0 77 -1 28 -28 40 48 8 1
41 -1 84 0 38 -16 43 45 2 1
37 0 96 0 10 0 59 86 28 1
55 0 79 0 20 22 23 58 34 4
51 0 91 0 50 -8 40 42 2 1
48 1 80 -5 46 0 32 34 2 1
52 3 85 0 52 0 33 33 0 1
49 1 84 0 46 -1 36 38 2 1
53 0 86 0 54 1 33 32 0 1
53 0 77 0 52 -13 25 26 2 1
37 0 78 3 12 0 42 65 24 1
49 0 95 0 50 19 47 46 0 1
37 0 76 -3 28 -4 39 47 8 1
51 2 83 0 52 12 31 31 0 1
37 0 79 0 34 1 41 45 4 1
48 5 76 0 46 0 28 29 2 1
39 3 90 0 38 0 51 51 0 1
55 0 93 0 52 24 38 42 4 4
44 1 77 1 42 -16 34 36 2 1
45 3 81 0 44 -8 36 37 2 1
45 3 90 0 44 0 45 46 0 1
43 0 78 -5 42 -1 35 37 2 1
56 4 95 0 44 31 39 51 12 4
39 1 79 5 38 0 39 40 0 1
45 0 80 -2 44 -4 35 36 0 1
41 0 108 0 38 -4 67 69 2 1
37 0 77 0 36 12169 39 41 2 1
37 -1 100 -2 28 0 63 71 8 1
37 -2 106 0 34 -8 68 72 4 1
53 0 81 0 54 6 27 26 0 1
56 4 97 -5 46 0 41 51 10 4
47 -3 83 0 46 0 36 37 0 1
56 0 81 0 -18 9 25 99 74 4
40 1 76 4 38 0 36 37 2 1
39 -1 108 0 38 0 68 69 0 1
55 -5 78 6 44 0 23 34 12 4
37 0 75 0 34 8 38 41 2 1
56 0 96 -3 54 9 40 42 2 1
55 0 93 0 2 -1 38 91 52 4
41 5 76 0 42 15 35 35 0 1
43 0 77 0 42 -7 34 36 2 1
53 0 86 2 54 0 33 32 0 1
44 4 86 0 42 -15 43 45 2 1
81 0 84 0 -14 -6 3 99 96 5
37 0 83 0 28 -7 46 54 8 1
37 0 81 -2 30 0 45 50 6 1
45 -2 79 0 46 21 33 32 0 1
57 -3 80 0 56 0 23 23 0 1
39 -5 75 0 38 0 36 36 0 1
55 0 95 0 34 -11 40 62 22 4
55 0 86 0 54 -10 30 32 2 1
37 0 97 0 28 -14 60 69 8 1
85 0 89 2 2 -14 4 86 82 5
49 0 83 0 46 -12 34 37 2 1
56 0 97 0 56 25 41 40 0 1
51 -1 102 0 50 -7 51 53 2 1
55 0 95 0 34 -12 40 62 22 4
41 0 84 5 38 -20 44 46 2 1
37 0 76 57 20 0 40 55 16 1
56 3 97 0 54 0 40 42 2 1
37 0 79 8 8 -27 42 71 28 1
53 0 90 0 52 -11 37 39 2 1
37 0 83 0 2 -6 46 80 34 1
105 3 108 0 70 0 2 38 36 5
37 0 106 -5 36 0 69 70 0 1
42 3 88 0 42 0 46 47 2 1
45 3 79 0 44 -2 33 35 2 1
45 0 76 0 46 17 31 30 0 1
56 -3 96 0 52 0 40 44 4 4
55 0 97 0 52 26 41 45 4 4
45 0 79 0 44 0 34 35 2 1
46 0 107 -4 46 2 61 60 0 1
49 0 78 3 50 5 29 29 0 1
42 -3 88 1 42 0 45 46 2 1
52 0 86 -1 52 0 34 34 0 1
47 -2 86 -7 46 0 39 39 0 1
81 0 84 0 -20 19 4 105 102 5
37 0 79 0 6 -23 42 74 32 1
55 0 78 0 16 -22 23 63 40 4
56 0 95 0 54 -7 40 41 2 1
37 0 79 -1 0 4 42 79 36 1
45 0 82 0 46 26 37 35 0 1
46 0 79 0 46 15 34 33 0 1
82 -2 86 0 -6 0 4 94 90 5
51 0 88 0 52 10 36 36 0 1
56 1 84 0 56 14 29 28 0 1
43 0 79 0 44 12 35 35 0 1
41 0 87 6 38 -4 46 48 2 1
55 0 81 0 56 26 26 24 0 1
37 0 95 0 16 -6 58 79 22 1
37 -4 77 0 20 0 40 56 16 1
53 -1 80 0 52 -19 27 28 2 1
52 -1 82 -3 52 -4 29 30 0 1
38 0 90 0 38 0 52 51 0 1
76 0 81 2 -42 0 5 125 120 5
38 0 82 0 38 0 44 43 0 1
56 0 81 0 -10 -5 25 92 66 4
41 0 83 0 38 -15 42 44 2 1
46 0 88 1 46 -1 41 41 0 1
37 1 104 0 16 -23 66 88 22 1
56 5 95 0 44 0 39 51 12 4
53 -3 102 0 54 0 49 48 0 1
38 -1 107 0 38 0 69 68 0 1
44 -1 81 0 42 -28 38 40 2 1
56 -1 87 0 56 3 31 30 0 1
43 0 79 2 42 -13 35 37 2 1
53 0 82 0 52 -22 29 30 2 1
37 4 83 0 36 0 46 46 0 1
56 0 97 0 38 -14 41 58 18 4
53 0 81 4 52 -7 28 30 2 1
37 0 82 0 38 13 45 43 0 1
37 0 107 -3 36 0 69 71 2 1
37 -3 77 0 38 7 39 38 0 1
37 0 79 0 28 -4 42 50 8 1
56 0 91 0 -4 -7 35 96 62 4
48 -1 83 1 46 -4 35 37 2 1
56 0 80 2 -2 -14 24 83 58 4
55 -4 96 0 54 -15 41 42 2 1
46 1 80 0 46 13 34 34 0 1
37 0 86 0 38 14 48 47 0 1
56 0 98 2 52 0 42 46 4 4
42 -2 108 0 42 0 66 67 0 1
39 -1 86 0 38 0 48 48 0 1
55 0 97 0 52 25 41 45 4 4
43 -5 81 0 42 -4 38 40 2 1
56 0 96 0 52 15 40 44 4 4
46 0 86 0 44 -27 41 42 2 1
37 0 77 0 24 -4 40 54 14 1
45 -1 83 0 44 -17 38 39 2 1
44 1 81 0 42 -11 37 39 2 1
49 0 83 0 50 6 34 34 0 1
42 2 79 0 42 1 37 37 0 1
50 -5 86 -3 50 0 36 37 0 1
56 0 79 0 56 11 24 23 0 1
45 0 86 0 46 11 40 39 0 1
40 0 76 1 38 0 35 37 2 1
41 0 79 -2 38 -13 38 40 2 1
45 -2 76 0 44 -17 31 32 2 1
43 5 83 1 42 0 40 42 2 1
56 -2 95 0 46 1 40 49 10 4
56 1 93 0 50 0 37 44 6 4
44 1 75 0 44 9 31 31 0 1
37 5 105 1 18 0 68 87 20 1
37 0 83 0 36 -5 45 46 2 1
102 0 103 5 72 30 1 31 30 5
46 4 81 0 46 7 35 35 0 1
47 2 88 1 46 0 42 42 0 1
42 -4 86 0 42 0 44 45 0 1
37 0 76 -4 26 0 39 50 10 1
55 0 81 -2 -14 -16 26 97 70 4
41 0 78 0 42 1 37 37 0 1
37 0 79 0 34 -13 42 46 4 1
37 0 77 8 20 0 40 56 16 1
45 0 84 0 44 -7 39 41 2 1
56 0 77 0 -2 9 21 79 58 4
46 1 87 0 46 27 41 41 0 1
42 0 86 7 42 0 44 45 0 1
46 0 76 0 46 0 30 30 0 1
40 4 86 0 38 0 46 48 2 1
51 0 83 0 52 21 31 31 0 1
51 3 85 0 50 0 34 36 2 1
50 0 86 0 50 0 36 37 2 1
44 3 77 0 44 1 33 34 0 1
56 0 96 -1 50 -5 40 47 6 4
56 -1 97 0 46 -5 41 50 10 4
37 -8 75 0 28 16 38 46 8 1
37 0 97 -2 34 -3 59 63 4 1
37 0 94 0 10 -23 57 84 26 1
37 0 77 0 34 21 40 43 2 1
49 0 77 0 50 25 28 28 0 1
53 4 77 0 28 0 24 48 24 4
56 4 88 0 56 2 31 31 0 1
51 1 84 0 52 11 33 32 0 1
37 0 79 -1 10 0 42 68 26 1
55 0 97 4 46 0 41 50 8 4
44 0 76 6 44 4 32 32 0 1
51 0 79 4 52 0 27 27 0 1
37 5 83 0 34 0 45 49 4 1
56 0 76 0 -12 -6 20 89 68 4
43 -2 77 0 42 -12 34 36 2 1
56 0 81 0 -6 18 25 89 64 4
56 3 98 0 44 -3 42 54 12 4
42 2 83 -4 42 0 41 41 0 1
37 0 76 7 20 -1 40 55 16 1
48 0 78 7 46 0 30 32 2 1
37 0 80 0 36 -23 43 44 2 1
49 0 87 -4 50 10 38 38 0 1
45 0 87 5 44 -15 42 43 2 1
37 -4 78 0 -2 0 41 81 40 1
42 5 93 0 42 0 51 52 0 1
58 0 96 -2 56 0 38 39 2 1
53 -1 88 3 52 -12 35 36 2 1
55 3 95 0 50 0 41 46 6 4
43 0 81 5 42 -2 37 39 2 1
41 0 82 2 42 1 41 41 0 1
45 0 83 8 44 0 38 39 2 1
52 0 84 0 52 -7 32 33 0 1
55 0 77 1 28 0 22 49 26 4
37 0 104 2 20 0 67 83 16 1
37 0 107 0 28 -11 70 78 8 1
58 0 82 7 56 0 24 25 0 1
48 0 81 2 46 0 33 34 2 1
48 3 95 0 46 0 47 49 2 1
49 0 84 -1 50 -1 35 35 0 1
45 0 84 0 46 24 38 37 0 1
56 0 86 0 54 -24 31 32 2 1
84 0 88 0 6 0 4 83 80 5
37 0 83 0 30 -5 46 52 6 1
41 5 79 0 42 14 38 38 0 1
37 0 81 -7 -2 0 44 83 40 1
44 5 107 0 44 21 63 63 0 1
45 0 88 0 44 -8 43 44 2 1
37 0 77 0 16 -21 40 62 22 1
41 0 81 1 38 -11 40 42 2 1
37 0 104 0 26 9 66 78 12 1
55 0 93 2 8 0 37 85 48 4
37 0 77 1 34 0 41 44 2 1
37 0 76 0 30 26 40 45 6 1
40 2 82 0 38 0 42 43 2 1
43 -4 84 0 42 -23 41 43 2 1
44 0 76 4 44 0 32 32 0 1
84 4 86 -1 -4 0 3 92 88 5
44 -1 87 0 42 -30 43 46 2 1
42 -2 108 0 42 0 66 66 0 1
38 5 81 0 38 9 43 42 0 1
53 4 81 0 54 27 28 27 0 1
74 8 78 4 -42 0 4 122 118 5
45 -1 88 0 44 0 43 44 2 1
36 -5 80 0 36 0 44 44 0 1
37 0 77 -6 8 0 40 69 28 1
37 0 79 6 8 -21 42 71 28 1
44 2 83 0 44 0 38 39 0 1
37 0 76 1 34 1 40 43 2 1
44 -1 86 -6 44 0 43 42 0 1
79 -1 83 -10 -32 -26739 4 117 112 5
49 0 95 0 50 25 47 46 0 1
38 0 105 -1 38 0 67 66 0 1
37 0 96 0 30 22 59 65 6 1
37 0 79 2 2 -5 43 77 34 1
62 0 109 0 62 8 48 47 0 1
37 0 77 0 -20 -15 41 98 58 1
56 0 96 -5 54 31 40 42 2 1
51 5 84 0 50 0 33 35 2 1
37 0 78 0 -4 -4 42 83 42 1
46 2 83 0 46 8 37 37 0 1
55 0 96 1 42 -4 41 55 14 4
107 3 108 5 72 1 1 36 34 5
37 0 80 0 16 -26 43 65 22 1
49 2 86 0 46 -8 37 39 2 1
85 0 88 -1 6 21 3 83 80 5
48 0 89 -1 46 -1 41 42 2 1
41 0 79 -1 42 12 38 37 0 1
56 0 98 0 52 6 42 46 4 4
39 0 79 0 38 0 40 40 0 1
37 0 77 0 20 -4 40 56 16 1
37 0 98 1 28 0 61 70 8 1
37 -2 77 0 0 19 40 77 36 1
39 0 81 -6 38 -5 43 43 0 1
51 3 88 0 52 17 37 37 0 1
37 0 77 0 36 0 41 41 0 1
37 0 81 0 28 -2 44 52 8 1
55 0 79 0 6 1 23 74 50 4
41 0 79 -3 38 -6 38 40 2 1
56 0 97 0 42 -10 41 55 14 4
56 0 93 -4 50 0 38 44 6 4
41 0 82 0 38 -10 41 43 2 1
55 -3 99 0 50 2 43 49 6 4
55 0 82 0 54 -4 26 28 2 1
47 -1 87 -5 46 -7 40 41 0 1
55 -1 79 -4 24 -8 23 55 32 4
55 0 95 0 36 19 40 59 20 4
56 0 91 0 56 1 35 34 0 1
55 0 82 0 -22 7 26 105 78 4
49 -3 83 0 50 0 34 34 0 1
41 0 80 0 42 20 39 39 0 1
43 0 95 -7 42 -3 52 54 2 1
42 0 88 5 42 0 45 46 2 1
37 0 79 0 8 -3 42 71 28 1
55 -1 79 -4 24 -9 23 55 32 4
55 0 79 -2 20 -3 23 58 34 4
52 0 84 3 52 2 32 32 0 1
56 0 92 4 50 0 36 43 6 4
37 -2 80 0 36 0 43 44 0 1
41 1 78 0 38 -24 37 39 2 1
41 0 108 0 42 2 66 66 0 1
43 -2 79 0 44 3 35 35 0 1
38 1 77 3 38 0 39 38 0 1
37 0 103 0 24 28 66 80 14 1
55 -5 93 1 54 0 38 39 0 1
37 -5 76 0 36 0 39 39 0 1
38 2 77 0 38 6 39 38 0 1
59 -5 108 0 60 0 49 49 0 1
43 -2 85 0 42 -15 42 44 2 1
37 0 82 0 18 0 45 64 18 1
56 0 97 0 42 12 41 55 14 4
45 -1 77 0 44 -12 32 34 2 1
41 -2 81 0 38 -20 40 42 2 1
41 0 79 2 38 -7 38 40 2 1
37 0 95 1 10 7 57 84 28 1
37 0 79 0 16 -26 43 64 22 1
50 0 106 2 50 0 56 57 0 1
57 4 81 0 56 0 25 24 0 1
56 2 97 0 44 2 41 53 12 4
44 0 81 -1 44 2 37 37 0 1
38 0 93 0 28 -3 55 64 10 1
37 0 80 0 8 19 43 72 30 1
50 0 77 0 50 -1 27 28 0 1
41 0 86 1 42 2 45 45 0 1
52 1 82 1 52 0 30 30 0 1
53 0 86 0 52 -21 33 34 2 1
43 0 79 0 42 -15 36 38 2 1
43 -2 89 0 42 -8 46 48 2 1
37 0 79 0 10 157 42 69 26 1
49 -1 100 -2 50 16 52 51 0 1
81 -1 86 2 -40 7 5 127 122 5
56 0 85 0 54 -4 29 31 2 1
81 0 84 6 -14 -12 4 100 96 5
64 0 113 1 64 31 49 48 0 1
55 0 96 2 52 -11 41 44 4 4
56 0 84 0 54 -3 28 30 2 1
37 0 78 0 0 -30 42 78 36 1
43 -2 76 0 42 -13 33 35 2 1
37 0 75 0 20 -9 38 54 16 1
50 5 83 0 50 -1 33 33 0 1
41 -5 80 0 42 0 39 39 0 1
43 -1 86 0 44 23 42 42 0 1
55 0 81 0 56 22 26 24 0 1
37 0 103 0 18 -8 66 85 20 1
54 -1 77 -2 54 0 24 23 0 1
51 1 86 0 50 -8 35 37 2 1
83 0 86 0 -6 -9 3 94 90 5
56 0 77 0 24 1 22 54 32 4
41 0 87 -2 38 -2 46 48 2 1
80 0 84 0 -42 -6 4 128 124 5
49 0 106 -1 46 -23 57 59 2 1
47 4 76 0 46 0 28 29 0 1
37 0 107 4 26 0 69 81 12 1
51 0 82 2 50 0 31 33 2 1
45 4 86 1 44 -3 41 42 2 1
44 1 77 0 44 7 34 34 0 1
56 0 81 0 -18 1 25 99 74 4
81 0 85 -7 -22 0 4 108 104 5
37 1 90 0 24 26 52 66 14 1
52 4 78 0 52 0 26 26 0 1
37 0 79 0 10 -20 43 69 26 1
40 -2 83 0 38 -1 42 44 2 1
48 0 106 0 50 25 58 57 0 1
45 -3 83 -4 44 -6 38 39 0 1
55 0 82 1 -12 -21 26 95 68 4
55 0 79 -1 54 0 24 24 0 1
55 0 77 0 -2 -16 21 79 58 4
37 0 94 0 10 0 57 84 26 1
56 0 81 0 -2 8 25 83 58 4
37 0 82 0 -2 16 45 85 40 1
55 0 92 0 -6 -17 36 99 64 4
42 0 90 1 42 0 47 48 2 1
48 -4 86 0 46 0 39 40 2 1
47 5 95 3 46 0 48 49 0 1
48 -5 77 0 46 0 29 30 2 1
55 0 96 0 54 9 41 42 0 1
53 3 86 0 52 -20 33 34 2 1
55 0 77 0 8 6 22 70 48 4
41 0 77 0 42 8 36 35 0 1
44 0 83 0 42 -10 39 41 2 1
37 0 79 0 -2 -29 42 82 40 1
53 0 82 1 54 14 29 28 0 1
41 0 88 0 38 -12 48 50 2 1
53 0 104 0 54 5 50 49 0 1
37 -1 75 0 26 -25 38 49 12 1
37 0 90 -1 20 31 53 70 16 1
37 -1 76 0 28 0 40 48 8 1
37 0 77 0 16 -9 41 62 22 1
41 -3 77 0 38 -15 36 38 2 1
37 0 78 0 2 5 41 75 34 1
49 0 85 0 46 -1 36 39 2 1
37 0 106 0 20 -30 69 85 16 1
41 0 83 0 38 -9 42 44 2 1
66 2 113 0 64 0 47 48 0 1
55 -2 77 0 26 -13 22 52 30 4
37 0 76 0 36 -20 38 39 2 1
40 0 88 5 38 0 48 50 2 1
37 0 76 0 38 16 38 37 0 1
42 0 76 -1 42 0 34 35 0 1
45 0 81 0 46 15 35 34 0 1
67 1 112 0 68 0 45 45 0 1
42 -4 79 0 42 0 37 37 0 1
56 0 97 1 52 27 41 45 4 4
82 0 85 -3 -2 10 3 88 84 5
56 -5 86 0 54 -30 31 32 2 1
45 0 77 2 44 0 32 34 2 1
55 0 95 0 42 -14 40 54 14 4
37 0 96 3 12 -18 59 83 24 1
42 -19 76 0 42 0 34 35 2 1
56 0 97 0 50 1 41 48 6 4
37 0 81 8 30 0 44 50 6 1
45 1 83 6 44 0 38 39 2 1
37 0 79 3 2 1 42 76 34 1
37 -48 106 -362 30 -22 69 75 6 3
53 0 81 0 52 -7 28 30 2 1
54 0 102 -2 54 0 49 48 0 1
55 0 92 2 -4 3 36 97 60 4
37 0 78 -2 6 0 41 73 32 1
51 0 83 -5 50 -11 32 34 2 1
37 0 97 0 34 8 60 64 4 1
55 0 77 0 18 -28 22 59 38 4
37 0 76 0 20 -18 39 55 16 1
49 1 90 0 50 14 42 41 0 1
45 0 81 1 46 15 36 35 0 1
55 0 77 0 38 6 22 39 16 4
55 0 99 5 38 0 43 60 16 4
45 -1 77 0 44 -8 31 33 2 1
44 2 85 0 44 17 41 41 0 1
53 0 88 5 54 0 34 33 0 1
41 0 77 3 42 10 36 35 0 1
37 0 106 8 30 0 69 75 6 1
49 1 86 0 50 19 38 37 0 1
37 0 76 6 30 16 40 45 6 1
49 0 107 0 50 15 58 58 0 1
37 5 77 0 34 0 40 44 4 1
37 0 80 0 10 -13 43 70 26 1
40 -5 80 0 38 -1 40 41 2 1
55 0 78 0 46 8 23 32 8 4
46 -2 90 0 46 5 44 44 0 1
37 0 77 0 36 -1 40 41 2 1
37 0 86 0 36 0 48 50 2 1
49 0 87 -2 50 25 38 38 0 1
47 1 85 0 46 0 38 39 0 1
56 0 95 0 52 23 40 44 4 4
37 0 81 0 18 0 44 63 18 1
37 0 76 0 18 -16 40 58 18 1
53 0 79 0 54 10 26 24 0 1
57 1 81 0 56 0 24 24 0 1
38 3 76 0 36 -7 38 39 2 1
46 0 79 1 46 4 33 32 0 1
37 0 100 0 30 5 64 69 6 1
45 -1 84 0 46 15 38 37 0 1
55 0 96 0 38 -14 41 57 16 4
50 0 78 1 50 0 28 29 2 1
37 0 78 0 6 -7 41 73 32 1
105 0 106 -2 70 -2 1 36 36 5
55 0 97 7 46 0 42 51 8 4
37 0 80 0 30 -24 43 49 6 1
43 -4 75 0 42 -27 32 34 2 1
56 4 98 0 50 -2 42 49 6 4
56 0 97 8 52 0 41 45 4 4
43 0 83 -3 42 -12 40 42 2 1
37 0 80 0 12 12 43 67 24 1
56 4 98 0 50 -15 42 49 6 4
52 2 86 -1 52 0 33 34 0 1
81 0 84 0 -18 -22 3 103 100 5
37 0 80 4 30 0 43 49 6 1
37 0 77 -2 34 -12 40 44 4 1
55 0 77 0 10 0 22 67 46 4
59 0 87 0 56 -9 28 30 2 1
55 -2 81 0 -10 -2 26 92 66 4
37 0 106 -6 36 0 69 70 2 1
56 4 98 0 52 10 42 46 4 4
44 2 78 0 44 0 34 34 0 1
49 22 79 0 42 0 30 37 8 2
49 -4 77 2 50 0 28 28 0 1
48 0 77 0 46 -1 28 30 2 1
55 1 81 -3 54 0 27 27 0 1
46 0 85 0 46 11 39 39 0 1
37 0 79 0 26 -1 42 53 10 1
56 2 78 2 24 0 22 55 32 4
37 0 77 0 -10 -17 41 88 46 1
51 0 88 2 52 0 36 36 0 1
44 2 83 0 42 -14 40 42 2 1
43 -1 80 0 42 -11 37 39 2 1
48 0 83 0 46 0 35 37 2 1
47 -5 87 8 46 0 40 41 0 1
38 1 77 0 38 17 39 38 0 1
41 0 78 -3 42 -5 37 37 0 1
37 -1 97 -6 26 -12 60 71 12 1
43 0 83 -1 42 0 40 41 2 1
56 0 81 0 -6 31 25 89 64 4
41 2 79 0 42 15 38 38 0 1
45 1 88 0 44 0 43 44 2 1
37 0 105 0 18 4 68 87 18 1
37 0 79 -1 0 10 42 79 36 1
42 0 77 -1 42 -1 35 36 0 1
37 0 79 -1 24 -1 42 55 14 1
45 -3 83 0 44 -8 37 39 2 1
56 0 86 0 56 6 30 29 0 1
45 0 86 -1 44 -4 40 42 2 1
42 0 81 0 42 -1 39 39 0 1
41 -2 76 0 42 19 35 34 0 1
38 2 77 0 36 -28 39 41 2 1
56 1 80 0 -2 0 24 83 58 4
37 0 75 0 30 -3 38 44 6 1
44 2 77 0 44 11 34 34 0 1
105 0 106 -4 72 10 1 34 34 5
45 5 78 0 44 0 34 34 0 1
53 0 82 0 54 17 29 28 0 1
51 0 81 0 50 -24 29 32 2 1
45 0 79 0 46 12 33 32 0 1
56 0 96 0 52 -15 40 44 4 4
64 0 113 0 64 14 48 48 0 1
46 0 77 0 46 11 32 31 0 1
37 0 79 0 34 -4 41 45 4 1
48 -1 88 -5 46 0 40 41 2 1
41 3 76 0 42 18 35 35 0 1
44 -1 76 0 44 11 32 32 0 1
49 0 106 0 46 -22 57 59 2 1
43 2 88 0 42 0 45 46 2 1
46 5 77 0 46 1 31 30 0 1
39 0 77 -1 38 0 38 39 0 1
56 0 84 0 56 0 29 28 0 1
37 0 81 5 36 -4 43 44 2 1
37 0 79 -5 34 0 42 45 2 1
55 0 92 -1 0 3 36 92 56 4
43 4 83 0 42 0 40 41 2 1
42 -5 86 -1 42 0 44 45 2 1
40 0 109 5 38 0 69 71 2 1
55 0 82 0 -42 -6 26 126 100 4
37 0 107 -4 36 0 69 71 2 1
56 0 86 0 54 -14 30 32 2 1
37 0 80 -3 36 -6 43 44 0 1
48 0 87 0 46 -9 39 41 2 1
56 0 80 -7 6 16 24 75 50 4
55 0 77 0 10 11 21 66 46 4
37 0 76 -2 28 -5 39 47 8 1
37 0 77 -1 26 -8 41 52 10 1
44 2 81 0 42 -14 37 39 2 1
49 0 79 0 46 -30 30 32 2 1
37 0 79 5 10 0 42 69 26 1
55 -3 77 -2 24 0 22 54 32 4
52 -2 84 0 52 0 32 32 0 1
37 -2 75 0 28 9 38 46 8 1
79 0 83 0 -30 6 4 114 110 5
50 2 106 0 50 0 56 57 0 1
41 0 83 0 42 27 42 41 0 1
46 0 81 -4 46 0 35 34 0 1
37 4 77 1 34 0 40 44 4 1
55 -4 73 -10 -4 -6 18 78 60 4
44 3 90 0 44 26 47 46 0 1
52 -2 87 1 52 -2 35 35 0 1
47 -11 86 0 46 0 39 39 0 1
56 1 81 0 56 1 24 24 0 1
55 0 77 0 24 17 22 54 32 4
37 0 78 0 8 0 42 70 28 1
37 0 78 0 26 -5 42 52 10 1
45 -4 85 3 44 0 40 41 2 1
44 3 102 0 44 15 59 58 0 1
85 0 88 -4 2 0 3 86 82 5
41 0 86 -5 38 -9 46 48 2 1
56 0 77 0 -4 6 21 82 62 4
45 4 93 0 44 0 48 50 2 1
43 0 85 5 44 29 42 41 0 1
38 0 105 -2 38 0 67 66 0 1
55 0 95 2 50 0 40 46 6 4
48 -1 86 0 46 -7 37 39 2 1
44 5 75 0 44 2 31 31 0 1
41 0 84 0 38 -21 43 45 2 1
51 0 77 0 52 30 26 25 0 1
49 0 81 0 46 -30 31 34 2 1
37 1 90 0 26 0 53 64 12 1
55 0 93 5 46 0 37 46 8 4
37 0 77 0 -6 22 41 85 44 1
56 -1 95 0 42 9 40 54 14 4
56 0 93 -5 50 0 38 44 6 4
45 0 79 2 44 -18 34 35 2 1
45 0 86 0 44 -18 40 42 2 1
47 -1 86 4 46 0 39 40 0 1
45 -3 90 0 44 0 45 46 2 1
43 0 76 -1 42 0 32 34 2 1
49 0 83 -3 50 -3 34 34 0 1
37 0 77 0 12 21 40 64 24 1
37 0 83 0 0 22 46 83 36 1
56 0 96 4 52 0 40 44 4 4
37 0 95 -1 16 6 58 80 22 1
45 0 109 0 44 -8 64 66 2 1
47 -18 86 0 46 0 39 39 0 1
48 0 108 3 46 0 59 61 2 1
39 0 79 8 38 0 40 41 0 1
42 0 83 -7 42 0 41 41 0 1
41 -1 78 -1 42 -2 37 37 0 1
49 1 83 0 46 0 34 37 2 1
37 0 83 0 -4 -17 47 88 42 1
56 0 87 1 54 -23 31 33 2 1
51 5 83 0 50 -20 31 33 2 1
46 0 88 0 44 -27 42 44 2 1
104 3 105 6 70 0 1 35 34 5
83 0 86 -1 -6 -24 3 94 90 5
44 4 83 -2 44 1 38 39 0 1
51 -2 79 0 50 -12 28 30 2 1
41 0 79 -2 38 -11 38 40 2 1
41 3 82 0 42 8 41 41 0 1
41 0 84 0 38 0 44 46 2 1
55 1 81 0 54 0 26 27 0 1
49 0 81 0 46 -9 32 34 2 1
55 0 77 0 28 6 21 48 28 4
50 5 79 3 50 0 29 30 0 1
43 -1 86 0 44 13 42 42 0 1
79 2 83 0 -40 14 4 125 120 5
37 0 79 0 24 -10 43 56 14 1
104 -3 105 -2 70 -30 1 35 34 5
55 0 83 -4 54 0 27 28 2 1
43 -5 86 0 42 0 44 45 2 1
53 0 83 0 54 12 30 28 0 1
37 0 79 -1 20 -3 42 58 16 1
37 0 81 6 34 1 43 47 4 1
67 0 109 -5 68 0 42 42 0 1
41 0 87 0 42 19 46 46 0 1
51 0 84 0 52 7 33 32 0 1
37 0 78 0 -2 9 41 81 40 1
37 0 108 0 30 -1 71 77 6 1
52 0 86 0 52 -7 33 34 0 1
44 0 86 0 44 8 42 42 0 1
37 0 97 0 24 -7 60 74 14 1
50 -3 86 0 50 0 37 37 0 1
37 0 82 0 36 16 45 46 0 1
45 3 106 -1 44 -4 61 62 2 1
49 0 80 0 50 7 31 31 0 1
85 0 88 0 0 30 3 88 84 5
46 0 88 -2 44 -22 43 44 2 1
46 2 79 0 46 19 33 32 0 1
37 0 78 0 18 -4 41 60 18 1
37 0 94 0 34 3 57 61 4 1
53 0 85 0 54 23 32 31 0 1
46 0 83 0 46 5 37 36 0 1
48 3 88 0 46 0 40 42 2 1
103 -2 104 -6 70 -23 1 34 34 5
37 0 104 0 16 -9 67 89 22 1
38 1 94 0 38 13 56 55 0 1
41 0 83 5 38 -10 42 44 2 1
47 -1 84 -5 46 0 38 38 0 1
56 0 76 0 -14 20 20 92 72 4
49 0 79 0 46 -26 30 33 2 1
37 -1 76 0 36 1 40 40 0 1
51 -4 78 0 52 24 27 26 0 1
49 0 83 -1 50 13 34 34 0 1
41 -3 82 0 38 -17 41 43 2 1
37 0 77 0 16 7 40 61 22 1
37 0 90 -2 24 -5 52 66 14 1
50 0 106 0 50 0 56 57 0 1
37 0 76 0 28 25 39 47 8 1
43 -2 81 0 44 12 38 37 0 1
55 0 77 0 30 -2 22 46 24 4
44 -5 106 -3 44 3 62 62 0 1
37 0 97 0 30 -4 60 66 6 1
46 -1 77 0 46 1 32 31 0 1
55 2 84 6 54 0 29 30 0 1
56 0 77 0 -2 -19 21 79 58 4
55 0 79 0 26 -1 23 53 30 4
56 5 97 0 44 0 41 53 12 4
41 0 79 -2 42 12 38 37 0 1
51 1 86 0 52 31 35 34 0 1
56 4 95 0 54 24 39 41 2 1
47 1 86 1 46 0 40 40 0 1
43 -1 86 0 44 28 43 42 0 1
81 1 85 3 -24 0 4 111 106 5
37 0 79 0 18 6 43 61 18 1
56 0 77 0 -20 -2 21 97 76 4
37 0 77 0 36 19 41 41 0 1
55 0 77 0 -28 3 22 106 84 4
41 0 82 0 38 -1 41 43 2 1
39 -8 78 0 -2 -24 39 81 42 1
38 5 105 0 38 0 67 66 0 1
43 1 84 0 42 0 42 43 2 1
37 0 75 0 34 -4 38 41 2 1
41 -1 77 0 42 4 36 36 0 1
48 2 88 -3 46 0 40 41 2 1
56 -1 95 0 38 -23 40 57 18 4
82 -4 86 0 -4 -27 4 91 88 5
44 -1 84 0 44 6 40 40 0 1
53 0 81 0 52 0 28 30 2 1
37 0 77 2 36 6 40 41 0 1
36 4 75 0 36 0 39 39 0 1
53 0 87 0 54 6 34 33 0 1
47 -1 79 2 46 0 32 32 0 1
37 0 81 -4 -2 0 44 83 40 1
43 0 77 -5 42 -4 34 35 2 1
56 0 95 0 50 -10 40 46 6 4
49 4 95 0 50 1 46 46 0 1
37 0 104 1 24 0 67 80 14 1
46 0 86 0 46 13 41 40 0 1
55 0 93 -1 50 20 37 44 6 4
38 1 90 -3 6 0 52 85 32 1
55 0 95 -7 44 7 40 51 12 4
37 0 95 0 10 4 57 84 28 1
37 0 106 0 28 23 68 77 8 1
37 0 106 4 18 0 69 88 18 1
49 0 96 6 50 0 47 47 0 1
60 0 109 -6 60 0 49 49 0 1
50 5 102 0 50 0 52 53 0 1
56 0 81 0 -6 20 25 88 64 4
42 -4 99 0 42 0 57 58 0 1
41 0 78 4 38 -11 37 39 2 1
86 6 89 0 8 0 3 81 78 5
46 1 86 1 46 0 40 39 0 1
37 0 80 0 6 -22 43 75 32 1
37 0 82 2 30 0 45 51 6 1
48 0 88 8 46 0 39 41 2 1
37 0 77 -1 12 -9 40 64 24 1
55 0 93 0 50 16 37 44 6 4
47 0 84 -5 46 0 37 38 0 1
37 3 76 0 36 0 39 39 0 1
45 -4 86 -2 44 0 41 42 0 1
44 0 86 0 42 -9 43 45 2 1
48 0 81 0 46 -11 32 34 2 1
44 -2 87 2 44 0 43 43 0 1
49 -2 85 0 46 -20 36 39 2 1
50 -2 86 -5 50 0 36 37 0 1
53 -2 85 -6 54 0 32 31 0 1
56 0 96 0 56 21 40 39 0 1
48 4 94 4 46 0 46 48 2 1
37 0 80 1 6 -11 43 75 32 1
82 2 86 0 -2 5 3 88 84 5
41 0 97 0 38 -12 56 58 2 1
56 -2 97 0 42 -12 41 55 14 4
38 3 83 0 38 5 45 44 0 1
38 -4 93 3 28 5 55 64 10 1
37 0 95 -3 16 -6 58 80 22 1
55 0 77 0 -4 -6 21 82 60 4
40 -4 77 0 38 0 36 38 2 1
49 0 83 0 46 -5 34 37 2 1
43 0 81 0 44 29 38 37 0 1
53 4 79 0 54 24 26 24 0 1
44 -3 81 3 44 0 37 37 0 1
49 0 89 0 46 -11 40 42 2 1
53 1 84 0 54 0 31 30 0 1
43 -1 79 0 42 -17 35 37 2 1
37 0 75 -2 24 -10 38 52 14 1
82 0 86 2 -6 5 4 94 90 5
37 -4 76 0 36 -20 38 39 2 1
56 0 81 8 -6 0 25 89 64 4
39 0 76 -3 38 0 38 37 0 1
84 0 88 -1 6 -3 4 83 78 5
41 0 81 7 38 -7 41 43 2 1
46 4 76 0 46 9 30 29 0 1
55 0 76 -2 -10 16 21 86 66 4
41 3 81 0 42 2 40 40 0 1
44 -2 76 0 42 -30 32 34 2 1
37 0 83 6 0 0 46 83 36 1
42 5 81 0 42 0 39 39 0 1
55 0 95 0 54 -4 40 41 2 1
56 0 86 0 54 -8 30 32 2 1
53 0 103 0 54 19 50 49 0 1
39 -4 81 0 38 0 42 43 0 1
45 0 76 0 46 29 30 29 0 1
45 0 81 1 46 23 35 34 0 1
37 0 95 0 26 3 58 70 12 1
42 0 85 -4 42 -4 43 44 0 1
48 0 77 0 50 25 28 28 0 1
55 0 77 0 -4 -2 21 82 60 4
37 -1 79 -3 20 -7 43 59 16 1
56 0 92 0 56 6 35 35 0 1
38 0 76 8 38 0 38 37 0 1
55 0 82 0 -20 -15 26 103 76 4
37 -9 77 0 20 0 40 56 16 1
56 0 79 0 8 6 24 72 48 4
46 0 86 1 46 0 40 39 0 1
39 3 79 5 38 0 39 40 0 1
43 0 83 0 42 -21 40 42 2 1
56 0 79 0 8 0 23 71 48 4
52 0 87 2 52 0 35 35 0 1
43 -4 76 0 44 12 32 32 0 1
44 0 85 3 44 0 41 41 0 1
43 0 82 3 42 0 39 41 2 1
48 3 82 -3 46 0 34 35 2 1
55 0 82 0 -40 -28 26 123 96 4
55 0 79 0 20 12 23 58 34 4
37 2 75 0 20 0 38 54 16 1
46 0 107 0 46 0 61 60 0 1
55 -5 85 0 54 0 31 31 0 1
49 0 88 0 50 8 40 39 0 1
37 0 79 -1 0 5 42 79 36 1
37 0 77 0 34 -6 40 43 2 1
53 0 81 1 54 15 28 26 0 1
46 0 87 -1 46 5 41 41 0 1
84 -5 88 0 2 0 3 85 82 5
44 1 76 0 42 -27 32 35 2 1
104 -8 107 -1 70 0 3 37 34 5
48 5 95 0 46 0 47 49 2 1
41 -1 78 -4 42 -6 37 37 0 1
56 0 79 -6 6 -4 24 74 50 4
37 -1 104 0 24 0 67 80 14 1
56 0 96 4 42 2 40 55 14 4
44 2 87 0 44 0 43 43 0 1
52 -3 81 0 52 0 29 30 0 1
56 0 79 4 -22 0 24 103 80 4
40 -3 77 0 38 0 36 38 2 1
56 0 81 -4 54 -26 25 27 2 1
37 1 111 11 28 0 73 82 8 1
37 0 78 0 12 3 42 65 24 1
46 0 82 0 44 -16 36 38 2 1
37 0 76 -1 36 1 40 40 0 1
47 0 78 7 46 0 31 32 0 1
37 0 77 0 6 1 40 72 32 1
37 0 74 -6 28 0 38 46 8 1
37 0 80 -4 36 0 43 44 0 1
37 0 77 0 16 6 41 62 22 1
55 0 77 0 0 -9 22 77 56 4
37 0 83 0 6 0 46 78 32 1
40 3 93 -1 38 0 53 55 2 1
37 0 77 0 -22 10 40 101 60 1
37 0 77 0 26 -7 40 51 10 1
55 0 78 0 10 -3 23 68 46 4
37 0 96 0 28 -11 59 68 8 1
56 0 97 0 54 1 40 42 2 1
56 0 76 0 -10 -19 20 86 66 4
37 0 78 0 18 25 41 60 18 1
41 0 77 -1 38 -30 36 38 2 1
46 0 83 0 46 8 37 37 0 1
46 0 108 5 46 12 62 62 0 1
47 1 86 6 46 0 38 39 0 1
44 0 76 -3 44 0 31 32 0 1
38 2 76 0 36 -28 38 40 2 1
37 0 77 0 12 -4 40 64 24 1
78 0 82 1 -40 0 4 123 120 5
39 -2 86 0 38 0 48 48 0 1
44 0 76 -1 44 4 32 32 0 1
107 1 109 8 72 1 2 36 34 5
102 0 103 6 72 28 1 31 30 5
38 0 100 0 36 -30 63 64 2 1
53 5 87 0 54 1 34 33 0 1
37 0 83 0 10 -16 46 72 26 1
42 -1 79 -1 42 0 37 37 0 1
55 0 77 0 -20 -9 21 97 76 4
37 0 75 0 30 -16 38 44 6 1
56 5 98 0 42 -16 42 57 14 4
49 -2 81 0 50 6 33 32 0 1
44 0 83 0 44 19 40 39 0 1
45 0 109 0 44 -4 64 66 2 1
43 0 86 -1 42 0 43 45 2 1
52 5 85 0 52 0 33 33 0 1
48 -3 80 -4 46 0 32 34 2 1
45 0 83 0 46 13 38 37 0 1
56 3 98 0 44 -7 42 54 12 4
49 0 80 0 50 2 31 31 0 1
39 -7 90 2 6 0 51 85 34 1
46 1 84 -2 46 -4 38 37 0 1
41 0 83 1 42 30 42 41 0 1
66 0 109 0 68 0 43 42 0 1
59 0 84 0 56 -4 25 27 2 1
45 0 85 0 44 -24 40 41 2 1
45 0 106 -6 44 0 61 62 2 1
37 -3 108 -6 26 0 71 82 12 1
55 0 77 -2 28 -17 21 48 28 4
41 0 83 -6 38 -7 42 44 2 1
53 0 87 0 52 -5 34 35 2 1
53 0 81 1 54 19 28 26 0 1
56 0 80 0 -2 0 24 83 58 4
45 -111 83 0 44 618 38 39 0 1
58 0 80 0 56 0 22 23 2 1
55 0 81 0 -4 5 25 86 60 4
37 -1 75 -3 24 -7 38 52 14 1
104 0 104 -1 70 0 1 35 34 5
37 0 76 0 26 -10 40 50 10 1
84 -1 88 0 6 0 4 83 78 5
55 0 95 -5 42 0 39 53 14 4
51 0 79 0 52 18 28 27 0 1
49 1 82 0 46 -7 33 35 2 1
37 0 77 0 16 3 41 62 22 1
37 0 95 0 12 -1 58 82 24 1
42 -3 76 0 42 0 33 34 2 1
37 0 76 0 20 -15 40 55 16 1
43 -4 77 0 42 -11 34 36 2 1
77 4 81 0 -42 0 4 125 120 5
56 4 97 0 50 0 41 48 8 4
46 0 77 0 46 9 32 31 0 1
44 0 81 0 42 -5 38 40 2 1
49 2 82 0 46 -12 33 35 2 1
37 0 81 -1 28 0 44 52 8 1
54 3 81 0 54 1 26 26 0 1
37 0 106 -1 30 4 69 75 6 1
43 0 79 -1 44 22 35 35 0 1
37 0 105 0 28 0 68 77 8 1
37 0 80 -5 24 0 43 57 14 1
45 -16 77 -1 44 -2 32 34 2 1
44 -1 82 0 44 5 38 38 0 1
64 78 82 0 -42 -6 18 126 108 2
55 0 77 -2 -28 12 21 105 84 4
43 0 77 -3 44 18 34 33 0 1
56 0 84 0 54 -12 28 30 2 1
54 2 81 0 54 0 27 26 0 1
51 0 91 0 52 25 40 39 0 1
38 0 105 0 38 0 67 66 0 1
44 1 86 0 42 -11 43 45 2 1
56 0 97 -3 50 -16 41 48 6 4
56 0 95 0 44 12 40 51 12 4
81 3 86 1 -40 10 4 127 122 5
55 0 77 2 -24 -15 21 103 82 4
37 0 98 0 28 -30 61 70 8 1
47 -1 82 -1 46 0 35 35 0 1
55 -2 79 0 26 0 23 53 30 4
37 0 104 0 28 6 67 75 8 1
47 -2 82 0 46 0 34 35 0 1
83 -2 86 0 -2 25 4 89 86 5
41 4 75 0 42 21 34 34 0 1
44 0 84 -6 44 0 40 40 0 1
37 4 79 0 6 0 42 74 32 1
41 0 82 -1 42 3 41 41 0 1
55 0 82 0 54 3 26 28 2 1
56 0 77 0 -4 -10 21 82 62 4
54 3 88 0 54 0 34 33 0 1
40 0 80 1 38 0 40 41 2 1
44 0 81 -2 42 -25 37 39 2 1
55 0 78 0 6 -7 23 73 50 4
53 0 87 4 54 12 34 33 0 1
46 3 87 0 46 4 41 41 0 1
37 0 77 3 36 3 40 41 0 1
48 3 106 0 46 0 58 60 2 1
45 -1 76 0 44 -10 31 32 2 1
55 -3 98 0 46 0 42 51 8 4
39 4 90 0 38 0 51 51 0 1
37 0 106 0 26 4 69 80 12 1
44 3 76 0 44 22 32 32 0 1
47 0 86 -4 46 0 39 40 0 1
43 0 81 2 42 -4 38 40 2 1
37 0 75 -7 34 0 38 41 2 1
37 0 81 1 16 0 44 65 22 1
44 0 79 0 42 -7 35 37 2 1
44 0 86 -5 44 0 42 42 0 1
56 0 78 -4 0 0 22 78 56 4
44 4 76 -1 44 2 32 32 0 1
37 0 75 -3 24 -16 38 52 14 1
38 1 76 0 36 -17 38 40 2 1
40 2 84 0 38 0 44 46 2 1
42 1 76 -2 42 0 34 35 0 1
53 0 102 2 52 -24 49 51 2 1
45 -1 79 0 44 -17 33 35 2 1
37 -4 90 0 24 1 53 66 14 1
55 -1 98 0 50 -10 42 49 6 4
37 0 77 0 28 3378 40 48 8 1
44 -1 86 0 44 6 43 42 0 1
37 0 76 0 24 8 39 52 14 1
37 -5 77 0 28 0 40 48 8 1
55 0 77 0 2 7 22 75 52 4
55 0 76 0 -14 -26 21 92 70 4
56 4 96 0 54 16 40 42 2 1
37 0 106 0 30 3 69 75 6 1
50 -2 88 1 50 0 38 39 0 1
42 0 79 -3 42 0 37 38 2 1
37 0 97 0 12 15 59 84 24 1
51 0 84 0 50 -14 33 35 2 1
51 3 78 -2 50 -25 27 29 2 1
52 -1 109 0 52 0 57 57 0 1
57 -4 88 0 56 0 31 31 0 1
52 0 86 -1 52 0 35 35 0 1
41 0 77 0 42 3 37 36 0 1
42 0 86 5 42 0 44 45 2 1
46 2 81 4 46 9 35 35 0 1
41 5 86 0 38 0 45 47 2 1
79 0 83 0 -30 9 4 114 110 5
80 3 84 0 -40 15 4 125 122 5
37 0 77 0 26 19 40 51 12 1
44 -5 76 -1 44 0 32 32 0 1
37 0 77 0 26 13 40 51 12 1
43 -1 79 0 44 28 35 35 0 1
37 0 106 -7 28 0 69 78 8 1
43 0 83 0 42 -8 40 42 2 1
53 1 78 0 52 -10 25 26 2 1
80 1 84 0 -36 1 4 121 116 5
55 -2 81 0 -22 -5 26 105 78 4
55 -7 76 -18 0 0 21 76 54 4
56 0 95 0 52 4 40 44 4 4
46 5 85 2 46 11 39 39 0 1
53 -5 79 0 52 -20 26 27 2 1
45 0 85 1 46 12 40 39 0 1
44 0 88 0 44 2 45 44 0 1
55 0 78 0 6 -29 23 73 50 4
44 0 85 -4 44 0 41 41 0 1
82 0 86 1 -40 7 5 128 124 5
37 0 104 4 28 0 67 76 8 1
47 0 83 3 46 0 36 37 0 1
37 0 104 0 20 22 67 84 16 1
46 1 83 0 46 7 37 36 0 1
37 0 77 -1 26 13 40 51 10 1
62 -2 111 0 62 0 49 49 0 1
43 0 81 6 42 -4 37 39 2 1
37 0 80 0 20 29 43 59 16 1
56 0 97 0 50 -22 41 48 6 4
49 3 102 0 46 -13 53 55 2 1
37 0 75 0 18 -31 38 57 18 1
108 2 109 0 72 5 1 36 36 5
43 0 85 0 42 -13 42 44 2 1
54 0 83 0 54 0 28 28 0 1
37 0 76 0 34 5 39 42 2 1
41 -4 86 0 42 6 46 45 0 1
48 -3 84 0 50 30 36 35 0 1
37 0 80 0 30 -10 43 49 6 1
49 -5 89 0 50 0 40 40 0 1
53 0 83 0 52 -5 30 32 2 1
48 0 88 0 46 -2 39 41 2 1
55 5 78 -1 42 0 23 37 14 4
56 0 78 0 8 -6 22 70 48 4
84 0 87 0 0 4 3 87 84 5
37 0 104 0 16 -12 67 88 22 1
43 0 87 4 42 0 44 46 2 1
58 0 86 0 56 0 28 29 0 1
37 0 84 4 30 0 47 53 6 1
41 0 79 0 38 0 38 40 2 1
49 3 106 0 50 5 56 57 0 1
46 5 88 0 46 14 42 41 0 1
46 0 76 1 46 15 30 30 0 1
55 0 77 0 20 -20 22 57 34 4
51 0 80 0 52 28 29 28 0 1
46 -2 86 0 46 0 40 39 0 1
49 1 84 0 46 -4 35 37 2 1
56 5 95 0 46 0 39 49 10 4
43 0 79 0 44 31 36 35 0 1
37 0 76 0 34 -2 39 43 4 1
37 0 76 -7 20 0 39 55 16 1
52 -1 86 0 52 -1 33 34 0 1
56 5 97 0 38 0 41 58 18 4
56 -1 96 0 50 -16 40 47 6 4
47 0 102 -1 46 0 55 55 0 1
37 0 92 8 6 0 54 86 32 1
41 -5 88 0 42 0 47 46 0 1
37 0 81 0 18 -14 44 63 18 1
43 0 87 0 42 -2 44 46 2 1
42 0 85 -2 42 0 43 44 0 1
105 -4 107 -2 70 0 2 37 34 5
37 -84 106 0 34 0 69 72 4 3
55 0 77 0 26 16 21 51 30 4
83 0 86 0 -4 25 3 92 88 5
37 0 81 0 26 -22 44 55 10 1
37 0 83 0 2 6 46 80 34 1
50 -5 81 8 50 0 32 32 0 1
55 0 77 0 20 -8 22 57 34 4
49 0 83 -1 50 0 33 33 0 1
37 0 80 0 20 14 43 59 16 1
56 0 86 0 56 5 30 29 0 1
55 -3 80 0 -2 0 25 83 58 4
105 5 107 9 72 5 1 35 34 5
37 -3 86 0 38 8 48 47 0 1
43 1 80 -7 42 0 37 39 2 1
53 0 81 3 54 0 28 27 0 1
43 0 84 1 42 -1 41 43 2 1
37 0 82 0 38 26 45 43 0 1
55 0 95 0 46 -14 40 49 8 4
37 0 93 0 28 -26 56 65 8 1
41 1 78 0 42 21 37 37 0 1
48 3 89 0 46 0 41 42 2 1
44 0 81 0 44 15 37 37 0 1
42 -1 88 0 42 0 46 47 2 1
37 -2 76 -7 36 -11 39 40 0 1
37 0 106 0 28 5 68 77 8 1
39 -3 78 0 0 8 39 78 40 1
41 0 87 0 42 29 46 46 0 1
102 0 103 3 70 -4 1 33 32 5
44 0 76 -1 44 6 32 32 0 1
37 0 75 0 28 -17 38 46 8 1
56 3 81 0 56 22 25 24 0 1
44 0 86 5 44 6 43 42 0 1
49 2 79 0 50 0 30 30 0 1
41 3 81 2 38 0 41 43 2 1
51 1 78 -3 52 3 27 26 0 1
37 0 75 7 24 22 38 52 14 1
55 0 82 -1 -20 8 26 103 76 4
56 0 78 0 12 22 22 65 42 4
49 5 78 0 50 1 29 29 0 1
37 0 76 -1 30 16 40 45 6 1
37 0 96 0 38 17 59 57 0 1
37 0 79 0 24 25 42 55 14 1
37 0 79 3 2 4 42 76 34 1
37 0 77 0 38 29 40 39 0 1
37 0 86 0 36 -15 48 50 2 1
42 -5 99 0 42 0 57 58 2 1
41 0 79 0 42 23 38 37 0 1
38 1 102 0 38 1 64 63 0 1
55 0 95 -1 42 -15 40 54 14 4
41 1 78 0 38 0 37 39 2 1
56 0 77 0 18 30 22 59 38 4
37 0 84 0 28 1 47 55 8 1
59 -4 108 0 60 0 49 49 0 1
55 -2 77 0 34 -9 22 44 22 4
56 3 86 0 56 12 30 29 0 1
55 0 98 0 50 -14 42 49 6 4
37 3 83 1 34 0 45 49 4 1
41 -3 77 0 38 -17 36 38 2 1
45 0 85 2 44 -12 40 41 2 1
42 2 82 1 42 0 40 41 0 1
51 0 83 -7 52 9 32 32 0 1
55 0 91 0 54 0 35 37 2 1
51 0 83 5 52 0 31 31 0 1
46 0 86 0 46 -1 40 39 0 1
41 -1 76 0 42 0 34 34 0 1
52 -2 84 0 52 -3 31 32 0 1
45 0 77 0 44 -27 32 34 2 1
49 0 84 0 46 -19 35 37 2 1
84 4 86 -2 -4 0 3 92 88 5
37 -3 90 -2 6 0 53 85 32 1
38 3 102 0 38 2 64 63 0 1
56 0 81 0 54 -18 25 26 2 1
44 -536 88 0 44 0 44 44 0 1
37 13 77 -4 -22 5 41 101 60 1
55 0 95 0 46 -27 40 49 8 4
45 3 93 0 44 0 49 50 0 1
51 -4 82 0 50 -12 31 33 2 1
41 0 85 0 42 12 44 44 0 1
49 0 77 0 46 -3 29 31 2 1
46 0 83 -7 46 0 36 36 0 1
41 0 77 0 38 -21 36 38 2 1
56 0 96 0 52 11 40 44 4 4
37 0 77 0 38 30 39 38 0 1
38 0 77 3 38 0 39 39 0 1
37 -1 79 0 18 0 42 61 18 1
45 0 107 0 44 -16 62 63 2 1
51 0 83 0 50 -10 32 33 2 1
37 0 99 5 30 0 61 68 6 1
55 2 93 0 54 0 38 39 2 1
55 -5 78 0 54 0 23 24 0 1
55 -5 97 0 50 0 42 48 6 4
49 3 95 0 50 26 47 46 0 1
41 1 106 -1 42 4 65 65 0 1
43 0 77 -1 42 -2 34 35 2 1
55 4 87 0 54 0 32 33 0 1
37 0 106 0 24 2 69 82 14 1
56 0 97 -4 52 18 41 45 4 4
44 0 86 -6 44 0 43 42 0 1
38 -3 86 0 38 0 48 47 0 1
37 0 75 0 28 -18 38 46 8 1
38 0 82 -2 38 -3 44 43 0 1
37 0 79 0 36 0 43 43 0 1
43 0 77 -1 44 13 34 33 0 1
44 -2 76 0 44 6 32 32 0 1
55 0 93 2 10 0 37 82 46 4
46 4 76 2 46 0 30 30 0 1
37 0 79 -3 0 0 42 79 36 1
45 3 86 1 44 -3 41 42 2 1
56 0 95 -7 44 0 39 51 12 4
38 0 80 1 38 0 42 41 0 1
45 0 82 0 44 -7 37 38 2 1
37 -1 106 -2 30 67 69 75 6 1
43 0 77 -1 42 -4 34 36 2 1
46 0 81 3 44 -30 35 37 2 1
37 0 76 0 34 25 39 43 4 1
85 0 88 0 2 23 3 86 82 5
53 -5 88 0 54 7 35 34 0 1
39 -2 76 6 38 0 37 37 0 1
38 3 79 0 38 10 41 40 0 1
37 0 81 0 20 16 44 60 16 1
40 1 79 0 38 0 39 41 2 1
53 0 108 0 54 6 55 54 0 1
37 0 94 -5 16 0 57 79 22 1
45 -3 77 0 44 -11 31 33 2 1
49 0 81 0 46 -20 32 34 2 1
50 -5 89 0 50 0 39 40 0 1
44 0 90 -4 44 2 46 46 0 1
37 0 79 0 26 -5 42 53 12 1
55 0 81 0 -20 7 26 102 76 4
46 5 84 0 46 0 38 38 0 1
37 0 77 0 18 0 40 59 18 1
44 0 76 0 42 -17 32 35 2 1
37 2 86 0 36 0 49 50 0 1
43 -1 86 0 42 -14 42 44 2 1
37 0 76 -4 24 0 40 53 14 1
45 2 83 0 44 0 38 39 2 1
44 0 83 0 44 16 40 39 0 1
37 0 97 0 34 -6 59 63 4 1
56 0 96 0 56 23 40 39 0 1
55 0 93 0 16 -1 38 78 40 4
46 0 102 0 46 0 57 56 0 1
41 1 102 0 42 25 61 60 0 1
50 1 77 1 50 0 27 28 0 1
37 0 95 0 10 29 58 84 26 1
55 0 74 -13 0 0 19 74 54 4
51 -3 78 0 52 20 27 26 0 1
36 0 76 0 36 0 39 39 0 1
55 0 96 0 52 -6 41 44 4 4
79 0 83 -1 -40 0 4 125 120 5
53 0 81 0 54 0 28 27 0 1
52 -4 83 0 52 0 31 32 0 1
53 1 81 0 54 5 28 27 0 1
42 -1 80 -4 42 -6 38 39 0 1
55 -3 91 0 54 -15 35 37 2 1
55 -1 86 0 54 -7 31 32 2 1
37 -2 106 -6 36 -11 69 69 0 1
41 -3 83 0 42 0 42 42 0 1
48 3 90 0 46 0 42 43 2 1
43 0 84 5 42 -10 41 43 2 1
52 0 81 0 52 -3 29 30 0 1
42 -1 77 -6 42 0 35 35 0 1
44 0 85 0 42 -20 41 44 2 1
56 0 98 5 50 22 42 49 6 4
79 0 84 0 -40 1 4 125 120 5
55 0 77 -1 0 8 22 77 56 4
53 0 102 0 52 -7 49 50 2 1
51 1 87 0 52 4 36 35 0 1
56 4 78 0 18 26 22 60 38 4
37 0 78 -2 8 0 41 70 30 1
37 0 104 0 24 1 67 80 14 1
45 -1 79 0 46 12 34 33 0 1
49 0 81 0 50 0 32 32 0 1
37 0 79 -2 26 -11 42 53 10 1
56 0 82 2 -12 6 26 95 68 4
50 -2 87 3 50 0 37 38 0 1
56 1 95 0 42 -5 40 54 14 4
105 -5 106 1 72 3 2 34 32 5
37 0 106 0 28 -19 68 77 8 1
41 -5 106 0 42 0 64 64 0 1
37 0 79 0 26 1 42 53 10 1
51 0 83 0 52 17 31 31 0 1
56 2 77 0 -24 7 21 103 82 4
39 -5 100 0 38 0 62 62 0 1
38 0 79 2 38 0 41 40 0 1
38 1 81 0 38 7 43 42 0 1
57 -5 88 6 56 0 32 31 0 1
55 0 73 -12 0 5 18 73 54 4
46 3 79 -5 46 0 33 32 0 1
37 0 83 0 -2 -19 46 85 40 1
41 0 80 -3 42 0 39 39 0 1
43 0 82 -5 42 0 39 41 2 1
37 0 81 0 24 -2 44 57 14 1
37 0 77 0 28 27 40 48 8 1
56 0 80 0 54 -27 24 26 2 1
56 -3 86 0 56 0 29 29 0 1
56 0 78 -1 8 -4 22 70 48 4
56 -1 97 0 46 2 41 51 10 4
37 -6 90 -3 8 -8 53 82 30 1
80 -1 84 -7 -20 0 4 105 100 5
56 -1 80 -6 24 14 24 57 32 4
76 2 81 0 -42 0 4 125 120 5
46 0 78 -7 46 21 32 32 0 1
56 -2 92 0 56 0 36 35 0 1
52 0 103 6 52 -6 51 51 0 1
55 0 96 1 42 -1 41 55 14 4
41 0 78 0 42 2 37 37 0 1
56 0 81 0 -20 -2 25 102 76 4
55 0 82 0 -40 15 26 123 96 4
55 0 96 0 42 -11 41 55 14 4
41 0 79 0 42 9 39 38 0 1
45 0 81 -2 44 -4 36 37 2 1
41 -1 86 0 38 -23 46 48 2 1
54 2 77 0 -22 0 23 101 78 4
52 4 79 0 52 0 26 27 0 1
51 0 77 0 50 -23 26 28 2 1
41 0 84 0 42 9 43 43 0 1
49 0 78 8 50 0 29 29 0 1
51 0 90 0 50 -30 38 41 2 1
43 -1 87 0 42 0 44 46 2 1
52 -3 102 0 52 0 50 50 0 1
40 -2 84 0 38 0 45 46 2 1
37 0 77 0 34 15 40 44 4 1
77 0 81 0 -42 0 4 125 122 5
43 -3 77 0 42 -9 34 36 2 1
37 0 98 0 28 -8 61 70 8 1
104 5 106 6 70 -29 1 36 34 5
42 4 79 0 42 2 37 37 0 1
39 1 93 0 36 17 54 57 2 1
36 0 83 0 36 0 46 46 0 1
56 0 79 0 12 7 23 66 42 4
103 -2 104 -1 70 0 1 35 34 5
82 0 86 -1 -10 3 3 96 92 5
50 -1 87 -5 50 0 37 38 0 1
101 -2 102 -3 72 0 1 29 28 5
53 1 87 0 54 22 34 33 0 1
41 0 86 4 38 -30 45 48 2 1
45 0 90 0 44 -6 45 46 2 1
37 1 77 0 34 0 40 43 4 1
45 0 86 -2 44 0 42 42 0 1
56 0 81 -2 -14 0 25 97 72 4
51 0 81 0 50 -19 30 32 2 1
49 0 81 1 46 -10 33 35 2 1
56 0 95 -4 50 0 39 46 6 4
79 -1 83 0 -32 85 4 117 112 5
41 0 77 0 38 -30 36 38 2 1
45 0 86 0 46 28 41 39 0 1
55 0 92 0 -4 -6 36 97 60 4
55 0 79 3 26 24 23 53 30 4
45 3 83 0 44 -6 37 39 2 1
46 5 83 0 46 4 37 37 0 1
56 -4 97 0 42 0 41 55 14 4
45 0 79 0 44 -19 34 35 2 1
55 0 78 0 18 25 23 60 38 4
39 3 106 0 38 0 67 67 0 1
45 0 82 -8 44 0 37 38 0 1
38 0 93 0 30 22 55 62 8 1
87 2 89 0 8 1 2 81 78 5
44 0 86 0 44 11 42 42 0 1
45 2 76 0 44 0 32 32 0 1
44 1 102 0 44 8 59 58 0 1
45 0 87 1 46 28 42 41 0 1
37 0 77 0 8 -19 41 70 28 1
37 0 82 -1 36 -2 45 46 2 1
55 -1 96 0 52 -5 41 44 4 4
37 -5 97 0 34 -8 61 64 2 1
42 0 76 4 42 0 34 35 2 1
84 0 87 6 -2 0 3 90 86 5
39 0 81 3 38 0 42 43 0 1
55 0 77 -5 10 12 22 67 46 4
41 0 88 0 38 0 47 49 2 1
46 0 87 2 46 3 41 41 0 1
37 0 76 6 26 0 39 50 12 1
37 0 78 0 -2 -12 42 81 40 1
37 0 79 0 38 28 42 41 0 1
37 0 94 0 16 27 57 79 22 1
44 -4 87 0 44 0 43 43 0 1
52 0 79 0 54 31 26 24 0 1
41 -3 86 0 38 -22 45 47 2 1
76 0 80 0 -42 -17 4 124 120 5
53 1 88 0 54 29 35 33 0 1
45 -1 88 8 44 15 43 44 2 1
85 0 89 0 2 -11 4 86 82 5
80 1 84 0 -38 0 4 123 118 5
37 0 81 -7 28 15 45 53 8 1
37 -4 90 0 26 0 53 64 12 1
45 0 83 5 46 31 37 36 0 1
37 0 79 -2 36 -4 42 43 0 1
37 0 82 4 -4 0 45 87 42 1
55 0 77 0 24 11 22 54 32 4
37 0 78 0 16 -12 42 63 22 1
52 3 81 0 52 0 28 29 0 1
48 -3 81 -2 46 0 33 34 2 1
37 0 75 0 20 22 38 54 16 1
82 0 86 3 -12 0 4 99 94 5
37 0 79 0 34 5 42 46 4 1
44 4 76 0 44 4 32 32 0 1
38 5 106 1 36 -3 68 70 2 1
37 0 103 0 30 8 66 72 6 1
44 3 107 0 44 13 63 63 0 1
56 0 76 0 -4 -22 20 81 62 4
56 0 97 0 44 -1 41 53 12 4
45 5 85 0 44 0 41 41 0 1
56 0 81 0 -10 10 25 92 66 4
57 2 96 0 56 0 39 39 0 1
46 1 86 0 46 0 40 39 0 1
37 -1 76 0 36 -17 38 39 2 1
82 2561 106 -4 34 -20 24 72 48 6
41 0 79 0 38 -22 38 40 2 1
44 0 81 -2 44 12 37 37 0 1
102 4 102 1 72 18 1 30 30 5
55 0 98 0 50 -24 42 49 6 4
46 5 77 0 46 22 32 31 0 1
49 -1 107 0 50 11 58 58 0 1
41 0 84 0 42 16 43 43 0 1
55 0 81 0 54 0 26 27 2 1
46 0 84 0 46 13 38 37 0 1
37 0 80 0 36 -1 43 44 2 1
42 0 79 8 42 0 38 38 0 1
56 1 76 -4 -4 0 20 81 62 4
42 0 78 -2 42 0 36 37 2 1
49 0 81 0 50 1 32 32 0 1
41 0 89 0 42 28 48 48 0 1
43 -1 82 0 42 -6 39 41 2 1
80 0 84 0 -38 -3 4 123 118 5
45 1 86 0 44 -1 41 42 2 1
44 0 79 0 44 5 35 35 0 1
56 -2 97 -4 46 -10 41 51 10 4
37 0 80 0 8 17 43 72 30 1
53 0 82 0 52 0 29 30 2 1
105 -2 107 -4 70 0 2 37 36 5
43 0 79 0 42 -12 35 37 2 1
56 0 76 0 -10 2 20 86 66 4
56 0 97 0 54 10 40 42 2 1
55 0 77 8 28 8 22 49 28 4
37 0 92 0 24 4 55 69 14 1
57 0 86 6 56 0 29 29 0 1
44 0 84 0 42 -26 40 43 2 1
54 0 89 1 54 0 35 35 0 1
37 0 77 3 34 -30 40 43 2 1
91 -38 107 0 64 -36 16 42 26 3
38 0 92 0 18 5 54 74 20 1
55 0 95 -4 36 -12 39 59 20 4
40 4 106 0 38 0 66 67 2 1
56 1 87 0 56 8 31 30 0 1
41 5 85 0 42 20 44 44 0 1
53 0 86 0 54 7 33 32 0 1
37 0 82 0 34 8 45 48 2 1
58 2 91 0 56 0 33 34 0 1
45 -5 85 0 44 0 41 41 0 1
54 -1 84 0 54 0 30 30 0 1
51 -5 86 0 52 0 35 34 0 1
56 0 98 0 44 9 42 54 12 4
53 0 86 1 54 2 33 32 0 1
56 0 81 2 54 -7 25 26 2 1
37 0 95 0 10 8 58 84 26 1
55 -5 80 0 56 22 25 23 0 1
85 0 89 0 2 -10 4 86 82 5
55 0 95 0 46 4 40 49 8 4
81 1 85 0 -40 9 4 126 122 5
42 3 76 -3 42 0 35 35 0 1
85 -3 88 0 0 0 3 88 84 5
37 2 77 0 34 -14 39 43 4 1
50 0 88 0 50 0 39 39 0 1
49 0 79 0 50 7 31 30 0 1
45 0 77 0 44 -11 32 34 2 1
37 4 80 10 24 0 43 57 14 1
57 -2 81 0 56 0 24 24 0 1
37 0 106 0 24 -4 69 83 14 1
37 0 80 0 8 -19 43 72 30 1
55 0 97 0 44 -8 41 53 12 4
38 0 105 -2 38 -4 67 66 0 1
37 0 77 0 -14 -14 40 92 52 1
37 0 78 7 34 -13 41 45 4 1
54 3 79 0 54 0 25 24 0 1
51 1 86 0 50 0 35 37 2 1
53 0 83 5 54 6 30 29 0 1
46 0 109 0 44 -24 64 66 2 1
38 4 86 0 38 0 48 48 0 1
45 2 88 0 44 -1 42 44 2 1
37 -1 79 0 38 8 41 40 0 1
37 0 107 0 28 3 69 78 8 1
48 0 84 1 46 0 36 37 2 1
37 0 81 0 24 -4 44 57 14 1
48 0 81 7 46 0 33 34 2 1
37 0 83 0 36 0 45 46 2 1
56 0 76 0 -10 25 20 86 66 4
48 0 88 0 46 -11 39 41 2 1
45 0 80 0 46 12 35 34 0 1
55 0 97 2 42 0 41 55 14 4
37 0 92 1 6 -20 54 86 32 1
58 4 81 0 56 0 23 24 2 1
81 1 84 0 -12 13 3 97 94 5
37 0 76 0 28 -29 40 48 8 1
37 0 78 0 0 10 41 78 36 1
51 1 87 0 52 8 36 35 0 1
78 0 83 5 -46 0 4 129 124 5
85 0 88 -2 2 -9 3 86 82 5
37 0 104 0 28 14 67 75 8 1
46 0 86 6 46 0 41 40 0 1
50 -1 87 2 50 0 37 38 0 1
56 5 97 0 54 1 40 42 2 1
37 0 76 0 18 27 39 58 18 1
43 -5 108 0 42 0 65 66 2 1
37 0 77 0 2 -19 40 74 34 1
37 0 78 -3 0 0 42 78 36 1
44 0 86 0 44 0 43 42 0 1
47 -1 77 -4 46 -5 31 31 0 1
37 0 80 0 12 -18 43 67 24 1
48 -1 90 4 46 -2 42 44 2 1
71 -8 75 -5 -40 7 4 116 112 5
55 0 96 0 52 10 41 44 4 4
54 0 86 0 54 0 33 32 0 1
52 -2 81 0 52 0 29 30 0 1
102 2 103 0 70 -13 1 33 32 5
55 0 77 -2 18 0 22 59 38 4
58 5 85 0 56 0 27 28 2 1
81 2 85 5 -24 0 4 111 106 5
55 0 79 0 6 4 23 74 50 4
41 2 78 0 42 11 37 37 0 1
37 0 90 0 34 3 53 57 4 1
44 0 81 7 42 -19 38 40 2 1
37 -2 80 1 36 0 43 44 0 1
56 0 78 0 16 -2 22 63 40 4
37 0 75 -1 26 -10 38 49 12 1
37 0 84 0 28 -12 47 55 8 1
55 0 95 0 34 -7 40 62 22 4
45 0 93 -6 44 0 48 49 0 1
40 5 85 0 38 0 45 46 2 1
48 -1 76 -2 46 -2 28 30 2 1
37 0 78 0 38 30 41 39 0 1
37 0 79 0 16 21 43 64 22 1
81 -1 85 0 -22 0 4 108 104 5
37 0 79 5 0 -27 42 79 36 1
41 -2 79 0 42 23 38 37 0 1
46 1 79 1 46 5 33 32 0 1
45 3 87 0 44 -2 42 43 2 1
48 -5 81 0 46 -3 33 35 2 1
37 0 97 0 12 17 59 84 24 1
56 3 98 3 38 -30 42 59 18 4
49 0 76 -3 46 -28 27 30 2 1
41 1 76 0 42 3 34 34 0 1
51 0 86 0 52 29 35 34 0 1
49 1 79 1 50 23 30 30 0 1
41 0 86 0 38 -22 45 48 2 1
37 0 104 5 18 0 67 86 18 1
38 0 76 -6 38 0 38 37 0 1
56 0 90 0 54 -14 34 35 2 1
41 0 87 0 42 23 46 46 0 1
37 0 97 -4 30 -19 60 66 6 1
46 0 93 5 46 0 48 47 0 1
37 0 97 -6 30 0 60 66 6 1
37 4 75 0 20 0 38 54 16 1
46 1 82 0 46 9 36 35 0 1
41 -5 79 0 42 2 38 37 0 1
37 0 76 -2 16 20 39 61 22 1
55 -1 97 -2 50 13 42 48 6 4
37 0 93 0 12 28 56 81 24 1
43 -1 79 0 42 -15 35 37 2 1
51 -5 88 0 50 -13 37 39 2 1
44 -1 82 2 44 0 38 38 0 1
37 0 77 0 20 4 40 57 16 1
45 1 108 0 44 -9 62 64 2 1
50 -5 86 -2 50 -4 36 37 0 1
50 0 87 -3 50 0 37 38 0 1
56 1 97 0 56 13 40 40 0 1
37 0 79 -4 2 0 43 77 34 1
51 0 87 0 50 -16 36 38 2 1
80 0 84 0 -28 -6 4 112 108 5
37 0 81 3 28 0 45 53 8 1
56 0 95 0 50 -8 40 46 6 4
81 4 84 0 -14 1 3 100 96 5
56 0 77 0 -4 16 21 82 62 4
123 656 105 1 36 -4 -18 69 86 5
37 0 82 -1 38 28 45 43 0 1
37 0 77 -5 30 -6 40 46 6 1
42 -25 77 0 -2 0 34 79 46 3
49 0 83 0 50 19 34 34 0 1
52 -69 88 0 8 6 36 81 44 3
50 -4 86 -2 50 -3 36 37 0 1
55 0 95 0 46 -4 40 49 8 4
53 0 86 0 54 18 33 32 0 1
44 -3 83 5 44 0 38 39 0 1
79 0 84 1 -42 -1 4 128 124 5
79 4 83 0 -42 0 4 126 122 5
37 0 76 2 34 -17 39 43 4 1
45 3 82 0 44 0 37 38 2 1
37 2 100 0 36 0 64 64 0 1
81 0 86 0 -40 4 4 127 122 5
41 0 81 0 38 -20 40 43 2 1
56 0 95 -3 46 0 40 49 10 4
44 0 86 0 44 7 43 42 0 1
56 0 77 1 -2 22 21 79 58 4
56 2 81 0 56 17 25 24 0 1
37 0 79 0 10 29 42 68 26 1
103 5 104 2 70 -27 1 35 34 5
56 0 80 0 54 -30 24 26 2 1
45 0 88 0 46 24 42 41 0 1
37 0 77 -3 -10 13 40 87 46 1
57 0 84 2 56 0 27 27 0 1
37 0 77 0 2 19 40 74 34 1
45 0 82 0 44 -21 37 38 2 1
37 0 79 0 6 8 42 74 32 1
41 -3 82 0 42 7 41 41 0 1
55 -3 77 -7 0 0 22 77 56 4
43 0 77 -2 42 -4 34 36 2 1
37 0 76 -3 36 -13 39 40 2 1
56 0 97 0 56 10 40 40 0 1
55 0 95 -4 44 0 40 51 12 4
46 2 81 0 46 0 35 35 0 1
56 0 96 8 56 0 40 39 0 1
37 0 77 -2 8 0 40 69 30 1
37 4 79 0 36 0 42 43 0 1
45 0 76 0 46 31 30 29 0 1
37 3 76 0 20 0 39 55 16 1
49 0 88 0 50 22 39 39 0 1
55 0 77 -1 -4 74 21 82 60 4
37 0 76 0 36 9 40 40 0 1
41 0 79 6 42 11 39 38 0 1
42 0 90 0 42 0 47 48 2 1
41 3 88 0 42 1 47 47 0 1
40 0 77 -2 38 0 38 39 2 1
37 0 77 0 38 7 39 38 0 1
45 0 86 3 44 0 42 42 0 1
43 0 76 0 44 22 33 32 0 1
42 0 84 -6 42 0 41 43 2 1
55 0 79 0 10 -15 23 68 46 4
55 0 96 0 54 3 41 42 0 1
49 0 95 -5 50 10 46 46 0 1
81 0 84 0 -18 31 4 103 98 5
42 -2 84 -7 42 0 42 43 0 1
46 5 89 0 46 8 43 42 0 1
41 -2 77 0 38 -11 37 39 2 1
46 5 83 0 46 0 37 37 0 1
37 0 76 0 20 19 40 55 16 1
58 1 84 0 56 0 27 28 0 1
55 0 97 0 50 17 42 48 6 4
49 0 81 0 46 -7 33 35 2 1
56 4 97 0 44 1 41 53 12 4
42 0 86 2 42 0 43 44 2 1
104 4 105 0 72 5 1 33 32 5
41 0 86 1 42 10 45 45 0 1
45 0 88 -2 44 -3 44 44 0 1
79 0 83 -3 -38 0 4 122 118 5
37 3 75 0 26 -1 38 49 12 1
41 0 78 4 42 23 37 37 0 1
56 0 96 0 54 0 40 42 2 1
37 0 79 2 8 0 42 71 30 1
56 5 95 0 42 0 39 54 14 4
55 -1 98 0 50 -21 42 49 6 4
37 0 76 0 28 -14 39 48 8 1
55 0 98 0 52 30 42 46 4 4
37 0 75 -2 20 -6 38 54 16 1
38 0 96 0 36 -28 58 60 2 1
53 0 80 0 52 0 27 28 2 1
37 0 92 3 10 0 54 81 28 1
45 0 76 0 44 -12 30 32 2 1
41 0 83 0 42 23 42 41 0 1
45 0 79 -1 44 -6 33 35 2 1
46 0 90 -2 46 0 43 43 0 1
51 0 87 0 50 -13 36 38 2 1
44 -2 86 0 44 0 43 42 0 1
45 -2 79 0 44 -24 33 35 2 1
55 0 95 0 52 11 40 44 4 4
44 -2 81 6 44 1 38 37 0 1
46 0 79 0 46 17 34 33 0 1
45 -1 79 0 46 11 33 32 0 1
27 -63 78 0 42 8 51 37 -14 1
39 2 93 0 36 21 54 57 2 1
41 0 83 2 42 29 42 41 0 1
37 0 104 0 18 -11 67 86 18 1
41 1 83 0 42 10 41 41 0 1
56 5 97 5 38 0 40 58 18 4
62 0 109 0 62 0 47 47 0 1
41 0 79 1 42 3 38 38 0 1
76 0 81 -2 -40 16 5 122 118 5
37 0 94 0 34 29 57 61 4 1
37 0 76 0 24 7 40 53 14 1
57 5 82 1 56 0 25 25 0 1
46 1 86 0 46 13 41 40 0 1
56 0 78 1 10 16 22 68 46 4
56 3 81 0 54 -1 25 27 2 1
48 -3 88 0 46 -4 39 41 2 1
37 -4 102 -1 34 0 65 69 4 1
44 0 84 0 44 11 41 41 0 1
55 -1 79 0 54 -1 23 24 2 1
43 -1 77 0 42 -11 34 36 2 1
43 0 79 -6 44 29 35 35 0 1
37 0 76 2 20 -7 39 55 16 1
43 0 87 5 42 -5 44 46 2 1
41 -3 89 1 42 0 48 48 0 1
45 -1 77 0 44 -16 32 34 2 1
46 0 85 0 44 -20 39 41 2 1
79 0 83 0 -30 18 4 114 110 5
43 -1 77 0 42 -8 34 36 2 1
37 0 76 0 34 -29 40 43 2 1
37 0 75 0 26 9 38 49 12 1
55 0 77 0 36 -21 22 41 20 4
104 1 105 1 70 0 1 35 34 5
37 0 81 0 38 26 43 42 0 1
103 0 104 -7 70 0 1 34 34 5
49 0 80 0 46 -14 31 34 2 1
37 0 97 5 34 0 60 64 4 1
38 3 77 0 36 -21 40 41 2 1
101 0 102 0 72 19 1 30 28 5
37 0 92 0 12 0 55 79 24 1
40 0 78 0 38 -6 38 39 2 1
46 0 86 3 44 -24 41 42 2 1
37 -1 79 0 28 0 42 50 8 1
43 -1 79 0 44 7 35 35 0 1
37 -1 81 4 -2 0 44 83 40 1
37 0 76 -3 34 -8 40 43 2 1
56 -1 96 -1 52 0 40 44 4 4
105 -5 107 0 72 0 1 35 34 5
46 0 102 0 46 3 57 56 0 1
49 5 81 0 50 14 32 32 0 1
37 1 77 0 -22 13 40 101 60 1
37 0 77 0 -4 24 41 83 42 1
53 0 83 6 54 8 30 29 0 1
49 2 81 0 50 16 33 32 0 1
47 -1 82 -5 46 -8 34 35 0 1
56 -3 92 0 54 0 36 38 2 1
51 1 83 0 50 -3 32 33 2 1
56 0 77 0 -4 2 21 82 62 4
45 0 86 1 44 -2 41 42 2 1
45 0 89 1 46 16 44 42 0 1
42 -2 77 0 42 0 36 36 0 1
53 2 81 0 52 -15 28 29 2 1
51 3 84 0 52 19 33 33 0 1
55 0 92 0 -6 -24 36 99 64 4
50 -2 86 -3 50 0 35 37 2 1
37 4 77 4 36 0 40 41 0 1
37 0 76 0 28 -5 39 48 8 1
102 1 103 0 70 -5 1 33 32 5
37 0 79 0 26 -26 42 53 12 1
37 0 96 0 12 -3 59 83 24 1
37 0 104 0 28 14 67 76 8 1
42 -4 80 0 42 0 38 39 2 1
46 0 81 4 46 2 35 35 0 1
81 0 84 0 -14 21 3 100 96 5
41 0 81 1 38 -3 40 42 2 1
37 0 83 0 34 -22 46 49 2 1
104 -9 107 -1 70 0 3 37 34 5
56 0 90 0 54 -18 34 35 2 1
46 -1 83 -2 46 -4 37 37 0 1
37 0 76 0 16 11 39 61 22 1
37 0 76 6 18 0 40 58 18 1
41 0 79 -3 38 -12 39 41 2 1
39 -5 79 0 38 0 39 40 0 1
45 0 79 4 44 0 34 35 2 1
104 3 105 0 72 2 1 33 32 5
63 0 112 4 62 0 49 50 0 1
37 0 74 0 28 26 38 46 8 1
58 2 91 0 56 0 32 34 2 1
56 0 78 -2 26 3 22 52 30 4
46 0 76 -1 46 0 29 29 0 1
48 0 81 5 46 0 32 34 2 1
79 0 84 0 -10 32 4 94 90 5
37 0 78 0 20 -6 41 57 16 1
42 0 81 0 42 677 39 40 0 1
37 0 78 0 12 8 42 65 24 1
43 0 87 5 42 0 44 46 2 1
37 0 106 0 28 -24 69 78 8 1
45 0 118 1751 310 15164 73 -191 -264 1
51 0 84 0 52 24 33 32 0 1
45 -2 87 0 46 20 42 41 0 1
37 0 77 3 36 2 41 41 0 1
51 1 80 0 52 9 29 28 0 1
81 -1 84 0 -14 6 4 100 96 5
53 0 87 -3 52 -6 34 35 2 1
38 0 93 6 28 10 55 64 10 1
44 0 79 -7 42 -10 36 38 2 1
37 0 78 0 24 17 41 55 14 1
56 -4 87 1 56 0 31 30 0 1
56 2 98 0 46 5 42 51 10 4
41 0 86 1 38 -24 46 48 2 1
37 0 81 -3 34 0 43 47 4 1
37 0 77 1 38 24 39 38 0 1
62 0 109 0 62 6 48 47 0 1
56 1 96 1 46 0 40 50 10 4
55 -3 80 0 -4 0 25 85 60 4
37 0 76 0 20 -2 39 55 16 1
49 0 86 0 46 -15 37 39 2 1
105 -2 106 -3 72 1 1 33 32 5
56 0 81 0 -6 -25 25 89 64 4
37 0 86 3 36 0 50 50 0 1
44 1 86 1 44 11 42 42 0 1
41 0 87 3 38 -6 46 48 2 1
49 -1 86 0 46 -22 37 39 2 1
41 0 77 0 42 20 36 36 0 1
51 0 81 0 52 7 29 29 0 1
46 5 84 0 46 0 38 37 0 1
56 -3 107 0 56 3 51 50 0 1
46 -3 79 1 46 0 34 33 0 1
37 0 76 -6 24 11 39 52 14 1
45 -5 83 0 44 -21 37 39 2 1
45 0 78 0 46 25 33 32 0 1
47 3 106 0 46 0 60 60 0 1
37 0 77 -1 36 18 40 41 0 1
57 0 79 3 56 0 22 23 0 1
42 0 79 -4 42 0 37 38 2 1
104 0 105 0 72 1 1 33 32 5
56 0 77 0 16 -5 22 62 40 4
55 -2 86 0 56 25 31 30 0 1
37 0 76 0 26 4 39 50 12 1
42 -1 81 0 42 0 39 39 0 1
81 1 84 0 -20 0 4 105 102 5
55 0 82 0 -36 -5 26 118 92 4
37 0 80 -3 36 0 43 44 0 1
45 0 82 -4 44 0 37 38 0 1
53 -4 83 0 52 -20 30 32 2 1
44 0 75 0 44 14 31 31 0 1
41 0 83 -1 42 17 41 41 0 1
37 0 83 0 34 6 46 49 2 1
53 0 82 0 54 8 29 28 0 1
107 1 108 0 70 0 1 38 36 5
37 0 79 1 2 -2 43 77 34 1
105 5 106 5 72 6 1 34 32 5
37 0 81 0 10 -2 45 71 26 1
56 0 86 3 56 2 31 30 0 1
37 -1 76 0 38 21 38 37 0 1
41 0 97 0 38 -9 57 59 2 1
46 3 87 8 46 0 41 41 0 1
81 0 84 0 -18 -12 3 103 100 5
56 0 97 -1 50 -11 41 48 6 4
44 0 79 0 44 18 35 35 0 1
38 0 76 0 38 -1 37 37 0 1
37 0 97 2 10 0 59 86 28 1
39 1 83 2 38 0 44 44 0 1
37 0 77 3 36 -8 39 41 2 1
104 0 106 0 70 0 1 36 34 5
53 4 88 0 52 0 35 36 2 1
55 -1 81 -3 54 -5 26 27 0 1
55 0 93 0 44 -13 37 49 12 4
55 0 97 0 50 31 41 48 6 4
81 -3 86 0 -22 0 4 109 104 5
41 1 88 0 38 -30 47 50 2 1
37 0 76 0 28 9 40 48 8 1
49 1 84 0 46 -7 35 37 2 1
53 0 83 0 52 -6 30 32 2 1
79 -1 84 0 -32 0 4 117 112 5
55 0 77 0 -20 18 21 97 76 4
45 0 84 -6 44 0 39 40 0 1
37 0 81 0 30 0 45 50 6 1
44 1 86 0 42 -11 42 44 2 1
53 -1 77 0 54 6 25 23 0 1
42 -4 81 -1 42 0 40 40 0 1
55 0 78 2 26 0 23 52 30 4
39 5 85 0 38 0 46 46 0 1
49 4 82 0 50 1 33 33 0 1
55 0 78 0 0 -20 23 78 56 4
49 0 102 0 50 6 53 53 0 1
53 0 77 0 52 -9 25 26 2 1
56 0 78 0 10 -14 22 68 46 4
49 0 107 0 46 -4 58 60 2 1
43 0 83 3 42 -10 40 42 2 1
52 -2 87 0 52 0 35 35 0 1
43 0 76 0 44 31 33 32 0 1
45 0 76 0 46 15 31 30 0 1
53 0 81 0 54 28 28 27 0 1
37 0 103 0 18 -13 66 85 20 1
43 0 79 -6 42 0 35 37 2 1
49 4 82 0 46 -7 33 35 2 1
42 5 83 0 42 0 42 42 0 1
43 -2 86 0 42 -12 42 44 2 1
41 0 77 0 42 31 37 36 0 1
55 0 96 0 42 -30 41 55 14 4
45 0 87 0 44 -20 42 43 2 1
81 0 84 0 -18 19 4 103 98 5
44 4 86 5 44 0 42 42 0 1
51 0 80 0 50 -1 29 31 2 1
50 -4 89 0 50 0 39 40 0 1
37 0 80 0 26 11 43 54 10 1
49 0 110 -3 50 29 61 61 0 1
75 3 79 3 -42 0 4 123 120 5
52 5 81 0 52 0 29 30 0 1
37 0 106 0 24 -20 68 82 14 1
37 0 77 0 26 15 40 51 10 1
48 2 80 0 46 0 32 34 2 1
49 3 80 0 50 2 31 31 0 1
43 0 84 -1 42 0 42 43 2 1
56 0 79 0 56 1 23 22 0 1
40 0 87 -1 38 -2 47 48 2 1
55 -3 98 1 46 0 42 51 8 4
37 0 94 0 34 15 57 61 4 1
49 3 81 0 50 1 32 32 0 1
37 0 81 0 28 20 44 52 8 1
49 1 85 0 50 0 36 36 0 1
37 0 76 6 34 0 39 43 4 1
84 -2 88 0 6 0 4 83 80 5
37 0 75 -3 36 0 38 39 0 1
49 5 77 0 50 7 28 28 0 1
47 4 78 -1 46 0 31 32 0 1
41 0 76 0 42 4 35 35 0 1
49 0 106 -5 46 -10 58 60 2 1
55 0 93 0 8 26 37 85 48 4
51 0 80 0 50 -5 29 31 2 1
45 0 81 5 44 0 36 37 2 1
49 0 95 5 50 12 47 46 0 1
55 0 92 0 30 0 36 61 24 4
53 0 86 0 52 -23 32 34 2 1
37 0 79 0 24 4 42 55 14 1
40 0 102 0 38 0 62 63 2 1
37 -23 106 -2 34 -3 69 72 4 1
37 0 77 0 -22 -1 41 101 60 1
37 0 74 0 28 22 38 46 8 1
47 0 88 8 46 0 40 41 0 1
37 0 76 -7 28 -5 39 47 8 1
55 -3 92 0 54 -3 37 38 2 1
63 -1 111 0 62 0 48 49 0 1
37 1 80 0 8 9 43 72 30 1
47 3 85 -1 46 0 38 39 0 1
102 0 103 0 70 -19 1 33 32 5
37 -1 106 258 34 -9 69 72 4 1
55 -5 91 0 56 24 35 34 0 1
49 3 79 1 46 -12 30 32 2 1
45 -2 86 0 44 -11 41 42 2 1
42 2 77 0 42 0 34 35 2 1
55 0 77 0 18 381 21 59 38 4
48 1 83 8 46 0 35 36 2 1
52 0 80 0 52 -3 27 28 0 1
37 0 76 6 34 0 39 42 2 1
56 0 97 0 44 -23 41 53 12 4
55 -3 108 0 54 -5 52 53 2 1
37 0 76 13 24 0 39 53 14 1
37 0 77 0 36 17 40 41 0 1
46 0 87 4 46 0 41 41 0 1
45 0 83 0 44 -3 38 39 2 1
49 0 95 0 50 22 47 46 0 1
62 0 109 8 60 0 47 49 2 1
37 0 104 0 18 3 66 86 20 1
37 0 82 -1 36 -5 45 46 2 1
37 0 76 0 34 -15 40 43 2 1
44 0 83 -2 44 0 39 39 0 1
37 0 79 0 10 16 42 68 26 1
37 0 95 1 10 6 57 84 28 1
41 0 83 0 38 -14 42 44 2 1
37 0 77 0 36 7 40 41 2 1
41 0 85 0 38 -10 44 46 2 1
45 3 81 -1 44 -1 36 37 2 1
56 0 80 2 -4 0 24 85 62 4
49 -1 77 0 50 0 28 28 0 1
85 0 88 -3 2 -7 3 86 82 5
37 0 79 8 0 0 42 79 36 1
37 0 94 -6 10 8 57 84 28 1
87 1 89 0 8 1 2 81 78 5
51 0 87 0 50 0 36 38 2 1
56 -1 92 0 56 3 36 35 0 1
42 4 77 0 42 0 35 35 0 1
53 1 80 0 52 -3 27 28 2 1
45 0 85 0 44 -15 40 41 2 1
39 0 81 -4 38 0 43 43 0 1
42 -3 78 0 42 0 37 37 0 1
46 0 80 0 46 15 34 34 0 1
51 0 102 0 52 4 51 50 0 1
46 0 77 0 46 14 31 30 0 1
46 0 89 3 46 0 43 42 0 1
43 -4 80 -1 42 -5 37 39 2 1
55 1 108 0 54 0 53 54 2 1
45 5 81 0 44 -2 36 37 2 1
56 0 79 2 8 0 24 72 48 4
37 0 78 0 -2 7 42 81 40 1
48 -2 77 8 46 0 29 30 2 1
51 0 87 0 52 17 36 35 0 1
37 -5 75 -3 20 0 38 54 16 1
55 0 97 0 52 27 41 45 4 4
37 0 78 0 8 26 41 70 30 1
37 4 80 0 6 0 43 75 32 1
42 0 79 7 42 0 38 38 0 1
37 0 79 0 30 -1 43 48 6 1
56 0 97 0 54 28 41 42 2 1
50 3 82 0 50 0 32 33 2 1
37 0 77 0 10 -6 40 66 26 1
55 0 91 -4 -6 -29 35 99 64 4
48 0 87 -2 46 0 39 41 2 1
43 0 76 0 42 -1 32 34 2 1
45 0 82 1 44 -8 37 38 2 1
37 0 79 0 12 -22 43 66 24 1
37 0 94 5 10 -24 57 84 26 1
45 1 102 0 44 0 57 58 2 1
37 0 82 0 18 -17 45 64 18 1
41 0 77 -5 42 15 37 36 0 1
55 0 82 0 -36 -1 26 118 92 4
55 0 77 0 10 2 22 67 46 4
56 0 86 2 54 -23 31 32 2 1
49 0 83 0 50 9 34 34 0 1
49 0 81 0 46 -13 32 34 2 1
37 1 92 5 6 0 54 86 32 1
37 0 96 -2 18 0 59 78 18 1
45 3 77 0 44 0 33 34 0 1
55 0 98 0 42 -9 42 57 14 4
45 -4 90 0 44 -1 45 46 2 1
45 0 79 2 44 0 34 35 2 1
56 4 84 0 56 0 28 28 0 1
37 0 76 4 38 1 39 37 0 1
39 1 79 0 38 0 40 40 0 1
42 0 83 0 42 0 42 42 0 1
48 0 87 2 46 0 39 41 2 1
49 0 88 1 50 15 39 39 0 1
37 -10 106 -4 34 -7 69 72 4 1
53 -4 86 0 54 15 33 32 0 1
51 2 86 0 50 -12 35 37 2 1
49 0 96 3 50 0 47 47 0 1
44 1 86 -3 44 15 42 42 0 1
45 0 81 0 44 0 36 37 2 1
46 3 78 0 46 1 32 32 0 1
45 -3 77 0 44 0 32 33 2 1
37 0 76 0 38 19 38 37 0 1
105 2 107 5 70 0 1 37 36 5
37 0 105 1 18 0 68 87 18 1
56 0 95 0 44 25 40 51 12 4
56 4 80 0 -4 6 24 85 62 4
37 0 75 0 20 -22 38 54 16 1
51 -1 81 0 50 -16 30 32 2 1
44 2 86 0 44 9 42 42 0 1
37 0 81 -7 -4 0 45 86 42 1
80 0 84 8 -20 0 4 105 100 5
51 -3 87 0 50 -10 36 38 2 1
47 4 79 0 46 0 33 33 0 1
55 0 82 0 -20 -4 26 103 76 4
43 -1 76 0 44 24 32 32 0 1
56 -3 97 0 46 0 41 50 10 4
55 0 77 0 42 -3 22 36 14 4
55 0 77 0 16 -9 22 62 40 4
37 0 76 -1 36 -2 39 39 0 1
37 0 107 0 28 -4 70 78 8 1
56 0 98 0 50 -4 42 49 8 4
53 0 104 0 54 12 51 49 0 1
37 0 104 6 24 0 67 80 14 1
37 0 76 4 20 0 39 55 16 1
44 4 81 0 42 -16 37 39 2 1
37 0 95 2 10 12 57 84 28 1
80 5 84 2 -38 -13 4 123 118 5
45 -1 88 -1 44 9 43 44 2 1
44 0 85 0 44 12 41 41 0 1
37 0 84 5 30 -11 47 53 6 1
43 -1 86 0 44 9 42 42 0 1
45 -4 85 2 44 0 40 41 2 1
37 0 106 2 24 -18 69 83 14 1
43 0 76 0 42 -18 32 34 2 1
43 0 80 0 44 25 37 36 0 1
49 -1 80 0 46 -25 31 34 2 1
45 0 83 0 44 -1 38 39 0 1
49 0 95 0 50 12 47 46 0 1
56 -2 84 0 56 0 28 27 0 1
43 0 76 2 42 -2 33 35 2 1
53 0 83 -3 54 3 30 28 0 1
52 -4 86 0 52 0 34 34 0 1
45 0 82 0 46 14 37 35 0 1
41 -4 78 0 42 2 37 37 0 1
37 0 78 -7 12 0 42 65 24 1
43 0 81 -3 44 19 37 37 0 1
56 3 98 6 52 -13 42 46 4 4
55 0 93 4 46 0 37 46 8 4
55 0 77 0 16 14 22 62 40 4
84 0 88 0 0 12 3 88 84 5
53 1 104 0 54 3 50 49 0 1
43 0 88 0 42 -11 44 46 2 1
51 0 81 4 50 -13 30 32 2 1
47 -1 108 8 46 0 61 62 0 1
41 0 89 0 38 -4 48 50 2 1
44 1 75 0 44 14 31 31 0 1
55 0 77 2 -28 11 22 106 84 4
37 0 75 -1 24 -3 38 52 14 1
50 -3 86 1 50 0 37 37 0 1
46 4 85 0 46 0 39 39 0 1
56 -5 83 0 56 9 27 26 0 1
43 0 86 0 42 -19 43 45 2 1
44 4 93 0 44 1 49 50 0 1
55 0 76 0 -14 -3 21 92 70 4
80 3 84 0 -40 6 4 126 122 5
37 -1 77 0 38 18 39 38 0 1
53 -1 83 0 54 7 30 29 0 1
45 0 77 -1 46 31 31 30 0 1
55 0 82 0 -32 -4 26 115 90 4
55 -2 96 0 54 0 41 42 0 1
48 0 87 0 46 -3 39 41 2 1
56 0 81 0 -4 15 25 86 62 4
37 0 83 0 34 6 46 49 4 1
53 0 87 3 52 -17 34 35 2 1
37 0 104 0 28 8 67 75 8 1
43 0 86 2 44 16 43 42 0 1
42 0 76 -1 42 -2 34 35 0 1
47 4 95 -5 46 0 47 48 0 1
51 0 90 0 50 -1 39 41 2 1
48 -4 108 0 46 0 60 61 2 1
55 0 97 0 52 -1 41 45 4 4
50 0 79 0 50 0 29 30 0 1
37 0 79 0 26 16 42 53 10 1
51 0 77 0 50 -7 26 28 2 1
67 3 112 0 68 1 45 45 0 1
38 1 79 0 38 13 41 40 0 1
37 0 78 0 -2 5 42 81 40 1
79 0 83 0 98 8098 4 -14 -18 5
37 0 77 0 26 9 40 51 12 1
56 0 96 0 50 -7 40 47 6 4
41 4 86 0 38 0 45 47 2 1
58 1 81 -1 56 0 24 24 0 1
42 1 84 0 42 0 42 43 2 1
37 0 77 5 34 0 41 44 2 1
44 0 108 0 42 -30 63 66 2 1
53 0 87 0 54 15 34 33 0 1
37 0 76 0 26 6 39 50 10 1
106 3 107 1 72 0 1 35 34 5
51 0 88 0 52 14 37 36 0 1
44 -1 89 0 44 2 45 45 0 1
54 -2 86 0 54 0 32 32 0 1
49 -4 77 0 46 -21 29 31 2 1
44 3 82 0 42 -14 38 41 2 1
47 0 87 -1 46 -1 40 41 0 1
55 0 86 -1 54 -9 31 32 2 1
47 0 83 -2 46 0 36 36 0 1
76 0 80 -3 -42 -11 4 124 120 5
55 4 96 0 52 0 41 44 4 4
37 0 81 1 -2 5 44 84 40 1
37 0 91 0 10 7 53 81 28 1
56 0 96 0 52 -25 40 44 4 4
41 0 88 0 38 -5 48 50 2 1
56 0 77 2 -18 0 21 95 74 4
51 0 77 0 52 2 26 25 0 1
42 5 77 0 42 0 35 36 0 1
55 -5 86 0 54 0 31 32 0 1
47 -2 88 0 46 0 42 42 0 1
102 3 102 0 72 12 1 30 30 5
48 0 86 8 46 0 38 40 2 1
55 0 82 0 -40 -11 26 123 96 4
41 0 86 -1 38 0 46 48 2 1
56 -1 97 0 50 5 41 48 6 4
49 0 107 1 50 0 58 58 0 1
37 0 76 1 30 -16 39 45 6 1
48 2 77 -6 46 0 29 30 2 1
45 0 77 0 46 16 32 31 0 1
45 0 83 -3 44 -14 37 39 2 1
43 0 83 -2 42 -4 40 42 2 1
45 0 80 0 46 14 35 34 0 1
54 -5 83 0 54 0 29 29 0 1
43 0 76 0 44 31 32 32 0 1
37 0 77 0 34 7 40 43 2 1
44 -1 80 2 44 5 36 36 0 1
56 -5 92 0 54 -30 36 38 2 1
55 0 79 0 8 -7 23 71 48 4
56 0 78 2 0 16 22 78 56 4
79 0 84 2 -32 -7 4 117 112 5
53 0 79 0 52 -15 26 27 2 1
49 2 86 0 46 -19 38 40 2 1
55 -1 88 0 54 -1 32 33 2 1
56 0 108 1 56 19 52 51 0 1
41 2 89 5 38 0 48 50 2 1
37 0 77 0 20 1 40 57 16 1
43 0 102 0 42 -22 59 61 2 1
50 -4 79 0 50 0 28 30 2 1
47 -4 84 0 46 0 36 37 0 1
37 0 90 0 26 1 52 64 12 1
45 -3 78 0 44 -1 33 34 2 1
44 0 81 6 44 17 38 37 0 1
56 0 92 0 56 24 36 35 0 1
51 -3 77 0 50 -12 27 28 2 1
80 -3 84 -4 -42 -30 4 128 124 5
56 0 78 0 16 28 22 63 40 4
43 0 87 7 42 -2 44 46 2 1
37 0 79 0 16 10 42 63 22 1
43 0 88 0 42 -10 44 46 2 1
37 0 81 0 -2 5 44 84 40 1
37 0 81 -2 36 -7 43 44 2 1
58 0 86 -1 56 0 28 29 0 1
37 0 97 -3 30 0 60 66 6 1
39 -1 81 1 38 0 42 42 0 1
80 -2 84 -2 -40 12 4 126 122 5
46 0 77 0 44 -28 31 33 2 1
45 0 75 -3 44 -4 30 31 2 1
37 0 95 -2 18 0 58 77 18 1
44 5 86 0 42 -17 42 44 2 1
46 0 83 -5 46 8 37 36 0 1
37 0 77 0 36 4 40 41 2 1
45 0 108 0 44 -2 62 64 2 1
51 0 109 0 52 0 58 57 0 1
37 0 76 46 20 0 40 55 16 1
55 0 99 0 42 0 43 57 14 4
54 -3 86 0 54 0 32 32 0 1
48 1 77 -4 46 0 29 30 2 1
58 4 91 0 56 0 33 34 0 1
53 0 90 0 54 13 37 36 0 1
56 1 80 1 20 -1 24 59 36 4
46 0 75 -5 46 0 29 28 0 1
51 0 86 0 52 8 36 35 0 1
57 -5 86 -2 56 0 29 29 0 1
47 -5 81 0 46 0 34 34 0 1
55 0 82 0 54 12 26 28 2 1
37 0 75 0 36 4 37 39 2 1
49 1 78 0 50 17 29 29 0 1
42 -5 88 2 42 0 45 46 2 1
49 0 96 5 50 0 47 47 0 1
43 -2 80 0 44 22 37 36 0 1
55 0 79 0 20 -27 23 58 34 4
37 0 83 0 -2 -15 47 86 40 1
37 0 75 0 26 13 38 49 12 1
45 0 81 0 44 -16 35 37 2 1
58 0 87 6 56 0 30 30 0 1
41 3 81 0 38 -22 39 42 2 1
56 0 96 0 50 -18 40 47 6 4
39 -5 76 0 38 0 37 37 0 1
45 -3 87 0 44 0 42 43 2 1
39 0 110 0 38 0 71 71 0 1
55 0 77 0 -24 5 21 103 82 4
45 -2 88 0 44 -20 42 44 2 1
45 1 77 0 44 -6 32 34 2 1
45 -3 81 0 46 21 36 35 0 1
37 0 78 0 8 11 41 70 30 1
37 0 80 0 8 11 43 72 30 1
43 0 85 -3 42 0 42 44 2 1
42 0 87 4 42 0 45 46 0 1
55 0 77 0 28 12 21 48 28 4
47 0 90 1 46 0 43 43 0 1
48 -3 78 0 46 -3 30 32 2 1
37 0 97 0 24 -30 60 74 14 1
37 0 97 0 12 0 59 84 24 1
48 0 84 -1 46 -2 36 38 2 1
37 0 79 0 2 -6 43 77 34 1
37 5 83 -6 34 0 45 49 4 1
43 -1 89 -4 42 -6 46 48 2 1
102 0 103 1 70 -8 1 33 32 5
53 -3 81 0 54 5 28 27 0 1
87 3 89 0 8 0 2 81 80 5
84 -10 89 0 8 0 5 81 76 5
37 0 97 0 30 9 60 66 6 1
37 0 79 0 12 -4 43 66 24 1
44 1 81 0 44 8 38 37 0 1
41 -1 76 0 42 1 35 35 0 1
79 0 83 -3 -32 -3 4 117 112 5
82 5 86 0 -24 -24 4 112 108 5
43 -1 86 2 44 20 43 42 0 1
37 0 108 0 30 -6 71 77 6 1
42 -2 83 0 42 0 41 41 0 1
55 0 93 0 38 -4 37 54 16 4
39 0 83 -3 38 0 44 44 0 1
37 1 75 0 26 -5 38 49 12 1
38 0 76 0 36 -29 38 40 2 1
42 2 90 1 42 0 48 49 0 1
48 0 86 1 46 0 39 40 2 1
49 -2 77 0 50 0 28 28 0 1
53 3 86 0 52 -3 33 34 2 1
42 -4 79 0 42 0 37 38 0 1
37 0 82 0 24 -11 45 59 14 1
78 4 81 0 -40 0 4 123 120 5
37 0 106 0 30 9 69 75 6 1
55 -3 95 0 54 0 40 41 2 1
57 0 90 3 56 0 34 33 0 1
55 -2 77 0 26 0 22 52 30 4
37 0 79 -3 34 0 41 45 4 1
51 0 77 0 52 14 26 26 0 1
53 0 86 0 52 -6 33 34 2 1
41 5 83 8 42 25 42 42 0 1
55 0 92 -7 10 0 37 82 46 4
38 0 106 0 38 11 68 67 0 1
37 5 77 0 -22 27 40 101 60 1
102 0 103 0 72 31 1 31 30 5
37 0 77 0 18 5 41 59 18 1
47 -1 108 0 46 0 61 62 0 1
44 1 85 0 44 3 41 41 0 1
51 1 81 0 52 9 29 29 0 1
49 0 82 0 50 20 33 33 0 1
37 0 77 4 30 14 41 46 6 1
37 0 90 0 20 18 53 70 16 1
38 0 77 -2 38 0 39 38 0 1
102 -1 103 0 72 23 1 31 30 5
47 1 95 3 46 0 48 49 0 1
55 -2 91 0 54 -9 35 37 2 1
37 0 76 6 26 0 39 50 10 1
37 0 76 0 26 -21 39 50 10 1
56 0 86 2 56 0 30 30 0 1
50 5 84 0 50 0 34 35 0 1
37 0 78 0 10 19 41 68 26 1
55 0 79 0 26 8 23 53 30 4
55 0 79 -2 20 -5 24 59 34 4
37 0 79 0 8 12 42 71 28 1
53 -5 86 0 54 0 32 32 0 1
43 -2 86 0 42 -27 42 44 2 1
51 1 88 0 50 -9 36 39 2 1
46 0 88 -1 46 0 41 41 0 1
41 0 97 -2 42 15 56 55 0 1
87 4 89 0 8 0 2 81 80 5
84 5 86 0 -2 0 3 89 86 5
45 -3 85 0 44 0 41 41 0 1
57 2 83 0 56 0 26 26 0 1
41 0 81 4 38 -9 40 42 2 1
37 0 80 0 26 4 43 54 12 1
56 -4 99 0 46 0 43 52 10 4
37 0 107 -2 36 0 69 71 2 1
53 3 104 0 54 5 50 49 0 1
46 1 83 0 44 -19 37 39 2 1
37 -2 77 1 0 5 40 77 36 1
56 2 98 0 44 -9 42 54 12 4
55 1 77 0 26 0 22 52 30 4
44 0 86 0 44 1 42 42 0 1
37 0 81 0 26 -4 45 55 10 1
56 0 98 0 44 0 42 54 12 4
56 2 98 0 46 2 42 51 10 4
55 -1 78 0 8 -2 23 70 48 4
55 0 77 -3 18 2 22 59 38 4
41 0 79 0 38 -12 39 41 2 1
56 -3 96 0 56 9 40 39 0 1
37 0 92 0 16 1 54 76 22 1
37 0 76 6 36 7 39 40 2 1
41 0 76 -4 42 0 35 35 0 1
37 0 98 0 30 -4 61 67 6 1
55 0 95 0 34 -19 40 62 22 4
56 0 92 0 0 24 36 92 56 4
56 0 77 0 -18 21 21 95 74 4
37 0 74 0 24 2 37 51 14 1
55 0 97 1 38 0 41 58 16 4
37 3 76 0 28 0 39 47 8 1
37 0 78 -6 6 0 41 73 32 1
45 0 80 0 44 -18 35 36 2 1
37 0 100 0 28 -29 64 72 8 1
38 1 105 0 34 0 67 71 4 1
43 -2 77 1 42 -12 34 36 2 1
38 -2 91 -2 6 -9 53 86 32 1
37 0 106 -3 28 -1 69 77 8 1
43 -5 76 0 42 -17 33 35 2 1
37 -14 77 0 20 0 40 56 16 1
56 0 77 0 -12 3 21 90 68 4
47 -1 81 0 46 0 33 34 0 1
46 0 89 -3 44 -30 43 45 2 1
40 3 78 0 38 0 38 39 2 1
41 0 78 -5 38 0 37 39 2 1
53 -4 81 0 52 -24 28 30 2 1
55 0 83 0 56 25 27 26 0 1
49 -2 107 0 50 0 58 58 0 1
42 0 77 -4 42 0 34 35 2 1
37 -5 76 0 38 6 39 37 0 1
82 0 86 0 -10 23 3 96 92 5
56 0 77 0 20 -10 22 57 36 4
55 0 86 7 54 0 31 32 0 1
41 2 75 0 42 12 34 34 0 1
45 4 83 0 44 0 38 39 2 1
37 0 100 0 30 -9 64 69 6 1
56 1 107 0 56 2 51 50 0 1
56 0 82 0 56 14 26 25 0 1
55 0 78 -1 16 0 23 63 40 4
44 -5 77 0 42 -12 33 35 2 1
37 0 78 5 26 -4 42 52 10 1
43 0 81 -2 42 -7 37 39 2 1
37 0 80 0 10 3 43 70 26 1
37 0 83 0 12 -11 46 70 24 1
40 1 76 0 38 0 35 37 2 1
37 0 74 0 26 0 38 48 10 1
53 0 86 0 54 29 33 32 0 1
55 0 95 0 38 5 40 57 16 4
37 0 80 0 12 26 43 67 24 1
41 0 86 3 42 0 45 45 0 1
41 5 81 0 42 5 40 40 0 1
55 -1 96 -3 54 -4 41 42 2 1
37 0 81 0 26 -17 44 55 10 1
44 1 77 0 42 -14 34 36 2 1
53 0 84 0 54 6 31 30 0 1
41 -5 106 0 38 -18 65 67 2 1
37 0 76 0 24 -11 39 53 14 1
37 0 78 0 0 3 42 78 36 1
43 -5 83 0 42 0 40 41 2 1
45 4 83 0 44 0 39 39 0 1
37 0 78 0 -4 6 42 83 42 1
37 0 106 4 26 0 69 80 12 1
49 0 79 0 50 2 30 30 0 1
42 -5 85 0 42 0 43 44 2 1
37 0 94 0 16 6 57 79 22 1
44 0 85 -6 44 0 41 41 0 1
37 0 80 0 34 -16 43 46 4 1
55 0 78 0 2 11 23 75 52 4
56 1 95 0 54 0 39 41 2 1
49 0 95 0 46 -22 47 49 2 1
52 0 84 0 52 0 32 32 0 1
37 0 76 0 30 -27 40 45 6 1
101 -1 102 -1 72 0 1 29 28 5
105 6 106 2 70 0 1 36 36 5
39 0 81 6 38 0 42 43 0 1
37 0 77 3 -2 0 39 79 40 1
53 -2 83 0 54 13 30 29 0 1
80 -2 84 0 -14 -3 4 99 96 5
55 0 79 -2 -4 0 24 85 60 4
58 -2 86 0 56 0 29 30 0 1
37 0 79 0 10 -20 42 69 26 1
38 0 77 2 38 0 39 38 0 1
55 0 79 0 20 8 23 58 34 4
55 0 77 0 -30 -6 22 108 86 4
41 0 79 7 38 -18 39 41 2 1
37 0 79 -5 36 0 42 43 0 1
55 0 77 0 -24 19 21 103 82 4
82 0 85 -1 -2 0 3 88 84 5
37 -2 77 0 34 0 41 44 2 1
37 0 77 -1 20 -2 40 57 16 1
39 4 75 0 38 0 35 36 0 1
37 0 80 0 6 -1 43 75 32 1
43 0 86 -1 42 -2 43 45 2 1
55 0 95 4 36 0 40 59 20 4
55 -2 81 0 54 0 26 27 0 1
43 -5 79 0 42 0 36 37 2 1
44 -4 89 0 42 -30 45 48 2 1
45 0 77 0 46 24 31 30 0 1
44 0 85 -2 44 4 41 41 0 1
37 0 78 1 10 -30 42 68 26 1
37 0 83 0 2 9 46 81 34 1
56 0 81 0 -6 -4 25 89 64 4
37 -1 78 -4 34 -8 41 45 4 1
42 -1 76 -3 42 0 34 35 2 1
41 -2 81 0 42 19 41 40 0 1
54 0 108 3 54 0 54 54 0 1
48 0 89 0 50 31 41 40 0 1
37 0 76 0 28 25 40 48 8 1
47 -2 84 0 46 0 37 38 0 1
38 0 77 4 38 0 39 38 0 1
45 0 84 0 46 21 38 37 0 1
47 0 84 -1 46 0 37 37 0 1
37 0 106 -4 30 23 69 75 6 1
53 2 77 0 52 -30 24 26 2 1
37 0 82 0 30 -6 45 51 6 1
56 0 96 0 54 -20 40 42 2 1
37 0 77 -3 36 -6 39 41 2 1
55 0 92 0 -6 -25 36 99 64 4
41 0 80 -6 42 0 39 39 0 1
43 0 84 0 44 29 41 41 0 1
43 -1 96 -3 42 104 53 55 2 1
55 0 77 0 34 7 22 44 22 4
45 0 79 0 44 -16 34 35 2 1
52 -1 86 0 52 0 35 35 0 1
37 0 77 5 -12 0 41 90 50 1
55 1 91 0 54 -4 35 37 2 1
37 0 76 0 34 18 39 42 2 1
41 0 89 3 42 26 48 48 0 1
55 0 89 1 54 0 34 35 0 1
43 0 81 -1 42 -18 37 39 2 1
41 0 84 0 42 0 43 43 0 1
42 1 88 0 42 0 46 46 0 1
49 0 106 0 50 12 57 57 0 1
49 -3 88 0 50 5 39 39 0 1
48 4 83 5 46 0 35 36 2 1
48 0 86 0 46 -2 37 39 2 1
108 1 109 0 72 1 1 36 36 5
37 0 77 0 10 20 40 66 26 1
56 0 86 0 56 18 31 30 0 1
55 0 80 0 -2 -1 25 83 58 4
37 0 81 0 26 -14 44 55 10 1
53 -5 85 0 54 6 32 31 0 1
37 0 76 0 20 0 40 55 16 1
37 0 83 0 28 -8 46 54 8 1
37 0 103 0 24 0 66 80 14 1
43 -3 77 -5 42 0 34 35 2 1
41 0 87 2 42 16 46 46 0 1
37 0 103 0 34 31 66 69 4 1
37 2 77 -3 34 0 40 43 2 1
55 2 88 2 54 0 32 33 2 1
51 0 80 0 50 -3 29 31 2 1
37 0 79 -3 10 6 43 69 26 1
41 0 89 0 38 -8 48 50 2 1
47 2 84 0 46 0 36 37 0 1
85 0 88 0 2 25 3 86 82 5
107 0 108 0 72 8 1 36 34 5
44 2 75 0 42 -13 31 34 2 1
55 0 77 2 -22 0 22 101 78 4
53 -2 86 0 54 7 33 32 0 1
39 -4 82 0 38 0 42 43 0 1
37 0 76 0 16 -4 39 61 22 1
37 0 79 0 30 12 43 48 6 1
37 0 77 0 28 11 40 48 8 1
55 0 95 0 46 30 40 49 8 4
41 0 88 4 42 26 47 46 0 1
37 0 95 0 16 -21 58 79 22 1
49 4 106 0 50 27 58 57 0 1
37 0 80 2 12 -16 43 67 24 1
37 0 83 0 -2 -20 47 86 40 1
60 0 110 -6 60 0 50 51 2 1
55 -1 99 -6 50 0 43 49 6 4
49 0 80 0 50 12 31 31 0 1
37 -2 76 0 38 6 39 37 0 1
106 0 107 0 72 6 1 35 34 5
55 0 76 0 -14 5 21 92 70 4
37 0 77 0 36 -23 39 41 2 1
47 -4 86 0 46 0 38 39 0 1
80 0 84 0 -28 -28 4 112 108 5
46 0 86 0 46 6 41 40 0 1
51 4 88 0 52 21 37 37 0 1
45 0 77 0 46 31 32 31 0 1
55 0 96 0 52 -4 41 44 4 4
54 0 81 0 54 1 27 26 0 1
37 0 75 0 38 23 37 36 0 1
104 0 104 -4 70 0 1 35 34 5
45 0 85 0 44 -13 40 41 2 1
55 0 77 0 -10 -5 21 87 66 4
44 0 84 0 42 -27 40 43 2 1
41 0 89 0 38 -19 48 50 2 1
55 0 95 -6 44 0 40 51 12 4
46 2 76 0 46 10 30 29 0 1
41 0 77 0 42 4 36 36 0 1
56 0 78 0 8 -11 22 70 48 4
45 1 86 0 44 0 40 42 2 1
42 0 83 8 42 0 41 41 0 1
53 0 88 1 54 6 35 34 0 1
39 -5 90 3 6 0 51 85 34 1
56 0 97 8 50 -3 41 48 6 4
56 0 76 0 -12 18 20 89 68 4
55 0 93 0 12 -30 38 81 42 4
37 0 94 0 8 -28 57 86 30 1
55 -1 87 0 54 0 32 33 0 1
37 0 76 5 34 0 40 43 2 1
44 0 85 0 44 7 41 41 0 1
37 0 106 0 28 -15 69 78 8 1
43 0 86 1 44 17 43 42 0 1
37 0 77 1 36 4 40 41 0 1
45 0 88 0 46 4 42 41 0 1
51 0 82 3 52 20 31 30 0 1
81 -3 84 0 -14 1 4 100 96 5
43 0 86 0 42 -3 42 44 2 1
45 0 77 0 46 27 32 31 0 1
49 0 86 6 46 -14 38 40 2 1
46 0 85 -1 46 4 39 39 0 1
37 0 77 -4 8 0 40 69 28 1
41 0 80 -2 42 0 39 39 0 1
55 0 77 0 44 26 22 34 12 4
56 0 91 -1 0 0 35 91 56 4
45 -4 106 -6 44 0 61 62 2 1
56 0 96 0 44 1 40 52 12 4
37 0 77 0 26 1 40 51 12 1
56 0 81 0 54 -2 25 26 2 1
39 0 86 6 38 0 46 47 0 1
37 1 80 0 20 0 43 59 16 1
51 -1 81 0 52 0 29 29 0 1
42 0 84 -2 42 0 41 43 2 1
38 4 106 1 36 -3 68 70 2 1
45 -2 77 0 46 13 32 31 0 1
46 0 87 0 44 -12 41 43 2 1
45 0 74 -4 44 0 30 30 0 1
42 0 81 0 42 6 39 39 0 1
51 0 87 -5 52 0 36 35 0 1
55 0 77 0 20 -7 22 57 34 4
46 3 87 0 46 0 41 41 0 1
102 0 103 0 70 -4 1 33 32 5
55 0 76 0 -14 9 21 92 70 4
56 0 96 -5 50 -9 40 47 6 4
56 0 95 0 52 13 39 43 4 4
50 2 86 -1 50 0 36 37 0 1
43 -1 76 0 42 -15 33 35 2 1
45 5 81 4 44 0 37 37 0 1
82 0 86 1 -2 6 4 88 84 5
56 -1 90 -1 56 6 34 33 0 1
54 3 87 0 54 0 33 33 0 1
44 1 93 0 44 4 50 50 0 1
82 0 85 -2 -10 0 3 95 92 5
56 4 96 0 54 1 40 42 2 1
45 0 88 0 44 -14 42 44 2 1
37 0 79 0 38 18 42 41 0 1
48 -4 86 0 46 -1 38 40 2 1
79 4 83 0 -46 0 4 130 126 5
56 0 97 0 54 2 40 42 2 1
45 -9 81 0 44 0 36 37 2 1
46 2 86 0 46 8 41 40 0 1
56 0 77 0 -2 -1 21 79 58 4
52 0 84 -2 52 -3 32 32 0 1
53 0 82 1 52 -21 29 30 2 1
45 0 79 2 44 -11 34 35 2 1
37 -51 106 -1 34 -1 69 72 4 3
51 0 78 0 52 12 27 26 0 1
37 0 80 0 12 22 43 67 24 1
52 -4 88 0 52 0 37 37 0 1
59 0 87 0 60 12 28 28 0 1
37 0 107 0 38 23 69 68 0 1
55 -1 74 2 -4 -2 19 79 60 4
44 0 86 -1 44 7 42 42 0 1
37 0 77 0 34 4 40 43 4 1
47 5 81 0 46 0 34 34 0 1
51 1 78 0 52 10 27 26 0 1
37 0 96 0 30 4 59 65 6 1
37 0 106 0 28 17 68 77 8 1
51 0 81 0 50 -28 30 32 2 1
56 3 98 0 38 -11 42 59 18 4
45 0 83 2 46 25 37 36 0 1
46 0 93 0 46 9 48 47 0 1
55 0 77 0 18 -1 22 59 38 4
55 0 82 0 -24 -28 26 108 82 4
42 0 83 -6 42 0 41 41 0 1
37 0 78 0 16 -3 42 63 22 1
43 -4 86 0 42 0 43 44 2 1
56 5 97 0 54 -8 40 42 2 1
57 4 79 0 56 0 22 23 0 1
51 5 78 0 50 0 27 29 2 1
46 -5 86 0 46 0 40 40 0 1
37 0 77 0 26 22 40 51 12 1
37 0 82 -2 36 -8 45 46 2 1
41 0 87 0 42 28 46 46 0 1
37 -1 76 0 36 -16 38 39 2 1
56 0 95 0 42 30 40 54 14 4
46 5 77 0 46 11 32 31 0 1
37 0 83 0 6 5 46 78 32 1
53 0 86 0 52 -21 32 34 2 1
37 0 79 -4 10 0 42 69 26 1
50 -5 80 0 50 0 30 31 2 1
37 0 76 0 34 -4 38 42 4 1
37 0 92 -3 18 9 55 74 20 1
49 0 87 0 46 -26 38 41 2 1
38 4 77 0 36 -24 39 41 2 1
45 5 77 0 44 0 32 33 2 1
47 2 84 0 46 0 37 38 0 1
44 0 81 0 44 13 38 37 0 1
51 -4 83 -4 50 -15 32 34 2 1
49 1 95 5 50 0 46 46 0 1
56 0 107 2 56 0 51 50 0 1
45 3 86 0 44 0 41 42 0 1
56 1 95 0 54 10 39 41 2 1
37 0 74 0 24 4 37 51 14 1
55 -4 95 0 52 0 40 44 4 4
44 0 81 0 44 0 37 37 0 1
37 0 76 -2 20 -4 40 55 16 1
37 0 77 7 28 -4 41 49 8 1
39 0 83 1 38 0 45 44 0 1
39 -1 76 0 38 0 38 37 0 1
50 -3 84 0 50 0 34 35 0 1
37 0 78 -2 20 -6 42 57 16 1
46 1 76 0 46 6 30 29 0 1
48 -1 84 3 46 0 36 37 2 1
51 -2 102 0 50 -15 51 53 2 1
56 3 86 0 54 -11 31 32 2 1
37 0 82 0 -2 25 45 85 40 1
56 5 95 0 42 -17 39 54 14 4
39 3 76 0 38 0 37 37 0 1
37 4 77 0 36 0 41 41 0 1
40 -3 109 0 38 0 68 70 2 1
49 0 81 0 46 -22 33 35 2 1
47 -5 86 -2 46 -4 39 40 0 1
51 1 83 0 52 2 31 31 0 1
49 -3 86 0 50 0 38 37 0 1
48 0 109 -1 46 0 61 63 2 1
38 1 90 0 6 -26 52 84 32 1
44 -2 86 0 44 6 43 42 0 1
57 3 84 0 56 0 28 28 0 1
46 -1 77 1 46 0 31 31 0 1
46 0 77 2 46 2 32 31 0 1
58 -4 84 0 56 0 26 27 0 1
49 2 87 0 46 -10 38 41 2 1
49 0 77 0 46 -4 29 31 2 1
51 -1 83 0 50 -7 32 33 2 1
46 -3 79 -2 46 0 33 32 0 1
44 0 86 0 42 -28 43 45 2 1
37 -3 100 0 38 18 63 62 0 1
51 0 80 0 50 -4 29 31 2 1
105 0 106 0 70 0 1 36 34 5
47 0 84 2 46 0 38 38 0 1
46 0 85 -2 46 0 39 39 0 1
58 0 83 2 56 0 25 26 0 1
47 5 88 3 46 0 40 41 0 1
37 0 78 0 12 28 41 65 24 1
45 -2 88 0 44 23 43 44 2 1
56 0 81 0 -10 -2 25 91 66 4
81 0 84 0 -18 22 4 103 98 5
48 -2 77 0 46 -1 29 31 2 1
41 0 89 2 42 23 48 48 0 1
39 3 81 -2 38 0 41 42 0 1
37 0 78 0 10 -3 41 68 26 1
37 0 80 0 0 20 43 80 36 1
51 1 86 0 52 13 35 34 0 1
56 3 95 0 42 0 39 54 14 4
46 -5 87 0 46 0 41 41 0 1
37 0 76 2 34 0 39 42 2 1
45 0 88 -2 44 -4 44 44 0 1
37 0 79 0 0 -3 42 79 36 1
81 0 85 0 -40 4 4 126 122 5
45 0 82 0 46 15 37 35 0 1
76 0 81 -6 -42 -11 5 125 120 5
45 1 90 0 44 0 45 46 2 1
41 3 80 0 42 10 39 39 0 1
37 0 82 0 16 -7 45 66 22 1
41 2 79 0 42 7 38 37 0 1
37 0 83 0 2 9 46 80 34 1
53 -5 77 0 54 0 25 23 0 1
37 0 76 0 20 -30 39 55 16 1
37 0 77 0 34 9 40 44 4 1
83 0 86 0 -4 11 3 92 88 5
50 3 81 0 50 0 30 32 2 1
37 0 79 -1 26 0 42 54 12 1
41 0 79 0 38 -19 38 41 2 1
44 -4 109 0 44 0 65 66 0 1
41 5 77 0 38 0 36 38 2 1
37 0 76 3 26 -1 39 50 10 1
55 0 77 0 -2 15 21 79 58 4
37 0 79 0 24 19 42 55 14 1
84 1 88 0 0 2 3 88 84 5
46 -4 107 0 46 0 61 60 0 1
41 3 79 0 42 11 38 37 0 1
37 0 80 -7 38 18 43 41 0 1
55 0 83 0 -24 8 27 108 82 4
79 5 83 1 -42 0 4 126 122 5
44 2 86 0 42 -23 42 44 2 1
41 1 77 0 38 -6 36 38 2 1
37 0 75 0 34 15 38 41 2 1
37 0 81 0 12 11 45 68 24 1
41 0 87 -4 38 0 46 48 2 1
56 3 84 0 56 16 29 28 0 1
85 0 88 -1 0 0 3 88 84 5
46 1 88 0 46 4 42 41 0 1
37 0 78 0 -4 -23 42 83 42 1
37 0 80 0 36 -25 43 44 2 1
37 0 79 0 10 -11 42 69 26 1
49 0 76 -5 46 -5 27 30 2 1
48 -1 83 0 46 -4 35 37 2 1
49 0 107 0 50 16 58 58 0 1
45 -1 81 0 44 -25 36 37 2 1
37 0 105 0 24 12 68 82 14 1
55 0 92 0 -4 20 36 97 60 4
37 0 76 0 36 15 40 40 0 1
43 2 76 -3 42 -5 33 35 2 1
37 0 79 0 10 -5 43 69 26 1
45 0 86 -1 46 17 40 39 0 1
41 0 86 0 38 -24 46 48 2 1
46 0 85 0 46 6 39 39 0 1
55 0 96 0 54 14 41 42 0 1
53 1 88 0 54 0 34 33 0 1
46 0 85 0 46 9 39 39 0 1
48 3 88 5 46 0 40 42 2 1
55 -4 98 0 52 7 42 46 4 4
80 1 84 0 -32 0 4 117 114 5
43 0 77 0 42 -18 34 36 2 1
53 0 77 -2 54 4 25 23 0 1
53 0 88 0 54 16 35 33 0 1
37 0 76 -1 24 -11 39 52 14 1
51 0 87 -6 52 0 36 35 0 1
37 0 76 -2 24 9 39 52 14 1
82 0 85 -1 -2 7 3 88 84 5
42 1 76 0 42 0 33 34 2 1
41 0 77 0 42 16 36 35 0 1
41 1 85 3 42 8 44 44 0 1
37 0 78 0 -4 0 42 83 42 1
56 0 91 0 2 5 35 88 54 4
49 -4 85 0 50 6 36 36 0 1
52 5 91 0 52 0 39 39 0 1
71 5 75 2 -40 16 4 116 112 5
37 0 75 0 36 -4 37 39 2 1
42 0 83 -5 42 0 41 41 0 1
37 -13 106 -15 30 -10 69 75 6 1
48 5 94 0 46 0 46 48 2 1
39 1 110 0 38 0 71 71 0 1
37 0 76 0 18 24 39 58 18 1
41 0 88 -3 38 -15 48 50 2 1
105 0 106 -7 72 16 1 34 34 5
37 -1 94 0 10 26 57 84 26 1
37 0 77 6 -12 0 41 90 50 1
37 0 86 0 36 0 49 50 0 1
42 0 89 2 42 0 47 48 2 1
43 0 87 2 42 -7 44 46 2 1
61 -1 111 0 60 -19 50 52 2 1
46 2 85 4 46 10 39 39 0 1
37 0 77 0 -24 -10 41 103 62 1
37 0 75 0 28 54 38 46 8 1
45 -1 78 0 44 0 33 34 2 1
51 0 81 6 50 0 30 32 2 1
40 0 97 0 38 0 57 58 2 1
49 1 84 0 46 -22 35 37 2 1
85 -38 107 0 64 -3 22 42 20 3
38 1 75 0 36 -19 37 39 2 1
85 0 89 6 2 -11 4 86 82 5
37 0 81 3 20 0 44 60 16 1
39 -5 79 0 38 0 40 40 0 1
53 0 79 0 54 6 25 24 0 1
49 -1 88 0 50 1 40 39 0 1
55 0 92 0 -4 25 36 97 60 4
59 0 108 0 60 0 49 49 0 1
53 0 84 0 52 -23 31 32 2 1
37 0 76 0 24 15 39 53 14 1
37 0 76 1 36 -26 39 40 2 1
47 -2 87 4 46 0 40 41 0 1
52 1 88 0 52 0 35 36 0 1
58 2 84 0 56 0 26 27 2 1
44 1 86 0 44 17 42 42 0 1
42 0 84 -4 42 0 42 43 0 1
37 0 79 0 6 -7 43 74 32 1
51 0 77 0 52 3 26 26 0 1
76 1 81 1 -40 9 5 122 118 5
55 0 77 -2 -28 1 21 105 84 4
37 0 81 2 20 0 44 60 16 1
39 0 78 -2 38 -4 39 39 0 1
38 0 78 0 38 3 40 39 0 1
56 0 98 2 50 -1 42 49 8 4
55 0 79 0 16 -4 23 63 40 4
53 -4 81 0 54 0 28 27 0 1
37 0 76 0 20 21 39 55 16 1
59 0 84 0 56 -9 25 27 2 1
56 0 78 0 26 31 22 52 30 4
53 0 102 0 52 -15 49 50 2 1
41 2 76 0 38 -29 35 37 2 1
48 0 80 0 50 23 32 31 0 1
56 0 97 4 52 31 41 45 4 4
56 1 85 0 54 -12 29 31 2 1
45 0 76 0 44 -14 30 32 2 1
42 1 85 0 42 0 43 44 2 1
53 0 86 -2 54 4 33 32 0 1
40 0 81 3 38 0 41 43 2 1
55 0 93 0 52 -7 38 42 4 4
52 0 86 0 52 -4 34 35 0 1
56 0 81 -2 -4 0 25 86 62 4
44 0 86 1 44 0 42 42 0 1
55 -3 78 1 44 0 23 34 12 4
44 0 95 0 44 2 52 51 0 1
84 -1 88 -2 -2 -8 3 90 88 5
37 0 77 0 26 -21 40 51 10 1
37 0 107 -3 36 -4 69 71 2 1
50 5 77 0 50 0 26 28 2 1
37 0 77 0 8 13 40 69 30 1
37 0 104 0 20 -9 67 84 16 1
42 2 77 0 42 0 35 35 0 1
55 1 78 -3 44 26 23 34 12 4
39 0 77 -5 38 0 39 39 0 1
51 2 88 0 52 17 37 37 0 1
38 0 102 -2 34 0 65 69 4 1
49 0 84 0 46 -26 36 38 2 1
41 0 79 0 42 9 38 38 0 1
37 0 78 0 16 0 42 63 22 1
41 0 81 0 38 -30 40 43 2 1
37 0 79 0 18 5 43 61 18 1
56 0 80 -2 -4 0 24 85 62 4
37 0 78 0 16 15 41 63 22 1
42 0 77 1 42 0 35 36 0 1
56 0 94 2 50 0 38 45 6 4
56 0 95 0 50 -7 40 46 6 4
55 0 83 0 54 -5 28 29 2 1
43 0 88 0 44 25 45 44 0 1
45 0 84 -3 44 0 39 40 0 1
56 0 78 0 42 -28 22 37 14 4
53 4 82 0 52 0 29 30 2 1
43 0 83 0 42 -7 39 41 2 1
37 0 102 6 28 0 65 73 8 1
37 0 76 -2 36 -3 39 39 0 1
49 4 79 1 50 1 30 30 0 1
41 -1 80 0 38 -14 39 41 2 1
37 0 77 0 36 -21 40 41 2 1
51 1 79 1 52 9 27 27 0 1
55 -4 98 0 44 -3 42 54 12 4
45 3 93 0 46 27 48 47 0 1
53 1 90 0 54 6 37 36 0 1
37 0 93 0 10 -8 55 82 28 1
37 0 78 0 -4 -2 42 83 42 1
43 0 81 0 42 -9 38 40 2 1
37 0 99 0 28 0 61 70 8 1
37 -4 79 3 36 0 42 43 0 1
41 0 77 5 42 0 36 35 0 1
56 3 79 0 56 26 24 23 0 1
86 3 89 0 8 19 3 81 78 5
41 -6 78 -5 42 -7 37 37 0 1
39 -8 76 -1 -2 0 37 79 42 1
58 0 81 -1 56 0 24 24 0 1
41 0 88 4 38 -1 47 49 2 1
51 0 83 0 52 25 32 31 0 1
48 -4 106 0 46 0 58 60 2 1
56 0 90 6 56 0 33 33 0 1
47 1 93 -1 46 0 47 47 0 1
55 0 77 0 -2 -30 21 79 58 4
85 0 88 -273 0 0 3 88 84 5
39 -3 77 0 38 0 39 39 0 1
37 0 76 0 30 1 40 45 6 1
45 -4 86 0 44 -7 41 42 2 1
37 0 106 0 24 -28 69 82 14 1
48 0 95 0 50 25 47 46 0 1
45 0 81 -1 44 -3 36 37 2 1
38 -5 91 0 6 0 53 86 32 1
56 0 97 -1 46 -4 41 51 10 4
39 -4 77 0 38 0 38 38 0 1
46 2 86 -4 46 0 40 40 0 1
51 0 77 0 50 -10 26 28 2 1
37 -1 94 0 10 18 57 84 26 1
39 0 79 -4 38 0 40 40 0 1
48 0 94 0 46 -7 46 48 2 1
37 0 76 0 34 -14 40 43 2 1
37 0 83 0 6 -26 47 78 32 1
38 0 76 0 38 9 38 37 0 1
37 -1 106 -5 34 -25 69 72 4 1
49 5 79 0 46 -3 30 32 2 1
44 0 88 0 44 7 44 44 0 1
38 0 78 0 -2 0 40 81 40 1
53 0 86 1 54 8 33 32 0 1
37 -64 106 -1 34 -2 69 72 4 3
38 0 97 0 38 3 59 59 0 1
55 0 82 0 -36 -24 26 118 92 4
56 0 107 0 56 16 51 50 0 1
49 1 85 0 46 -1 36 39 2 1
45 0 86 0 46 31 41 39 0 1
37 0 79 0 16 18 43 64 22 1
45 -4 88 0 46 14 42 41 0 1
51 0 79 0 50 -3 28 30 2 1
39 -1 81 -3 38 0 41 42 0 1
53 0 86 1 54 29 33 32 0 1
56 0 92 6 -2 0 36 94 58 4
80 0 84 0 -40 31 4 125 122 5
47 0 78 -2 46 0 31 32 0 1
56 1 80 -5 56 13 24 23 0 1
40 0 88 8 38 0 48 50 2 1
51 1 81 -6 52 9 30 30 0 1
42 0 84 -7 42 0 42 43 0 1
37 0 80 -2 12 -7 43 67 24 1
56 0 96 0 50 -11 40 47 6 4
38 0 92 0 18 8 54 74 20 1
40 0 109 4 38 0 69 71 2 1
45 0 86 -2 44 -8 40 42 2 1
45 0 83 -1 44 -2 38 39 2 1
56 5 97 0 52 17 40 45 4 4
45 -2 81 0 46 12 36 35 0 1
44 0 81 -7 44 0 37 37 0 1
55 0 93 0 50 2 37 44 6 4
56 3 80 0 -4 0 24 85 62 4
77 0 81 0 -40 6 4 123 118 5
55 0 92 0 -4 21 36 97 60 4
37 0 77 8 30 3 41 46 6 1
44 -1 81 1 44 9 37 37 0 1
55 0 82 -2 -24 0 26 108 82 4
44 0 76 0 44 19 32 32 0 1
37 0 79 0 2 -15 42 76 34 1
45 4 83 0 44 -6 38 39 2 1
37 0 78 0 0 9 42 78 36 1
38 -2 109 -1 38 0 72 71 0 1
55 0 95 -2 52 -22 40 44 4 4
44 -1 81 5 44 0 37 37 0 1
51 1 83 0 52 4 31 31 0 1
46 5 80 0 46 8 34 34 0 1
41 0 83 4 38 -8 42 44 2 1
43 0 85 -2 42 -13 42 44 2 1
37 1 76 0 36 2 39 39 0 1
43 0 81 6 42 -1 37 39 2 1
37 0 77 0 30 -5 40 46 6 1
47 0 86 8 46 0 38 39 0 1
58 0 84 0 56 -1 25 27 2 1
37 0 81 0 20 -11 44 60 16 1
37 0 77 8 36 -26 39 41 2 1
37 0 92 6 6 0 54 86 32 1
37 0 80 1 36 0 43 44 0 1
37 0 80 0 18 16 43 62 18 1
55 3 93 0 54 0 38 39 2 1
53 1 84 0 54 1 30 30 0 1
49 2 80 0 46 -17 31 34 2 1
51 4 84 0 52 12 33 32 0 1
37 0 81 0 36 -4 44 45 2 1
44 -1 88 2 44 0 44 44 0 1
41 1 93 0 42 26 53 52 0 1
47 3 79 0 46 0 32 32 0 1
37 0 82 2 24 0 45 59 14 1
49 0 76 -5 46 -18 27 30 2 1
44 -2 86 0 44 3 42 42 0 1
38 0 92 2 16 15 54 77 22 1
37 0 79 8 2 -11 43 77 34 1
44 1 79 0 44 16 35 35 0 1
55 0 97 0 52 8 41 45 4 4
49 0 77 0 50 10 28 28 0 1
53 0 77 -2 54 3 25 23 0 1
48 -2 86 0 46 -1 37 39 2 1
46 -1 93 2 46 4 47 46 0 1
56 -3 79 2 56 0 23 22 0 1
37 0 79 0 8 -15 43 72 28 1
55 -3 98 0 52 4 42 46 4 4
37 0 83 0 2 18 46 80 34 1
48 0 88 -1 46 0 40 42 2 1
60 -1 111 0 60 0 50 51 2 1
42 4 76 0 42 0 34 35 0 1
44 0 76 -4 44 8 32 32 0 1
41 0 78 -2 42 -4 37 37 0 1
37 0 76 -7 28 0 40 48 8 1
45 0 87 0 46 9 42 41 0 1
63 3 111 0 62 0 48 49 2 1
37 0 97 0 36 0 60 61 0 1
37 -11 106 0 34 11 69 72 4 1
59 0 84 0 56 -14 25 27 2 1
40 0 97 0 38 0 57 59 2 1
106 0 108 0 70 0 1 38 36 5
105 1 107 6 70 0 1 37 36 5
45 -1 82 0 46 22 37 35 0 1
47 -5 86 1 46 0 39 40 0 1
37 0 92 -3 12 0 55 79 24 1
51 0 78 0 50 -4 27 29 2 1
44 0 81 6 44 12 38 37 0 1
53 -4 108 0 52 -19 55 56 2 1
43 -4 86 0 44 18 43 42 0 1
37 0 79 1 2 0 42 76 34 1
82 0 85 -1 -6 6 3 93 90 5
37 0 83 0 6 6 46 78 32 1
42 0 78 -1 42 -1 36 37 2 1
52 -4 79 0 52 -1 26 27 0 1
37 0 97 0 20 -13 60 77 16 1
49 0 102 0 50 2 53 53 0 1
38 0 106 0 38 12 68 67 0 1
44 3 76 0 44 8 32 32 0 1
38 0 76 -1 36 -25 38 40 2 1
58 4 91 3 56 0 33 34 2 1
47 4 77 0 46 0 31 31 0 1
55 0 93 1 8 0 37 85 48 4
51 0 83 0 52 11 31 31 0 1
43 0 83 -5 42 -13 39 41 2 1
43 -1 77 0 42 -7 34 36 2 1
52 -1 82 0 52 0 29 30 0 1
52 -5 88 0 52 0 36 37 0 1
37 0 76 2 30 27 39 45 6 1
51 0 88 1 52 2 36 36 0 1
48 0 83 0 46 -8 34 36 2 1
55 0 93 0 42 -30 37 51 14 4
49 0 85 0 46 -14 36 39 2 1
53 0 84 0 54 16 31 30 0 1
48 -1 77 0 46 0 28 30 2 1
37 0 108 0 30 -4 71 77 6 1
41 0 80 -2 38 -33 39 41 2 1
50 -2 86 -1 50 0 36 37 0 1
37 0 77 0 8 11 40 70 30 1
55 -5 93 0 46 0 37 46 8 4
56 0 77 0 -22 -4 21 100 80 4
55 3 83 0 54 0 28 28 0 1
37 0 106 8 18 0 69 88 18 1
37 0 77 0 6 13 40 72 32 1
51 0 88 1 50 0 37 39 2 1
55 0 96 0 46 -21 41 50 8 4
45 0 84 1 44 -11 39 41 2 1
59 0 108 -2 56 -17 49 51 2 1
56 0 97 -1 46 -3 41 51 10 4
37 0 97 0 24 -15 60 73 14 1
37 0 75 0 24 21 38 52 14 1
45 0 78 0 44 -2 33 34 2 1
55 0 77 0 -18 -4 21 95 74 4
56 -1 80 0 56 3 24 23 0 1
37 0 80 -6 16 0 43 65 22 1
37 0 93 -2 12 0 56 81 24 1
39 4 82 0 38 0 43 43 0 1
85 0 88 0 6 16 3 83 80 5
56 0 77 0 -10 -8 21 87 66 4
51 5 91 0 50 0 40 42 2 1
55 0 77 1 54 0 22 23 0 1
49 0 106 7 50 14 58 57 0 1
56 0 84 0 56 0 28 28 0 1
37 0 77 0 8 -7 40 69 30 1
37 0 76 0 28 -16 39 47 8 1
41 0 81 -4 38 0 40 42 2 1
46 0 82 0 46 -1 36 35 0 1
48 -3 86 0 46 -15 37 39 2 1
53 0 86 1 52 -3 33 35 2 1
49 1 85 0 46 -7 36 39 2 1
45 1 86 0 46 29 41 40 0 1
56 0 83 0 56 14 27 26 0 1
56 1 81 1 -4 0 25 86 62 4
37 0 81 0 24 26 44 57 14 1
44 -1 84 0 42 -29 41 43 2 1
81 0 84 7 -14 0 4 100 96 5
37 0 74 0 28 1 38 46 8 1
37 -1 106 -4 30 241 69 75 6 1
56 -2 88 0 56 0 31 31 0 1
40 -4 77 0 38 0 37 38 2 1
55 0 78 0 6 7 23 73 50 4
49 5 102 0 50 3 53 53 0 1
56 -2 97 -1 42 -14 41 55 14 4
37 5 81 0 38 31 43 42 0 1
40 0 86 0 38 -6 46 48 2 1
55 0 78 0 16 8 23 63 40 4
37 -1 76 -4 36 -7 39 40 0 1
55 0 76 6 -22 0 21 99 78 4
41 1 85 2 42 5 44 44 0 1
42 5 89 0 42 0 47 48 0 1
41 0 77 0 38 -28 36 38 2 1
52 0 102 0 52 0 50 51 0 1
45 -3 83 0 46 11 38 37 0 1
37 0 77 0 38 31 40 39 0 1
41 -5 82 0 42 0 41 41 0 1
37 0 106 0 28 -15 68 77 8 1
41 3 80 0 42 4 39 39 0 1
49 4 88 0 50 2 39 39 0 1
56 0 107 0 54 -15 51 53 2 1
48 -3 86 0 46 0 39 40 2 1
46 -1 79 -7 46 0 33 32 0 1
37 0 103 -7 28 0 66 75 8 1
55 -1 89 -6 54 0 34 35 0 1
52 -1 103 1 52 -4 51 51 0 1
55 4 84 0 54 0 30 30 0 1
55 0 96 0 50 -2 41 47 6 4
56 0 96 0 44 8 40 52 12 4
44 -4 106 0 44 0 62 62 0 1
56 2 95 0 56 12 39 39 0 1
57 -3 85 0 56 0 28 28 0 1
37 0 82 0 36 0 45 46 2 1
37 -2 76 0 38 7 38 37 0 1
56 0 87 3 56 0 31 30 0 1
55 0 97 0 44 -13 41 53 12 4
55 0 78 0 2 -17 23 75 52 4
37 0 81 0 38 11 43 42 0 1
56 0 81 0 -6 1 25 88 64 4
51 -2 77 0 50 -10 26 28 2 1
37 0 76 0 20 -3 39 55 16 1
42 -1 79 0 42 0 38 38 0 1
49 -1 89 0 50 0 40 40 0 1
49 0 80 0 46 -16 31 34 2 1
55 0 95 0 46 -19 40 49 8 4
43 0 83 0 42 0 40 41 2 1
55 -5 81 0 -4 11 26 86 60 4
37 0 78 0 0 -7 41 78 36 1
45 0 78 0 46 11 33 32 0 1
41 0 86 8 38 -4 46 48 2 1
49 0 88 -1 50 3 39 39 0 1
55 0 77 0 28 -2 21 48 28 4
39 1 77 0 38 0 39 39 0 1
37 0 75 0 34 0 38 41 2 1
37 0 96 -3 36 0 59 60 2 1
80 0 85 2 -40 3 5 126 122 5
49 0 83 0 50 2 33 33 0 1
49 -2 87 0 46 -15 38 41 2 1
41 2 80 0 42 4 39 39 0 1
37 0 76 0 26 3 39 50 12 1
45 0 80 0 44 -6 35 36 2 1
49 0 82 0 46 -2 33 35 2 1
37 0 90 0 28 -13 53 62 8 1
37 -203 106 0 36 8 69 69 0 1
43 -4 109 0 42 0 66 67 2 1
44 0 86 3 44 6 43 42 0 1
38 -1 76 -1 38 0 38 37 0 1
37 0 93 0 12 6 56 81 24 1
45 -4 88 0 46 17 42 41 0 1
53 5 86 0 54 11 33 32 0 1
42 1 96 0 42 0 54 55 0 1
55 -2 81 0 54 -5 26 27 2 1
37 0 104 3 26 24 67 78 12 1
37 0 106 0 26 -7 69 80 12 1
37 0 78 1 12 6 42 65 24 1
46 0 87 -1 46 -1 41 41 0 1
37 0 76 0 34 -26 40 43 2 1
55 4 74 -12 -4 -27 19 79 60 4
41 0 86 2 42 0 45 45 0 1
54 2 81 2 54 0 28 27 0 1
56 0 81 0 0 15 25 81 56 4
37 0 83 0 2 11 46 80 34 1
41 0 77 0 42 26 37 36 0 1
85 1 88 1 -2 0 3 91 88 5
49 -1 83 0 50 7 34 34 0 1
48 0 86 5 46 0 37 39 2 1
45 -2 81 0 46 8 36 35 0 1
37 0 79 -3 36 -5 42 43 0 1
37 0 78 0 20 -21 42 57 16 1
37 0 82 -2 36 0 45 46 0 1
37 0 75 0 28 6 38 46 8 1
55 0 92 3 30 -2 37 61 24 4
37 0 80 4 2 0 43 77 34 1
56 0 97 6 52 -1 41 45 4 4
49 -3 101 6 46 -29 52 55 2 1
45 0 84 0 44 0 39 40 2 1
37 -9 106 0 34 9 69 72 4 1
37 0 106 1 28 -21 69 78 8 1
39 1 82 0 38 0 42 43 0 1
44 0 84 0 42 -19 40 43 2 1
51 -3 80 -1 52 2 29 28 0 1
43 0 76 0 44 26 33 32 0 1
38 0 76 0 36 -28 38 40 2 1
56 0 78 0 42 -23 22 37 14 4
37 0 78 0 -4 10 41 83 42 1
45 -2 82 0 44 -23 37 38 2 1
44 4 79 0 44 23 35 35 0 1
55 0 79 0 20 20 23 58 34 4
51 5 81 0 50 -12 29 32 2 1
44 0 76 1 44 14 32 32 0 1
49 2 81 0 46 -1 33 35 2 1
37 0 79 0 18 21 42 61 18 1
43 0 81 6 42 -3 37 39 2 1
37 0 77 0 26 2 40 51 12 1
37 0 82 0 18 4 45 64 18 1
84 2 87 0 -2 0 3 90 86 5
44 0 89 0 42 -27 45 48 2 1
56 0 87 8 56 0 31 30 0 1
37 0 76 -1 26 -4 39 50 12 1
39 4 83 0 38 0 44 44 0 1
38 0 92 0 18 7 54 74 20 1
55 -1 98 3 46 0 42 51 8 4
39 -2 88 0 38 0 49 50 0 1
55 0 96 2 38 -13 41 57 16 4
55 0 77 0 26 -8 21 51 30 4
37 -1 82 0 36 -19 45 46 2 1
41 0 79 0 42 22 39 38 0 1
83 0 86 5 -2 0 4 89 86 5
41 0 88 4 38 -8 47 49 2 1
45 0 86 -4 46 14 41 40 0 1
47 5 81 2 46 0 34 35 0 1
48 -1 84 0 46 0 37 38 2 1
37 0 104 0 26 30 66 78 12 1
43 0 86 0 44 12 43 42 0 1
46 -2 82 0 46 0 36 35 0 1
56 2 83 0 54 -9 27 28 2 1
55 0 81 0 -20 10 26 102 76 4
53 1 81 0 54 14 28 26 0 1
38 -2 91 0 6 1 53 86 34 1
51 0 87 0 50 -2 36 38 2 1
41 0 87 0 42 21 46 46 0 1
37 0 74 0 26 -11 38 48 10 1
45 -1 77 0 44 -15 32 34 2 1
41 0 82 0 42 1 41 41 0 1
37 0 78 0 30 3 41 47 6 1
37 0 77 8 24 -14 40 54 14 1
37 -2 92 -2 6 -7 55 86 32 1
49 0 81 0 50 2 32 32 0 1
48 3 102 0 46 0 53 55 2 1
43 0 79 0 42 -16 35 37 2 1
56 0 86 2 56 2 31 30 0 1
49 1 94 0 46 -7 45 48 2 1
55 0 77 0 38 -30 22 39 16 4
44 0 76 0 42 -27 32 34 2 1
41 -1 83 0 42 0 41 41 0 1
48 -2 83 -8 46 -12 35 37 2 1
37 0 83 0 0 8 46 83 36 1
56 0 81 1 54 -5 25 26 2 1
37 0 104 0 26 0 67 78 12 1
37 0 81 0 30 -9 45 50 6 1
47 1 79 4 46 0 32 32 0 1
56 0 81 -2 -2 0 25 83 58 4
37 0 83 0 30 -15 46 52 6 1
56 1 83 0 56 8 27 26 0 1
44 0 79 0 44 12 36 35 0 1
66 0 109 0 64 -23 43 45 2 1
56 0 98 7 46 -3 42 51 10 4
52 0 86 0 52 -2 33 34 0 1
106 -5 108 2 72 0 2 35 34 5
43 0 77 -3 42 -12 34 35 2 1
56 -5 81 0 56 2 25 24 0 1
43 0 75 -2 42 -22 32 34 2 1
46 0 81 -1 46 -4 35 34 0 1
55 -1 98 0 44 -9 42 54 12 4
55 0 82 1 54 86 26 28 2 1
45 0 79 0 46 7 34 33 0 1
37 -4 81 0 36 -1 44 44 0 1
56 0 78 5 8 -30 22 70 48 4
82 1 86 0 -40 9 4 128 124 5
79 2 83 0 -30 0 4 114 110 5
44 4 85 0 44 2 41 41 0 1
45 0 87 0 44 -5 42 43 2 1
49 -5 101 2 50 11 52 52 0 1
56 0 77 0 -24 1 21 103 82 4
58 -3 91 0 56 0 33 34 0 1
55 0 95 -2 44 -3 40 51 12 4
38 -2 82 0 38 0 44 43 0 1
43 -5 77 0 42 0 35 36 2 1
37 0 80 0 20 -10 43 59 16 1
45 0 81 -1 44 -2 36 37 2 1
44 0 75 0 44 1 31 31 0 1
41 0 79 -2 42 3 38 37 0 1
37 0 77 0 -22 1 41 101 60 1
48 0 79 0 50 31 31 30 0 1
41 -4 80 0 42 20 39 39 0 1
56 0 97 0 52 29 41 45 4 4
37 1 81 -4 34 0 44 48 4 1
37 0 81 0 36 -18 43 44 2 1
45 0 90 0 44 -8 45 46 2 1
43 0 77 0 44 18 34 34 0 1
39 -5 76 -3 38 0 38 37 0 1
37 0 106 0 28 -4 69 78 8 1
51 3 86 0 52 16 35 35 0 1
55 0 93 0 50 -11 38 44 6 4
55 0 95 -2 36 -5 39 59 20 4
45 0 74 1 44 0 29 30 2 1
41 -3 80 0 42 8 39 39 0 1
53 0 102 0 52 -19 49 50 2 1
39 -3 76 1 38 0 36 37 0 1
52 0 78 1 52 0 26 26 0 1
37 0 81 0 24 -6 44 57 14 1
45 2 86 0 44 -2 41 42 2 1
55 -3 77 0 28 0 22 48 26 4
44 5 88 0 44 15 44 44 0 1
48 0 88 0 46 -2 40 42 2 1
37 0 83 0 -4 -3 46 88 42 1
56 5 95 0 46 0 40 49 10 4
84 0 88 0 0 14 3 88 84 5
56 -4 99 2 46 0 43 52 10 4
41 0 81 0 42 6 40 40 0 1
43 -1 79 0 42 -7 35 37 2 1
37 0 79 0 12 39 42 66 24 1
37 0 95 -5 12 -14 58 82 24 1
56 0 96 0 42 1 40 55 14 4
37 0 83 -3 18 0 47 65 18 1
45 0 87 6 44 -19 42 43 2 1
55 0 98 0 54 22 42 44 2 1
41 -3 78 0 42 0 37 37 0 1
56 0 77 0 -20 -4 21 97 76 4
56 0 98 0 46 5 42 51 10 4
37 0 78 0 -6 -16 42 86 44 1
52 2 79 0 52 0 26 27 0 1
55 0 77 -2 -28 5 21 105 84 4
37 0 75 0 26 11 38 49 12 1
46 2 84 0 46 0 38 37 0 1
47 -5 85 0 46 0 38 39 0 1
49 0 86 5 50 19 38 37 0 1
56 3 98 0 46 28 42 51 10 4
37 0 106 0 24 21 69 82 14 1
37 0 106 0 30 -12 69 75 6 1
56 0 95 0 44 24 40 51 12 4
45 -5 76 0 46 7 31 30 0 1
55 0 77 -1 12 0 22 65 42 4
56 0 78 -1 44 8 22 34 12 4
102 0 102 -6 72 25 1 30 30 5
44 2 79 0 44 6 36 35 0 1
46 0 76 4 46 0 30 30 0 1
38 0 86 0 38 0 48 48 0 1
44 5 79 0 42 -11 35 37 2 1
37 0 83 0 16 6 46 67 22 1
37 0 77 0 24 -7 40 54 14 1
37 0 77 0 30 -27 40 46 6 1
52 3 88 0 52 0 36 37 0 1
37 0 106 0 36 1 68 69 2 1
54 0 87 7 54 -1 33 33 0 1
40 -1 76 -3 38 0 36 37 2 1
41 1 83 0 42 4 42 42 0 1
37 0 79 0 8 9 42 71 28 1
46 0 85 0 46 12 39 39 0 1
41 0 83 2 38 -6 42 44 2 1
37 0 77 0 -10 -21 41 88 46 1
37 0 79 0 12 6 43 66 24 1
37 0 76 -3 28 -36 40 48 8 1
56 0 79 0 16 7 23 63 40 4
41 0 79 5 42 1 38 38 0 1
55 3 77 0 28 0 21 48 28 4
43 -2 76 -1 42 -8 32 34 2 1
37 0 93 0 30 16 56 62 6 1
43 0 75 0 44 25 32 31 0 1
48 0 106 0 50 31 58 57 0 1
43 0 83 -1 42 -12 40 42 2 1
37 0 79 0 6 -10 42 74 32 1
56 0 98 0 44 24 42 54 12 4
56 4 77 0 16 -3 22 62 40 4
37 -3 79 7 36 -28 42 43 2 1
81 0 84 0 -22 -28 4 108 104 5
51 1 82 0 52 4 31 30 0 1
45 -2 88 0 46 7 43 42 0 1
55 -3 98 0 44 -4 42 54 12 4
43 0 79 -3 42 0 37 38 2 1
106 0 108 1 72 2 1 35 34 5
48 0 108 5 46 0 59 61 2 1
37 0 104 0 18 27 67 86 18 1
38 1 76 0 38 19 38 37 0 1
49 1 95 0 46 -11 47 49 2 1
49 0 81 -1 50 -7 32 32 0 1
44 0 86 5 42 -28 43 45 2 1
58 5 90 -6 56 0 32 33 2 1
41 0 82 -1 42 2 41 41 0 1
47 3 78 -6 46 0 31 32 0 1
55 0 96 3 44 0 41 52 12 4
37 0 79 2 16 -4 42 63 22 1
37 0 77 6 -18 -1 41 96 54 1
45 0 87 4 46 18 42 41 0 1
41 0 81 0 38 -26 39 42 2 1
49 0 88 0 50 7 39 39 0 1
45 -3 78 0 44 0 34 34 0 1
53 2 87 0 52 0 34 35 2 1
82 5 86 1 -2 4 3 88 84 5
55 0 78 0 16 -1 23 63 40 4
45 0 78 0 46 15 33 32 0 1
38 0 77 0 38 6 40 39 0 1
37 0 77 0 10 15 40 66 26 1
48 3 88 -4 46 0 40 41 2 1
43 -3 83 0 42 -11 39 41 2 1
37 0 79 -7 8 0 42 72 30 1
41 0 82 -7 38 0 41 43 2 1
37 0 77 0 34 14 40 44 4 1
37 0 75 0 28 -12 38 46 8 1
48 3 102 0 46 0 54 55 2 1
45 -1 76 0 46 9 31 30 0 1
41 0 77 0 42 12 36 36 0 1
55 0 91 0 56 28 35 34 0 1
55 0 76 -5 -12 -27 21 89 68 4
52 0 84 0 52 -6 31 32 0 1
37 0 108 5 36 0 71 71 0 1
55 0 95 7 36 -3 40 59 20 4
46 0 88 -5 46 -4 41 41 0 1
53 0 88 2 52 -5 35 36 2 1
40 -1 83 8 38 0 43 44 2 1
37 0 74 0 30 -10 37 43 6 1
51 -1 88 -3 52 13 37 37 0 1
40 0 82 6 38 0 42 43 2 1
41 1 79 0 38 -16 38 40 2 1
45 -5 87 -2 44 0 43 43 0 1
52 0 83 0 54 29 30 28 0 1
42 4 88 0 42 0 46 46 0 1
37 4 100 0 34 0 64 67 4 1
51 0 81 0 50 -24 30 32 2 1
82 0 86 -1 -40 8 4 128 124 5
55 0 95 -7 54 7 40 41 2 1
41 0 83 2 38 -9 42 44 2 1
37 0 106 -7 30 0 69 75 6 1
37 0 77 0 -14 23 40 92 52 1
43 -5 81 6 42 0 38 40 2 1
56 0 87 -1 56 1 31 30 0 1
52 0 86 0 52 -1 34 35 0 1
80 0 84 7 -38 -2 5 123 118 5
37 0 76 0 26 -9 39 50 12 1
48 -1 76 -1 46 0 28 30 2 1
51 0 88 0 50 -13 37 39 2 1
45 -4 88 0 44 56 43 44 2 1
37 0 77 0 36 -1 39 41 2 1
38 3 76 0 38 9 38 37 0 1
50 4 83 0 50 0 34 34 0 1
37 0 103 0 24 -17 66 80 14 1
55 0 77 -4 12 -2 22 65 42 4
37 0 74 -3 28 0 37 46 8 1
55 0 79 0 20 -12 23 58 34 4
49 0 87 0 46 -3 38 41 2 1
37 0 77 0 36 -18 39 41 2 1
55 0 92 0 36 -5 37 56 20 4
47 -1 89 0 46 0 42 42 0 1
56 0 86 0 54 -10 31 32 2 1
56 -3 107 0 56 4 51 50 0 1
55 0 98 0 52 -9 42 46 4 4
45 0 88 0 44 -20 42 44 2 1
37 -2 82 0 36 0 45 46 0 1
41 0 83 -3 42 19 42 41 0 1
44 5 88 0 44 6 45 44 0 1
54 -2 81 0 54 0 26 26 0 1
37 0 75 0 18 -10 38 57 18 1
37 3 109 21 28 0 72 81 8 1
47 0 88 2 46 0 41 41 0 1
56 0 83 0 54 -9 27 28 2 1
49 0 107 3 50 20 58 58 0 1
55 0 78 -3 16 0 23 63 40 4
37 0 92 -1 26 13 55 66 12 1
37 0 106 0 24 -16 69 83 14 1
82 0 86 0 -42 -29 5 130 126 5
55 0 82 0 -40 -16 26 123 96 4
39 -4 82 0 38 0 43 43 0 1
52 5 86 0 52 0 34 34 0 1
104 2 105 2 70 0 1 35 34 5
51 0 81 0 50 -1 30 32 2 1
37 0 77 0 0 16 41 77 36 1
37 0 105 3 34 15 68 71 4 1
51 0 81 0 52 1 29 29 0 1
43 -4 81 6 42 -11 38 40 2 1
46 4 77 0 46 3 31 31 0 1
37 0 76 0 24 2 39 53 14 1
56 0 76 0 -4 10 20 81 62 4
37 0 78 0 10 -5 42 68 26 1
56 0 97 -1 46 0 41 50 10 4
41 0 79 0 42 4 38 37 0 1
37 0 108 -2 34 0 71 75 4 1
37 0 76 6 30 -22 40 45 6 1
51 5 84 0 52 16 33 32 0 1
46 3 77 0 46 17 32 31 0 1
46 2 83 0 46 0 36 36 0 1
55 2 77 0 54 0 23 23 0 1
49 0 78 0 46 -24 29 32 2 1
44 0 80 -7 44 17 36 36 0 1
42 3 76 0 42 0 35 35 0 1
44 0 83 0 44 18 39 39 0 1
85 -4 89 0 2 0 4 86 82 5
52 0 84 -3 52 -4 32 32 0 1
56 0 77 0 -14 5 21 92 72 4
45 0 76 2 44 0 32 32 0 1
52 4 85 0 52 0 33 33 0 1
49 1 86 0 50 19 37 37 0 1
40 -5 76 1 38 0 36 37 2 1
38 1 76 0 38 4 38 37 0 1
37 0 81 0 36 -1 44 45 2 1
49 4 84 0 50 20 35 35 0 1
51 4 77 0 50 0 26 28 2 1
81 0 84 -2 -18 17 4 103 98 5
80 0 84 4 -36 25 5 121 116 5
53 4 83 2 54 1 30 29 0 1
37 0 75 0 20 31 38 54 16 1
46 0 82 0 44 -15 36 38 2 1
44 0 79 0 42 -30 35 37 2 1
37 0 76 3 26 16 39 50 12 1
49 0 100 0 46 -14 52 54 2 1
44 0 83 0 44 9 40 39 0 1
37 0 80 0 28 12 43 52 8 1
54 -4 83 0 54 0 28 28 0 1
43 3 86 0 42 0 43 44 2 1
38 0 77 0 38 2 40 39 0 1
41 0 81 0 42 17 41 40 0 1
52 -2 86 0 52 -5 33 34 0 1
56 4 98 0 38 -1 42 59 18 4
37 0 79 -2 10 -5 42 68 26 1
45 0 76 0 46 21 30 29 0 1
37 0 80 0 24 -16 43 57 14 1
53 0 84 0 54 23 32 30 0 1
44 4 88 0 44 12 44 44 0 1
56 0 95 0 46 -7 40 49 10 4
56 0 77 0 -20 3 21 97 76 4
37 0 78 0 20 12 42 57 16 1
80 0 84 3 -20 0 4 105 100 5
53 0 86 0 52 -12 33 34 2 1
56 0 77 0 0 13 21 77 56 4
51 -3 87 0 52 0 36 35 0 1
45 -2 79 0 46 17 33 32 0 1
44 0 77 0 44 4 33 33 0 1
44 -2 106 4 44 7 63 62 0 1
37 0 76 0 26 29 39 50 12 1
41 0 80 0 42 4 39 39 0 1
55 -2 82 0 56 28 26 25 0 1
37 1 90 0 28 1 53 62 8 1
39 0 80 -3 38 0 41 41 0 1
55 0 79 0 20 0 23 58 34 4
37 0 76 0 34 24 40 43 2 1
37 5 83 0 36 0 46 46 0 1
54 -3 79 8 54 0 26 25 0 1
55 -2 98 0 38 -1 42 59 16 4
76 -5 81 0 -40 0 4 122 118 5
49 0 81 0 50 22 32 32 0 1
55 0 98 0 54 26 42 44 2 1
45 0 88 2 44 2 43 44 2 1
41 -3 77 0 42 0 36 36 0 1
43 2 87 0 42 0 44 46 2 1
47 3 81 8 46 0 34 35 0 1
37 0 76 0 28 2 39 47 8 1
42 4 82 0 42 0 40 41 0 1
56 -1 76 13 0 0 20 76 56 4
56 0 86 0 56 20 30 29 0 1
37 0 80 -2 12 -5 43 67 24 1
37 -2 97 0 36 0 60 61 0 1
45 0 85 -2 44 -3 40 41 2 1
37 0 78 0 20 30 41 57 16 1
55 1 91 0 54 0 35 37 2 1
45 0 79 6 44 -2 33 35 2 1
57 3 75 17 0 1 18 75 56 4
48 0 78 0 46 -4 30 32 2 1
56 0 97 -5 50 -15 41 48 6 4
51 0 83 0 52 29 32 31 0 1
49 0 95 0 46 -21 47 49 2 1
44 -10 88 0 44 0 44 44 0 1
45 -1 79 0 44 -26 33 35 2 1
64 4 113 0 62 -11 48 51 2 1
42 -1 77 2 42 0 35 35 0 1
47 0 84 2 46 0 36 37 0 1
50 1 85 0 50 0 35 36 2 1
46 5 79 0 46 0 33 32 0 1
56 -1 96 0 52 7 40 44 4 4
42 -1 76 0 42 0 34 35 2 1
37 0 79 2 12 0 43 66 24 1
56 -3 97 0 52 0 41 45 4 4
56 0 77 0 0 20 21 77 56 4
44 0 82 0 42 -8 38 41 2 1
37 0 76 -1 28 20 39 47 8 1
53 0 86 1 52 -1 33 35 2 1
48 0 81 4 46 0 33 34 2 1
47 -1 81 -4 46 -5 34 34 0 1
78 -1 83 0 -40 1 4 124 120 5
37 0 82 0 18 13 45 64 18 1
49 3 102 0 46 -16 53 55 2 1
55 -1 90 0 54 -3 34 35 2 1
37 0 81 -4 -4 0 44 86 42 1
56 0 78 -1 0 0 22 78 56 4
51 -1 78 0 50 -9 27 29 2 1
79 -40 107 0 62 -6 28 45 16 3
49 0 80 0 46 -4 31 34 2 1
38 0 93 0 30 2 55 62 8 1
37 0 105 -4 20 -6 68 84 16 1
37 0 76 0 36 -6 39 40 2 1
37 0 80 0 34 -6 43 46 4 1
51 0 79 0 50 -5 28 30 2 1
85 0 88 -1 6 19 3 83 80 5
38 0 92 0 18 4 54 74 20 1
105 4 106 2 72 6 1 33 32 5
37 0 104 0 28 21 67 75 8 1
48 2 106 -6 46 0 58 60 2 1
37 0 95 0 28 2 58 67 8 1
45 -1 83 0 44 -5 37 39 2 1
56 0 95 0 54 -12 40 41 2 1
45 0 82 5 46 17 37 35 0 1
37 0 78 0 -6 -12 41 86 44 1
37 0 93 0 30 8 56 62 6 1
47 -1 109 1 46 0 62 62 0 1
48 4 81 4 46 0 32 34 2 1
56 0 95 0 50 21 40 46 6 4
46 0 108 -2 44 -13 62 64 2 1
47 5 88 0 46 0 41 42 0 1
48 4 88 0 46 0 40 41 2 1
56 2 81 0 -4 0 25 86 62 4
56 0 96 -5 50 0 40 47 6 4
37 0 83 0 0 -27 46 83 36 1
55 0 76 0 -14 -2 21 92 70 4
51 1 84 0 52 14 33 32 0 1
83 0 86 0 -4 -7 4 92 88 5
40 -3 100 7 38 -1 60 62 2 1
45 0 87 0 44 -24 42 43 2 1
37 -5 106 0 34 6 69 72 4 1
106 0 108 0 70 -1 1 38 36 5
42 0 78 0 42 -1 36 37 2 1
37 0 79 3 12 4 42 66 24 1
55 0 81 -4 -12 0 26 94 68 4
37 0 107 0 28 26 69 78 8 1
45 0 77 -4 44 0 32 33 2 1
57 0 90 -2 56 0 33 33 0 1
48 0 77 0 46 -9 28 30 2 1
56 0 76 0 -4 8 20 81 62 4
56 0 97 -1 46 0 41 51 10 4
81 0 84 -2 -22 0 3 108 104 5
46 0 100 -2 46 0 54 53 0 1
45 -3 82 -7 46 5 37 35 0 1
53 -3 104 0 54 0 50 49 0 1
37 0 81 0 -2 3 44 84 40 1
56 0 78 -4 16 0 22 63 40 4
79 0 83 0 -42 -81 4 127 124 5
44 0 84 -4 44 1 41 41 0 1
37 0 103 -2 28 0 66 75 8 1
44 3 81 0 44 18 37 37 0 1
56 0 96 2 42 0 40 55 14 4
43 0 75 0 44 9 32 31 0 1
38 1 81 0 38 3 43 43 0 1
44 -3 81 0 44 6 38 37 0 1
42 5 83 0 42 0 41 41 0 1
38 0 76 0 38 15 38 37 0 1
44 4 85 1 44 0 41 41 0 1
51 0 84 0 52 14 33 32 0 1
85 5 89 0 6 -5 4 84 80 5
56 0 91 0 -2 19 35 93 58 4
56 0 97 0 50 8 40 48 8 4
55 0 97 5 42 0 41 55 14 4
55 0 97 0 52 1 41 45 4 4
37 0 77 -2 28 -3 40 48 8 1
42 -5 88 -6 42 0 46 46 0 1
37 0 80 0 16 -18 43 65 22 1
45 0 100 0 44 0 55 56 2 1
43 -3 79 0 42 0 36 37 2 1
37 -4 81 -3 38 -25 43 42 0 1
45 -1 81 0 46 17 36 35 0 1
48 1 88 4 46 0 40 42 2 1
62 0 109 -1 60 0 47 49 2 1
41 9 78 0 42 -19 37 37 0 1
37 3 81 0 36 -4 43 44 2 1
51 0 80 0 52 24 29 28 0 1
46 1 76 -1 46 0 29 29 0 1
37 0 80 0 24 -7 43 57 14 1
37 0 74 -3 20 -6 37 54 16 1
47 1 90 0 46 0 42 43 0 1
37 0 77 3 36 4 40 41 0 1
37 0 97 -6 18 -9 60 79 18 1
37 0 76 4 26 0 39 50 12 1
42 -1 97 0 42 0 54 55 2 1
55 -3 80 -6 20 -13 25 59 34 4
56 0 78 0 24 -4 22 55 32 4
80 1 84 6 -40 9 5 126 122 5
46 0 82 2 46 11 36 35 0 1
55 5 81 -1 54 0 26 26 0 1
51 -2 83 0 50 -7 32 34 2 1
37 0 99 -1 28 -3 61 70 8 1
41 1 83 0 42 25 42 42 0 1
52 0 82 8 52 0 30 30 0 1
56 0 79 0 8 -9 23 71 48 4
80 0 84 -3 -42 0 4 128 124 5
55 -3 98 0 44 -18 42 54 12 4
55 0 78 0 8 0 23 70 48 4
56 0 95 0 46 12 40 49 10 4
37 0 77 0 -22 19 41 101 60 1
51 0 80 0 52 20 29 28 0 1
37 0 78 0 26 6 41 52 12 1
37 0 83 0 16 -22 47 68 22 1
83 -5 86 0 -4 -15 4 92 88 5
44 0 81 -4 44 6 38 37 0 1
55 0 77 0 18 26 22 59 38 4
37 0 103 0 18 -12 66 85 18 1
56 -1 87 5 56 0 31 30 0 1
55 0 81 0 54 -5 26 27 2 1
46 0 88 -3 46 0 43 42 0 1
49 1 83 0 50 15 34 33 0 1
41 0 86 5 42 0 45 45 0 1
37 0 78 0 18 14 42 60 18 1
37 0 78 0 10 -3 42 68 26 1
41 0 85 0 42 32 44 44 0 1
37 -1 77 0 38 14 39 38 0 1
47 -1 83 0 46 0 36 36 0 1
56 4 77 0 -24 0 21 103 82 4
37 0 79 0 10 5 43 69 26 1
37 0 79 0 26 3 43 54 10 1
37 0 77 6 28 -19 41 49 8 1
55 0 81 0 -22 -8 26 105 78 4
37 0 76 0 36 31 39 40 2 1
55 0 79 0 2 -23 23 76 52 4
80 -32 88 -6 8 0 9 81 72 3
48 0 88 -4 50 29 40 39 0 1
39 0 79 6 38 0 41 41 0 1
43 -4 87 0 42 0 44 46 2 1
104 -1 106 -3 70 -4 1 36 34 5
53 -1 81 3 54 0 28 27 0 1
53 -5 81 0 54 0 27 26 0 1
38 0 92 0 18 1 54 74 20 1
53 1 86 -1 54 1 32 32 0 1
42 2 81 0 42 -1 40 40 0 1
43 0 76 0 44 13 32 32 0 1
56 0 92 0 54 11 36 38 2 1
37 0 79 0 28 13 42 50 8 1
37 0 96 0 34 12 59 62 4 1
53 -5 86 0 52 -24 33 35 2 1
45 -2 106 -4 44 0 61 62 2 1
45 2 77 0 44 0 32 33 2 1
53 0 83 0 52 -26 30 32 2 1
55 0 78 0 54 -1 23 24 2 1
56 0 97 0 42 3 41 55 14 4
55 0 77 -2 10 7 22 67 46 4
37 0 77 0 34 -3 40 43 2 1
46 3 88 -4 44 -24 42 44 2 1
37 0 103 -1 24 -2 66 80 14 1
43 -3 84 0 44 14 41 40 0 1
56 0 86 0 56 16 30 29 0 1
37 0 100 0 34 16 64 67 4 1
43 1 88 -1 42 0 45 47 2 1
41 0 83 2 38 -3 42 44 2 1
45 -3 77 0 46 8 32 31 0 1
56 0 76 0 -2 10 20 79 58 4
37 0 77 0 34 15 40 43 4 1
55 0 77 0 30 -3 22 46 24 4
37 0 102 5 28 0 65 73 8 1
85 0 88 0 2 -13 3 86 82 5
37 3 77 0 34 0 39 43 4 1
41 0 88 0 38 -23 48 50 2 1
41 3 78 0 42 6 37 37 0 1
37 4 80 0 34 5 43 46 4 1
56 -1 77 -3 24 -8 22 54 32 4
101 -4 102 0 70 -6 1 33 32 5
41 -2 77 0 38 -24 37 39 2 1
37 0 77 0 38 22 40 39 0 1
56 1 82 0 56 17 26 25 0 1
73 11 77 9 -42 -5 4 121 118 5
51 1 86 0 52 3 35 34 0 1
56 0 95 0 52 31 40 44 4 4
71 3 75 1 -40 16 4 116 112 5
41 0 84 0 38 -19 43 45 2 1
55 0 96 0 42 3 41 55 14 4
49 0 95 0 46 0 47 49 2 1
38 1 96 0 38 10 58 57 0 1
55 -4 81 0 54 0 26 26 0 1
49 1 87 0 50 1 38 38 0 1
37 0 75 0 36 -2 37 39 2 1
55 0 80 -1 -2 8 25 83 58 4
37 0 82 -2 -2 15 45 85 40 1
37 0 105 -6 34 0 68 71 4 1
54 -2 80 0 54 0 26 26 0 1
40 -2 100 0 38 0 61 62 2 1
37 0 79 0 10 0 42 69 26 1
79 5 83 0 -42 0 4 127 122 5
37 0 78 -2 12 18 42 65 24 1
56 1 98 0 42 -10 42 57 14 4
40 0 79 1 38 0 39 41 2 1
56 0 91 -1 56 23 35 34 0 1
55 -3 83 0 54 -4 28 29 2 1
56 0 77 0 18 26 22 59 38 4
56 0 79 0 54 -22 23 24 2 1
78 1 82 1 -40 12 4 123 120 5
56 0 81 0 54 -20 25 27 2 1
102 0 103 0 70 -3 1 33 32 5
37 0 95 0 12 -16 58 82 24 1
44 0 82 1 44 7 38 38 0 1
56 0 76 0 -14 10 20 92 72 4
53 0 83 5 54 3 30 29 0 1
56 0 96 0 54 -28 40 42 2 1
37 0 95 -5 18 0 58 77 18 1
38 -2 100 0 38 0 62 62 0 1
43 1 79 0 42 -6 35 37 2 1
46 0 92 6 46 0 46 46 0 1
41 -1 76 -1 42 0 35 35 0 1
37 -1 77 0 34 -3 41 44 2 1
41 1 81 0 42 6 39 39 0 1
53 0 81 0 54 13 28 27 0 1
43 0 83 0 44 27 40 39 0 1
37 0 79 0 16 4 43 64 22 1
44 2 81 0 44 6 37 37 0 1
41 -2 83 0 38 -9 42 44 2 1
51 0 91 0 50 -18 40 42 2 1
55 -4 80 0 54 0 25 26 0 1
37 0 79 0 8 3 43 72 28 1
56 0 96 0 36 5 40 60 20 4
48 -2 84 0 46 -1 36 38 2 1
46 0 87 0 46 0 41 41 0 1
37 -4 83 0 36 -11 46 47 2 1
37 0 77 0 28 28 40 48 8 1
55 0 96 0 50 -21 41 47 6 4
46 -2 83 0 44 -27 37 39 2 1
37 0 83 7 -4 0 46 88 42 1
55 0 78 -4 18 0 23 60 38 4
85 7 89 0 8 22 4 81 78 5
42 4 84 1 42 0 42 43 0 1
37 0 76 0 20 14 40 55 16 1
37 4 75 0 26 -1 38 49 12 1
38 -5 76 0 -2 0 38 79 40 1
55 0 77 5 -22 1 21 100 78 4
55 0 95 0 34 -26 40 62 22 4
43 0 77 7 42 0 35 36 2 1
37 0 80 -1 36 -4 43 44 2 1
37 0 106 2 38 18 69 67 0 1
37 0 79 0 34 -1 43 46 2 1
40 -3 97 0 38 0 57 59 2 1
49 0 84 0 46 -3 36 38 2 1
47 -5 100 0 46 0 53 54 0 1
43 -2 81 0 42 -11 38 40 2 1
55 0 95 0 54 28 40 41 2 1
105 0 106 -2 70 -1 1 36 36 5
41 -4 81 0 42 0 40 40 0 1
41 3 83 0 38 -26 41 44 2 1
56 3 97 0 44 0 41 53 12 4
41 0 97 0 38 -4 56 58 2 1
37 0 76 0 24 -3 40 53 14 1
37 0 76 0 34 -11 39 42 2 1
52 1 86 0 52 0 35 35 0 1
41 -1 86 0 38 -29 46 48 2 1
47 4 86 3 46 0 40 40 0 1
37 0 82 -6 34 0 45 48 2 1
43 0 80 0 42 -4 37 39 2 1
56 0 96 0 54 -4 40 42 2 1
56 0 81 0 -18 5 25 99 74 4
43 0 96 3 42 -1 53 55 2 1
39 0 77 7 38 0 38 39 0 1
55 -3 98 0 46 24 42 51 8 4
49 -5 107 -1 50 0 58 58 0 1
37 0 104 0 24 27 67 81 14 1
45 0 77 0 46 8 31 30 0 1
55 0 91 -7 -4 7 35 96 60 4
41 0 86 0 38 -11 46 48 2 1
48 0 77 0 46 0 29 31 2 1
45 1 107 0 44 0 62 63 0 1
45 -3 81 3 46 7 36 35 0 1
53 1 84 0 52 -7 32 33 2 1
45 1 87 8 44 0 43 43 0 1
46 5 86 0 46 2 40 39 0 1
50 4 78 0 50 0 29 29 0 1
49 0 86 -2 50 -2 37 37 0 1
37 0 105 -2 18 11 68 87 18 1
49 -5 81 0 50 -1 32 32 0 1
37 0 81 4 36 -2 43 44 2 1
46 0 81 0 44 -5 35 37 2 1
37 0 106 0 26 -23 68 80 12 1
37 0 78 0 20 -8 41 57 16 1
45 0 77 -1 44 -2 31 33 2 1
41 0 79 2 42 5 38 38 0 1
37 1 83 4 34 0 45 49 4 1
37 0 80 0 18 4 43 62 18 1
52 -1 87 4 52 0 35 35 0 1
41 3 78 0 38 -27 37 39 2 1
56 0 81 0 -14 12 25 97 72 4
42 -1 108 0 42 0 65 66 2 1
55 0 97 0 50 13 42 48 6 4
44 0 106 -2 44 9 62 62 0 1
37 3 83 -1 34 0 45 49 4 1
52 0 82 0 52 0 29 30 0 1
56 0 97 0 56 7 40 40 0 1
55 0 95 4 42 0 40 54 14 4
41 0 88 0 42 21 48 47 0 1
46 -3 82 0 46 0 36 35 0 1
37 0 84 0 30 3 47 53 6 1
45 -1 86 -7 44 10 40 42 2 1
42 0 90 2 42 0 47 48 2 1
56 0 92 3 -2 0 36 94 58 4
55 0 96 0 42 14 41 55 14 4
46 0 100 0 46 0 54 53 0 1
37 0 79 0 26 -8 43 54 10 1
37 0 79 0 6 28 42 74 32 1
39 -1 83 2 38 0 44 44 0 1
37 5 76 -1 20 0 39 55 16 1
55 0 82 0 -36 1 26 118 92 4
55 -1 86 0 54 -4 31 32 2 1
44 -5 77 0 44 0 33 34 0 1
48 4 83 0 46 0 34 36 2 1
44 0 89 0 44 1 45 45 0 1
44 0 86 8 44 0 42 42 0 1
51 0 81 0 52 2 30 30 0 1
37 0 79 0 18 24 43 61 18 1
49 0 100 0 50 10 52 51 0 1
42 0 80 -4 42 0 38 39 2 1
50 0 86 -1 50 0 35 37 2 1
51 0 81 0 52 29 30 29 0 1
55 0 79 0 24 3 23 55 32 4
81 3 85 0 -12 0 4 98 94 5
108 2 109 0 72 4 1 36 36 5
56 0 97 0 42 -14 41 55 14 4
50 0 79 4 50 0 29 30 0 1
43 3 81 0 42 0 37 39 2 1
49 0 100 0 46 -8 52 54 2 1
37 0 90 0 34 31 53 57 4 1
56 0 97 0 44 -13 41 53 12 4
45 0 76 2 44 0 31 32 2 1
56 0 77 0 -20 14 21 97 76 4
55 0 77 0 10 7 21 66 46 4
41 1 79 0 42 7 38 38 0 1
55 0 77 0 36 -10 22 41 20 4
102 0 103 0 70 -2 1 33 32 5
37 0 78 0 18 -17 42 60 18 1
50 0 82 8 50 0 32 33 2 1
47 0 82 -6 46 0 34 35 0 1
37 0 77 -2 34 0 40 43 4 1
38 1 79 0 38 7 41 40 0 1
49 0 95 0 46 -2 47 49 2 1
37 0 76 0 28 23 39 47 8 1
51 0 82 4 52 2 31 30 0 1
53 5 78 0 52 0 25 26 2 1
37 0 78 0 -2 8 41 81 40 1
55 -2 85 0 54 0 31 31 0 1
55 0 77 0 12 8 21 64 42 4
41 2 78 0 38 -21 37 39 2 1
37 0 81 -2 20 0 44 61 16 1
37 0 83 0 16 -4 47 68 22 1
52 2 81 -6 52 0 29 30 0 1
37 0 77 3 28 17 41 49 8 1
42 0 102 0 42 0 60 61 2 1
85 1 88 0 2 3 3 86 82 5
53 1 85 0 54 19 32 31 0 1
55 0 96 0 44 4 41 52 12 4
37 0 78 0 -4 -6 42 83 42 1
56 0 96 0 38 -25 40 57 18 4
44 2 81 0 44 11 38 37 0 1
38 0 77 -6 38 0 39 38 0 1
106 0 107 -2 70 0 1 37 36 5
45 2 76 0 44 -2 31 32 2 1
47 1 88 2 46 0 41 41 0 1
56 0 97 0 50 0 41 48 6 4
47 3 88 2 46 0 41 41 0 1
56 0 97 1 44 -8 41 53 12 4
49 2 81 0 50 19 33 32 0 1
46 0 77 -1 46 -1 32 31 0 1
56 -1 97 0 52 2 41 45 4 4
43 0 77 0 42 -12 34 36 2 1
43 0 88 0 42 -10 45 47 2 1
45 -5 86 0 44 0 41 42 0 1
48 2 102 0 46 0 54 55 2 1
37 0 74 0 34 3 37 41 4 1
44 4 77 0 44 2 33 34 0 1
40 4 77 0 38 0 37 38 2 1
55 -1 99 7 38 0 43 60 16 4
45 4 79 1 44 0 35 35 0 1
55 0 97 -5 50 0 41 48 6 4
41 4 82 0 42 24 41 41 0 1
47 0 79 0 46 0 33 33 0 1
56 0 77 0 -14 -11 21 92 72 4
56 0 82 2 -12 13 26 95 68 4
55 2 87 2 54 0 32 33 2 1
41 0 79 1 42 22 38 37 0 1
37 0 76 0 26 25 39 50 12 1
56 0 97 0 52 14 41 46 4 4
52 4 79 6 52 0 27 27 0 1
42 -1 87 0 42 0 45 46 0 1
51 2 79 0 52 11 27 27 0 1
56 0 77 0 24 3 22 54 32 4
55 0 92 0 28 -2 36 63 28 4
44 0 82 7 44 0 38 38 0 1
39 -4 77 0 38 0 37 38 0 1
41 0 77 0 38 -11 36 39 2 1
41 0 76 0 38 -2 35 37 2 1
37 0 76 -1 28 -24 39 47 8 1
53 0 86 0 54 4 32 32 0 1
53 0 84 0 54 18 31 30 0 1
51 0 77 0 52 18 26 25 0 1
58 3 86 0 56 0 27 29 2 1
55 -2 98 -3 42 -4 42 57 14 4
41 -1 83 0 38 -25 42 44 2 1
55 0 77 -2 8 -26 22 70 48 4
59 -3 84 0 60 0 25 24 0 1
49 0 86 3 46 -8 38 40 2 1
46 5 83 0 46 8 37 36 0 1
56 0 84 0 56 1 29 28 0 1
83 0 86 0 -6 -12 3 94 90 5
83 0 86 0 -4 10 3 92 88 5
37 -2 80 0 20 26 43 59 16 1
56 5 95 0 42 -4 40 54 14 4
46 0 90 0 46 8 44 44 0 1
42 0 80 2 42 0 38 39 0 1
53 0 86 -3 54 7 33 32 0 1
55 -1 97 1 50 0 41 48 6 4
43 0 82 0 42 -12 39 41 2 1
46 0 82 0 46 9 36 35 0 1
41 0 76 0 38 -19 35 37 2 1
37 0 76 -1 24 -2 39 53 14 1
52 1 79 5 52 0 27 27 0 1
43 0 86 0 42 -1 42 44 2 1
41 0 77 0 38 -29 36 38 2 1
52 -2 88 1 52 -2 35 36 0 1
46 0 107 0 46 3 61 60 0 1
55 0 89 -3 54 0 34 35 0 1
40 2 75 0 38 0 35 36 2 1
53 -1 81 0 54 0 28 27 0 1
49 5 88 0 50 29 40 39 0 1
37 0 81 0 8 -9 44 73 28 1
55 0 93 3 20 0 38 73 34 4
37 0 76 0 38 25 39 37 0 1
55 0 96 0 42 -26 41 55 14 4
37 0 76 0 20 -4 40 55 16 1
55 0 94 2 18 -2 39 76 38 4
51 2 87 0 52 13 36 35 0 1
41 -4 76 -2 38 -10 35 37 2 1
53 -1 80 -2 54 -3 27 26 0 1
52 -3 102 0 52 0 49 50 0 1
37 -5 100 0 36 0 64 64 0 1
46 0 80 0 46 10 34 34 0 1
37 0 93 0 10 31 55 82 28 1
50 0 81 -2 50 -3 32 32 0 1
41 -3 77 0 38 -30 36 38 2 1
49 5 86 0 46 -4 37 39 2 1
37 0 95 0 10 5 58 84 26 1
39 0 86 7 38 0 46 47 0 1
55 0 77 0 20 12 22 57 34 4
46 -1 76 0 46 0 30 29 0 1
55 0 77 0 36 -1 22 41 20 4
44 0 80 0 44 11 36 36 0 1
41 0 77 0 38 -17 37 39 2 1
50 0 107 0 50 0 57 58 0 1
55 0 77 0 12 3 21 64 42 4
41 0 77 2 42 3 36 36 0 1
37 0 79 -3 36 -12 41 43 2 1
42 5 106 0 42 1 65 65 0 1
39 -5 90 2 6 0 51 85 34 1
37 0 77 0 2 0 40 75 34 1
43 -3 83 0 42 0 40 42 2 1
37 0 77 0 -14 24 40 92 52 1
53 0 77 0 54 21 25 23 0 1
58 0 86 0 56 -8 27 29 2 1
56 4 95 0 44 4 39 51 12 4
55 0 78 0 6 -19 23 73 50 4
56 0 97 0 38 18 41 58 18 4
43 0 83 0 42 -21 39 41 2 1
58 0 90 -5 56 0 32 33 2 1
55 5 84 5 54 0 29 30 0 1
41 -2 76 0 38 -14 35 37 2 1
50 5 84 0 50 0 34 35 2 1
43 0 81 4 42 -13 37 39 2 1
37 0 76 0 34 16 39 42 4 1
37 -3 90 -1 8 3 53 82 30 1
56 -1 97 0 46 7 41 51 10 4
41 0 86 -3 42 1 45 44 0 1
41 0 75 0 38 -1 34 36 2 1
42 2 76 0 42 0 33 34 2 1
37 0 80 0 28 14 43 52 8 1
56 2 99 0 50 2 43 49 6 4
56 0 81 0 -14 0 25 97 72 4
55 0 93 0 50 14 37 44 6 4
47 0 84 0 46 0 37 38 0 1
55 -1 98 5 50 20 42 49 6 4
37 1 81 -2 34 0 44 48 4 1
45 2 83 8 44 0 38 39 2 1
42 1 81 0 42 0 38 39 2 1
43 0 76 0 44 28 32 32 0 1
48 -4 83 0 46 0 35 37 2 1
43 1 79 0 42 0 36 37 2 1
42 -3 88 0 42 0 46 46 0 1
37 0 77 0 2 14 40 74 34 1
105 -5 106 2 70 0 2 36 34 5
46 0 80 -5 46 3 34 34 0 1
55 0 76 0 -22 5 21 99 78 4
37 -4 79 0 20 0 42 58 16 1
37 0 106 -4 36 0 69 70 0 1
37 0 104 0 18 -23 67 86 18 1
46 1 102 0 46 0 56 56 0 1
37 0 93 4 8 0 55 85 30 1
55 0 95 0 52 -26 40 44 4 4
46 1 87 1 46 5 41 41 0 1
37 0 95 2 8 -4 58 87 30 1
45 0 93 0 44 0 48 50 2 1
55 0 82 0 -38 0 26 121 94 4
54 4 88 -3 54 0 35 34 0 1
38 2 77 0 38 6 40 39 0 1
104 2 105 4 70 0 1 35 34 5
56 0 81 0 -6 -6 25 88 64 4
48 0 84 0 46 -2 36 37 2 1
42 0 78 -1 42 0 36 37 2 1
43 0 81 -2 44 31 37 37 0 1
46 4 86 0 46 12 40 39 0 1
48 0 86 0 46 0 38 39 2 1
55 0 77 0 10 -25 21 66 46 4
81 -6 86 -1 -40 0 5 127 122 5
55 0 80 -1 -10 0 25 90 66 4
45 -4 108 0 44 0 63 64 2 1
106 0 108 4 70 0 2 38 36 5
123 170 105 0 36 -1 -18 69 86 5
46 0 88 0 46 14 43 42 0 1
37 0 77 -5 34 0 40 43 4 1
40 5 81 0 38 0 41 43 2 1
55 0 92 0 -6 -21 36 99 64 4
82 1 86 0 -22 4 4 109 106 5
40 1 81 -4 38 0 41 42 2 1
39 0 79 -3 38 0 40 41 0 1
50 4 80 0 50 0 30 31 2 1
51 -1 84 0 50 -7 33 35 2 1
45 -1 107 0 46 13 62 60 0 1
44 0 79 -2 44 7 35 35 0 1
56 3 76 0 -18 -6 20 94 74 4
37 0 78 4 30 -9 41 47 6 1
44 -3 81 -1 44 0 37 37 0 1
37 0 77 0 2 -25 40 74 34 1
57 -3 96 0 56 0 39 39 0 1
49 0 106 -7 50 11 57 57 0 1
45 -2 83 -3 44 -4 38 39 0 1
37 0 77 0 20 5 40 56 16 1
37 0 75 0 30 13 38 44 6 1
47 2 86 -1 46 0 40 40 0 1
37 0 76 737 20 0 40 55 16 1
47 0 87 -4 46 0 40 41 0 1
56 2 98 0 46 8 42 51 10 4
64 -2 110 6 64 0 46 46 0 1
56 0 90 0 56 15 34 33 0 1
55 0 82 -3 -32 -17 26 115 90 4
37 0 76 -1 20 -3 40 55 16 1
37 0 77 -1 -14 0 40 92 52 1
54 0 108 0 54 0 54 54 0 1
55 0 95 0 36 11 40 59 20 4
55 0 81 0 -6 3 25 88 64 4
37 0 81 0 24 -14 44 57 14 1
48 -4 86 0 50 19 37 37 0 1
37 0 79 -5 34 -8 42 46 4 1
37 0 105 0 24 1 68 82 14 1
44 0 75 0 44 10 31 31 0 1
38 3 81 0 38 13 43 42 0 1
37 0 83 0 -4 -13 46 88 42 1
45 4 81 -2 44 -2 36 37 2 1
56 0 81 0 -6 10 25 89 64 4
38 4 81 0 38 3 43 42 0 1
80 -3 84 0 -40 4 5 126 122 5
53 0 83 0 54 3 30 28 0 1
56 -1 84 0 54 -30 28 30 2 1
41 0 86 4 38 -8 46 48 2 1
37 0 78 0 36 -14 41 42 2 1
41 1 77 0 42 8 36 36 0 1
37 0 78 -1 8 0 41 70 30 1
55 0 77 -3 10 3 22 67 46 4
37 0 76 0 18 -20 40 58 18 1
44 0 88 4 44 8 44 44 0 1
46 0 83 -7 46 21 37 37 0 1
48 0 88 5 46 -1 40 42 2 1
56 0 81 0 -14 28 25 97 72 4
59 0 108 0 56 -11 49 51 2 1
48 0 95 0 46 -3 47 49 2 1
38 0 77 0 38 10 40 39 0 1
37 -4 76 0 38 5 39 37 0 1
39 1 85 -1 38 0 46 46 0 1
41 0 78 0 42 28 37 37 0 1
37 0 83 -6 30 0 46 52 6 1
38 -1 82 -2 38 -3 44 43 0 1
48 0 88 3 46 -1 40 42 2 1
85 0 89 0 6 16 4 84 80 5
46 2 83 0 46 4 37 36 0 1
44 0 83 8 44 0 39 39 0 1
41 4 83 0 38 0 42 44 2 1
49 2 85 0 50 0 36 36 0 1
40 3 81 -7 38 0 41 42 2 1
45 -1 81 0 44 -12 36 37 2 1
56 0 78 0 12 -13 22 65 42 4
47 3 107 0 46 0 60 60 0 1
53 0 78 0 52 -10 25 26 2 1
56 0 97 8 54 -7 41 42 2 1
105 -4 106 0 70 0 2 36 34 5
56 0 96 -3 52 -5 40 44 4 4
44 0 81 4 44 1 37 37 0 1
37 0 79 0 34 -18 43 46 2 1
44 4 76 0 42 -19 32 34 2 1
42 -1 77 -3 42 0 34 35 2 1
81 -1 84 -3 -18 26 4 103 98 5
37 0 79 -1 20 -2 42 58 16 1
55 0 82 0 -20 -30 26 103 76 4
55 0 77 -2 16 -4 21 61 40 4
47 0 77 0 46 0 29 30 0 1
56 0 97 1 50 0 41 48 6 4
50 -1 89 0 50 0 39 40 0 1
37 0 77 3 36 0 40 41 0 1
37 0 79 0 34 -8 43 46 2 1
45 0 76 -5 44 0 31 32 2 1
56 0 79 5 -22 0 23 102 80 4
81 0 84 0 -18 0 4 103 98 5
56 0 95 0 54 13 39 41 2 1
102 0 103 0 70 -1 1 33 32 5
49 0 83 0 46 -16 34 36 2 1
41 -5 81 0 42 0 40 40 0 1
56 0 78 0 56 25 22 21 0 1
37 0 77 0 38 28 39 38 0 1
53 0 86 0 54 13 33 32 0 1
55 1 81 1 54 0 25 26 2 1
55 0 93 -5 0 0 37 93 56 4
80 0 84 0 -24 28 4 110 106 5
45 0 74 7 44 0 29 30 2 1
55 0 78 0 2 -6 23 75 52 4
56 0 97 0 36 -16 41 60 20 4
51 0 90 0 50 -26 38 41 2 1
38 1 79 0 38 8 41 40 0 1
81 -3 85 0 -22 0 4 108 104 5
37 0 84 0 26 -13 47 58 10 1
56 -3 99 0 46 -22 43 52 10 4
41 0 79 0 42 0 38 38 0 1
37 -32 106 0 34 -1 69 72 4 3
37 0 76 0 26 10 39 50 12 1
46 -1 87 1 46 0 41 41 0 1
105 -1 106 0 70 0 1 36 36 5
37 0 83 0 2 -5 46 80 34 1
56 -4 98 0 46 18 42 51 10 4
55 0 97 0 42 5 42 56 14 4
56 0 95 0 44 -13 40 51 12 4
37 0 106 -2 34 1 68 72 4 1
53 0 77 0 54 17 25 23 0 1
47 0 77 1 46 0 29 30 0 1
62 -2 108 1 60 0 46 49 2 1
37 0 76 2 34 3 40 43 2 1
37 0 77 5 38 25 39 38 0 1
48 -1 82 0 50 26 34 33 0 1
37 0 97 -4 30 0 60 66 6 1
37 0 77 4 28 0 40 48 8 1
55 0 86 -6 54 0 31 32 0 1
37 0 82 0 38 27 45 43 0 1
38 3 77 0 36 -18 40 41 2 1
37 0 77 -6 2 0 40 75 34 1
55 0 81 -2 54 0 26 26 0 1
53 0 86 0 54 0 32 32 0 1
55 0 95 0 38 -24 40 57 16 4
46 0 81 0 46 20 35 34 0 1
55 0 77 0 -2 12 21 79 58 4
46 0 81 0 44 -13 35 37 2 1
55 5 84 3 54 -1 28 30 2 1
47 22 79 0 42 0 31 37 6 2
80 0 84 0 -32 16 4 117 114 5
43 -2 81 0 42 -9 38 40 2 1
37 0 78 0 6 10 41 73 32 1
37 0 94 0 8 -2 57 86 30 1
37 0 77 3 38 12 40 39 0 1
55 -1 98 0 50 -7 42 49 6 4
47 -3 82 0 46 0 34 35 0 1
45 -1 79 0 44 -9 33 35 2 1
38 0 106 0 38 6 68 67 0 1
38 2 76 0 36 -4 38 39 2 1
37 0 106 0 26 4 68 80 12 1
56 0 96 2 52 0 40 44 4 4
37 0 77 -3 36 -5 40 41 0 1
43 0 81 -2 42 -18 38 40 2 1
51 0 85 0 50 -25 34 36 2 1
55 -2 83 0 54 0 28 28 0 1
83 0 87 0 -42 -30 4 131 126 5
50 0 86 0 50 0 36 37 0 1
56 0 81 0 -18 -19 25 99 74 4
52 0 86 0 54 29 33 32 0 1
56 2 81 0 -6 -22 25 88 64 4
37 0 76 0 24 27 39 52 14 1
43 1 76 0 42 -7 32 34 2 1
43 -3 87 0 42 -15 44 46 2 1
55 0 96 3 46 0 41 50 8 4
43 0 81 -2 42 -2 37 39 2 1
106 -4 107 -6 72 0 1 35 34 5
37 0 79 0 34 -30 43 46 2 1
80 0 84 0 -38 -4 4 123 118 5
44 -3 80 0 44 4 36 36 0 1
37 0 76 0 34 -4 39 43 4 1
44 5 81 0 44 6 37 37 0 1
43 2 86 0 42 0 42 44 2 1
43 -1 81 -1 42 -10 37 39 2 1
37 0 106 5 36 0 69 70 2 1
37 -1 79 0 26 6 42 53 12 1
49 0 88 -2 46 -7 39 41 2 1
52 -3 86 0 52 -1 33 34 0 1
41 -4 79 0 42 8 38 37 0 1
45 5 77 0 44 -2 32 34 2 1
49 -3 79 0 46 -27 30 32 2 1
44 0 84 0 44 19 40 40 0 1
56 0 95 0 38 -3 40 57 18 4
37 0 104 0 26 18 66 78 12 1
37 0 83 0 0 -6 46 83 36 1
48 3 88 0 46 0 39 41 2 1
37 0 76 -2 16 16 39 61 22 1
37 0 77 0 6 9 40 72 32 1
57 4 96 0 56 0 39 39 0 1
55 0 82 0 -24 -8 26 108 82 4
43 -3 76 -1 42 -15 33 35 2 1
41 -2 86 0 38 -6 45 47 2 1
37 0 84 0 30 15 47 53 6 1
42 0 100 2 42 0 58 59 0 1
83 -1 86 0 -6 0 4 94 90 5
52 0 88 0 52 0 37 37 0 1
37 0 76 -7 36 2 38 39 2 1
37 0 105 0 20 -25 68 84 16 1
83 0 86 2 -2 0 4 89 86 5
56 0 97 0 54 15 41 43 2 1
37 0 82 -1 -2 10 45 85 40 1
38 0 76 0 36 -24 38 40 2 1
37 0 103 0 24 -19 66 80 14 1
55 0 81 0 -20 28 26 102 76 4
37 0 77 0 34 -22 40 43 2 1
55 0 96 0 46 -12 41 50 8 4
38 5 76 0 38 7 38 37 0 1
37 0 83 0 -4 -12 47 88 42 1
45 0 82 0 44 -16 37 38 2 1
37 0 100 0 28 0 64 72 8 1
51 0 88 -2 50 -10 37 39 2 1
53 0 109 4 52 -8 56 57 2 1
55 0 82 0 -38 -16 26 121 94 4
37 0 75 0 28 13 38 46 8 1
56 0 96 0 42 11 40 55 14 4
41 0 83 0 38 -11 42 44 2 1
49 0 111 0 46 -30 62 64 2 1
47 0 107 3 46 0 60 60 0 1
37 0 80 0 6 -19 43 75 32 1
55 -1 81 0 -20 29 26 102 76 4
41 2 76 0 42 13 34 34 0 1
49 1 86 0 50 15 38 37 0 1
55 0 92 0 -4 30 36 97 60 4
56 0 77 0 -14 17 21 92 72 4
55 0 79 0 0 0 23 79 56 4
37 0 76 1 24 0 39 52 14 1
41 2 86 0 38 0 45 47 2 1
51 4 79 0 50 -15 27 30 2 1
38 0 76 5 38 0 38 37 0 1
55 -5 77 0 -4 1 21 82 60 4
40 4 81 1 38 0 41 43 2 1
43 3 79 0 42 0 36 37 2 1
50 5 79 1 50 0 29 30 0 1
43 -5 86 0 44 18 43 42 0 1
45 -3 77 0 46 13 32 31 0 1
37 0 78 0 8 -13 42 70 28 1
51 0 78 0 50 -10 27 29 2 1
45 0 93 0 44 -2 48 50 2 1
37 0 77 4 38 23 40 39 0 1
41 0 80 0 42 14 39 39 0 1
55 0 97 0 44 0 41 53 12 4
47 -2 81 0 46 0 33 34 0 1
41 0 97 0 42 6 56 55 0 1
49 0 86 0 50 0 38 37 0 1
58 5 82 4 56 0 24 25 0 1
37 -3 86 0 36 0 49 50 0 1
56 0 97 0 52 20 41 46 4 4
48 4 81 -3 46 0 33 34 2 1
37 0 76 -1 38 14 39 37 0 1
45 0 83 0 46 30 38 37 0 1
55 -5 90 0 54 0 35 35 0 1
49 -5 86 0 46 -24 37 39 2 1
50 -2 85 2 50 0 35 36 0 1
56 0 77 0 18 10 22 59 38 4
37 0 81 0 30 16 45 50 6 1
49 3 81 0 50 19 33 32 0 1
40 -1 75 0 38 0 35 36 2 1
38 0 75 0 38 16 37 36 0 1
37 0 106 -4 38 25 68 67 0 1
37 0 76 0 34 -3 38 42 4 1
53 0 77 0 54 4 23 23 0 1
46 0 86 0 46 15 40 39 0 1
37 0 104 -5 16 -22 67 89 22 1
40 -4 77 0 38 0 38 39 2 1
52 1 86 0 52 0 34 34 0 1
39 1 77 0 38 0 37 38 0 1
37 0 106 0 24 5 69 82 14 1
41 -1 78 -3 38 -11 37 39 2 1
57 5 79 0 56 0 22 23 0 1
43 0 77 -1 44 29 34 34 0 1
51 0 77 0 50 -20 26 28 2 1
53 0 80 0 52 -2 27 28 2 1
37 0 79 0 8 -8 42 71 30 1
44 0 75 -2 44 5 31 31 0 1
47 0 80 -7 46 0 33 34 0 1
46 1 81 0 46 13 35 35 0 1
89 -37 107 0 64 -14 18 42 24 3
55 0 97 0 50 -8 41 48 6 4
40 0 79 7 38 0 38 40 2 1
45 -2 77 0 44 0 33 34 0 1
55 0 97 -2 50 0 42 48 6 4
38 2 81 0 38 5 43 42 0 1
37 0 80 0 30 -23 43 49 6 1
43 0 82 0 42 -7 39 41 2 1
44 -1 77 -1 44 0 33 33 0 1
37 0 79 0 12 -8 42 66 24 1
55 -5 95 0 50 0 40 46 6 4
55 0 81 0 -6 -2 25 88 64 4
50 0 86 7 50 0 36 37 0 1
43 5 81 -1 42 0 38 40 2 1
55 1 96 7 50 0 41 47 6 4
41 0 84 4 38 -5 43 45 2 1
41 0 79 -2 42 0 38 37 0 1
105 4 106 4 72 5 1 34 32 5
51 -1 87 0 52 19 36 35 0 1
42 3 86 -1 42 0 44 45 2 1
41 0 85 -1 38 0 44 46 2 1
56 0 92 0 50 24 36 43 6 4
43 0 86 -1 42 -4 42 44 2 1
56 0 87 1 56 9 31 30 0 1
55 0 79 0 18 -5 23 61 38 4
43 0 87 1 44 27 44 43 0 1
37 2 104 0 18 10 66 86 20 1
83 0 86 -1 -4 15 3 92 88 5
37 0 90 6 6 -6 53 85 32 1
46 1 80 -6 46 9 34 34 0 1
37 0 77 0 24 -20 40 54 14 1
55 0 77 0 -18 0 21 95 74 4
42 4 79 -3 42 0 37 37 0 1
81 0 84 0 -22 -6 4 108 104 5
37 0 81 0 -2 12 44 84 40 1
52 0 85 -1 52 0 33 33 0 1
37 0 79 0 38 23 41 40 0 1
49 0 86 0 50 157 37 37 0 1
56 0 78 0 6 -9 22 73 50 4
42 0 76 -2 42 -4 34 35 0 1
43 0 76 -1 42 -5 32 34 2 1
37 0 78 0 2 -7 42 75 34 1
44 -2 83 3 44 0 38 39 0 1
84 3 86 0 -2 0 3 89 86 5
37 0 76 1 28 -3 39 47 8 1
37 -1 76 -3 28 -6 40 48 8 1
56 0 77 0 -4 11 21 82 62 4
67 5 112 0 68 2 45 45 0 1
46 0 86 0 46 2 41 40 0 1
46 0 82 0 46 6 36 35 0 1
44 0 83 0 44 8 39 39 0 1
47 0 90 4 46 0 42 43 0 1
43 0 86 6 42 -6 43 45 2 1
37 0 77 0 16 0 41 62 22 1
37 0 105 -2 34 0 68 71 4 1
43 5 88 0 42 0 45 46 2 1
37 0 77 0 12 -7 41 65 24 1
45 0 87 0 44 -4 42 43 2 1
37 0 97 0 28 -18 60 69 8 1
44 -1 77 0 44 7 33 33 0 1
37 0 80 -3 34 -2 43 46 2 1
37 0 74 0 30 18 37 43 6 1
82 -1 85 -7 -2 1 3 88 84 5
42 -4 86 1 42 0 45 45 0 1
37 0 77 0 8 0 40 69 30 1
45 4 81 0 44 0 36 37 0 1
37 5 75 0 20 0 38 54 16 1
56 0 97 0 46 -7 40 50 10 4
82 3 86 0 -22 15 4 109 106 5
84 6 89 0 8 23 5 81 76 5
55 -4 86 0 56 23 30 29 0 1
37 0 106 2 24 -3 68 82 14 1
37 0 81 0 36 -2 43 44 2 1
45 0 88 0 44 -5 42 44 2 1
55 0 79 0 12 -11 23 66 42 4
50 -4 86 0 50 0 35 37 2 1
37 0 76 2 26 13 39 50 12 1
51 0 88 1 50 -30 36 39 2 1
43 -1 79 0 44 18 35 35 0 1
40 -3 79 0 38 0 39 41 2 1
44 0 79 -1 42 -27 35 37 2 1
56 0 77 0 -2 -7 21 79 58 4
55 -1 81 -5 54 -7 26 27 0 1
79 5 83 1 -40 9 4 125 120 5
49 1 87 0 46 -5 38 41 2 1
43 -3 109 0 42 0 66 67 2 1
51 0 78 -1 52 6 27 26 0 1
37 0 77 0 10 11 40 66 26 1
55 -1 93 -3 50 -4 37 44 6 4
49 0 79 0 46 -19 31 33 2 1
37 0 93 0 28 7 55 64 8 1
37 0 76 0 26 -20 39 50 10 1
45 0 83 8 46 20 37 36 0 1
37 0 106 -6 26 0 69 80 12 1
56 -2 81 0 56 5 25 24 0 1
44 1 83 3 44 0 38 39 0 1
50 -3 107 0 50 0 57 58 0 1
50 -1 90 0 50 0 39 41 2 1
37 0 76 0 34 -16 39 42 2 1
37 0 76 0 20 -12 40 55 16 1
40 -5 79 1 38 0 38 40 2 1
49 -1 77 0 50 9 28 28 0 1
56 0 81 0 -2 2 25 83 58 4
101 -2 102 0 70 -2 1 33 32 5
46 0 83 -5 46 0 36 36 0 1
37 0 76 0 18 -14 39 58 18 1
54 2 81 1 54 0 28 27 0 1
55 0 78 0 12 -30 23 65 42 4
46 0 83 -3 44 -25 37 39 2 1
80 0 84 0 -42 0 5 128 124 5
37 0 78 0 10 -13 42 68 26 1
46 2 76 0 46 9 30 30 0 1
49 0 86 -2 46 -18 38 40 2 1
37 -27 75 0 28 19 38 46 8 1
62 -1 109 0 62 2 48 47 0 1
55 0 97 2 52 0 41 45 4 4
46 0 85 0 46 0 39 39 0 1
41 0 81 0 38 -17 41 43 2 1
55 0 82 0 -40 16 26 123 96 4
41 2 80 0 42 5 39 39 0 1
37 0 83 0 8 2 46 75 30 1
53 1 77 0 54 5 24 23 0 1
102 -3 104 -1 72 14 1 31 30 5
40 -2 79 1 38 0 38 40 2 1
85 0 88 -2 6 -6 3 83 80 5
53 1 79 0 52 -21 26 27 2 1
59 1 84 0 60 3 25 24 0 1
56 0 83 0 56 7 27 26 0 1
41 0 88 -7 38 -1 48 50 2 1
37 4 77 0 34 0 39 43 4 1
55 0 81 0 -20 0 26 102 76 4
37 0 81 0 16 7 44 65 22 1
53 -3 90 0 54 4 37 36 0 1
46 0 83 0 46 3 37 36 0 1
51 0 78 0 50 -5 27 29 2 1
37 0 105 -1 18 7 68 87 18 1
44 0 75 -4 44 0 31 31 0 1
44 0 86 0 42 -18 43 45 2 1
46 1 82 0 46 5 36 35 0 1
58 -1 86 0 60 30 28 27 0 1
53 0 81 0 54 7 28 26 0 1
49 5 81 0 50 2 32 32 0 1
56 3 97 1 44 14 41 53 12 4
55 3 77 0 34 0 22 44 22 4
41 0 76 0 42 10 35 34 0 1
46 0 82 0 44 -10 36 38 2 1
49 0 84 0 50 23 35 35 0 1
44 2 87 -2 44 1 43 43 0 1
45 0 76 4 44 -1 31 32 2 1
56 0 81 0 2 -3 25 78 54 4
45 -2 86 5 46 30 41 40 0 1
37 0 81 0 10 -3 45 71 26 1
37 0 104 0 20 9 67 84 16 1
55 3 79 0 54 0 24 25 2 1
53 3 86 0 52 -4 33 34 2 1
44 2 86 -2 44 0 42 42 0 1
55 0 97 0 42 0 41 55 14 4
44 0 84 -3 44 0 40 40 0 1
46 -1 85 -4 46 -14 39 39 0 1
45 0 77 0 44 -6 32 34 2 1
55 0 98 0 44 11 42 54 12 4
45 -2 88 -3 46 11 42 41 0 1
41 0 83 0 42 10 42 41 0 1
43 0 86 -4 42 -6 42 44 2 1
55 0 96 0 46 -6 41 50 8 4
44 0 86 1 42 -27 43 45 2 1
56 0 98 -1 42 -17 42 57 14 4
49 -5 82 0 50 10 33 33 0 1
55 0 78 -2 18 0 23 60 38 4
44 5 79 0 44 1 35 35 0 1
47 2 77 0 46 -1 30 31 0 1
45 4 77 0 44 0 31 33 2 1
37 0 79 0 30 9 42 48 6 1
43 -1 85 0 42 -10 42 44 2 1
43 0 76 8 42 0 33 35 2 1
37 0 80 0 30 24 43 49 6 1
38 2 79 0 38 18 42 41 0 1
101 0 102 0 70 -3 1 33 32 5
39 -2 80 -4 38 0 41 41 0 1
43 0 81 1 42 -9 37 39 2 1
49 0 87 0 46 -12 38 41 2 1
80 0 84 0 -36 -29 4 120 116 5
55 0 81 0 -20 25 26 102 76 4
55 0 77 0 12 -22 22 65 42 4
37 0 103 0 18 -16 66 85 20 1
56 2 98 0 52 1 42 46 4 4
